# Supplementary material for: Comparative studies of 2168 plasma proteins measured by two affinity-based platforms in 4000 Chinese adults
Source: Nat Commun. 2025 Feb 21;16:1869. doi: 10.1038/s41467-025-56935-2 (PMC11845630; doi:10.1038/s41467-025-56935-2)
Supplement: Supplementary file 4 — Supplementary Data 1 [file 41467_2025_56935_MOESM4_ESM.xlsx]

## Sheet: Supplementary_Data_1
uniprot_id	olink_id	somascan_id	rho_olink_soma_ANML	rho_olink_soma_non_ANML	r_olink_soma_ANML	r_olink_soma_non_ANML
A1KZ92	PXDNL	seq.11324.3	0.0116885	0.0456351	0.0151559	0.0243513
A6NCE7	MAP1LC3B2	seq.20965.18	0.00264401	-0.00880693	-0.00978729	-0.00942199
A6NGN9	IGLON5	seq.6478.2	0.00951565	0.00859519	-0.0173586	-0.00694589
A6NHS7	MANSC4	seq.9578.263	0.686147	0.658314	0.644446	0.626073
A6NI73	LILRA5	seq.8766.29	0.687786	0.856891	0.726757	0.862059
A6NI73	LILRA5	seq.7787.25	0.806958	0.871128	0.838595	0.877171
A6NM11	LRRC37A2	seq.8897.3	-0.0512895	0.0459222	-0.0148034	0.023523
A8MVW0	FAM171A2	seq.13479.8	-0.00755902	-0.00672235	-0.016127	-0.00440802
A8MVW5	HEPACAM2	seq.9116.28	-0.0443757	-0.0438943	-0.0232192	-0.0287295
A8MVW5	HEPACAM2	seq.6568.18	-0.0202094	-0.0181838	0.0209424	0.0114039
B0FP48	UPK3BL1	seq.6633.43	-0.0155998	0.00176167	0.0240169	0.0278447
B1AKI9	ISM1	seq.8355.80	0.0206233	0.159522	0.017916	0.105659
B2RUY7	VWC2L	seq.7995.16	-0.0373551	0.0127638	-0.0185213	-0.00704213
B6SEH8	ERVV.1	seq.12531.5	0.00765943	-0.00061164	0.0046719	0.00850159
O00161	SNAP23	seq.20241.9	0.0431049	0.156336	0.0314432	0.151437
O00175	CCL24	seq.4128.27	-0.0709098	0.103948	-0.0299466	0.0549183
O00182	LGALS9	seq.9197.4	0.533515	0.546604	0.318001	0.41146
O00194	RAB27B	seq.13596.3	0.045425	0.170306	0.0206131	0.123493
O00206	TLR4	seq.11101.18	-0.0162784	0.0054971	-0.039162	-0.0209083
O00206	TLR4	seq.3647.49	0.157141	0.197267	0.12832	0.153622
O00214	LGALS8	seq.4909.68	-0.120864	0.173464	-0.0806095	0.0837188
O00220	TNFRSF10A	seq.4832.75	-0.0799139	0.109058	-0.0167673	0.077014
O00221	NFKBIE	seq.20071.53	-0.0013935	0.0482422	-0.0102053	0.0291919
O00233	PSMD9	seq.13931.22	0.688551	0.71067	0.706004	0.725821
O00241	SIRPB1	seq.6247.9	0.522407	0.593427	0.518902	0.589703
O00244	ATOX1	seq.19233.75	0.536684	0.602094	0.437164	0.529703
O00253	AGRP	seq.2813.11	0.641183	0.73685	0.711526	0.761215
O00273	DFFA	seq.21249.115	0.0977783	0.338979	0.110594	0.347932
O00292	LEFTY2	seq.15503.15	0.3583	0.435059	0.361875	0.43534
O00292	LEFTY2	seq.15503.20	0.567945	0.669208	0.580228	0.665604
O00300	TNFRSF11B	seq.8304.50	0.806452	0.909144	0.81628	0.907722
O00308	WWP2	seq.21670.52	0.0576662	0.250731	0.0321041	0.184266
O00339	MATN2	seq.3325.2	0.434593	0.598357	0.453619	0.596002
O00391	QSOX1	seq.6217.23	0.484127	0.540699	0.369215	0.400743
O00399	DCTN6	seq.18311.44	0.0717172	0.0937893	0.0593974	0.0821303
O00401	WASL	seq.25082.3	-0.000266321	0.000158673	0.0133824	0.0115697
O00422	SAP18	seq.12830.4	0.0210728	0.00986985	0.0102722	0.000448486
O00451	GFRA2	seq.2515.14	0.634304	0.676757	0.603964	0.629679
O00468	AGRN	seq.15483.377	0.436422	0.583642	0.426753	0.57687
O00533	CHL1	seq.8958.51	0.527972	0.691572	0.554222	0.686066
O00533	CHL1	seq.3601.54	0.686209	0.770401	0.697427	0.754329
O00548	DLL1	seq.5349.69	0.604803	0.709658	0.472562	0.593278
O00548	DLL1	seq.8264.43	0.541848	0.635905	0.480216	0.589038
O00559	EBAG9	seq.19802.22	0.379678	0.488256	0.388953	0.499241
O00559	EBAG9	seq.19323.1	-0.118357	0.0938348	-0.0738501	0.0408702
O00584	RNASET2	seq.16913.8	0.520901	0.665904	0.493368	0.636819
O00585	CCL21	seq.2516.57	0.624248	0.681998	0.63081	0.677216
O00602	FCN1	seq.3613.62	0.686667	0.758982	0.638901	0.703141
O00602	FCN1	seq.15582.25	0.493853	0.592418	0.322545	0.396716
O00602	FCN1	seq.22961.7	0.777967	0.806289	0.721264	0.746961
O00622	CCN1	seq.6264.9	0.0787901	0.211042	0.0411476	0.142313
O00626	CCL22	seq.22993.9	0.727444	0.824814	0.709873	0.792839
O00626	CCL22	seq.3508.78	0.68344	0.804927	0.694995	0.805546
O14523	C2CD2L	seq.23704.11	0.0331752	0.081209	0.0312807	0.064156
O14530	TXNDC9	seq.23303.131	0.0758079	0.0930759	0.0331197	0.0446215
O14558	HSPB6	seq.19127.1	0.842147	0.89399	0.846195	0.890877
O14579	COPE	seq.19310.81	-0.00842614	-0.00863249	-0.00102114	-0.00614867
O14594	NCAN	seq.15573.110	0.804637	0.874288	0.809015	0.871135
O14618	CCS	seq.13068.139	-0.0337968	0.0564192	-0.0355082	0.0364386
O14625	CXCL11	seq.3038.9	0.8899	0.925455	0.909233	0.933867
O14625	CXCL11	seq.18171.25	-0.011905	0.256745	0.020492	0.140341
O14717	TRDMT1	seq.12635.9	-0.0132067	0.133505	0.00958115	0.0800399
O14737	PDCD5	seq.12517.52	0.81591	0.878564	0.837164	0.892813
O14745	SLC9A3R1	seq.24694.158	0.678936	0.717588	0.706385	0.739448
O14763	TNFRSF10B	seq.7693.13	0.30975	0.347836	0.143715	0.233406
O14763	TNFRSF10B	seq.5534.49	-0.0973645	0.135504	-0.0176939	0.108265
O14763	TNFRSF10B	seq.8529.1	-0.0882782	0.0513384	-0.0260457	0.0438919
O14773	TPP1	seq.17691.1	0.791682	0.881635	0.840484	0.885829
O14786	NRP1	seq.3214.3	0.6118	0.695432	0.59979	0.673727
O14786	NRP1	seq.5542.22	0.771924	0.800314	0.746165	0.753338
O14788	TNFSF11	seq.14061.48	-0.0334482	0.0214491	-0.0402696	0.000520767
O14788	TNFSF11	seq.2917.3	0.0963309	0.103929	0.107283	0.114301
O14791	APOL1	seq.9506.10	0.1099	0.209977	0.076642	0.159404
O14791	APOL1	seq.11510.51	0.61222	0.63107	0.581448	0.593321
O14791	APOL1	seq.11510.31	0.662989	0.66441	0.625436	0.625166
O14793	MSTN	seq.14583.49	0.242162	0.293219	0.131003	0.16928
O14793	MSTN	seq.12077.32	0.661193	0.655694	0.563371	0.555959
O14836	TNFRSF13B	seq.2704.74	0.330391	0.339155	0.271761	0.316048
O14867	BACH1	seq.12451.62	0.0155083	0.147127	0.022668	0.150505
O14879	IFIT3	seq.13642.90	0.204252	0.222569	0.149217	0.181298
O14917	PCDH17	seq.21395.23	0.742603	0.813221	0.713853	0.772987
O14933	UBE2L6	seq.19190.4	0.0159272	0.211481	0.0283706	0.142995
O14944	EREG	seq.4956.2	0.117956	0.175432	0.0339773	0.0675592
O14958	CASQ2	seq.19291.2	-0.0185855	-0.00549143	-0.0256846	-0.0236511
O14960	LECT2	seq.5970.61	0.105078	0.205457	0.0835131	0.180779
O14960	LECT2	seq.16763.11	0.502598	0.548225	0.482271	0.531267
O14964	HGS	seq.13644.30	0.302364	0.363149	0.37568	0.428376
O14967	CLGN	seq.10600.24	-0.00333975	0.0321122	0.0048214	0.034894
O15013	ARHGEF10	seq.9061.3	-0.0259244	0.0849252	-0.00306462	0.0762799
O15031	PLXNB2	seq.10855.55	0.17032	0.210729	0.104035	0.142982
O15031	PLXNB2	seq.9216.100	0.642204	0.756075	0.717881	0.808795
O15116	LSM1	seq.17795.176	0.0333771	0.0600201	0.00909717	0.0223837
O15123	ANGPT2	seq.2602.2	0.8332	0.887646	0.840294	0.887265
O15123	ANGPT2	seq.13660.76	0.810902	0.872356	0.799851	0.85356
O15182	CETN3	seq.17410.5	0.0459018	0.249507	0.0207377	0.13276
O15197	EPHB6	seq.9261.14	0.586347	0.700376	0.532532	0.623063
O15197	EPHB6	seq.5078.82	0.637365	0.72852	0.636611	0.705743
O15232	MATN3	seq.19361.78	0.634413	0.712745	0.619525	0.681977
O15232	MATN3	seq.3208.2	-0.0402135	-0.0174918	-0.0334311	-0.0188323
O15263	DEFB4A_DEFB4B	seq.13397.88	0.785317	0.804367	0.77886	0.79537
O15264	MAPK13	seq.5006.71	0.0528149	0.0910198	0.0525745	0.0792865
O15269	SPTLC1	seq.7886.26	0.00425631	0.0508339	-0.00400729	0.01568
O15294	OGT	seq.21733.11	-0.0199701	-0.00344465	0.00154011	0.00800395
O15305	PMM2	seq.17794.6	0.222673	0.229041	0.265404	0.272542
O15335	CHAD	seq.13460.4	0.848727	0.880062	0.84975	0.874161
O15354	GPR37	seq.21495.134	0.763874	0.822432	0.753656	0.806121
O15382	BCAT2	seq.19365.11	0.0173674	-3.46444e-05	-0.0118009	-0.0193895
O15389	SIGLEC5	seq.9275.2	0.890474	0.900672	0.938934	0.939945
O15389	SIGLEC5	seq.23030.4	0.889094	0.903557	0.937047	0.938031
O15389	SIGLEC5	seq.16792.4	0.896214	0.904189	0.947248	0.947871
O15394	NCAM2	seq.6507.16	0.630687	0.688924	0.579441	0.607583
O15400	STX7	seq.8274.64	0.263397	0.281354	0.192438	0.224949
O15444	CCL25	seq.2705.5	0.494969	0.505328	0.53659	0.541816
O15444	CCL25	seq.14068.29	0.487903	0.486195	0.454715	0.462768
O15455	TLR3	seq.16918.198	0.691367	0.734806	0.457822	0.494847
O15467	CCL16	seq.4913.78	0.867442	0.9194	0.90238	0.93444
O15496	PLA2G10	seq.2949.6	0.166915	0.0615722	0.106627	0.0584581
O43155	FLRT2	seq.13122.19	0.597925	0.711607	0.560449	0.642197
O43184	ADAM12	seq.4420.7	-0.0344266	0.0951814	-0.00267095	0.0558601
O43240	KLK10	seq.6227.1	0.681603	0.79419	0.656748	0.743016
O43278	SPINT1	seq.2828.82	0.370417	0.41837	0.346613	0.400635
O43291	SPINT2	seq.2843.13	0.400999	0.540013	0.374597	0.505208
O43320	FGF16	seq.13725.3	0.0142623	0.037141	0.0107003	0.0251101
O43320	FGF16	seq.4393.3	0.00952533	0.0346812	0.0170422	0.0279069
O43396	TXNL1	seq.21475.137	0.00540406	-0.0170629	0.0018697	-0.0059266
O43399	TPD52L2	seq.23265.15	0.823503	0.853496	0.842336	0.868882
O43405	COCH	seq.7227.75	0.500485	0.539121	0.529254	0.569341
O43423	ANP32C	seq.22398.5	-0.00524217	-0.00694498	-0.00856506	-0.00731831
O43432	EIF4G3	seq.13991.47	-0.027888	0.029193	-0.010825	0.0124381
O43464	HTRA2	seq.3317.33	0.657419	0.687276	0.698671	0.728884
O43474	KLF4	seq.17850.42	-0.0554725	0.118591	-0.0112377	0.0730661
O43508	TNFSF12	seq.5939.42	0.526755	0.603827	0.400575	0.431808
O43524	FOXO3	seq.11540.37	0.096265	0.111779	0.0660616	0.0969251
O43557	TNFSF14	seq.5355.69	0.371178	0.528228	0.189661	0.342661
O43557	TNFSF14	seq.5988.49	0.0791562	0.242533	0.0644203	0.221561
O43561	LAT	seq.10551.7	-0.0482035	0.000449597	-0.04301	-0.000406234
O43570	CA12	seq.19347.37	0.110907	0.140088	0.0550883	0.0836835
O43583	DENR	seq.19287.59	0.176709	0.186498	0.140322	0.151319
O43598	DNPH1	seq.17785.11	0.459846	0.462924	0.3633	0.423623
O43639	NCK2	seq.13615.60	0.804463	0.808698	0.806614	0.816994
O43663	PRC1	seq.15310.61	0.0207707	0.0156035	0.0186303	0.0175535
O43663	PRC1	seq.11591.43	0.00278617	0.0152917	0.0403776	0.0397062
O43665	RGS10	seq.11634.32	0.277487	0.278159	0.271125	0.278059
O43681	GET3	seq.13620.10	0.0222622	0.0628197	0.00530024	0.024066
O43699	SIGLEC6	seq.2741.22	0.480946	0.532526	0.425472	0.462177
O43707	ACTN4	seq.25057.2	0.00349961	0.0253424	-0.000279606	0.0116012
O43715	TRIAP1	seq.18277.28	-0.077188	0.228117	-0.0493355	0.173282
O43736	ITM2A	seq.7765.15	-0.0949826	-0.0615438	-0.065811	-0.0438185
O43739	CYTH3	seq.21365.5	0.0309797	0.0464199	0.0322028	0.0355638
O43752	STX6	seq.10945.11	0.0436204	0.122729	0.0325766	0.114089
O43768	ENSA	seq.17734.13	0.0942406	0.0932419	0.0849505	0.0755531
O43776	NARS1	seq.21383.37	0.695189	0.7104	0.726169	0.742333
O43805	SSNA1	seq.23242.2	0.326862	0.376649	0.184635	0.26082
O43827	ANGPTL7	seq.6371.50	-0.0135529	0.0736889	-0.0122169	0.037784
O43854	EDIL3	seq.9360.33	0.707192	0.750422	0.701718	0.734262
O43866	CD5L	seq.3293.2	0.779521	0.778857	0.739255	0.737248
O43896	KIF1C	seq.9899.28	-0.0748697	0.12752	-0.0252877	0.0281433
O43903	GAS2	seq.23394.125	0.420021	0.423456	0.314575	0.323826
O43915	VEGFD	seq.14705.1	0.493124	0.45049	0.26389	0.256917
O43915	VEGFD	seq.13098.93	0.70396	0.728633	0.717938	0.746062
O43927	CXCL13	seq.3487.32	0.753583	0.798302	0.806908	0.833326
O43927	CXCL13	seq.13701.2	0.654811	0.764358	0.725527	0.789442
O60218	AKR1B10	seq.16081.38	0.14446	0.144163	0.2286	0.223215
O60220	TIMM8A	seq.19148.58	0.2138	0.270671	0.12737	0.189301
O60234	GMFG	seq.13062.4	0.432904	0.453708	0.486647	0.523811
O60235	TMPRSS11D	seq.6547.83	-0.0459415	0.090373	-0.00984481	0.0672331
O60238	BNIP3L	seq.7835.2	-0.00209552	0.101055	-0.00593922	0.0398168
O60242	ADGRB3	seq.15365.41	0.0236029	0.0845198	-0.00801144	0.0360509
O60243	HS6ST1	seq.5465.32	0.485973	0.650264	0.451099	0.558942
O60259	KLK8	seq.13708.56	0.822509	0.87928	0.774701	0.814471
O60259	KLK8	seq.2834.54	0.798168	0.832253	0.785926	0.815762
O60449	LY75	seq.16620.26	0.66767	0.71501	0.675974	0.71823
O60462	NRP2	seq.15387.44	0.666407	0.788592	0.700028	0.787228
O60462	NRP2	seq.6590.54	0.555299	0.767054	0.58039	0.763288
O60469	DSCAM	seq.9175.48	0.519478	0.450812	0.327208	0.340354
O60476	MAN1A2	seq.9077.10	0.465317	0.637629	0.408953	0.537804
O60496	DOK2	seq.14246.50	0.662177	0.691745	0.639807	0.679664
O60496	DOK2	seq.19578.19	0.770004	0.795438	0.802638	0.827832
O60542	PSPN	seq.2696.87	0.754599	0.649939	0.584313	0.534208
O60575	SPINK4	seq.19213.1	0.394848	0.358482	0.347966	0.333168
O60603	TLR2	seq.3835.11	0.0247176	0.0433987	0.00971186	0.0153555
O60609	GFRA3	seq.2505.49	-0.0627646	0.00933445	-0.0238745	0.010844
O60662	KLHL41	seq.23660.112	0.454075	0.429554	0.557951	0.545801
O60664	PLIN3	seq.14687.6	-0.0240404	0.138848	0.00214952	0.0975605
O60701	UGDH	seq.17755.5	0.0135635	0.0192352	0.0172168	0.0198725
O60760	HPGDS	seq.12549.33	0.579987	0.655042	0.519737	0.573732
O60763	USO1	seq.13639.101	0.318211	0.345221	0.221077	0.283896
O60828	PQBP1	seq.11432.11	0.0932552	0.18017	0.068871	0.148198
O60869	EDF1	seq.12415.122	0.0141549	0.0660135	-0.0146973	0.0224998
O60880	SH2D1A	seq.4567.82	0.596673	0.663685	0.500803	0.576325
O60884	DNAJA2	seq.11582.63	0.309418	0.477415	0.19806	0.354694
O60890	OPHN1	seq.12591.27	0.440943	0.45082	0.329089	0.36131
O60911	CTSV	seq.3364.76	0.793881	0.800509	0.778646	0.767698
O60939	SCN2B	seq.8353.15	0.0260863	-2.38875e-05	0.00401037	-0.0105175
O75015	FCGR3B	seq.3311.27	0.28815	0.298956	0.307534	0.316564
O75023	LILRB5	seq.7015.8	0.797473	0.879742	0.8505	0.899543
O75054	IGSF3	seq.9715.15	0.605228	0.747333	0.613767	0.723025
O75071	EFCAB14	seq.10830.5	-0.111515	0.134507	-0.0508156	0.059952
O75071	EFCAB14	seq.9514.46	-0.0314901	0.148562	-0.0123157	0.0840145
O75077	ADAM23	seq.7049.2	0.470806	0.571572	0.465824	0.530701
O75121	MFAP3L	seq.8837.8	-0.00609694	0.0140082	-0.0204908	-0.0215991
O75144	ICOSLG	seq.9303.9	0.262369	0.241609	0.219352	0.193089
O75144	ICOSLG	seq.5061.27	0.248268	0.222949	0.140786	0.119032
O75146	HIP1R	seq.24960.48	0.155025	0.325853	0.108761	0.224743
O75154	RAB11FIP3	seq.25500.6	0.457103	0.425813	0.333473	0.401907
O75173	ADAMTS4	seq.2809.25	0.0913891	0.230995	0.049932	0.131971
O75190	DNAJB6	seq.11606.22	0.253127	0.409909	0.182771	0.324963
O75223	GGCT	seq.21889.2	0.30302	0.344807	0.23798	0.332843
O75326	SEMA7A	seq.7019.13	0.760441	0.858148	0.76629	0.84303
O75339	CILP	seq.5717.2	0.226447	0.238843	0.189311	0.206526
O75340	PDCD6	seq.19488.1	0.343138	0.402106	0.220941	0.262941
O75347	TBCA	seq.12501.10	0.0123085	0.163372	0.0117282	0.154626
O75351	VPS4B	seq.12668.7	0.0857213	0.137324	0.0893836	0.130762
O75354	ENTPD6	seq.8932.1	0.00298639	0.149271	0.0171548	0.132028
O75356	ENTPD5	seq.4437.56	0.598075	0.600679	0.605599	0.60267
O75365	PTP4A3	seq.19231.22	-0.0827352	0.125431	-0.0103881	0.0802368
O75427	LRCH4	seq.8984.28	-0.129595	0.146066	-0.0435218	0.0577984
O75427	LRCH4	seq.11252.30	-0.013242	0.186923	-0.00654288	0.116108
O75460	ERN1	seq.11229.16	0.436675	0.432185	0.199323	0.238888
O75462	CRLF1	seq.14747.9	0.0348347	0.0944341	0.0390679	0.0807548
O75462	CRLF1	seq.2607.54	-0.00358187	0.0687116	-0.00601959	0.0431185
O75475	PSIP1	seq.17176.13	0.540233	0.579969	0.590482	0.622371
O75493	CA11	seq.8859.51	0.0994846	0.11439	0.0556211	0.0690881
O75509	TNFRSF21	seq.5404.53	0.717653	0.85226	0.751638	0.857741
O75509	TNFRSF21	seq.9259.35	0.652113	0.818357	0.627539	0.75533
O75521	ECI2	seq.12859.33	0.104924	0.129759	0.122847	0.125215
O75528	TADA3	seq.23551.15	0.019396	0.0314318	0.0255699	0.0335038
O75534	CSDE1	seq.12735.39	0.0339324	0.0830119	-0.00303071	0.0345194
O75569	PRKRA	seq.22010.36	0.073935	0.138954	0.0466788	0.105393
O75594	PGLYRP1	seq.14064.21	-0.0591772	0.186248	-0.0155733	0.115763
O75594	PGLYRP1	seq.3329.14	0.655882	0.690042	0.614536	0.653324
O75629	CREG1	seq.9357.4	0.759695	0.835438	0.718771	0.770279
O75688	PPM1B	seq.22009.1	0.0388348	0.063227	0.0166468	0.0283817
O75695	RP2	seq.23391.20	0.0368652	0.120136	0.0481271	0.108024
O75781	PALM	seq.18306.1	-0.014369	0.0814594	-0.00738352	0.0801769
O75791	GRAP2	seq.5265.12	-0.146902	0.14801	-0.0840664	0.0479515
O75791	GRAP2	seq.16074.12	0.143026	0.250839	0.120951	0.252793
O75830	SERPINI2	seq.7117.21	-0.0312876	0.0437723	-0.00621711	0.0348133
O75843	AP1G2	seq.12714.38	0.446319	0.485798	0.40178	0.438501
O75940	SMNDC1	seq.17805.35	0.598699	0.725439	0.707065	0.772643
O76036	NCR1	seq.8360.169	0.486065	0.520699	0.275136	0.318382
O76036	NCR1	seq.5104.57	0.414339	0.358529	0.19043	0.230526
O76038	SCGN	seq.10894.25	0.457735	0.430758	0.245972	0.247963
O76038	SCGN	seq.15305.7	0.652698	0.668717	0.462961	0.469963
O76061	STC2	seq.6231.46	-0.0590265	-0.0020502	-0.0360975	-0.00717116
O76070	SNCG	seq.19630.2	0.0252536	0.259403	0.0193026	0.23791
O76074	PDE5A	seq.5256.86	0.814509	0.819748	0.818806	0.82823
O76074	PDE5A	seq.16805.5	0.849887	0.851978	0.859688	0.865619
O76076	CCN5	seq.6392.7	0.787988	0.840888	0.79594	0.843214
O76096	CST7	seq.3302.58	0.46027	0.500873	0.35374	0.43483
O76096	CST7	seq.14038.130	0.872954	0.92391	0.883953	0.926216
O94760	DDAH1	seq.19392.6	0.299048	0.40014	0.175944	0.268866
O94766	B3GAT3	seq.6897.38	-0.0105071	-0.0184295	-0.017062	-0.0177715
O94779	CNTN5	seq.3299.29	0.648511	0.557828	0.465405	0.42772
O94813	SLIT2	seq.18930.28	0.105472	0.179379	0.0736563	0.121882
O94830	DDHD2	seq.25499.37	-0.00331943	0.118569	0.0206842	0.114554
O94856	NFASC	seq.7179.69	0.722974	0.806023	0.737143	0.781341
O94903	PLPBP	seq.20439.14	0.864881	0.907843	0.884685	0.919704
O94907	DKK1	seq.3535.84	0.921986	0.9347	0.922747	0.936067
O94985	CLSTN1	seq.15521.4	0.166587	0.16786	0.147711	0.148382
O94992	HEXIM1	seq.15596.7	0.708747	0.733737	0.714873	0.74683
O94992	HEXIM1	seq.22977.18	-0.022778	0.284673	0.0097018	0.20717
O95157	NXPH3	seq.6054.6	-0.106651	-0.0743527	-0.0984562	-0.0627207
O95166	GABARAP	seq.22966.20	0.193516	0.173525	0.149108	0.139855
O95166	GABARAP	seq.17735.130	0.185938	0.179408	0.136835	0.141099
O95256	IL18RAP	seq.10457.3	0.00548305	-0.00179725	0.00674938	0.00121213
O95256	IL18RAP	seq.2993.1	0.00408448	0.00221031	-0.011341	-0.0165073
O95274	LYPD3	seq.13107.9	0.533584	0.474324	0.32752	0.323135
O95295	SNAPIN	seq.6975.52	-0.00889984	0.135798	-0.0208319	0.0553592
O95379	TNFAIP8	seq.12563.2	0.113939	0.118853	0.132627	0.127613
O95388	CCN4	seq.13692.154	0.308661	0.398444	0.290109	0.367878
O95388	CCN4	seq.3057.55	0.0431182	0.123127	0.0168319	0.0922641
O95393	BMP10	seq.3587.53	0.250587	0.291761	0.172302	0.1985
O95407	TNFRSF6B	seq.5070.76	0.295164	0.452544	0.304915	0.400583
O95429	BAG4	seq.12844.10	0.0272939	0.209354	0.0387169	0.188317
O95433	AHSA1	seq.11633.89	0.0438301	0.0536884	0.0164703	0.0198141
O95445	APOM	seq.10445.20	0.559119	0.60018	0.471366	0.521585
O95445	APOM	seq.14125.5	0.458127	0.518121	0.44482	0.485892
O95467	GNAS	seq.5757.45	-0.0424839	0.0433923	-0.0205755	0.0359265
O95498	VNN2	seq.7012.35	0.0346386	0.113092	0.0414323	0.106713
O95498	VNN2	seq.15480.2	0.798244	0.836731	0.790809	0.815652
O95502	NPTXR	seq.8997.4	0.759592	0.796202	0.672391	0.701772
O95502	NPTXR	seq.15511.37	0.800549	0.835784	0.7732	0.808574
O95544	NADK	seq.13624.17	0.527659	0.618908	0.400768	0.503326
O95630	STAMBP	seq.19187.21	0.627459	0.660696	0.539681	0.617789
O95633	FSTL3	seq.3438.10	0.824861	0.901118	0.852468	0.90926
O95644	NFATC1	seq.14286.2	-0.0398276	0.119272	-0.0434104	0.092833
O95684	CEP43	seq.21793.4	-0.00272139	0.120815	-0.000920516	0.117939
O95696	BRD1	seq.11607.15	0.0276435	-0.0209695	-0.000174844	-0.012065
O95715	CXCL14	seq.5730.60	0.087471	0.101824	0.020547	0.0497943
O95721	SNAP29	seq.12357.41	0.0631426	0.283439	0.0336844	0.200232
O95727	CRTAM	seq.7968.15	0.690508	0.770069	0.605789	0.660492
O95750	FGF19	seq.13724.27	0.93769	0.942089	0.93634	0.939468
O95750	FGF19	seq.2762.30	0.952374	0.968603	0.953889	0.968121
O95786	DDX58	seq.12382.2	0.220198	0.3211	0.131819	0.241101
O95793	STAU1	seq.12471.47	0.0111102	0.0498414	-0.00308511	0.0174599
O95817	BAG3	seq.10078.5	0.033863	0.138715	0.0266661	0.0997264
O95825	CRYZL1	seq.9207.60	0.110377	0.171846	0.107843	0.168904
O95831	AIFM1	seq.9522.3	0.137621	0.204518	0.0526453	0.121076
O95841	ANGPTL1	seq.9092.33	-0.0303232	0.0188483	-0.0120033	0.0322974
O95841	ANGPTL1	seq.11142.11	0.693811	0.739339	0.680886	0.709635
O95866	MPIG6B	seq.8659.68	-0.0042201	0.22489	-0.0163759	0.15559
O95866	MPIG6B	seq.7065.1	0.87341	0.882651	0.88051	0.892065
O95954	FTCD	seq.9213.24	0.702394	0.714165	0.725104	0.736581
O95971	CD160	seq.17677.47	0.256711	0.264513	0.26256	0.27365
O95988	TCL1B	seq.18276.34	-0.00877236	0.00586203	-0.0025802	0.00575711
O95994	AGR2	seq.4959.2	-0.0734684	-0.0183744	-0.0229251	0.0072809
O95997	PTTG1	seq.17727.1	-0.0119425	0.00877519	0.000983082	0.00533248
O95998	IL18BP	seq.3073.51	0.784473	0.848471	0.786599	0.844345
O96013	PAK4	seq.13719.19	0.0817858	0.0813949	0.0562659	0.0625121
O96017	CHEK2	seq.3360.50	-0.00394062	0.00846848	-0.0248864	-0.0187169
O96017	CHEK2	seq.19328.51	0.0117748	0.0310713	0.0281217	0.0441018
P00167	CYB5A	seq.11287.14	0.154539	0.159877	0.126558	0.133476
P00325	ADH1B	seq.9834.62	0.344668	0.379331	0.270088	0.306485
P00352	ALDH1A1	seq.11265.8	0.800023	0.833557	0.841593	0.866265
P00390	GSR	seq.19273.3	0.531092	0.68874	0.34758	0.43699
P00441	SOD1	seq.2794.60	0.453081	0.542651	0.4324	0.503824
P00519	ABL1	seq.3341.33	-0.23385	0.193759	-0.0951604	0.0692832
P00533	EGFR	seq.2677.1	0.570972	0.757566	0.533099	0.695722
P00533	EGFR	seq.19567.1	-0.00644026	0.051874	-0.0205301	0.011874
P00568	AK1	seq.5012.67	0.796844	0.819934	0.741949	0.764606
P00734	F2	seq.5316.54	0.0495279	0.178091	0.0598112	0.175688
P00734	F2	seq.4157.2	0.196544	0.234501	0.159905	0.190106
P00736	C1R	seq.3285.23	0.0323482	0.131901	0.0648652	0.1401
P00740	F9	seq.4876.32	0.756354	0.777676	0.749742	0.766063
P00740	F9	seq.5307.12	0.753874	0.776573	0.74809	0.765607
P00742	F10	seq.3077.66	0.629741	0.659217	0.596538	0.62136
P00742	F10	seq.4878.3	0.678539	0.684199	0.629863	0.638866
P00746	CFD	seq.2946.52	0.537793	0.614512	0.437069	0.498302
P00746	CFD	seq.13678.169	0.232662	0.337182	0.239806	0.32872
P00747	PLG	seq.4150.75	0.0797703	0.200637	0.0549641	0.145096
P00747	PLG	seq.4151.6	0.366015	0.512737	0.319836	0.441572
P00747	PLG	seq.3710.49	0.313995	0.538931	0.282826	0.45883
P00749	PLAU	seq.4158.54	0.751093	0.806718	0.760315	0.795806
P00750	PLAT	seq.2212.69	0.874756	0.905458	0.879737	0.90727
P00751	CFB	seq.4129.72	0.718709	0.742296	0.664262	0.689482
P00797	REN	seq.3396.54	0.926733	0.950922	0.93295	0.954381
P00813	ADA	seq.19751.21	-0.058202	0.054443	-0.0528526	0.0530713
P00915	CA1	seq.4969.2	0.92234	0.945865	0.931353	0.949921
P00918	CA2	seq.4970.55	-0.119702	0.113275	-0.0756112	0.0503467
P00995	SPINK1	seq.8243.55	0.267695	0.295197	0.101947	0.148815
P01008	SERPINC1	seq.3344.60	0.161014	0.308944	0.134031	0.277307
P01009	SERPINA1	seq.3580.25	0.16886	0.203322	0.139202	0.168168
P01011	SERPINA3	seq.4153.11	0.493067	0.538081	0.483202	0.51041
P01011	SERPINA3	seq.2879.9	-0.0456744	0.175131	0.0453476	0.186002
P01019	AGT	seq.3484.60	0.431281	0.438022	0.380164	0.389623
P01024	C3	seq.4480.59	0.625279	0.644674	0.576675	0.591125
P01024	C3	seq.2754.50	0.630887	0.671324	0.612403	0.639671
P01024	C3	seq.2755.8	0.431866	0.503679	0.427019	0.482354
P01024	C3	seq.2683.1	0.663238	0.70215	0.622605	0.654199
P01024	C3	seq.4900.8	0.378851	0.569286	0.3578	0.509965
P01024	C3	seq.5803.24	0.634672	0.677224	0.637182	0.669604
P01031	C5	seq.4482.66	0.217654	0.281337	0.156464	0.210017
P01031	C5	seq.2851.63	0.236151	0.310201	0.202446	0.260361
P01031	C5	seq.2381.52	0.21914	0.279856	0.141816	0.20109
P01033	TIMP1	seq.2211.9	0.636478	0.803143	0.561594	0.715073
P01033	TIMP1	seq.25967.34	0.684253	0.798434	0.524507	0.644501
P01033	TIMP1	seq.23173.3	0.79545	0.83776	0.786805	0.828185
P01034	CST3	seq.2609.59	0.758735	0.802195	0.754541	0.797645
P01037	CST1	seq.5459.33	0.770753	0.789453	0.657436	0.667126
P01112	HRAS	seq.18900.37	0.00510504	0.0388627	0.00267458	0.0270815
P01127	PDGFB	seq.4149.8	0.949453	0.95176	0.946728	0.949972
P01130	LDLR	seq.13129.40	-0.0698852	0.190909	-0.0541054	0.063422
P01133	EGF	seq.5509.7	0.230896	0.3651	0.280984	0.407974
P01133	EGF	seq.11949.25	-0.0449175	0.179519	-0.0303389	0.0913595
P01137	TGFB1	seq.21925.15	0.0686432	0.37217	0.0574384	0.285437
P01137	TGFB1	seq.2333.72	0.200552	0.342786	0.140877	0.288374
P01137	TGFB1	seq.14108.15	0.598321	0.776998	0.486518	0.651082
P01138	NGF	seq.5801.72	0.0284081	0.0372206	0.0178872	0.0246037
P01178	OXT	seq.8356.88	0.904184	0.883808	0.830229	0.824225
P01178	OXT	seq.8257.71	0.0164996	0.112249	-0.0065982	0.0689967
P01189	POMC	seq.9204.33	0.747723	0.750858	0.692671	0.690668
P01189	POMC	seq.4890.10	0.197772	0.178725	0.123795	0.12504
P01189	POMC	seq.2558.51	0.0566071	0.0755165	0.0370015	0.0515822
P01210	PENK	seq.9076.25	0.494553	0.556839	0.49681	0.559327
P01215	CGA	seq.3521.16	0.100515	0.13648	0.137708	0.166839
P01215	CGA	seq.14056.4	0.366035	0.329584	0.21572	0.245454
P01215	CGA	seq.4914.10	0.701946	0.708406	0.700837	0.707034
P01215	CGA	seq.3032.11	0.84709	0.8504	0.843417	0.845149
P01215	CGA	seq.2953.31	0.834876	0.837797	0.82546	0.828787
P01225	FSHB	seq.8036.75	-0.0556847	0.0485345	-0.0106074	0.0403388
P01229	LHB	seq.8376.25	0.319015	0.329363	0.223755	0.22453
P01236	PRL	seq.10967.12	0.865059	0.832621	0.868198	0.844009
P01236	PRL	seq.2585.2	0.891133	0.913043	0.89563	0.910911
P01241	GH1	seq.8462.18	0.0882337	0.0420628	0.0540338	0.0376175
P01242	GH2	seq.10978.39	0.0392063	0.0503652	0.0336809	0.0426208
P01266	TG	seq.18839.24	0.135656	0.150326	0.168344	0.180866
P01270	PTH	seq.19640.2	0.067684	0.162621	0.0220415	0.0898241
P01270	PTH	seq.5954.62	0.59808	0.635971	0.509118	0.542356
P01275	GCG	seq.4891.50	0.747784	0.778778	0.734072	0.759557
P01298	PPY	seq.4588.1	0.916317	0.919455	0.904322	0.908241
P01303	NPY	seq.20590.13	0.201095	0.394369	0.193747	0.379983
P01374	LTA	seq.3505.6	0.578053	0.665897	0.52677	0.598224
P01374	LTA	seq.4703.87	0.0672121	0.129852	0.038271	0.0964526
P01374	LTA	seq.3506.49	0.212811	0.214195	0.198863	0.209259
P01375	TNF	seq.5936.53	0.118905	0.341272	0.0599033	0.214774
P01375	TNF	seq.5692.79	-0.0904942	0.152873	-0.0264295	0.0937463
P01579	IFNG	seq.2989.17	-0.0121956	0.0606145	-0.00599196	0.0457067
P01579	IFNG	seq.15346.31	0.0136391	0.0506133	-0.00456318	0.0276588
P01583	IL1A	seq.4851.25	0.0142695	0.0150159	0.00506102	0.00378645
P01584	IL1B	seq.3037.62	-0.0195224	0.0629197	0.00975509	0.0660214
P01588	EPO	seq.5813.58	0.782748	0.814506	0.826013	0.832085
P01589	IL2RA	seq.3151.6	0.146985	0.196093	0.041945	0.0759612
P01591	JCHAIN	seq.15306.20	-0.037762	0.0403867	-0.00903627	0.0197024
P01730	CD4	seq.3143.3	0.0562227	0.341056	0.0121521	0.203488
P01732	CD8A	seq.15462.28	0.543268	0.635573	0.579578	0.658352
P01732	CD8A	seq.21692.12	0.066326	0.188799	0.0302648	0.109159
P01732	CD8A	seq.5992.50	0.732004	0.786051	0.693976	0.736296
P01833	PIGR	seq.3216.2	0.552513	0.605281	0.588223	0.633428
P02008	HBZ	seq.6919.3	0.700472	0.605878	0.669132	0.635263
P02144	MB	seq.3042.7	0.604278	0.632032	0.601487	0.626226
P02452	COL1A1	seq.11140.56	0.72867	0.767063	0.72247	0.752015
P02452	COL1A1	seq.13484.69	-0.0430822	-0.0179167	-0.0191723	-0.00849617
P02458	COL2A1	seq.18875.125	0.766802	0.755537	0.803299	0.799857
P02458	COL2A1	seq.15569.15	0.0506515	0.169988	0.0417525	0.148331
P02461	COL3A1	seq.18880.81	0.467447	0.517399	0.487572	0.527752
P02533	KRT14	seq.22482.87	-0.0196733	-0.011025	-0.0138655	-0.00742779
P02647	APOA1	seq.2750.3	0.238148	0.243472	0.227137	0.241241
P02649	APOE	seq.5312.49	0.346627	0.407197	0.301554	0.362148
P02649	APOE	seq.2418.55	0.416343	0.431553	0.39531	0.410975
P02649	APOE	seq.2938.55	0.384906	0.409551	0.346591	0.377049
P02649	APOE	seq.2937.10	0.410593	0.435955	0.385487	0.410565
P02652	APOA2	seq.7127.3	0.0584981	0.0770077	0.0366575	0.0465513
P02654	APOC1	seq.15364.101	0.290454	0.430741	0.269242	0.427713
P02671	FGA	seq.4907.56	0.640264	0.709262	0.593941	0.665631
P02671	FGA	seq.2796.62	0.361949	0.551894	0.31823	0.504222
P02743	APCS	seq.2474.54	0.809672	0.807655	0.782349	0.792799
P02745	C1QA	seq.2753.2	0.101084	0.0575724	0.0693508	0.045289
P02748	C9	seq.3060.43	0.606846	0.578386	0.599818	0.575729
P02748	C9	seq.13722.105	0.65369	0.622583	0.665541	0.632922
P02749	APOH	seq.8288.27	-0.0136804	0.138606	-0.0230533	0.123185
P02751	FN1	seq.20064.24	0.471077	0.500714	0.468447	0.495274
P02751	FN1	seq.3435.53	0.411743	0.456469	0.388915	0.430432
P02751	FN1	seq.3434.34	0.42718	0.462335	0.421093	0.454813
P02751	FN1	seq.4131.72	0.470836	0.495046	0.472875	0.49426
P02760	AMBP	seq.15453.3	0.544081	0.593073	0.538823	0.589264
P02765	AHSG	seq.3581.53	0.379056	0.468548	0.327186	0.418337
P02765	AHSG	seq.10966.1	-0.337736	-0.288879	-0.382834	-0.370768
P02771	AFP	seq.5792.8	0.108123	0.151308	0.0584638	0.0889109
P02774	GC	seq.15589.1	0.210987	0.27419	0.241679	0.294339
P02775	PPBP	seq.17165.1	0.909523	0.909769	0.893817	0.895645
P02775	PPBP	seq.2790.54	0.907827	0.907771	0.89146	0.893306
P02775	PPBP	seq.4544.4	0.910354	0.910891	0.89339	0.895573
P02775	PPBP	seq.16765.52	0.87751	0.886217	0.859659	0.869993
P02776	PF4	seq.2697.7	0.859114	0.858246	0.81702	0.818198
P02778	CXCL10	seq.4141.79	0.830701	0.878734	0.830344	0.860467
P02786	TFRC	seq.8795.48	0.716728	0.766683	0.716869	0.743226
P02786	TFRC	seq.6895.1	0.363187	0.394784	0.47542	0.49281
P02787	TF	seq.4162.54	0.100375	0.173297	0.0942765	0.163569
P02818	BGLAP	seq.5747.67	-0.028642	0.0503768	-0.0168592	0.0238311
P02818	BGLAP	seq.11067.13	0.00121956	0.0321561	-0.0274423	-0.0090382
P03950	ANG	seq.4874.3	0.809118	0.83622	0.732852	0.75629
P03951	F11	seq.2190.55	0.755162	0.768368	0.659183	0.675613
P03952	KLKB1	seq.4152.58	0.643886	0.6727	0.605631	0.626283
P03956	MMP1	seq.4924.32	0.933762	0.943997	0.933193	0.944037
P04040	CAT	seq.3488.64	0.850333	0.881049	0.862469	0.882682
P04054	PLA2G1B	seq.4910.21	0.408005	0.404798	0.229439	0.231766
P04062	GBA	seq.18331.3	0.0404506	0.126553	0.041752	0.11918
P04066	FUCA1	seq.21384.2	0.785821	0.869576	0.821557	0.885384
P04070	PROC	seq.3758.68	-0.0207029	0.17348	-0.0112718	0.0771816
P04070	PROC	seq.3758.63	0.649108	0.758102	0.617681	0.71191
P04070	PROC	seq.2961.1	0.320923	0.572913	0.354947	0.580732
P04080	CSTB	seq.19768.13	0.785724	0.803741	0.689066	0.718571
P04083	ANXA1	seq.4960.72	0.349314	0.374668	0.5069	0.517456
P04085	PDGFA	seq.4499.21	0.951923	0.954912	0.944695	0.949517
P04090	RLN2	seq.6621.10	0.0254386	0.0769659	0.0216236	0.0220622
P04114	APOB	seq.2797.56	0.00682599	0.0153822	0.0142745	0.0250842
P04118	CLPS	seq.5749.53	0.696354	0.705174	0.494523	0.50336
P04141	CSF2	seq.4697.59	-0.0241498	0.0198012	-0.00691725	0.00818468
P04155	TFF1	seq.9185.15	0.572285	0.593213	0.546818	0.568397
P04179	SOD2	seq.5008.51	-0.0154151	0.0125541	-0.0155584	0.0216821
P04180	LCAT	seq.15413.3	0.111785	0.326522	0.0223454	0.161668
P04183	TK1	seq.4301.58	0.103348	0.133971	0.0946578	0.120885
P04196	HRG	seq.4996.66	0.453384	0.467487	0.420379	0.437775
P04216	THY1	seq.20564.53	0.619941	0.679228	0.574708	0.635527
P04217	A1BG	seq.16561.9	0.493828	0.570222	0.449306	0.502743
P04233	CD74	seq.8748.45	0.00819418	0.195099	0.0261376	0.137383
P04233	CD74	seq.6974.6	-0.110284	0.135429	-0.0196526	0.0943721
P04275	VWF	seq.3050.7	0.621725	0.641279	0.636776	0.653329
P04278	SHBG	seq.4929.55	0.884981	0.881822	0.878188	0.873384
P04278	SHBG	seq.7909.37	0.842674	0.863864	0.8357	0.848266
P04406	GAPDH	seq.3848.14	0.618929	0.651929	0.488638	0.520441
P04626	ERBB2	seq.2616.23	-0.0416187	0.111075	-0.0240531	0.0414496
P04637	TP53	seq.6168.11	0.0317348	0.0943354	0.0301975	0.0836222
P04637	TP53	seq.6123.69	0.00176622	0.0713213	0.0119778	0.0500825
P04746	AMY2A	seq.18917.53	0.871263	0.915825	0.885765	0.921849
P04792	HSPB1	seq.11103.24	0.703284	0.717315	0.550415	0.594754
P05000	IFNW1	seq.7196.21	0.00514388	0.00457747	0.00146934	-0.00542212
P05026	ATP1B1	seq.13392.13	-0.0517107	-0.0328564	-0.0483529	-0.0371816
P05060	CHGB	seq.8235.48	0.676931	0.725569	0.692991	0.730836
P05067	APP	seq.3171.57	0.894539	0.903057	0.881842	0.891472
P05089	ARG1	seq.5867.60	0.414131	0.419843	0.231992	0.277729
P05090	APOD	seq.8262.20	0.58005	0.571649	0.402351	0.397609
P05090	APOD	seq.4712.28	-0.155556	-0.121668	-0.108152	-0.0849915
P05091	ALDH2	seq.18381.16	0.423977	0.429053	0.419208	0.418478
P05107	ITGB2	seq.12750.9	0.000497673	0.125507	0.00206666	0.107982
P05112	IL4	seq.13663.2	-0.00267219	0.0134325	0.0112909	0.0202812
P05112	IL4	seq.2906.55	-0.0203845	0.0155033	-0.0123874	0.00633151
P05113	IL5	seq.11071.1	0.000169621	0.00151498	0.0220457	0.0186987
P05113	IL5	seq.3741.4	-0.036371	-0.0162292	-0.0199692	-0.0166966
P05121	SERPINE1	seq.2925.9	0.900368	0.906298	0.874669	0.885572
P05154	SERPINA5	seq.3389.7	0.325517	0.44518	0.0121133	0.090888
P05155	SERPING1	seq.13710.6	0.351874	0.476251	0.314837	0.434107
P05155	SERPING1	seq.4479.14	0.430319	0.526331	0.324047	0.416609
P05156	CFI	seq.2567.5	0.37655	0.493144	0.327473	0.431123
P05160	F13B	seq.5658.64	0.499401	0.611764	0.4584	0.548701
P05164	MPO	seq.2580.83	0.690568	0.764034	0.671251	0.735949
P05187	ALPP	seq.7813.6	0.875293	0.867445	0.831654	0.828134
P05231	IL6	seq.4673.13	0.433965	0.492741	0.299616	0.34397
P05231	IL6	seq.21946.79	-0.149297	0.133602	-0.0687731	0.0400623
P05231	IL6	seq.2573.20	0.229211	0.364037	0.138845	0.206443
P05305	EDN1	seq.6495.14	0.172084	0.213351	0.107717	0.164181
P05362	ICAM1	seq.4342.10	-0.0456628	0.0555569	-0.0691318	0.0369739
P05412	JUN	seq.10356.21	-0.0203935	0.0391362	-0.0152176	0.0286029
P05413	FABP3	seq.5437.63	0.380684	0.419198	0.397541	0.433762
P05413	FABP3	seq.4696.2	0.331587	0.312807	0.287801	0.306425
P05451	REG1A	seq.13095.51	0.921294	0.942989	0.942313	0.957359
P05452	CLEC3B	seq.5701.81	0.528961	0.576119	0.400007	0.432871
P05455	SSB	seq.13625.19	-0.0198407	0.0377766	0.00135343	0.0150883
P05455	SSB	seq.13526.5	0.0478614	0.0866254	0.0260573	0.0374389
P05543	SERPINA7	seq.2706.69	0.509735	0.526172	0.367752	0.379058
P05546	SERPIND1	seq.3316.58	0.767663	0.793562	0.722606	0.742812
P05556	ITGB1	seq.23949.12	-0.0286963	0.0153821	-0.0165729	0.0157399
P05783	KRT18	seq.5354.11	-0.0469276	0.128665	-0.0501843	0.0549908
P05937	CALB1	seq.9918.23	-0.0899298	0.0319569	-0.0391419	0.00493437
P06127	CD5	seq.14065.11	-0.110606	0.174519	-0.0349548	0.0891401
P06127	CD5	seq.5596.75	0.0116562	0.148339	0.0221392	0.154081
P06132	UROD	seq.19289.29	0.621733	0.658758	0.623101	0.670237
P06213	INSR	seq.3448.13	0.331539	0.378889	0.34409	0.402781
P06276	BCHE	seq.15514.26	0.775294	0.803405	0.74775	0.769223
P06276	BCHE	seq.8239.223	0.588757	0.720641	0.600346	0.705106
P06280	GLA	seq.15588.17	0.350893	0.450997	0.174201	0.260735
P06396	GSN	seq.16607.78	0.363701	0.376735	0.397613	0.416748
P06396	GSN	seq.4775.34	0.588045	0.607341	0.518501	0.52838
P06401	PGR	seq.15693.9	0.0155895	0.0216134	0.0174575	0.0212483
P06493	CDK1	seq.3422.4	0.00684266	0.0492577	0.0281322	0.0593594
P06681	C2	seq.3186.2	0.557186	0.625804	0.444916	0.547266
P06727	APOA4	seq.17685.9	0.769511	0.781671	0.698403	0.709095
P06729	CD2	seq.7100.31	0.0554364	0.0627853	0.0393052	0.043166
P06730	EIF4E	seq.19263.147	0.70029	0.744895	0.683408	0.733753
P06733	ENO1	seq.11105.171	0.639708	0.711718	0.667236	0.727278
P06734	FCER2	seq.3291.30	0.906465	0.927602	0.919699	0.935017
P06744	GPI	seq.4272.46	0.735373	0.76801	0.737068	0.769293
P06748	NPM1	seq.8870.38	-0.110915	0.12143	-0.0596222	0.112951
P06748	NPM1	seq.21244.57	0.383397	0.386546	0.256162	0.321273
P06753	TPM3	seq.9890.8	-0.00338124	-0.027033	-0.00635077	-0.0237679
P06753	TPM3	seq.12372.50	0.153081	0.0832091	0.0739133	0.0545158
P06756	ITGAV	seq.20187.10	0.696776	0.756237	0.588832	0.626762
P06756	ITGAV	seq.20215.45	-0.0424859	-0.01852	-0.00850628	-0.00674139
P06756	ITGAV	seq.20189.28	-0.0408926	-0.00875484	-0.0142932	-0.0115893
P06756	ITGAV	seq.20189.4	-0.0143379	-0.00476176	-0.00837784	-0.00531801
P06756	ITGAV	seq.4917.62	0.345278	0.381535	0.231377	0.258847
P06756	ITGAV	seq.20191.13	-0.0174422	-0.005061	-0.0301491	-0.0263468
P06850	CRH	seq.19637.9	0.167087	0.167285	0.0653113	0.0663323
P06850	CRH	seq.5614.44	0.0238194	0.0217934	-0.00718163	-0.0032723
P06858	LPL	seq.21987.76	0.196923	0.106545	0.0486222	0.00466737
P07093	SERPINE2	seq.19154.41	0.849905	0.850156	0.836511	0.838434
P07093	SERPINE2	seq.3217.74	0.712629	0.665979	0.655814	0.643461
P07108	DBI	seq.16919.1	0.837418	0.876699	0.870959	0.890859
P07148	FABP1	seq.11516.7	0.800381	0.804744	0.791369	0.804317
P07196	NEFL	seq.10082.251	0.0221944	0.113638	0.00484883	0.0859047
P07225	PROS1	seq.2700.56	0.621799	0.656711	0.598119	0.619004
P07237	P4HB	seq.4278.14	0.188785	0.436654	0.089979	0.259755
P07237	P4HB	seq.11450.110	0.568858	0.712303	0.57768	0.696448
P07288	KLK3	seq.13699.6	0.660113	0.644607	0.6627	0.645472
P07288	KLK3	seq.8468.19	0.704439	0.70048	0.729983	0.72036
P07288	KLK3	seq.21232.39	0.669244	0.670012	0.672151	0.667112
P07288	KLK3	seq.4330.4	0.708148	0.689603	0.695347	0.668066
P07306	ASGR1	seq.5452.71	0.714122	0.750716	0.627305	0.683194
P07307	ASGR2	seq.9474.22	-0.082253	0.0903536	-0.0510202	0.0203645
P07311	ACYP1	seq.20370.6	0.738491	0.782808	0.675253	0.734306
P07320	CRYGD	seq.12366.16	-0.141977	0.183566	-0.0604893	0.100554
P07333	CSF1R	seq.13682.47	0.794091	0.808179	0.764276	0.769483
P07333	CSF1R	seq.2638.12	0.770758	0.794813	0.737103	0.751752
P07339	CTSD	seq.5508.62	0.640962	0.691462	0.490007	0.531399
P07355	ANXA2	seq.13700.10	0.581215	0.657274	0.557137	0.619975
P07355	ANXA2	seq.4961.17	0.451414	0.53338	0.342526	0.410574
P07359	GP1BA	seq.4990.87	0.774356	0.846623	0.757338	0.80429
P07451	CA3	seq.3799.11	0.933335	0.949133	0.946495	0.957453
P07478	PRSS2	seq.5034.79	0.897331	0.912643	0.910925	0.922996
P07492	GRP	seq.5897.58	-0.0655576	0.0691588	-0.0296498	0.0336495
P07492	GRP	seq.8400.74	-0.0512057	0.050688	-0.0260037	0.0225679
P07585	DCN	seq.2666.53	0.25187	0.307963	0.202836	0.254642
P07602	PSAP	seq.6207.10	0.318359	0.467538	0.294607	0.429603
P07741	APRT	seq.10088.37	0.596872	0.623538	0.682661	0.704781
P07766	CD3E	seq.8069.85	0.00395107	0.0109187	-0.00440174	-0.00753989
P07766	CD3E	seq.18870.1	-0.0188173	-0.0101673	-0.037541	-0.0336561
P07858	CTSB	seq.8007.19	0.889398	0.895347	0.903915	0.903247
P07858	CTSB	seq.3061.61	0.215907	0.240614	0.232626	0.250552
P07911	UMOD	seq.9451.20	0.234048	0.154525	0.246974	0.168543
P07947	YES1	seq.2878.66	0.100181	0.251467	0.0563081	0.204138
P07948	LYN	seq.3453.87	0.480088	0.533381	0.610514	0.645952
P07948	LYN	seq.3381.24	0.483277	0.526499	0.579517	0.616961
P07949	RET	seq.3220.40	0.664129	0.678853	0.668798	0.682747
P07954	FH	seq.13384.110	-0.0119174	-0.00678321	0.00530553	0.0109143
P07992	ERCC1	seq.12585.39	-0.00769015	0.00392651	0.0157528	0.0130395
P07998	RNASE1	seq.7211.2	0.695896	0.71011	0.713161	0.722387
P08069	IGF1R	seq.4232.19	0.343359	0.539663	0.343395	0.52127
P08118	MSMB	seq.10620.21	0.936804	0.953788	0.933778	0.949756
P08134	RHOC	seq.17764.108	0.759054	0.823505	0.80626	0.85781
P08138	NGFR	seq.8374.5	0.00301771	0.00428893	0.00660083	0.00690655
P08174	CD55	seq.5069.9	0.715469	0.849199	0.705272	0.819978
P08185	SERPINA6	seq.4785.30	0.00333207	0.114275	-0.0126124	0.0334043
P08217	CELA2A	seq.7140.1	0.667885	0.690397	0.667257	0.685804
P08236	GUSB	seq.15562.24	0.948473	0.956402	0.949544	0.956789
P08254	MMP3	seq.2788.55	-0.140816	-0.0571364	-0.089404	-0.0274749
P08263	GSTA1	seq.12446.49	0.922189	0.937426	0.930135	0.942328
P08263	GSTA1	seq.17138.8	0.913897	0.895451	0.889623	0.88858
P08294	SOD3	seq.5660.51	0.73851	0.762259	0.850856	0.857245
P08294	SOD3	seq.8463.2	0.686645	0.754149	0.816875	0.839286
P08319	ADH4	seq.8325.37	0.945414	0.950727	0.934425	0.938685
P08397	HMBS	seq.11530.37	0.886805	0.919229	0.890285	0.918014
P08473	MME	seq.20219.25	0.0359199	0.0937673	0.0155805	0.0691839
P08571	CD14	seq.16914.104	0.385285	0.602454	0.413579	0.611141
P08571	CD14	seq.8969.49	0.467525	0.598702	0.390341	0.497711
P08579	SNRPB2	seq.17364.8	0.519777	0.592302	0.689924	0.723634
P08581	MET	seq.2837.3	0.754489	0.816336	0.758768	0.815039
P08581	MET	seq.11814.29	0.717674	0.776935	0.66482	0.706902
P08590	MYL3	seq.18376.19	0.879151	0.877967	0.881738	0.882623
P08603	CFH	seq.4159.130	0.477491	0.610343	0.421238	0.525951
P08648	ITGA5	seq.21909.2	-0.00884767	0.220958	-0.00178604	0.193816
P08648	ITGA5	seq.21909.10	-0.00856653	0.244092	-0.00515994	0.170246
P08648	ITGA5	seq.6932.42	0.241646	0.387077	0.230437	0.376104
P08670	VIM	seq.15540.6	0.10028	0.11152	0.119005	0.118726
P08697	SERPINF2	seq.3024.18	0.474566	0.576358	0.285675	0.348238
P08700	IL3	seq.4717.55	0.00252557	0.00472189	-0.0116649	-0.00163719
P08709	F7	seq.3184.25	0.555755	0.724016	0.614294	0.748204
P08727	KRT19	seq.15606.19	-0.0198167	0.0487139	-0.0114839	0.0432695
P08758	ANXA5	seq.14158.17	-0.00902226	0.0405955	-0.0192164	0.00171734
P08833	IGFBP1	seq.13741.36	0.949079	0.956698	0.945579	0.952591
P08833	IGFBP1	seq.2771.35	0.90858	0.914623	0.898575	0.90489
P08887	IL6R	seq.15602.43	0.850412	0.90867	0.844025	0.899749
P08887	IL6R	seq.8092.29	0.835341	0.902837	0.799435	0.863898
P08887	IL6R	seq.4139.71	0.835963	0.885052	0.82548	0.871309
P08962	CD63	seq.9190.7	-0.0337291	0.145476	-0.00824913	0.0781288
P09038	FGF2	seq.3025.50	0.192698	0.220622	0.142879	0.169678
P09104	ENO2	seq.10339.48	0.660208	0.791945	0.649652	0.75934
P09104	ENO2	seq.11083.23	0.0226846	0.234601	0.0528953	0.188525
P09105	HBQ1	seq.18198.51	0.267796	0.314799	0.219539	0.262654
P09105	HBQ1	seq.7965.25	0.000354207	0.0321852	-0.00453621	0.0277033
P09110	ACAA1	seq.17782.23	0.807997	0.825816	0.847764	0.860717
P09211	GSTP1	seq.4911.49	0.20096	0.209229	0.222842	0.232917
P09211	GSTP1	seq.13576.15	0.0150329	0.107778	0.0640552	0.109345
P09237	MMP7	seq.8475.15	-0.0366786	0.132822	-0.00462773	0.0751076
P09237	MMP7	seq.2789.26	0.767026	0.798324	0.828127	0.84429
P09238	MMP10	seq.10479.18	0.863106	0.901621	0.857783	0.882458
P09238	MMP10	seq.8479.4	0.82537	0.845965	0.783006	0.799362
P09326	CD48	seq.3292.75	0.678729	0.802487	0.688601	0.79794
P09341	CXCL1	seq.2985.35	0.877181	0.84472	0.91043	0.89696
P09382	LGALS1	seq.8046.9	0.0114088	0.191189	-0.0222255	0.076823
P09417	QDPR	seq.11257.1	0.864396	0.895036	0.898387	0.91849
P09455	RBP1	seq.19279.42	0.0763311	0.114553	0.0779852	0.0848307
P09455	RBP1	seq.22955.28	0.134067	0.18792	0.0581988	0.0806817
P09466	PAEP	seq.8867.18	0.00489854	0.00124551	0.011981	-0.0153261
P09467	FBP1	seq.7206.20	0.556046	0.581233	0.541675	0.562535
P09486	SPARC	seq.3043.49	0.868125	0.882445	0.839774	0.856748
P09486	SPARC	seq.14110.200	0.596908	0.561701	0.391726	0.447658
P09496	CLTA	seq.19257.11	0.324523	0.347541	0.264115	0.291501
P09525	ANXA4	seq.17164.15	0.540808	0.562784	0.573967	0.615321
P09529	INHBB	seq.13676.46	0.760042	0.818952	0.749042	0.80418
P09529	INHBB	seq.16746.12	-0.0173477	0.0733862	-0.00489809	0.0547519
P09543	CNP	seq.6609.22	0.780302	0.817142	0.795287	0.830101
P09564	CD7	seq.12008.3	0.501741	0.57892	0.320213	0.365617
P09601	HMOX1	seq.17398.55	0.841045	0.885696	0.862882	0.893037
P09603	CSF1	seq.10741.22	0.550079	0.602818	0.507166	0.572508
P09603	CSF1	seq.3738.54	0.401414	0.505703	0.347669	0.447945
P09619	PDGFRB	seq.3459.49	0.860909	0.891089	0.871535	0.889539
P09668	CTSH	seq.8465.52	0.378286	0.448287	0.434441	0.480483
P09668	CTSH	seq.8644.46	0.684418	0.71145	0.577892	0.60258
P09681	GIP	seq.16292.288	0.662941	0.669159	0.623974	0.63165
P09681	GIP	seq.5755.29	-0.0123267	0.0385391	0.0144567	0.0406303
P09683	SCT	seq.3728.52	0.0109888	0.0627374	-0.0302972	0.00314749
P09693	CD3G	seq.7924.7	0.000777734	0.0242312	0.0139767	0.0166337
P09758	TACSTD2	seq.2619.72	-0.0617553	-0.00881738	0.00809387	0.0191429
P09758	TACSTD2	seq.14034.22	-0.0522954	0.0119867	-0.0206095	-0.00105582
P09769	FGR	seq.3810.50	0.449951	0.503151	0.606264	0.63573
P09871	C1S	seq.8840.61	0.520614	0.591524	0.390282	0.453439
P09871	C1S	seq.20203.45	0.545075	0.601925	0.409251	0.461559
P09874	PARP1	seq.10534.40	0.104394	0.315854	0.159065	0.293832
P09874	PARP1	seq.8893.29	0.283899	0.428216	0.219434	0.322834
P09919	CSF3	seq.8952.65	0.00851343	0.0500613	0.0208448	0.0434232
P09919	CSF3	seq.4840.73	0.108179	0.124976	0.0999891	0.114806
P09923	ALPI	seq.10463.23	0.555168	0.474755	0.471936	0.436053
P09923	ALPI	seq.17441.4	0.456418	0.42822	0.404811	0.393231
P09958	FURIN	seq.6276.16	0.150417	0.335933	0.0980662	0.260624
P09960	LTA4H	seq.3204.2	0.773591	0.797029	0.741839	0.760215
P0C7L1	SPINK8	seq.7962.11	-0.0137198	-0.0106269	-0.0298552	-0.0287542
P0C7M8	CLEC2L	seq.8242.9	0.00405698	0.0194046	-0.00359409	0.00800646
P0C862	C1QTNF9	seq.6019.12	-0.0217518	-0.0222819	-0.0162176	-0.0218211
P0C862	C1QTNF9	seq.16605.2	0.144944	0.0986339	0.0640247	0.0478449
P0CG30	GSTT2B	seq.11273.176	-0.0306202	0.0710666	-0.00374745	0.0364717
P0CG37	CFC1	seq.3294.55	0.00896822	0.151037	0.0171914	0.113369
P0DJD7	PGA4	seq.22572.19	0.016208	0.0197869	0.0275531	0.0288305
P0DML2	CSH1	seq.13103.125	-0.0104091	-0.01888	0.063146	0.0430021
P0DML2	CSH1	seq.6229.13	-0.0314859	-0.0475436	0.0524421	0.0447081
P0DMV8	HSPA1A	seq.11157.35	0.123472	0.388559	0.155386	0.374076
P0DMV8	HSPA1A	seq.14237.1	-0.0653009	0.0750105	-0.0647142	0.0387412
P0DMV8	HSPA1A	seq.7219.152	0.195465	0.388361	0.0981518	0.228951
P0DMV8	HSPA1A	seq.10749.18	0.339936	0.510624	0.304007	0.446007
P0DMV8	HSPA1A	seq.10721.76	0.373789	0.532072	0.335035	0.484834
P0DMV8	HSPA1A	seq.4124.24	0.403022	0.574293	0.403195	0.546474
P0DMV8	HSPA1A	seq.6563.78	0.408827	0.561703	0.338844	0.479497
P0DMV8	HSPA1A	seq.10803.22	0.342706	0.501203	0.296101	0.437638
P0DMV8	HSPA1A	seq.16780.6	0.346668	0.518485	0.269205	0.41385
P0DN86	CGB3_CGB5_CGB8	seq.21391.17	0.15333	0.160391	0.284393	0.282523
P10082	PYY	seq.3727.35	0.758464	0.772709	0.756002	0.764484
P10092	CALCB	seq.17170.15	0.479915	0.465614	0.271207	0.296829
P10144	GZMB	seq.4133.54	0.193073	0.300164	0.135388	0.223498
P10144	GZMB	seq.14041.13	0.46734	0.488604	0.336273	0.396992
P10145	CXCL8	seq.3447.64	0.617946	0.557844	0.609901	0.601885
P10147	CCL3	seq.3040.59	0.297259	0.380393	0.226905	0.310587
P10301	RRAS	seq.17742.2	0.0757932	0.129519	0.0886658	0.134893
P10398	ARAF	seq.12583.77	0.00840625	0.0491066	-0.0104257	0.0123576
P10415	BCL2	seq.3412.7	0.103686	0.194254	0.0775283	0.146425
P10451	SPP1	seq.13113.7	0.665979	0.712763	0.440255	0.492005
P10523	SAG	seq.25461.3	0.0221432	0.0241883	0.0163705	0.0148485
P10599	TXN	seq.8813.160	-0.122373	0.157484	-0.0445362	0.0659657
P10606	COX5B	seq.7887.57	-0.0646001	0.0760433	-0.0265496	0.0255786
P10636	MAPT	seq.5854.60	-0.0181186	0.0248463	0.0190956	0.0386395
P10643	C7	seq.13731.14	0.754806	0.751932	0.718739	0.705072
P10643	C7	seq.2888.49	0.397929	0.535305	0.411619	0.522804
P10644	PRKAR1A	seq.21483.155	0.6484	0.678748	0.792156	0.808291
P10645	CHGA	seq.8476.11	0.66649	0.760839	0.588129	0.650865
P10645	CHGA	seq.11184.51	0.835126	0.857271	0.774116	0.793215
P10646	TFPI	seq.3336.50	0.651999	0.719646	0.500563	0.550036
P10721	KIT	seq.2475.1	0.719702	0.687672	0.717991	0.683451
P10746	UROS	seq.11248.43	0.261455	0.260305	0.245717	0.247661
P10747	CD28	seq.20521.83	0.527819	0.610242	0.392315	0.466144
P10767	FGF6	seq.4130.71	-0.0145229	0.00138845	-0.0134228	-0.00819511
P10909	CLU	seq.4542.24	0.0842276	0.248002	0.0528147	0.176601
P10912	GHR	seq.2948.58	0.840323	0.850235	0.838252	0.84384
P11215	ITGAM	seq.21981.2	-0.0122299	0.0628929	-0.0159527	0.0244763
P11226	MBL2	seq.3000.66	0.842176	0.861545	0.768816	0.781264
P11234	RALB	seq.18432.32	0.0138714	0.0229212	0.014701	0.0230395
P11279	LAMP1	seq.16902.17	-0.0455688	0.046498	-0.0464499	-0.00970721
P11310	ACADM	seq.17333.20	0.0561148	0.0521684	0.0691893	0.0620311
P11387	TOP1	seq.2876.74	0.0179547	0.0278245	0.0325247	0.0399659
P11464	PSG1	seq.15631.18	0.218919	0.149464	0.137781	0.123282
P11487	FGF3	seq.7894.155	0.0109152	0.04072	0.0349394	0.0398483
P11717	IGF2R	seq.3676.15	0.638616	0.755957	0.640208	0.741692
P11717	IGF2R	seq.16057.6	0.75404	0.79021	0.762467	0.787754
P12004	PCNA	seq.19364.163	0.0099585	0.00957097	0.0605695	0.0579153
P12004	PCNA	seq.2915.6	-0.000352143	-0.0042122	0.00726652	0.00793431
P12034	FGF5	seq.3065.65	0.0254784	0.0764473	-0.00135411	0.0365231
P12081	HARS1	seq.17450.51	0.789713	0.825238	0.851913	0.878257
P12104	FABP2	seq.15385.116	0.67444	0.660737	0.631105	0.624406
P12111	COL6A3	seq.10511.10	0.0663678	0.110971	0.0734586	0.11805
P12111	COL6A3	seq.11196.31	0.829907	0.87565	0.849592	0.879933
P12277	CKB	seq.3714.49	0.0242102	0.0235495	0.0241637	0.0231355
P12277	CKB	seq.3800.71	-0.0155993	-0.0704687	-0.0138169	-0.0383732
P12318	FCGR2A	seq.3309.2	-0.134104	-0.0852157	-0.203742	-0.181289
P12319	FCER1A	seq.9254.18	0.0146916	0.0212798	0.0196445	0.0253846
P12429	ANXA3	seq.17163.117	-0.104415	0.113199	-0.0488223	0.0813571
P12532	CKMT1A_CKMT1B	seq.15542.19	0.812126	0.831655	0.819173	0.837952
P12544	GZMA	seq.3440.7	0.852623	0.922808	0.865333	0.911917
P12544	GZMA	seq.13712.104	0.157606	0.27465	0.108547	0.176984
P12644	BMP4	seq.6326.20	-0.0620042	-0.0363787	-0.0374521	-0.0241453
P12644	BMP4	seq.15667.39	0.510522	0.538227	0.487659	0.514281
P12724	RNASE3	seq.5741.55	0.872939	0.903138	0.882461	0.900952
P12724	RNASE3	seq.15576.158	0.830757	0.885704	0.811957	0.855537
P12821	ACE	seq.10714.7	0.46098	0.471588	0.446433	0.455123
P12829	MYL4	seq.20107.11	-0.161786	0.00716911	-0.118594	0.0223586
P12830	CDH1	seq.18429.10	0.463797	0.535799	0.243926	0.286875
P12830	CDH1	seq.2501.51	0.344818	0.484772	0.303522	0.421568
P12830	CDH1	seq.14759.149	0.291531	0.407893	0.233382	0.334186
P12872	MLN	seq.5631.83	0.891105	0.904871	0.892201	0.904159
P12931	SRC	seq.15433.4	0.84571	0.855806	0.86585	0.877096
P12931	SRC	seq.5488.74	0.83381	0.852922	0.821317	0.845388
P13051	UNG	seq.22821.50	0.0134615	0.0195883	-0.0023293	0.00442918
P13224	GP1BB	seq.21514.1	0.123669	0.17842	0.0723531	0.130018
P13232	IL7	seq.4140.3	-0.0194545	0.175165	-0.0219632	0.0744302
P13232	IL7	seq.14049.17	0.44575	0.492787	0.247646	0.311648
P13385	TDGF1	seq.5810.25	0.691088	0.693252	0.879354	0.879101
P13500	CCL2	seq.2578.67	0.440171	0.517245	0.333404	0.392076
P13501	CCL5	seq.2523.31	0.908308	0.917413	0.884231	0.895263
P13501	CCL5	seq.5480.49	0.93827	0.943449	0.9171	0.922686
P13591	NCAM1	seq.4498.62	0.656061	0.772554	0.676013	0.775199
P13591	NCAM1	seq.20161.41	0.570634	0.703445	0.590811	0.708678
P13598	ICAM2	seq.5486.73	0.176801	0.242727	0.181328	0.243821
P13598	ICAM2	seq.14756.29	0.43858	0.474753	0.428994	0.474044
P13611	VCAN	seq.9561.21	-0.073844	-0.0132865	-0.0218211	-0.00444486
P13647	KRT5	seq.11177.16	0.510857	0.526205	0.46862	0.477094
P13667	PDIA4	seq.7146.5	-0.0581621	0.144645	-0.00521922	0.102696
P13667	PDIA4	seq.7146.16	-0.0923805	0.165969	-0.0511029	0.127514
P13667	PDIA4	seq.20525.200	0.343243	0.410119	0.435702	0.481283
P13686	ACP5	seq.3232.28	0.850793	0.902489	0.857415	0.896883
P13693	TPT1	seq.3872.2	0.0190457	0.0185063	0.034554	0.0286759
P13693	TPT1	seq.14072.9	-0.00555515	-0.0065077	-0.0125286	-0.0132053
P13725	OSM	seq.2693.20	0.0203741	0.101221	0.0201703	0.0924782
P13725	OSM	seq.14063.17	0.156417	0.26798	0.0531621	0.151597
P13726	F3	seq.4931.59	0.135907	0.146214	0.119706	0.137292
P13727	PRG2	seq.7258.5	0.418352	0.405804	0.275414	0.285738
P13747	HLA.E	seq.25918.60	0.00122417	0.173182	0.000460467	0.160541
P13796	LCP1	seq.17231.1	0.37916	0.439449	0.369862	0.411478
P13796	LCP1	seq.9749.190	0.398083	0.46812	0.39092	0.445072
P13861	PRKAR2A	seq.19125.26	-0.148184	0.217188	-0.0500665	0.130428
P13929	ENO3	seq.16616.137	0.690989	0.711744	0.68025	0.697269
P13987	CD59	seq.11514.196	0.5865	0.789349	0.592657	0.770797
P13987	CD59	seq.10480.33	-0.0892976	0.100892	-0.043767	0.0323706
P13995	MTHFD2	seq.18321.38	-0.0194258	-0.0189216	-0.00233548	-0.0130815
P14091	CTSE	seq.15376.134	0.692786	0.742221	0.605214	0.643695
P14136	GFAP	seq.3034.1	0.00586202	0.0746325	-0.00480926	0.0262016
P14136	GFAP	seq.20126.19	0.00035311	0.0582105	0.0184302	0.0451186
P14151	SELL	seq.4831.4	0.659587	0.654123	0.499883	0.494391
P14174	MIF	seq.8221.19	0.272655	0.360104	0.285807	0.371806
P14174	MIF	seq.5356.2	0.3982	0.536088	0.255521	0.394096
P14207	FOLR2	seq.15587.20	0.761969	0.813654	0.74568	0.784454
P14210	HGF	seq.2681.23	0.612187	0.706373	0.398522	0.514727
P14317	HCLS1	seq.21439.37	0.72635	0.763599	0.688919	0.730696
P14384	CPM	seq.9416.77	0.830681	0.907849	0.858794	0.913677
P14384	CPM	seq.7768.10	0.67691	0.738124	0.53854	0.631273
P14415	ATP1B2	seq.7218.87	0.0501614	0.0508539	0.060428	0.0596396
P14543	NID1	seq.3213.65	0.805149	0.821228	0.812142	0.823685
P14555	PLA2G2A	seq.2692.74	0.799369	0.823641	0.775937	0.790951
P14625	HSP90B1	seq.6393.63	-0.00240862	0.0167045	-0.00435241	0.0180671
P14649	MYL6B	seq.14227.21	0.0461747	0.0359942	0.00642834	0.00251999
P14649	MYL6B	seq.20078.6	0.0166974	0.00499483	-0.0164386	-0.0185416
P14778	IL1R1	seq.2991.9	0.666474	0.819205	0.662252	0.809046
P14780	MMP9	seq.2579.17	0.917105	0.931544	0.92503	0.937267
P14784	IL2RB	seq.9343.16	0.0901561	0.104115	0.0444184	0.0496429
P14868	DARS1	seq.12675.14	0.687395	0.723482	0.675368	0.709825
P14902	IDO1	seq.9759.13	0.280679	0.360229	0.117292	0.175842
P15018	LIF	seq.7790.21	-0.0518165	0.0589854	-0.0283481	0.0262444
P15085	CPA1	seq.23981.172	-0.0267132	0.0536503	-0.00637744	0.0262218
P15085	CPA1	seq.19760.26	0.635443	0.659498	0.617624	0.625392
P15086	CPB1	seq.6356.3	0.90968	0.948651	0.910858	0.945713
P15086	CPB1	seq.15375.49	0.935617	0.94065	0.941468	0.941706
P15090	FABP4	seq.9851.9	0.867347	0.897734	0.835925	0.870784
P15090	FABP4	seq.15386.7	0.849473	0.876443	0.844124	0.872781
P15121	AKR1B1	seq.9854.36	0.257421	0.301854	0.197439	0.221059
P15121	AKR1B1	seq.16606.85	0.227007	0.274336	0.170307	0.202664
P15144	ANPEP	seq.15457.14	0.109388	0.154807	0.0432371	0.0920434
P15151	PVR	seq.8064.125	-0.0308506	0.0432775	-0.0273074	0.00567641
P15248	IL9	seq.5834.18	0.106101	0.114768	0.0741715	0.0753931
P15260	IFNGR1	seq.5825.49	0.392274	0.511274	0.34206	0.387591
P15289	ARSA	seq.3583.54	0.620888	0.635758	0.469412	0.494701
P15289	ARSA	seq.8790.6	-0.0497519	0.117477	-0.00341014	0.0830531
P15291	B4GALT1	seq.13381.49	0.544689	0.755877	0.583035	0.764805
P15311	EZR	seq.9753.17	0.366298	0.508259	0.347041	0.463984
P15328	FOLR1	seq.17455.42	0.283739	0.28838	0.246789	0.269373
P15509	CSF2RA	seq.10438.19	0.67407	0.632064	0.476465	0.463916
P15514	AREG	seq.2970.60	0.016624	0.0588178	0.0360114	0.0621119
P15529	CD46	seq.17682.1	0.677583	0.82436	0.709615	0.828537
P15531	NME1	seq.5909.51	-0.0173114	-0.0401444	-0.024793	-0.0364398
P15692	VEGFA	seq.19437.61	0.620509	0.689109	0.580774	0.638299
P15692	VEGFA	seq.2597.8	0.565544	0.730005	0.51636	0.669241
P15692	VEGFA	seq.14032.2	0.649083	0.72536	0.608483	0.677442
P15692	VEGFA	seq.4867.15	0.63331	0.687225	0.511948	0.578822
P15848	ARSB	seq.3172.28	0.0367018	0.200699	0.0101574	0.105949
P15907	ST6GAL1	seq.6035.2	-0.0986667	0.348034	-0.0598584	0.221324
P15927	RPA2	seq.19264.6	-0.0408294	-0.0115481	-0.0240128	-0.00948302
P16035	TIMP2	seq.2278.61	0.140955	0.267354	0.0689992	0.119824
P16109	SELP	seq.4154.57	0.867775	0.92263	0.879376	0.925938
P16112	ACAN	seq.3280.49	0.371529	0.406084	0.299832	0.327017
P16233	PNLIP	seq.15613.16	0.875179	0.885512	0.861007	0.871188
P16234	PDGFRA	seq.10366.11	0.541332	0.583885	0.348175	0.360844
P16278	GLB1	seq.10554.23	0.238501	0.256827	0.251445	0.270514
P16284	PECAM1	seq.2695.25	-0.0220556	0.0676326	-0.0273343	0.0596519
P16410	CTLA4	seq.3022.4	-0.0183254	-0.0171053	-0.0222799	-0.0232205
P16442	ABO	seq.9253.52	0.86901	0.882834	0.911039	0.911912
P16444	DPEP1	seq.8794.13	0.642786	0.646827	0.567425	0.540876
P16444	DPEP1	seq.10528.2	0.0957027	0.0138037	0.0452278	0.018435
P16455	MGMT	seq.21437.77	0.820763	0.861649	0.820642	0.856354
P16562	CRISP2	seq.9282.12	0.932862	0.941771	0.907264	0.912493
P16581	SELE	seq.3470.1	0.926264	0.95636	0.931283	0.958128
P16671	CD36	seq.2973.15	0.431327	0.493808	0.449047	0.500393
P16860	NPPB	seq.16751.15	0.374656	0.352813	0.335552	0.326324
P16860	NPPB	seq.3723.1	0.230394	0.168143	0.159017	0.137647
P16860	NPPB	seq.7655.11	0.520615	0.526912	0.529488	0.533594
P16870	CPE	seq.5343.74	0.0304807	0.0177422	0.0744446	0.059186
P16870	CPE	seq.6024.68	-0.0486772	-0.0335332	0.013251	0.0115691
P16871	IL7R	seq.5089.11	0.0586861	0.0642216	0.0154999	0.024411
P17174	GOT1	seq.4912.17	-0.113597	0.0265076	-0.08459	0.0316105
P17181	IFNAR1	seq.9183.7	0.226526	0.309726	0.144747	0.18205
P17181	IFNAR1	seq.6055.53	0.0291146	0.0675197	0.0399901	0.0597064
P17301	ITGA2	seq.21905.10	-0.00354382	-0.00506996	0.0113203	0.00794728
P17301	ITGA2	seq.15603.20	0.255591	0.238521	0.106241	0.103111
P17405	SMPD1	seq.10818.36	0.841909	0.888879	0.871076	0.896474
P17516	AKR1C4	seq.18397.5	0.271771	0.278462	0.292411	0.296129
P17538	CTRB1	seq.5671.1	0.830936	0.851295	0.781084	0.787601
P17643	TYRP1	seq.21441.20	0.1395	0.0918755	0.090319	0.0728678
P17676	CEBPB	seq.15675.3	0.00431247	0.0659396	-0.0074293	0.0465428
P17676	CEBPB	seq.22953.85	-0.0557238	0.103467	-0.0349187	0.0587837
P17813	ENG	seq.4908.6	0.347087	0.419704	0.328844	0.390086
P17900	GM2A	seq.15441.6	0.713084	0.782438	0.716746	0.761727
P17927	CR1	seq.19556.12	0.764459	0.833777	0.751754	0.802684
P17931	LGALS3	seq.3066.12	0.730902	0.83783	0.747893	0.835883
P17936	IGFBP3	seq.2571.12	0.677934	0.7833	0.733343	0.808873
P17948	FLT1	seq.8231.122	0.440501	0.499447	0.413138	0.441472
P17948	FLT1	seq.16315.105	0.348853	0.318315	0.313477	0.301905
P17980	PSMC3	seq.23665.35	0.0142031	0.0203634	0.025428	0.0210723
P18031	PTPN1	seq.3005.5	0.0518825	0.233595	0.0777719	0.225216
P18065	IGFBP2	seq.2570.72	0.893528	0.893593	0.874577	0.875586
P18065	IGFBP2	seq.8819.3	0.89893	0.904465	0.884932	0.890912
P18065	IGFBP2	seq.22985.160	0.909679	0.91745	0.903219	0.911291
P18065	IGFBP2	seq.8469.41	0.890285	0.902802	0.878938	0.891777
P18084	ITGB5	seq.7755.37	-0.111243	-0.0236385	-0.0499881	-0.0190038
P18428	LBP	seq.3074.6	0.609906	0.662876	0.611805	0.646228
P18510	IL1RN	seq.5353.89	0.698233	0.744104	0.603017	0.664458
P18564	ITGB6	seq.7737.76	-0.0558853	-0.0172729	0.000699719	0.00827591
P18627	LAG3	seq.5099.14	0.765238	0.801139	0.747391	0.774907
P18627	LAG3	seq.9950.229	0.786644	0.807826	0.7774	0.786173
P19021	PAM	seq.5620.13	0.371028	0.633653	0.485259	0.645356
P19022	CDH2	seq.3797.1	0.00144107	0.144504	0.00886051	0.0924486
P19256	CD58	seq.10938.13	0.132962	0.0816606	0.0440986	0.0497001
P19320	VCAM1	seq.20093.9	0.719804	0.790915	0.760538	0.819065
P19320	VCAM1	seq.2967.8	0.730058	0.739967	0.74387	0.74673
P19429	TNNI3	seq.5930.54	0.0543823	0.0635683	0.0806182	0.0805129
P19429	TNNI3	seq.5441.67	0.0915643	0.110705	0.0748183	0.0812676
P19438	TNFRSF1A	seq.2654.19	0.784932	0.883911	0.796138	0.884841
P19474	TRIM21	seq.22015.2	0.0645174	0.232445	0.0076172	0.104956
P19801	AOC1	seq.15486.126	0.143046	0.1439	0.107276	0.104582
P19801	AOC1	seq.6209.2	0.125079	0.122349	0.0880671	0.0805265
P19827	ITIH1	seq.7955.195	0.211261	0.251291	0.196466	0.21736
P19838	NFKB1	seq.9869.28	0.177946	0.233671	0.16286	0.221243
P19876	CXCL3	seq.2986.49	0.917524	0.916774	0.866159	0.86884
P19876	CXCL3	seq.22973.8	0.934613	0.940069	0.931556	0.937078
P19878	NCF2	seq.10047.12	0.188863	0.371724	0.33864	0.425317
P19883	FST	seq.4132.27	0.370266	0.354924	0.25326	0.301652
P19957	PI3	seq.4982.54	0.892898	0.920506	0.872641	0.893069
P19961	AMY2B	seq.15556.49	0.85783	0.878396	0.865677	0.879367
P19961	AMY2B	seq.10439.57	0.826181	0.8799	0.827781	0.871705
P19971	TYMP	seq.11361.73	0.499967	0.571855	0.528823	0.594668
P20023	CR2	seq.15570.99	0.928085	0.94679	0.935207	0.949787
P20042	EIF2S2	seq.24723.58	0.0745737	0.0723646	0.118968	0.119529
P20061	TCN1	seq.19614.8	0.395549	0.42389	0.375289	0.399188
P20061	TCN1	seq.11232.46	0.635555	0.684036	0.522362	0.545023
P20062	TCN2	seq.5584.21	0.428446	0.54828	0.329738	0.432735
P20062	TCN2	seq.15560.52	0.181339	0.275012	0.0374546	0.0514802
P20138	CD33	seq.3166.92	0.637977	0.689238	0.654933	0.691879
P20155	SPINK2	seq.13405.61	0.562444	0.539589	0.318745	0.332419
P20160	AZU1	seq.2751.16	0.275319	0.443371	0.339385	0.459012
P20160	AZU1	seq.14713.46	-0.173243	0.15457	-0.0615626	0.097806
P20273	CD22	seq.2891.1	0.0780512	0.160566	0.0921522	0.169499
P20333	TNFRSF1B	seq.3152.57	0.772883	0.834405	0.757976	0.797955
P20333	TNFRSF1B	seq.8368.102	0.833877	0.882196	0.861571	0.898149
P20340	RAB6A	seq.20083.1	0.0446749	0.0898066	0.0391752	0.0706746
P20700	LMNB1	seq.3889.64	-0.00821366	0.128434	-0.00577324	0.0891746
P20701	ITGAL	seq.21903.6	-0.0324069	0.131044	-0.00498186	0.0672386
P20701	ITGAL	seq.11617.1	-0.0418737	0.114459	-0.0476515	0.0394903
P20711	DDC	seq.3538.26	0.407505	0.396905	0.285287	0.28079
P20718	GZMH	seq.3373.5	-0.027528	0.214109	-0.0219545	0.100844
P20742	PZP	seq.6580.29	0.899396	0.904513	0.755486	0.760022
P20774	OGN	seq.17224.12	0.492245	0.576303	0.325786	0.392234
P20783	NTF3	seq.4145.58	0.540536	0.590253	0.422901	0.434409
P20807	CAPN3	seq.12385.4	0.300871	0.269935	0.204601	0.194161
P20809	IL11	seq.4493.92	-0.0213052	0.0189713	-0.0272236	-0.017526
P20823	HNF1A	seq.11193.27	0.0237281	0.0257108	-0.000299283	0.00225058
P20827	EFNA1	seq.20091.138	0.715189	0.801256	0.70153	0.776401
P20849	COL9A1	seq.6631.17	-0.0635856	0.00825272	-0.0355047	0.0119385
P20849	COL9A1	seq.15466.30	0.464134	0.394205	0.283066	0.288054
P20851	C4BPB	seq.7155.46	-0.0256162	0.0653875	-0.0131426	0.0356952
P20908	COL5A1	seq.22047.46	0.159399	0.197866	0.186538	0.226107
P20916	MAG	seq.20579.50	0.0198363	0.0213027	0.0184535	0.0174426
P20936	RASA1	seq.5481.16	0.00473152	0.0134151	-0.00763521	0.000274188
P21128	ENDOU	seq.5656.53	0.175437	0.148806	0.0571542	0.0655339
P21246	PTN	seq.3045.72	0.491185	0.53101	0.519798	0.552084
P21549	AGXT	seq.24646.47	0.778404	0.787485	0.761461	0.77011
P21579	SYT1	seq.21328.2	0.3095	0.282268	0.248562	0.261037
P21583	KITLG	seq.9377.25	0.776952	0.80511	0.739764	0.756774
P21589	NT5E	seq.6993.8	-0.0019145	0.14208	0.0160288	0.0868187
P21589	NT5E	seq.15452.5	0.583463	0.726356	0.675713	0.767158
P21673	SAT1	seq.9859.180	0.0141589	0.0327276	0.0239863	0.0265224
P21695	GPD1	seq.11081.1	0.705215	0.720783	0.647497	0.669218
P21695	GPD1	seq.13697.51	0.66805	0.710402	0.668779	0.700357
P21709	EPHA1	seq.3431.54	0.77908	0.801661	0.773453	0.795302
P21741	MDK	seq.2911.27	0.509508	0.519592	0.517227	0.543016
P21757	MSR1	seq.15533.97	0.872069	0.917422	0.869957	0.91581
P21757	MSR1	seq.3684.78	-0.122858	0.137674	-0.00909026	0.0972244
P21757	MSR1	seq.11207.3	-0.105446	0.117069	-0.0498903	0.0545061
P21757	MSR1	seq.11282.16	-0.018674	0.133624	0.0130911	0.0887829
P21781	FGF7	seq.14031.18	0.0409415	0.0662422	0.0253788	0.0361689
P21781	FGF7	seq.4487.1	0.0297786	0.0517137	0.0133024	0.0251557
P21802	FGFR2	seq.3808.76	-0.13227	0.0761968	-0.0620736	0.0367568
P21810	BGN	seq.13690.26	0.034599	0.0596077	0.0179589	0.0269177
P21810	BGN	seq.3284.75	0.345795	0.361192	0.244519	0.249946
P21854	CD72	seq.7009.6	0.119188	0.259946	0.10142	0.245515
P21854	CD72	seq.7009.8	0.643873	0.634614	0.44982	0.505015
P21860	ERBB3	seq.2617.56	0.614677	0.776747	0.59209	0.741977
P21912	SDHB	seq.22773.69	0.293267	0.301252	0.260157	0.280595
P21964	COMT	seq.18382.109	0.0144349	0.153559	0.033989	0.176594
P21980	TGM2	seq.18934.50	0.814766	0.825179	0.84631	0.85327
P22004	BMP6	seq.3736.60	0.310789	0.474175	0.249007	0.355988
P22004	BMP6	seq.8459.10	0.32662	0.456371	0.25762	0.36772
P22079	LPO	seq.4801.13	0.862366	0.879887	0.828839	0.838377
P22105	TNXB	seq.5698.60	0.680454	0.767112	0.710702	0.769034
P22223	CDH3	seq.2643.57	-0.112814	-0.0183829	-0.143785	-0.0365638
P22301	IL10	seq.13723.6	-0.0452351	-0.0100241	-0.0378451	-0.00538348
P22301	IL10	seq.2773.50	-0.0131453	0.0456202	0.00974171	0.0387263
P22303	ACHE	seq.15553.22	-0.0527661	-0.000532864	-0.0220449	0.00161578
P22303	ACHE	seq.10980.11	0.63994	0.704588	0.608739	0.663324
P22304	IDS	seq.3198.4	0.209297	0.252034	0.194567	0.205209
P22307	SCP2	seq.25049.8	0.168966	0.175614	0.165213	0.162002
P22307	SCP2	seq.24293.39	0.167213	0.176709	0.162292	0.160212
P22455	FGFR4	seq.4988.49	-0.0163837	-0.0405398	0.00955036	-0.00368569
P22466	GAL	seq.15390.3	0.0858384	0.0650776	0.0626077	0.0563859
P22676	CALB2	seq.16803.4	0.20539	0.249111	0.0758465	0.120049
P22692	IGFBP4	seq.2950.57	0.544486	0.568699	0.569351	0.591641
P22748	CA4	seq.14069.61	-0.0474077	0.00892737	-0.0190818	0.0126219
P22748	CA4	seq.3177.49	0.017993	0.0322151	0.022895	0.0363211
P22749	GNLY	seq.3195.50	0.815196	0.886858	0.813223	0.873296
P22749	GNLY	seq.14102.6	0.802109	0.872267	0.803304	0.860308
P22894	MMP8	seq.2954.56	-0.0567053	0.0685304	-0.0417678	0.0595005
P22894	MMP8	seq.9172.69	0.331167	0.419013	0.284996	0.374489
P22897	MRC1	seq.2637.77	0.742664	0.790934	0.751293	0.783667
P23141	CES1	seq.15487.164	0.729969	0.711513	0.783468	0.757593
P23141	CES1	seq.7182.1	0.740601	0.736121	0.636995	0.676824
P23229	ITGA6	seq.21979.8	-0.0257083	0.0925597	-0.0168632	0.0473763
P23229	ITGA6	seq.21979.12	-0.0466109	0.0709014	-0.029202	0.0471475
P23276	KEL	seq.7070.25	-0.0452233	0.0357027	-0.0194923	0.0366704
P23280	CA6	seq.3352.80	0.890538	0.900303	0.89323	0.901304
P23280	CA6	seq.13747.9	0.862241	0.864508	0.862243	0.863053
P23284	PPIB	seq.4718.5	-0.0820239	0.2229	-0.0588601	0.179758
P23327	HRC	seq.6584.1	0.0221373	-0.00184783	0.0184245	0.0109287
P23381	WARS	seq.9870.17	0.656079	0.698729	0.673213	0.714435
P23435	CBLN1	seq.9313.27	0.0217396	0.0179601	0.017373	0.0122702
P23511	NFYA	seq.22511.28	-0.0511881	0.124723	-0.0515154	0.0371044
P23515	OMG	seq.16908.5	0.903583	0.925099	0.899208	0.917199
P23526	AHCY	seq.21393.62	0.189545	0.311748	0.113205	0.21741
P23560	BDNF	seq.14047.78	0.904055	0.90291	0.899648	0.899162
P23560	BDNF	seq.2421.7	0.840343	0.826269	0.788075	0.770498
P23582	NPPC	seq.20430.8	-0.0546876	0.156904	-0.018628	0.105601
P23588	EIF4B	seq.14675.20	0.830265	0.849769	0.8696	0.883173
P23919	DTYMK	seq.19504.22	0.815117	0.84759	0.822753	0.854264
P24001	IL32	seq.9051.13	-0.077464	-0.0156147	-0.0206728	0.00409859
P24071	FCAR	seq.4987.17	-0.0972064	0.0637717	-0.0746862	0.0406808
P24158	PRTN3	seq.13720.95	0.778464	0.813241	0.743585	0.773165
P24158	PRTN3	seq.3514.49	0.793988	0.823813	0.795832	0.819202
P24387	CRHBP	seq.6039.24	0.676829	0.806392	0.678049	0.793171
P24394	IL4R	seq.3055.54	-0.0607874	0.0217707	-0.0149905	0.0233755
P24592	IGFBP6	seq.2686.67	0.808492	0.84399	0.810435	0.842372
P24592	IGFBP6	seq.14088.38	0.577441	0.734707	0.594478	0.746767
P24666	ACP1	seq.3858.5	0.133757	0.154823	0.151179	0.179733
P24821	TNC	seq.6260.14	0.624093	0.686315	0.640025	0.694399
P24821	TNC	seq.5738.25	0.64991	0.700498	0.663597	0.706875
P24821	TNC	seq.6259.60	0.121864	0.140302	0.135799	0.152841
P24821	TNC	seq.2728.62	0.114709	0.138203	0.111476	0.137756
P24821	TNC	seq.7131.207	0.616073	0.65465	0.611205	0.634913
P24821	TNC	seq.4155.3	0.616988	0.647684	0.608677	0.63779
P24821	TNC	seq.6042.52	0.380493	0.503893	0.365268	0.489485
P24821	TNC	seq.5675.6	0.569106	0.614345	0.566991	0.6078
P24864	CCNE1	seq.19767.20	0.00953349	0.0453625	0.0314855	0.0630587
P25440	BRD2	seq.10074.128	0.00817965	0.0116962	0.00971586	0.00858427
P25440	BRD2	seq.15372.43	0.00549945	0.00298508	-0.000386116	0.000155696
P25445	FAS	seq.9459.7	0.770049	0.875309	0.843834	0.906004
P25445	FAS	seq.6248.68	0.607875	0.684552	0.61633	0.646477
P25445	FAS	seq.5392.73	0.696486	0.850475	0.742636	0.860482
P25445	FAS	seq.9218.7	-0.0920709	0.103485	0.0017933	0.0928429
P25490	YY1	seq.17337.1	-0.00586555	-0.00596873	-0.00178543	0.000613594
P25685	DNAJB1	seq.3852.19	0.648044	0.742659	0.677065	0.753374
P25686	DNAJB2	seq.11438.6	0.55717	0.514276	0.438503	0.484212
P25774	CTSS	seq.3181.50	0.565977	0.726705	0.569612	0.728664
P25786	PSMA1	seq.3859.50	-0.00890755	0.00765593	0.00458512	0.00591774
P25786	PSMA1	seq.7880.9	0.023926	0.0259116	0.0259846	0.022499
P25815	S100P	seq.9926.4	0.0546751	0.254615	0.0478052	0.18587
P26010	ITGB7	seq.11205.10	0.0767098	0.0659042	0.0457165	0.0508608
P26022	PTX3	seq.6447.73	-0.00975546	-0.0109704	-0.00487049	-0.00312611
P26436	ACRV1	seq.10507.166	-0.0426637	-0.0437357	0.00330856	-0.000156553
P26436	ACRV1	seq.15301.24	-0.0374179	-0.0442884	-0.017407	-0.0211471
P26440	IVD	seq.17737.7	0.0380828	0.0404269	0.0466112	0.0407402
P26441	CNTF	seq.3489.9	0.00263144	-0.00211697	-0.00873279	-0.0130715
P26447	S100A4	seq.9750.7	0.111855	0.323413	0.129941	0.277567
P26447	S100A4	seq.14116.129	0.442612	0.57726	0.424441	0.529815
P26639	TARS1	seq.18186.15	0.235407	0.230024	0.206342	0.211502
P26715	KLRC1	seq.5629.58	-0.0138031	-0.0157506	-0.0495588	-0.0429406
P26718	KLRK1	seq.3056.11	0.230844	0.241912	0.108923	0.135601
P26718	KLRK1	seq.14095.1	-0.0768788	0.0280761	-0.0479	-0.0100615
P26842	CD27	seq.5412.53	-0.02005	0.0253567	-0.0320016	0.0173557
P26927	MST1	seq.4407.10	0.645827	0.740228	0.637637	0.684934
P26951	IL3RA	seq.13744.37	0.672714	0.700039	0.628362	0.645373
P27169	PON1	seq.4261.55	0.0370756	-0.0145902	0.0192655	0.00606214
P27348	YWHAQ	seq.7625.27	0.352893	0.435258	0.275725	0.380329
P27352	CBLIF	seq.17672.184	0.906015	0.91678	0.860465	0.863703
P27487	DPP4	seq.15460.9	0.123596	0.155934	0.102472	0.141167
P27540	ARNT	seq.21951.32	-0.0074319	-0.0127516	-0.00942363	-0.0203952
P27695	APEX1	seq.9849.13	0.862441	0.895433	0.887676	0.912876
P27701	CD82	seq.21480.2	-0.00841409	0.00135812	0.0128447	0.0208276
P27918	CFP	seq.2960.66	0.526143	0.625195	0.481416	0.557865
P27930	IL1R2	seq.5666.64	0.11524	0.14395	0.0159879	0.0540741
P27930	IL1R2	seq.14133.93	0.760166	0.85925	0.779267	0.85251
P28325	CST5	seq.3803.10	0.880886	0.908726	0.882464	0.908209
P28325	CST5	seq.13661.193	0.00622439	0.0416571	-0.000328284	0.0209911
P28799	GRN	seq.4992.49	0.713205	0.840081	0.730712	0.836528
P28838	LAP3	seq.13959.7	0.41413	0.426195	0.357075	0.37675
P28838	LAP3	seq.15610.72	0.380065	0.391312	0.331091	0.353179
P28845	HSD11B1	seq.21967.20	0.539649	0.485871	0.451837	0.420533
P28906	CD34	seq.11285.8	-0.0581751	-0.00123655	-0.0530328	-0.00427254
P28907	CD38	seq.7174.15	-0.153805	0.147329	-0.0969339	0.104046
P28907	CD38	seq.11513.92	-0.0468406	0.153267	-0.0127075	0.136567
P28908	TNFRSF8	seq.2605.49	0.204858	0.222706	0.215387	0.237738
P29218	IMPA1	seq.17796.15	0.0483845	0.156729	0.0339805	0.105355
P29279	CCN2	seq.2975.19	0.157251	0.318506	0.0621617	0.163793
P29317	EPHA2	seq.4834.61	0.652068	0.729512	0.651446	0.708949
P29350	PTPN6	seq.4318.12	0.658484	0.682519	0.716301	0.738878
P29353	SHC1	seq.16043.30	-0.0191295	-0.00678073	-0.00498172	-0.00252683
P29353	SHC1	seq.5272.55	-0.0158118	-0.00483089	-0.0114371	-0.00760725
P29460	IL12B	seq.10365.132	0.886955	0.886933	0.809866	0.820228
P29460	IL12B	seq.13733.5	0.843752	0.858303	0.716101	0.74414
P29474	NOS3	seq.21995.20	-0.0462115	0.190189	-0.0262227	0.096468
P29536	LMOD1	seq.12504.26	0.15556	0.191837	0.105307	0.146155
P29622	SERPINA4	seq.3449.58	0.657269	0.729351	0.6305	0.677557
P29622	SERPINA4	seq.14105.5	0.601008	0.664588	0.604178	0.640279
P29692	EEF1D	seq.17826.341	0.743065	0.78704	0.775416	0.811524
P29965	CD40LG	seq.3534.14	0.221638	0.375079	0.163562	0.287295
P30040	ERP29	seq.4983.6	0.0575956	0.182656	0.0325538	0.154613
P30040	ERP29	seq.13728.19	0.593107	0.619476	0.717296	0.719552
P30041	PRDX6	seq.5018.68	0.739005	0.740408	0.76772	0.763985
P30043	BLVRB	seq.17148.7	0.838368	0.869506	0.674224	0.707567
P30044	PRDX5	seq.5017.19	-0.204675	0.233111	-0.0836673	0.114356
P30046	DDT	seq.19237.17	0.144106	0.258298	0.108097	0.217148
P30047	GCHFR	seq.21118.48	0.828501	0.860187	0.835343	0.855896
P30048	PRDX3	seq.8358.30	0.345237	0.385326	0.460653	0.482721
P30084	ECHS1	seq.17787.1	0.855766	0.856421	0.872567	0.871487
P30086	PEBP1	seq.4276.10	0.869445	0.902118	0.899363	0.916945
P30101	PDIA3	seq.4719.58	0.146405	0.255856	0.186765	0.247913
P30101	PDIA3	seq.7832.181	0.0611618	0.150631	0.0400085	0.103974
P30203	CD6	seq.20519.7	-0.111923	0.155281	-0.0695262	0.0871962
P30304	CDC25A	seq.11548.84	-0.0265839	-0.0114006	-0.00395439	0.000451856
P30405	PPIF	seq.8095.213	0.043432	0.0454802	0.0840304	0.0889246
P30405	PPIF	seq.5248.68	0.0411246	0.043895	0.0752789	0.0801105
P30419	NMT1	seq.5196.7	0.0279722	0.0510969	0.00695679	0.0303217
P30419	NMT1	seq.12448.246	0.118046	0.122517	0.0959845	0.100026
P30519	HMOX2	seq.2622.18	0.138895	0.300708	0.209932	0.290197
P30533	LRPAP1	seq.3640.14	0.640489	0.749568	0.658148	0.721184
P30613	PKLR	seq.15607.56	0.785684	0.82146	0.76788	0.798934
P30613	PKLR	seq.11203.97	0.850752	0.882893	0.881819	0.906809
P30740	SERPINB1	seq.10737.96	0.539951	0.613972	0.685516	0.722613
P30838	ALDH3A1	seq.11480.1	0.361258	0.377888	0.247666	0.280051
P31350	RRM2	seq.17750.8	-0.088961	0.0783437	-0.0441395	0.0776832
P31371	FGF9	seq.19584.33	0.0907747	0.0798215	0.0919595	0.0704823
P31483	TIA1	seq.21885.196	0.395957	0.398513	0.569771	0.576811
P31751	AKT2	seq.14685.17	0.0863554	0.21018	0.0774106	0.19053
P31751	AKT2	seq.5360.9	0.592964	0.609026	0.582449	0.620431
P31785	IL2RG	seq.2634.2	0.0422888	0.0724456	0.0241638	0.0382509
P31948	STIP1	seq.5489.18	0.45748	0.553835	0.610078	0.68788
P31949	S100A11	seq.14011.17	0.246173	0.405339	0.290836	0.413643
P31994	FCGR2B	seq.3310.62	-0.130533	-0.0814106	-0.0874614	-0.0503462
P31994	FCGR2B	seq.22960.8	0.0495904	0.110842	0.0556068	0.0858642
P31997	CEACAM8	seq.18873.8	0.563667	0.66277	0.503857	0.603079
P32004	L1CAM	seq.4246.40	0.691643	0.770142	0.697867	0.776855
P32320	CDA	seq.18336.31	0.178665	0.230738	0.162514	0.217152
P32321	DCTD	seq.17756.69	0.55908	0.617885	0.569864	0.633451
P32455	GBP1	seq.15326.64	0.692005	0.759314	0.673995	0.731114
P32456	GBP2	seq.18891.98	0.169352	0.188774	0.166316	0.182841
P32926	DSG3	seq.11310.8	-0.0871357	-0.0169633	-0.0252511	-0.00637195
P32926	DSG3	seq.16317.20	0.0262488	0.0400033	0.0235898	0.038895
P32927	CSF2RB	seq.10512.13	0.545468	0.531341	0.306426	0.312256
P32927	CSF2RB	seq.11137.43	-0.00640495	0.0389718	0.00333763	0.02741
P32942	ICAM3	seq.2649.77	-0.0347928	0.0690204	-0.00538826	0.0685247
P32970	CD70	seq.5807.77	-0.0180938	0.131023	-0.00558285	0.0883204
P32970	CD70	seq.8762.38	-0.0729353	0.122907	-0.0293669	0.0649154
P32971	TNFSF8	seq.3421.54	0.55925	0.532177	0.525503	0.513232
P33151	CDH5	seq.2819.23	0.771617	0.849668	0.766757	0.838959
P33241	LSP1	seq.21533.51	0.757562	0.809414	0.697757	0.748168
P33316	DUT	seq.9995.6	0.360208	0.43114	0.245204	0.322773
P33681	CD80	seq.2603.61	0.0735552	0.123911	0.096583	0.130153
P33681	CD80	seq.13726.4	0.0388352	0.085795	0.0232362	0.0582311
P33764	S100A3	seq.15297.3	-0.049635	-0.010054	-0.0291021	-0.011287
P34096	RNASE4	seq.5644.60	0.599198	0.742241	0.54587	0.658682
P34130	NTF4	seq.4146.58	-0.0111751	0.0649842	0.0171664	0.0383822
P34896	SHMT1	seq.12334.25	0.756118	0.793365	0.759611	0.791131
P34913	EPHX2	seq.21269.198	0.277495	0.279518	0.248217	0.258964
P34947	GRK5	seq.21510.24	-0.0141633	0.0372073	-0.0150187	0.00675457
P34949	MPI	seq.25233.2	0.650265	0.71876	0.640339	0.711708
P35052	GPC1	seq.8697.38	0.531077	0.515657	0.379528	0.382974
P35070	BTC	seq.9242.11	-0.0701758	0.0364791	-0.0517402	0.0127084
P35070	BTC	seq.13088.397	-0.0180136	0.119503	-0.00856492	0.0474884
P35218	CA5A	seq.8791.151	-0.0228891	0.115272	-0.0287371	0.0332188
P35219	CA8	seq.11390.24	0.0221796	-0.0188949	-0.00264359	-0.00776094
P35221	CTNNA1	seq.24426.191	0.0012811	0.0081819	-0.0074032	0.000955175
P35221	CTNNA1	seq.24426.15	-0.0176641	-0.0048275	0.00231176	0.00945587
P35225	IL13	seq.3072.4	-0.0131676	0.00994532	-0.0105036	0.00614369
P35225	IL13	seq.14085.28	-0.0302058	0.00299855	-0.0064581	0.000245446
P35247	SFTPD	seq.4414.69	0.0079433	0.0232999	0.0068081	0.020462
P35247	SFTPD	seq.19590.46	0.806893	0.814706	0.806976	0.812474
P35249	RFC4	seq.23422.47	-0.0155707	0.0370583	-0.00081991	0.0462758
P35318	ADM	seq.14115.34	-0.152051	0.206405	-0.145524	0.109644
P35318	ADM	seq.7922.5	0.350058	0.361244	0.128807	0.200333
P35442	THBS2	seq.14111.15	0.10193	0.210656	0.0739826	0.139844
P35442	THBS2	seq.3339.33	0.706623	0.738538	0.773167	0.799179
P35443	THBS4	seq.3340.53	0.687998	0.730982	0.713891	0.745344
P35475	IDUA	seq.3169.70	0.838394	0.85113	0.854111	0.858217
P35520	CBS	seq.10086.39	0.0801285	0.121456	0.0129268	0.0384382
P35542	SAA4	seq.15516.12	0.510849	0.538352	0.300287	0.327222
P35590	TIE1	seq.2844.53	0.722967	0.768235	0.602779	0.628783
P35606	COPB2	seq.24459.15	0.026579	0.0280431	0.0397566	0.0413042
P35609	ACTN2	seq.9844.138	0.553047	0.555345	0.57124	0.57358
P35613	BSG	seq.3585.54	0.1981	0.286012	0.137153	0.218374
P35625	TIMP3	seq.2480.58	0.843009	0.871151	0.861096	0.890482
P35754	GLRX	seq.18386.36	0.243176	0.346563	0.135576	0.272269
P35813	PPM1A	seq.12619.14	0.0033331	0.0272641	0.0158134	0.0283767
P35914	HMGCL	seq.24211.25	0.419663	0.419184	0.435198	0.42824
P35916	FLT4	seq.2358.19	0.668215	0.795909	0.703362	0.811193
P35916	FLT4	seq.16035.8	0.511336	0.680327	0.509099	0.650839
P35968	KDR	seq.3651.50	0.657649	0.787398	0.682598	0.778257
P36222	CHI3L1	seq.11104.13	0.719272	0.734809	0.72209	0.737097
P36269	GGT5	seq.21548.20	0.356979	0.532966	0.337147	0.457414
P36551	CPOX	seq.18241.18	0.533142	0.543194	0.43341	0.443015
P36776	LONP1	seq.6398.12	0.245476	0.276487	0.207248	0.241075
P36873	PPP1CC	seq.19295.32	0.409224	0.441621	0.43677	0.460973
P36888	FLT3	seq.3437.80	-0.00212553	-0.0208896	0.000370203	-0.0147315
P36897	TGFBR1	seq.22569.55	-0.000483455	0.0296145	-0.001774	0.0165713
P36941	LTBR	seq.2636.10	-0.0257879	0.0292084	-0.0264426	0.0238939
P36952	SERPINB5	seq.15417.3	0.0937189	0.121356	0.0798043	0.088924
P36955	SERPINF1	seq.7735.17	0.680293	0.715327	0.613737	0.641967
P36955	SERPINF1	seq.9211.19	0.571561	0.649301	0.50033	0.576997
P36959	GMPR	seq.19254.125	0.548454	0.581258	0.586387	0.615419
P36980	CFHR2	seq.15584.9	0.839056	0.840401	0.817132	0.812635
P37023	ACVRL1	seq.2969.11	0.0101399	0.107216	0.00755216	0.0793409
P37023	ACVRL1	seq.16318.12	0.32503	0.445224	0.188068	0.281804
P37108	SRP14	seq.17510.7	0.16056	0.300689	0.0652831	0.186144
P37173	TGFBR2	seq.5133.17	-0.0741391	0.0553982	-0.0194827	0.0500492
P37235	HPCAL1	seq.17791.25	0.0406526	0.287893	0.00266099	0.181738
P37235	HPCAL1	seq.22981.3	-0.0723136	0.185909	-0.0708117	0.0990587
P37837	TALDO1	seq.11347.9	0.529906	0.654818	0.533326	0.65187
P37840	SNCA	seq.8458.111	0.720712	0.752487	0.750033	0.780411
P37840	SNCA	seq.8458.16	0.766631	0.805155	0.793231	0.827593
P38484	IFNGR2	seq.8818.13	-0.0445624	0.0624973	-0.018692	0.0424996
P38484	IFNGR2	seq.9305.89	0.205317	0.237051	0.114414	0.15489
P38484	IFNGR2	seq.9180.6	0.229482	0.23761	0.123409	0.157186
P38936	CDKN1A	seq.18291.8	0.10404	0.281295	0.15095	0.31187
P39059	COL15A1	seq.8974.172	0.731519	0.806623	0.752379	0.805376
P39060	COL18A1	seq.2201.17	0.729441	0.830189	0.745104	0.827755
P39748	FEN1	seq.12577.100	0.0101666	0.158128	0.00319235	0.0883562
P39900	MMP12	seq.4496.60	0.896309	0.928369	0.904157	0.93114
P39905	GDNF	seq.5822.22	-0.0974805	0.127894	-0.043871	0.0741805
P40121	CAPG	seq.4968.50	0.583492	0.627085	0.590806	0.635311
P40189	IL6ST	seq.2620.4	0.453677	0.655791	0.499754	0.663905
P40197	GP5	seq.7185.29	0.855753	0.881924	0.856452	0.879641
P40198	CEACAM3	seq.8999.19	0.0174045	0.0834625	0.00900759	0.0587313
P40222	TXLNA	seq.9065.28	0.297104	0.359883	0.163287	0.289322
P40222	TXLNA	seq.15698.6	-0.0767191	0.179335	-0.0238681	0.115024
P40225	THPO	seq.5947.90	0.320029	0.403536	0.2467	0.322768
P40225	THPO	seq.8059.1	0.585635	0.606988	0.36963	0.440971
P40259	CD79B	seq.6351.55	-0.087334	0.113386	-0.0462338	0.0780836
P40313	CTRL	seq.9229.9	-0.0189495	-0.0227065	-0.0171325	-0.0214108
P40818	USP8	seq.13450.49	0.630017	0.624399	0.61323	0.62622
P40925	MDH1	seq.3853.56	0.771514	0.819006	0.786737	0.811292
P40933	IL15	seq.19568.17	0.0246966	0.012845	0.0138948	0.0162698
P41159	LEP	seq.8484.24	0.945217	0.951926	0.940493	0.94653
P41159	LEP	seq.2575.5	0.942764	0.945064	0.935578	0.937402
P41208	CETN2	seq.13078.3	0.0126084	0.05957	0.0235537	0.0596928
P41217	CD200	seq.5112.73	0.299385	0.23865	0.147651	0.157855
P41218	MNDA	seq.20076.7	0.870085	0.885919	0.879241	0.893747
P41222	PTGDS	seq.10514.5	0.651124	0.706441	0.682353	0.734739
P41227	NAA10	seq.17854.33	0.067387	0.0616681	0.0817435	0.0776727
P41236	PPP1R2	seq.19152.4	0.225086	0.378504	0.269113	0.401304
P41271	NBL1	seq.2944.66	0.593858	0.678784	0.623636	0.687468
P41439	FOLR3	seq.15495.9	0.356373	0.407227	0.761541	0.752958
P41439	FOLR3	seq.5624.66	0.0558697	0.110141	0.0331368	0.0366911
P41586	ADCYAP1R1	seq.22566.53	0.0196829	0.00441085	0.0108872	-0.00104519
P42081	CD86	seq.5337.64	0.520328	0.615539	0.300726	0.336965
P42081	CD86	seq.6232.54	0.675629	0.747398	0.580066	0.62389
P42331	ARHGAP25	seq.11333.82	0.471618	0.50284	0.367069	0.396345
P42574	CASP3	seq.3593.72	0.82556	0.868397	0.827157	0.864733
P42575	CASP2	seq.4904.7	-0.0764057	0.0805785	-0.0447792	0.0510577
P42658	DPP6	seq.21969.5	-0.0318315	-0.00802391	-0.0110204	0.000784062
P42701	IL12RB1	seq.13706.12	0.00870157	0.130409	-0.0109928	0.0800726
P42701	IL12RB1	seq.2632.5	0.0410274	0.18238	0.0325894	0.12326
P42702	LIFR	seq.5837.49	0.388849	0.498739	0.407783	0.502028
P42768	WAS	seq.22033.32	0.075946	0.0726057	0.0749017	0.073646
P42768	WAS	seq.22033.7	-0.0281155	0.00660262	-0.0194183	-0.00158369
P42785	PRCP	seq.5722.78	0.814931	0.905793	0.886142	0.936613
P42830	CXCL5	seq.2979.8	0.241355	0.306798	0.259766	0.324339
P42892	ECE1	seq.3611.70	-0.110793	-0.0123812	-0.095795	-0.0113456
P42892	ECE1	seq.8767.44	-0.0265628	0.00844851	-0.0119691	0.0224544
P43121	MCAM	seq.20512.2	0.791416	0.813063	0.799043	0.809898
P43146	DCC	seq.21685.29	0.306238	0.302048	0.252164	0.245527
P43166	CA7	seq.3356.50	0.0261444	-0.00253068	0.00692999	-0.0029286
P43220	GLP1R	seq.20581.42	-0.00948726	-0.0327506	0.00129765	-0.00620606
P43220	GLP1R	seq.13085.18	0.0444075	-0.0101197	0.0118672	-0.00218041
P43234	CTSO	seq.9264.11	0.607682	0.783311	0.567683	0.697785
P43251	BTD	seq.15644.1	0.629856	0.687102	0.520664	0.567567
P43251	BTD	seq.9269.7	0.624182	0.694821	0.530075	0.589495
P43320	CRYBB2	seq.10000.28	-0.0444988	0.00618584	-0.00285878	0.00758168
P43357	MAGEA3	seq.20133.1	0.0116017	0.00288333	0.00633708	-0.000990112
P43357	MAGEA3	seq.12576.21	0.0141851	0.0111564	0.0164782	0.00921423
P43378	PTPN9	seq.12633.3	-0.011185	0.00777191	-0.0198525	-0.0137297
P43487	RANBP1	seq.18191.23	0.680653	0.676283	0.547365	0.579678
P43489	TNFRSF4	seq.3730.81	0.398551	0.488312	0.229043	0.325628
P43490	NAMPT	seq.5011.11	0.0222648	0.0937368	0.0551771	0.11756
P43627	KIR2DL2	seq.7773.20	0.256875	0.210892	0.164563	0.154789
P43628	KIR2DL3	seq.17153.46	0.834646	0.844518	0.814171	0.821876
P43629	KIR3DL1	seq.18907.97	0.023597	0.0403373	0.0226767	0.0429805
P43630	KIR3DL2	seq.5096.51	0.0384093	0.0408879	0.0202766	0.0280381
P43632	KIR2DS4	seq.17152.10	0.0226789	0.0231825	0.0132682	0.0118243
P43652	AFM	seq.4763.31	0.687833	0.702977	0.566046	0.590954
P43652	AFM	seq.18196.8	0.647638	0.681406	0.573135	0.601491
P45452	MMP13	seq.4925.54	0.233947	0.207106	0.127701	0.122087
P45954	ACADSB	seq.17403.14	0.0786613	0.110441	0.0505957	0.0733451
P45984	MAPK9	seq.15604.18	0.308259	0.432771	0.21454	0.317622
P45984	MAPK9	seq.9760.13	0.253588	0.383094	0.19895	0.304435
P45984	MAPK9	seq.22987.69	-0.0833487	0.113431	-0.0451953	0.0494409
P46060	RANGAP1	seq.25036.10	-0.0180369	-0.00848682	-0.00615251	-0.000498807
P46109	CRKL	seq.9877.28	0.822511	0.830511	0.830226	0.848526
P46379	BAG6	seq.21955.36	0.598188	0.672953	0.58187	0.646339
P46531	NOTCH1	seq.5107.7	0.27813	0.713628	0.297735	0.710439
P46783	RPS10	seq.13011.20	-0.00268779	-0.0135791	-0.00172351	-0.00758501
P46926	GNPDA1	seq.8909.77	0.235581	0.275164	0.145763	0.18011
P46937	YAP1	seq.25451.39	0.342799	0.43714	0.179503	0.258234
P47712	PLA2G4A	seq.21430.4	0.530397	0.622302	0.663092	0.721763
P47813	EIF1AX	seq.9850.38	-0.0110062	0.0189824	0.00543374	0.0199384
P47874	OMP	seq.18240.6	0.0257429	0.0639004	0.00356408	0.0210478
P47929	LGALS7_LGALS7B	seq.9196.8	0.110993	0.131357	0.0470741	0.0688971
P47929	LGALS7_LGALS7B	seq.9400.40	-0.106511	0.00551632	-0.0402417	0.00397138
P47972	NPTX2	seq.6521.35	0.290966	0.276309	0.271306	0.263117
P47992	XCL1	seq.4143.74	0.080135	0.192847	0.0896785	0.161551
P47992	XCL1	seq.14078.69	0.644287	0.697234	0.469194	0.506538
P48023	FASLG	seq.3052.8	0.416702	0.418137	0.216408	0.221668
P48047	ATP5PO	seq.9202.309	0.0177945	0.0225782	0.0119972	0.0119866
P48052	CPA2	seq.9276.7	-0.0252092	0.00209541	-0.00952597	-8.36634e-05
P48060	GLIPR1	seq.9265.10	0.0218787	0.116418	0.0468695	0.0855321
P48061	CXCL12	seq.3516.60	0.492751	0.580469	0.446841	0.531956
P48061	CXCL12	seq.2330.2	0.312809	0.42405	0.257702	0.342184
P48061	CXCL12	seq.9278.9	0.43764	0.504985	0.412622	0.464518
P48165	GJA8	seq.12711.19	-0.016295	-0.00632021	-0.0393804	-0.0336074
P48304	REG1B	seq.23018.4	0.851737	0.86492	0.886399	0.895685
P48304	REG1B	seq.16770.3	0.888428	0.913258	0.906083	0.921175
P48304	REG1B	seq.5693.6	-0.0519179	0.0548777	-0.00327891	0.0410982
P48307	TFPI2	seq.9233.71	0.414808	0.523561	0.418894	0.506757
P48357	LEPR	seq.5400.52	0.575658	0.610759	0.482595	0.50842
P48431	SOX2	seq.18294.26	0.000777981	0.00279312	-0.00754249	-0.00524383
P48436	SOX9	seq.25468.5	0.0211593	0.0453553	0.0244963	0.0340163
P48507	GCLM	seq.18214.2	0.239259	0.241848	0.230295	0.22688
P48643	CCT5	seq.12569.25	0.302394	0.323219	0.287296	0.30333
P48730	CSNK1D	seq.11289.31	-0.00332035	0.0286638	-0.00670965	0.0096195
P48740	MASP1	seq.3605.77	0.166569	0.306522	0.108726	0.220482
P48740	MASP1	seq.8091.16	0.360808	0.435194	0.31383	0.37577
P48740	MASP1	seq.9125.23	-0.00995541	0.116503	0.00171646	0.0721882
P48745	CCN3	seq.2737.22	0.0119514	0.131449	0.00811958	0.115725
P48775	TDO2	seq.9880.33	0.0310919	0.0628206	0.000826538	0.0302261
P48960	ADGRE5	seq.2822.56	-0.00542424	0.0544994	0.00274095	0.0568334
P48960	ADGRE5	seq.18881.7	0.713339	0.769604	0.636239	0.698048
P49069	CAMLG	seq.21140.19	0.067652	0.0720522	0.054008	0.0611253
P49137	MAPKAPK2	seq.3820.68	0.369403	0.37939	0.342072	0.356813
P49223	SPINT3	seq.7926.13	0.603071	0.581062	0.43572	0.419961
P49354	FNTA	seq.25473.62	0.262634	0.29356	0.169438	0.212527
P49366	DHPS	seq.9856.22	-0.0045373	0.0296946	0.00824711	0.0346643
P49593	PPM1F	seq.23923.26	0.432972	0.460214	0.533147	0.549888
P49662	CASP4	seq.22092.43	-0.0227272	0.0234146	-0.0167734	0.0028864
P49715	CEBPA	seq.18874.66	0.0245958	0.11073	-0.0154354	0.00854667
P49747	COMP	seq.8043.153	0.77867	0.801163	0.767302	0.779291
P49755	TMED10	seq.6506.54	-0.00142721	-0.00751597	-0.00391663	-0.00987331
P49757	NUMB	seq.25248.28	0.456671	0.514787	0.366063	0.432469
P49763	PGF	seq.3078.1	0.149501	0.287886	0.0539349	0.163549
P49765	VEGFB	seq.9453.12	0.0460514	0.156957	0.0221095	0.0867187
P49767	VEGFC	seq.3132.1	0.519316	0.575673	0.35759	0.44551
P49771	FLT3LG	seq.14093.10	0.276888	0.224391	0.0740237	0.101889
P49771	FLT3LG	seq.3053.49	-0.0552725	0.0235721	-0.0293066	0.0210919
P49788	RARRES1	seq.8398.277	0.155389	0.193392	0.103125	0.128301
P49789	FHIT	seq.9826.135	0.48595	0.503075	0.43036	0.473197
P49862	KLK7	seq.3378.49	0.671233	0.738288	0.543032	0.585885
P50053	KHK	seq.21856.59	0.135835	0.196077	0.0880291	0.157249
P50120	RBP2	seq.19803.34	0.00655471	0.0452402	0.0142012	0.0382912
P50135	HNMT	seq.23178.95	0.403512	0.491813	0.294466	0.399154
P50225	SULT1A1	seq.21227.18	0.665797	0.688532	0.630558	0.671301
P50452	SERPINB8	seq.19130.81	0.573456	0.592132	0.47245	0.525911
P50453	SERPINB9	seq.21221.67	0.782329	0.807629	0.757825	0.774676
P50454	SERPINH1	seq.10800.15	0.36904	0.379642	0.390077	0.435307
P50461	CSRP3	seq.9171.11	0.416459	0.372325	0.399157	0.357935
P50502	ST13	seq.18387.7	0.615341	0.697879	0.627524	0.710344
P50552	VASP	seq.9762.14	0.625793	0.645931	0.641531	0.667486
P50579	METAP2	seq.3170.6	0.698856	0.760657	0.706163	0.765455
P50583	NUDT2	seq.16583.8	0.346428	0.385721	0.341822	0.370628
P50591	TNFSF10	seq.8833.20	-0.018535	0.141072	0.0267828	0.104605
P50749	RASSF2	seq.22013.6	0.0690602	0.189464	0.0478165	0.155928
P50895	BCAM	seq.2816.50	0.621377	0.664714	0.473756	0.515261
P50897	PPT1	seq.9244.27	0.0544748	0.0724462	0.0381769	0.0346781
P50995	ANXA11	seq.17513.11	0.759037	0.784472	0.815617	0.837458
P51161	FABP6	seq.6450.8	-0.0380767	0.0452143	-0.0118323	0.0288165
P51452	DUSP3	seq.3480.7	0.0605901	0.064341	0.0378154	0.0461057
P51460	INSL3	seq.5723.4	0.184639	0.117015	0.110177	0.0908302
P51580	TPMT	seq.11218.84	0.0617956	0.148	0.0516263	0.113123
P51649	ALDH5A1	seq.17792.158	0.0319798	0.0734922	0.0869047	0.109237
P51671	CCL11	seq.5301.7	0.79693	0.888193	0.791182	0.873413
P51687	SUOX	seq.18324.61	0.201006	0.257129	0.116508	0.17576
P51688	SGSH	seq.21766.50	0.666704	0.739722	0.704175	0.764812
P51692	STAT5B	seq.16551.14	-0.0970921	0.200986	-0.102929	0.174093
P51693	APLP1	seq.7210.25	0.867548	0.879129	0.85869	0.865433
P51808	DYNLT3	seq.12867.40	-0.0557836	0.00616084	-0.0120247	0.0114553
P51815	ZNF75D	seq.11596.47	0.0123755	0.0138329	0.00191994	-0.0115593
P51858	HDGF	seq.16758.96	0.63495	0.678454	0.642842	0.680186
P51858	HDGF	seq.8953.47	0.58182	0.64845	0.585371	0.644276
P51948	MNAT1	seq.23540.3	0.00123157	0.0623778	0.00766205	0.0481066
P52209	PGD	seq.4187.49	0.185908	0.246967	0.263433	0.31974
P52564	MAP2K6	seq.17175.5	0.0739516	0.204751	0.0590029	0.174067
P52758	RIDA	seq.14636.25	0.888942	0.907867	0.88542	0.896378
P52788	SMS	seq.18179.56	0.0215644	0.0641076	0.0460168	0.0608167
P52789	HK2	seq.13130.150	0.0143231	0.00115105	0.026318	0.0199463
P52798	EFNA4	seq.14050.61	0.387333	0.434064	0.310254	0.401857
P52798	EFNA4	seq.2614.28	0.570604	0.68694	0.523058	0.637437
P52799	EFNB2	seq.8772.5	-0.0736407	0.00819412	-0.0376	-0.00748644
P52799	EFNB2	seq.14131.37	0.242094	0.281439	0.185004	0.215699
P52823	STC1	seq.4930.21	0.64657	0.760012	0.681542	0.774011
P52848	NDST1	seq.6927.7	-0.0385287	-0.0075895	-0.0964217	-0.0808193
P52888	THOP1	seq.21429.50	0.512961	0.585832	0.532208	0.585933
P52943	CRIP2	seq.9053.16	0.350672	0.468957	0.193877	0.286191
P53367	ARFIP1	seq.13488.3	0.38491	0.378315	0.397996	0.405998
P53384	NUBP1	seq.21189.9	0.0196354	0.0343107	0.00788688	0.0225246
P53582	METAP1	seq.3210.1	0.0178053	0.0191985	0.02196	0.0197473
P53634	CTSC	seq.13730.18	0.632451	0.670636	0.629011	0.667464
P53634	CTSC	seq.3178.5	-0.0983809	0.0224894	-0.0714264	0.0129286
P53674	CRYBB1	seq.17751.68	0.541576	0.66515	0.422232	0.531125
P53814	SMTN	seq.12546.1	0.50599	0.549467	0.316045	0.368487
P53990	IST1	seq.12434.25	0.65061	0.653063	0.731938	0.733277
P54108	CRISP3	seq.3187.52	0.00337878	0.0190393	0.00081586	0.00747287
P54252	ATXN3	seq.16825.20	0.81926	0.850098	0.800643	0.82927
P54274	TERF1	seq.10049.112	0.00987944	-0.00363388	-0.022103	-0.0203959
P54284	CACNB3	seq.24237.115	0.22737	0.300514	0.176345	0.242048
P54296	MYOM2	seq.13534.20	0.467433	0.464	0.474371	0.470633
P54315	PNLIPRP1	seq.6627.25	0.838913	0.845465	0.825564	0.829846
P54317	PNLIPRP2	seq.15471.29	0.744022	0.767838	0.705018	0.700933
P54317	PNLIPRP2	seq.6957.14	0.817631	0.840204	0.914487	0.897889
P54577	YARS1	seq.19270.26	0.628527	0.663672	0.694616	0.726529
P54652	HSPA2	seq.22043.174	0.108646	0.178696	0.0858893	0.143291
P54709	ATP1B3	seq.8990.42	0.0420433	0.0439337	0.0315516	0.0300461
P54727	RAD23B	seq.12522.6	0.27886	0.314706	0.263809	0.29339
P54760	EPHB4	seq.15530.33	0.623357	0.754089	0.635303	0.751998
P54764	EPHA4	seq.16288.17	0.70528	0.785405	0.687821	0.750648
P54764	EPHA4	seq.7190.50	0.656537	0.758098	0.634721	0.730337
P54819	AK2	seq.11368.32	0.465732	0.482655	0.46475	0.482038
P55008	AIF1	seq.2849.49	0.233427	0.261024	0.233016	0.264446
P55010	EIF5	seq.2612.5	0.0757538	0.0706423	0.0798615	0.075865
P55058	PLTP	seq.15475.4	0.438401	0.395188	0.437585	0.393242
P55058	PLTP	seq.6263.77	-0.0734366	-0.076682	-0.0515267	-0.0614173
P55082	MFAP3	seq.20545.17	-0.0243645	-0.00651753	-0.01108	-0.00894561
P55083	MFAP4	seq.5636.10	0.775736	0.807547	0.760614	0.786035
P55103	INHBC	seq.15686.49	0.778127	0.812591	0.72849	0.77667
P55103	INHBC	seq.6408.2	0.701943	0.756304	0.716329	0.756415
P55145	MANF	seq.9223.11	0.89163	0.895748	0.904668	0.908863
P55210	CASP7	seq.21513.1	0.0157692	0.212031	0.012854	0.118092
P55273	CDKN2D	seq.12376.85	0.62012	0.6036	0.627001	0.617324
P55283	CDH4	seq.20589.5	-0.0126477	-0.0119139	-0.0168389	-0.0130175
P55285	CDH6	seq.3591.51	-0.199838	-0.126572	-0.171208	-0.101996
P55285	CDH6	seq.16312.45	-0.109485	-0.0424047	-0.0925007	-0.0429621
P55291	CDH15	seq.11215.6	-0.127286	-0.0122572	-0.0778415	0.00339676
P55291	CDH15	seq.5410.53	-0.133019	0.0595205	-0.0515876	0.0730245
P55769	SNU13	seq.13602.6	0.125938	0.142978	0.136737	0.14823
P55773	CCL23	seq.3028.36	0.670786	0.818397	0.695304	0.832438
P55773	CCL23	seq.2913.1	0.740584	0.85263	0.76917	0.861264
P55774	CCL18	seq.3044.3	0.816958	0.875691	0.743562	0.786761
P55789	GFER	seq.15398.2	0.562912	0.579959	0.417885	0.462387
P55808	XG	seq.8044.90	0.316793	0.379223	0.11185	0.173147
P55809	OXCT1	seq.25043.74	0.584731	0.631246	0.595464	0.61864
P55957	BID	seq.5798.3	0.152947	0.281411	0.095166	0.199879
P56159	GFRA1	seq.3314.74	0.371412	0.499028	0.326953	0.445894
P56192	MARS1	seq.24425.8	0.659501	0.697676	0.71638	0.749076
P56279	TCL1A	seq.17210.2	0.513368	0.631545	0.300338	0.396062
P56470	LGALS4	seq.2982.82	0.159495	0.195619	0.0841232	0.148707
P56851	EDDM3B	seq.7782.34	-0.0371772	-0.0565569	-0.0328049	-0.0446583
P57087	JAM2	seq.2997.8	0.538774	0.454021	0.491778	0.45523
P57771	RGS8	seq.11666.72	-0.0316755	-0.0184757	-0.0381144	-0.0285394
P58294	PROK1	seq.14703.6	0.319019	0.243191	0.200492	0.185589
P58294	PROK1	seq.2247.20	-0.0105693	0.00405545	-0.0284758	-0.0146083
P58417	NXPH1	seq.23002.27	-0.0468756	0.016841	-0.0386636	-0.0117574
P58417	NXPH1	seq.4562.1	-0.0317837	-0.00980642	-0.0377279	-0.0158793
P58499	FAM3B	seq.9177.6	0.636875	0.70352	0.645216	0.708131
P58499	FAM3B	seq.5618.50	0.637733	0.677498	0.630687	0.660281
P59282	TPPP2	seq.12800.5	-0.00954635	0.00369843	-0.0110488	-0.00671953
P59665	DEFA1_DEFA1B	seq.9250.87	0.467761	0.50284	0.422075	0.459615
P59665	DEFA1_DEFA1B	seq.19579.5	0.102383	0.225276	0.0550894	0.164603
P59901	LILRA4	seq.8299.66	0.157501	0.161186	0.111818	0.113735
P60484	PTEN	seq.3831.21	0.0413826	0.0488423	0.0385938	0.0456624
P60568	IL2	seq.3070.1	0.0250411	0.0221544	0.0481957	0.0461081
P60763	RAC3	seq.16769.20	0.0123927	0.00426591	0.0136739	0.0017929
P60880	SNAP25	seq.13105.7	-0.0269171	-0.00387415	-0.0305581	-0.0137847
P61218	POLR2F	seq.20448.7	0.0497018	0.287321	0.0391664	0.182178
P61244	MAX	seq.12411.60	0.317461	0.326992	0.352356	0.378031
P61266	STX1B	seq.6966.144	-0.0247364	0.068558	-0.00875599	0.0279345
P61328	FGF12	seq.4392.54	-0.00528367	0.0345967	-0.000542138	0.00848299
P61366	OSTN	seq.7265.32	-0.00209887	0.0263425	0.0320695	0.0371261
P61457	PCBD1	seq.11313.100	0.805683	0.832913	0.783611	0.806569
P61769	B2M	seq.3485.28	0.739685	0.761186	0.663069	0.676738
P61769	B2M	seq.10574.10	0.112945	0.168385	0.0951046	0.141914
P61812	TGFB2	seq.4156.74	-0.000749197	0.0748934	0.0117462	0.0316343
P61978	HNRNPK	seq.19333.4	0.230888	0.232868	0.335316	0.343271
P62072	TIMM10	seq.25215.1	0.115681	0.155852	0.0877116	0.130809
P62330	ARF6	seq.12425.104	0.210028	0.369938	0.184835	0.345319
P62760	VSNL1	seq.13522.20	0.0399551	0.101951	0.019755	0.0575513
P62760	VSNL1	seq.20197.14	0.333016	0.297709	0.129917	0.170799
P63010	AP2B1	seq.24938.7	0.103128	0.119495	0.1822	0.18075
P63098	PPP3R1	seq.15545.13	0.499837	0.547171	0.458528	0.514444
P63146	UBE2B	seq.9865.40	-0.0451973	0.0156286	-0.0223334	-0.00107417
P63172	DYNLT1	seq.14331.262	-0.0376424	0.10385	-0.0301615	0.0623517
P63241	EIF5A	seq.5888.29	-0.0259212	-0.0207043	-0.0217433	-0.0169016
P68106	FKBP1B	seq.11568.2	0.39718	0.354347	0.423315	0.438549
P68400	CSNK2A1	seq.5224.20	0.0233709	0.02034	0.00697517	0.0176438
P68400	CSNK2A1	seq.3427.63	0.13132	0.0688902	0.103267	0.107252
P68400	CSNK2A1	seq.5225.50	0.374699	0.337971	0.446161	0.417405
P78310	CXADR	seq.11204.80	-0.0320166	0.125556	-0.0453814	0.0816095
P78318	IGBP1	seq.12358.6	0.728517	0.740206	0.758242	0.769933
P78324	SIRPA	seq.9083.35	-0.0626347	-0.0197668	-0.05681	-0.0379304
P78324	SIRPA	seq.5430.66	0.849372	0.874875	0.870177	0.874603
P78325	ADAM8	seq.21440.9	0.172015	0.332823	0.0572837	0.153511
P78333	GPC5	seq.4991.12	0.707327	0.684677	0.431406	0.457317
P78352	DLG4	seq.8070.88	0.122486	0.176119	0.103958	0.145376
P78358	CTAG1A_CTAG1B	seq.6931.10	0.00838728	0.00619447	-0.000433244	-0.00498577
P78358	CTAG1A_CTAG1B	seq.23586.32	0.00346631	0.00936472	0.0154072	0.0189561
P78362	SRPK2	seq.21435.143	0.00144481	0.0869945	0.00642825	0.0744756
P78380	OLR1	seq.7893.19	0.842856	0.867525	0.842139	0.870758
P78380	OLR1	seq.3636.37	0.828294	0.868105	0.826842	0.865684
P78380	OLR1	seq.16049.43	0.0853446	0.133383	0.0956715	0.146422
P78395	PRAME	seq.25951.17	0.0148555	0.00315908	0.00120653	-0.00786027
P78410	BTN3A2	seq.21433.3	0.51241	0.626872	0.502441	0.592961
P78423	CX3CL1	seq.2827.23	0.231472	0.208016	0.214579	0.202258
P78540	ARG2	seq.17752.24	0.0137128	0.00819224	0.00245185	0.00527673
P78552	IL13RA1	seq.2633.52	0.55663	0.648215	0.38728	0.489178
P78556	CCL20	seq.2468.62	0.0165654	0.213415	0.0940113	0.167796
P78560	CRADD	seq.15322.35	0.297354	0.468667	0.315554	0.480464
P80075	CCL8	seq.2785.15	0.276712	0.442389	0.164141	0.299883
P80075	CCL8	seq.13748.4	0.815887	0.851484	0.745202	0.772589
P80098	CCL7	seq.22969.12	0.375322	0.436673	0.18214	0.268768
P80098	CCL7	seq.4886.3	0.18114	0.34424	0.16467	0.296732
P80162	CXCL6	seq.3495.15	0.882583	0.905603	0.885777	0.907427
P80188	LCN2	seq.2836.68	0.672164	0.723808	0.537706	0.579684
P80303	NUCB2	seq.21999.61	0.0294214	0.33861	0.00963833	0.287625
P80370	DLK1	seq.8380.244	-0.0495384	0.0932216	-0.0137687	0.0828212
P80370	DLK1	seq.6496.60	0.903549	0.91498	0.896517	0.905782
P80370	DLK1	seq.6373.54	0.911611	0.919632	0.91352	0.919426
P80511	S100A12	seq.5852.6	0.859775	0.853922	0.839401	0.845156
P81534	DEFB103A_DEFB103B	seq.5679.16	0.0186707	0.0951993	0.0351015	0.0730561
P82980	RBP5	seq.19241.31	0.846969	0.873133	0.819754	0.850893
P84022	SMAD3	seq.10363.13	0.202024	0.197428	0.27695	0.26611
P98073	TMPRSS15	seq.3189.61	-0.0825803	0.0388614	-0.0385618	0.0208787
P98082	DAB2	seq.21963.48	0.631973	0.670195	0.713724	0.748288
P98160	HSPG2	seq.15626.223	0.154963	0.405035	0.172852	0.389809
P98164	LRP2	seq.10618.190	-0.00103486	0.0192908	-0.00867414	-0.000921986
Q00796	SORD	seq.15447.45	0.897006	0.907969	0.890668	0.900677
Q00872	MYBPC1	seq.7648.9	0.729279	0.740525	0.720265	0.731151
Q01151	CD83	seq.5065.8	0.118645	0.234024	0.0517528	0.133445
Q01201	RELB	seq.11464.9	-0.0390304	-0.012609	-0.0347846	-0.0225285
Q01344	IL5RA	seq.13686.2	0.875331	0.890202	0.847088	0.859648
Q01344	IL5RA	seq.4491.4	0.856535	0.855583	0.819307	0.818831
Q01469	FABP5	seq.4985.11	-0.0106463	0.228157	0.0149651	0.125131
Q01484	ANK2	seq.7624.19	0.000987786	0.0126347	0.0106832	0.0161152
Q01543	FLI1	seq.21971.47	0.339187	0.361286	0.399503	0.420976
Q01581	HMGCS1	seq.13496.19	-0.00940173	-0.00956196	-0.00520347	-0.00642186
Q01638	IL1RL1	seq.4234.8	0.930488	0.955956	0.943657	0.962068
Q01826	SATB1	seq.13511.29	-0.00747469	0.0603709	-0.00244093	0.0230902
Q01973	ROR1	seq.8474.6	0.722199	0.847173	0.729753	0.851707
Q01973	ROR1	seq.2590.69	0.688358	0.813682	0.693047	0.81046
Q02083	NAAA	seq.3173.49	0.844106	0.873642	0.833112	0.85289
Q02127	DHODH	seq.21346.71	0.011039	0.0199338	-0.00263132	0.00711469
Q02223	TNFRSF17	seq.2665.26	0.755149	0.836653	0.760313	0.829667
Q02246	CNTN2	seq.3296.92	0.726626	0.742914	0.722069	0.735661
Q02487	DSC2	seq.13126.52	0.47644	0.531438	0.487084	0.546339
Q02742	GCNT1	seq.7016.12	0.0714986	0.155752	0.0121659	0.0709631
Q02750	MAP2K1	seq.2864.2	0.333049	0.498087	0.306492	0.459205
Q02763	TEK	seq.3773.15	0.649958	0.733391	0.586995	0.639978
Q02790	FKBP4	seq.17722.5	0.733033	0.79509	0.751182	0.809685
Q03013	GSTM4	seq.18895.54	0.0824046	0.0852388	0.00182196	0.00361273
Q03014	HHEX	seq.20425.12	0.00278961	0.202172	-0.00896886	0.168048
Q03154	ACY1	seq.3343.1	0.944991	0.9586	0.952167	0.961448
Q03167	TGFBR3	seq.3009.3	0.685771	0.816116	0.67272	0.783071
Q03252	LMNB2	seq.20217.26	0.535717	0.571859	0.470711	0.511799
Q03393	PTS	seq.12014.19	0.00788	0.178146	-0.00970599	0.0998659
Q03403	TFF2	seq.10473.2	0.00391444	0.0372642	0.00752059	0.0216643
Q03403	TFF2	seq.9191.8	0.893711	0.942316	0.896567	0.943385
Q03405	PLAUR	seq.2652.15	0.720818	0.836195	0.732779	0.837017
Q03426	MVK	seq.11391.69	0.164511	0.241616	0.101805	0.174884
Q03431	PTH1R	seq.13470.43	-0.0281145	0.0730929	-0.0140991	0.0171978
Q04609	FOLH1	seq.5478.50	0.234921	0.255859	0.308198	0.321942
Q04609	FOLH1	seq.3218.8	0.00237349	0.0303777	-0.0247071	0.00679005
Q04637	EIF4G1	seq.25287.7	0.526323	0.648689	0.571199	0.657414
Q04695	KRT17	seq.12923.51	0.00261603	-0.012115	-0.0086913	-0.0164771
Q04721	NOTCH2	seq.11297.54	-0.0223845	0.0388736	-0.0133031	0.00805626
Q04721	NOTCH2	seq.8407.84	0.605766	0.73167	0.671779	0.744698
Q04721	NOTCH2	seq.5106.52	-0.0157834	0.0548905	-0.012691	0.0129739
Q04756	HGFAC	seq.8385.248	0.441485	0.477738	0.303004	0.341038
Q04756	HGFAC	seq.3617.80	0.523148	0.545655	0.339718	0.375548
Q04759	PRKCQ	seq.3817.18	0.0212447	0.0240682	0.0452871	0.0420637
Q04760	GLO1	seq.9883.29	0.768351	0.808374	0.774927	0.811194
Q04837	SSBP1	seq.18253.8	-0.0165126	-0.0167135	-0.0197464	-0.0197092
Q05084	ICA1	seq.21975.22	0.0242234	0.0963553	0.0368256	0.10362
Q05193	DNM1	seq.24435.1	0.632821	0.64917	0.597984	0.608796
Q05315	CLC	seq.11094.104	-0.0452518	0.0830317	0.00248434	0.0804295
Q05516	ZBTB16	seq.22034.61	-0.0754544	0.0762884	-0.0627559	0.072152
Q06033	ITIH3	seq.7145.1	0.788916	0.806111	0.757122	0.765225
Q06141	REG3A	seq.9277.16	0.0808276	0.174082	0.0766685	0.148001
Q06141	REG3A	seq.15304.1	0.946321	0.956964	0.952585	0.961296
Q06323	PSME1	seq.5918.5	0.483635	0.569912	0.465922	0.545643
Q06418	TYRO3	seq.2611.72	0.411726	0.388237	0.237916	0.250378
Q06418	TYRO3	seq.13668.44	0.164732	0.18026	0.0422289	0.0586035
Q06520	SULT2A1	seq.9829.91	0.607018	0.61791	0.611466	0.628198
Q06609	RAD51	seq.2871.73	-0.0121111	0.0129717	-0.000504876	0.0155108
Q06787	FMR1	seq.7713.50	0.0356199	0.0211157	0.0209329	0.0238044
Q06787	FMR1	seq.7713.102	0.0131088	0.00741532	0.0433345	0.0396483
Q06787	FMR1	seq.7721.81	-0.0348548	-0.0327416	-0.04185	-0.0315564
Q06830	PRDX1	seq.3855.56	0.471524	0.463005	0.509239	0.507364
Q07011	TNFRSF9	seq.14025.18	0.0334862	0.201811	0.0374563	0.154941
Q07011	TNFRSF9	seq.2598.9	0.353518	0.454361	0.18436	0.284388
Q07021	C1QBP	seq.4967.1	-0.0417427	0.0178985	0.0113675	0.0236053
Q07065	CKAP4	seq.7221.56	-0.0833058	0.11016	-0.0396346	0.0712662
Q07075	ENPEP	seq.15558.63	0.115731	0.128649	0.120742	0.130432
Q07108	CD69	seq.16618.7	0.191119	0.307845	0.0710164	0.160232
Q07325	CXCL9	seq.11593.21	-0.0688733	0.120985	-0.00632034	0.0953115
Q07325	CXCL9	seq.9188.119	0.683172	0.695531	0.57822	0.600253
Q07507	DPT	seq.4979.34	0.757213	0.811654	0.633	0.707156
Q07654	TFF3	seq.8323.163	0.691481	0.735672	0.625479	0.657516
Q07654	TFF3	seq.4721.54	0.820542	0.873139	0.810409	0.844225
Q07817	BCL2L1	seq.4423.77	0.0240595	0.114378	0.0445907	0.135549
Q07954	LRP1	seq.10699.52	0.0218059	0.042594	0.011765	0.0252966
Q07954	LRP1	seq.9182.3	0.578769	0.520186	0.319835	0.318147
Q07954	LRP1	seq.8601.167	-0.0306295	-0.0124353	-0.00728043	0.00219202
Q07960	ARHGAP1	seq.11955.1	0.207395	0.29434	0.14077	0.231307
Q07960	ARHGAP1	seq.9815.5	0.260857	0.332883	0.167838	0.233766
Q08174	PCDH1	seq.24967.4	0.00181441	0.0547574	0.0168388	0.0340749
Q08334	IL10RB	seq.2631.50	0.143214	0.24256	0.126159	0.232924
Q08345	DDR1	seq.4122.12	-0.00659995	0.0783702	0.00481547	0.0579729
Q08345	DDR1	seq.11836.144	0.602738	0.739541	0.481797	0.59033
Q08380	LGALS3BP	seq.5000.52	0.759697	0.786309	0.69211	0.71166
Q08431	MFGE8	seq.4455.89	0.664612	0.737903	0.683794	0.750792
Q08499	PDE4D	seq.5255.22	-0.00843577	0.00652625	-0.00593989	-0.0114726
Q08629	SPOCK1	seq.11487.4	0.252698	0.22771	0.0786955	0.105514
Q08629	SPOCK1	seq.5490.53	0.0865874	0.143061	0.059589	0.117639
Q08708	CD300C	seq.5066.134	0.726244	0.781635	0.73844	0.784965
Q08708	CD300C	seq.13406.161	-0.0333757	0.0473825	-0.0158558	0.0254045
Q08830	FGL1	seq.5581.28	0.846516	0.875999	0.824463	0.852351
Q0P6D2	DIPK1C	seq.14341.8	0.0251281	0.035592	0.0052166	0.0115365
Q0Z7S8	FABP9	seq.18194.18	0.0975279	0.0936806	0.0948671	0.0903138
Q10471	GALNT2	seq.5764.4	-0.0808061	0.0215927	-0.0299256	0.0204427
Q10587	TEF	seq.20990.48	-0.0150193	0.0340386	0.00149092	0.0243264
Q10588	BST1	seq.4535.50	0.769284	0.810291	0.708354	0.727202
Q10589	BST2	seq.8832.55	-0.0617679	0.147485	-0.0318763	0.0700346
Q11201	ST3GAL1	seq.5657.28	0.214457	0.244023	0.0899386	0.103633
Q12778	FOXO1	seq.22055.31	0.13232	0.192158	0.123466	0.188201
Q12794	HYAL1	seq.8309.12	0.485279	0.687879	0.541228	0.699344
Q12805	EFEMP1	seq.8480.29	0.775051	0.807029	0.752764	0.777398
Q12836	ZP4	seq.7766.25	-0.00670623	-0.0192318	0.00393066	-0.0171337
Q12841	FSTL1	seq.13112.179	0.495557	0.635758	0.441594	0.535957
Q12846	STX4	seq.10668.5	0.662807	0.752726	0.688078	0.756653
Q12860	CNTN1	seq.2974.61	0.762652	0.872042	0.760151	0.859879
Q12864	CDH17	seq.16613.3	0.936685	0.94791	0.945109	0.95366
Q12866	MERTK	seq.20572.6	0.160538	0.18579	0.0990383	0.12661
Q12866	MERTK	seq.19787.14	0.244231	0.286507	0.230225	0.267911
Q12884	FAP	seq.5029.3	0.789743	0.840913	0.762079	0.791133
Q12912	IRAG2	seq.10704.91	-0.0412082	0.0558797	-0.028305	0.0342006
Q12912	IRAG2	seq.9096.80	-0.0572896	0.0966621	-0.0236537	0.0618793
Q12918	KLRB1	seq.20562.78	0.0192835	0.0906768	0.029665	0.082503
Q12918	KLRB1	seq.10809.14	0.325481	0.359386	0.156989	0.199209
Q13002	GRIK2	seq.20544.103	-0.0104177	-0.00267117	0.0150398	0.00982553
Q13007	IL24	seq.3321.2	-0.00708107	0.0144088	-0.0170746	0.00049081
Q13017	ARHGAP5	seq.14748.31	0.0242308	0.0366931	0.0400502	0.0515397
Q13043	STK4	seq.22847.18	-0.0399026	0.0859435	0.0356416	0.175419
Q13084	MRPL28	seq.21123.1	-0.0137843	-0.00394248	-0.00720437	-0.0116424
Q13093	PLA2G7	seq.5015.15	0.682659	0.759266	0.838368	0.869852
Q13137	CALCOCO2	seq.12534.10	-0.0492568	0.200853	-0.0603681	0.141344
Q13145	BAMBI	seq.20514.8	-0.0614636	0.0143523	-0.0212076	0.0210288
Q13145	BAMBI	seq.6935.123	0.0152334	0.0541495	0.000687949	0.0379546
Q13145	BAMBI	seq.8811.24	0.311122	0.32062	0.151763	0.188273
Q13158	FADD	seq.16593.3	0.016242	0.254706	0.0221311	0.228207
Q13219	PAPPA	seq.4148.49	0.409584	0.407145	0.454736	0.445432
Q13231	CHIT1	seq.10460.1	0.916068	0.917303	0.911776	0.909139
Q13231	CHIT1	seq.3600.2	0.928495	0.928532	0.871151	0.86253
Q13261	IL15RA	seq.3445.53	0.288179	0.250131	0.125508	0.159881
Q13261	IL15RA	seq.14054.17	0.574445	0.636784	0.575594	0.628937
Q13277	STX3	seq.7186.111	0.0545296	0.149209	0.0269019	0.0563393
Q13287	NMI	seq.17512.2	0.393156	0.432383	0.3124	0.356754
Q13291	SLAMF1	seq.7953.20	0.207355	0.219654	0.178947	0.198044
Q13308	PTK7	seq.9525.1	0.15026	0.20113	0.164462	0.209384
Q13332	PTPRS	seq.6049.64	0.357574	0.450994	0.354415	0.450887
Q13361	MFAP5	seq.6440.31	-0.0977601	0.0373417	-0.0795426	0.0241085
Q13410	BTN1A1	seq.21674.132	-0.00638793	-0.00202335	0.00737314	0.00779555
Q13421	MSLN	seq.3893.64	-0.00740798	0.00980825	-0.0175738	-0.00335079
Q13426	XRCC4	seq.9886.28	0.143776	0.145251	0.133319	0.15337
Q13442	PDAP1	seq.19240.265	0.363263	0.358297	0.459529	0.455498
Q13443	ADAM9	seq.3795.6	0.0215747	0.0626927	-0.00429898	0.0201902
Q13444	ADAM15	seq.9956.7	-0.0304357	0.0294225	-0.00854708	0.0242609
Q13444	ADAM15	seq.15455.40	0.0668627	0.0864699	0.015642	0.0308715
Q13451	FKBP5	seq.21577.35	0.625938	0.62594	0.610046	0.659496
Q13478	IL18R1	seq.14079.14	0.767323	0.845804	0.673639	0.745423
Q13478	IL18R1	seq.3446.7	0.817602	0.844946	0.796279	0.83517
Q13490	BIRC2	seq.10046.55	0.00669393	0.0861242	0.00953246	0.0574213
Q13490	BIRC2	seq.21464.2	0.0229473	0.0664232	0.0203005	0.0537958
Q13508	ART3	seq.7970.315	0.875732	0.92018	0.888097	0.926186
Q13508	ART3	seq.10970.3	0.878068	0.91276	0.860199	0.888192
Q13510	ASAH1	seq.5748.20	0.161361	0.231776	0.129064	0.195976
Q13541	EIF4EBP1	seq.17372.5	-0.116518	0.208608	-0.0676912	0.0665814
Q13561	DCTN2	seq.5879.51	0.0372904	0.152522	0.0184193	0.137521
Q13563	PKD2	seq.13745.10	-0.123634	0.157418	-0.00990498	0.103253
Q13563	PKD2	seq.13486.9	-0.0162307	0.113562	-0.00946962	0.0636175
Q13651	IL10RA	seq.8104.21	0.0224377	0.062722	-0.00487351	0.00952012
Q13651	IL10RA	seq.10344.334	-0.0140733	0.0239556	-0.00351896	0.0153493
Q13651	IL10RA	seq.9768.5	0.00298214	0.0431232	-0.00468375	0.0110158
Q13740	ALCAM	seq.5451.1	0.673512	0.827595	0.684923	0.818711
Q13790	APOF	seq.12370.30	0.67043	0.671129	0.644325	0.640465
Q13822	ENPP2	seq.16892.23	0.662195	0.702275	0.615675	0.63769
Q13867	BLMH	seq.14250.115	-0.073021	0.0828954	-0.0282818	0.0544413
Q13938	CAPS	seq.21143.10	0.569524	0.620777	0.658822	0.669578
Q13976	PRKG1	seq.13067.5	0.0958232	0.202845	0.102637	0.231455
Q14005	IL16	seq.2774.10	0.764521	0.86921	0.760956	0.855797
Q14011	CIRBP	seq.12724.81	0.675036	0.688642	0.743929	0.7591
Q14088	RAB33A	seq.23255.7	0.132735	0.152718	0.0870537	0.115223
Q14108	SCARB2	seq.5100.53	-0.129435	0.133389	-0.0719817	0.0924779
Q14112	NID2	seq.3633.70	0.652138	0.671507	0.649013	0.659294
Q14112	NID2	seq.16060.99	0.794528	0.804136	0.785964	0.804413
Q14116	IL18	seq.5661.15	0.173013	0.237177	0.162765	0.221063
Q14118	DAG1	seq.8369.102	-0.0423645	0.267756	-0.0355253	0.172224
Q14118	DAG1	seq.23176.17	0.0947441	0.365832	0.0841638	0.272884
Q14126	DSG2	seq.9484.75	0.76736	0.745442	0.762633	0.727507
Q14126	DSG2	seq.20517.1	0.689401	0.770202	0.704887	0.783229
Q14129	DGCR6	seq.9444.70	-0.0277714	0.0424467	-0.0120762	0.0311959
Q14162	SCARF1	seq.5129.12	0.81665	0.889361	0.826186	0.886502
Q14184	DOC2B	seq.7997.118	0.0557844	0.0845709	0.0434746	0.062179
Q14197	MRPL58	seq.6380.23	0.00805754	0.00557141	0.0199259	0.0231082
Q14210	LY6D	seq.19784.16	-0.00361839	0.0824189	-0.000997354	0.0702708
Q14242	SELPLG	seq.11266.8	-0.489365	-0.459657	-0.457541	-0.431312
Q14242	SELPLG	seq.6963.82	0.056314	0.090837	0.0405435	0.0747997
Q14324	MYBPC2	seq.25096.58	0.315208	0.254591	0.270636	0.254563
Q14393	GAS6	seq.15391.114	0.755126	0.839001	0.741508	0.793183
Q14435	GALNT3	seq.6593.5	0.174151	0.174759	0.0651842	0.084244
Q14457	BECN1	seq.10010.10	-0.153497	0.172692	-0.0662427	0.112173
Q14457	BECN1	seq.13032.1	-0.142197	0.175522	-0.0780157	0.0949296
Q14508	WFDC2	seq.11388.75	0.846211	0.889467	0.845494	0.888298
Q14511	NEDD9	seq.12862.14	-0.0802694	0.096242	-0.0412931	0.0651904
Q14512	FGFBP1	seq.9507.55	-0.0148882	-0.0180629	-0.00887097	-0.0179074
Q14512	FGFBP1	seq.15494.11	0.639313	0.657813	0.63392	0.630919
Q14515	SPARCL1	seq.13707.27	0.473087	0.482712	0.418656	0.441525
Q14515	SPARCL1	seq.4467.49	0.514612	0.61538	0.514364	0.602768
Q14554	PDIA5	seq.5593.11	0.157349	0.158236	0.133949	0.136353
Q14624	ITIH4	seq.4811.33	0.374247	0.461026	0.216561	0.317533
Q14641	INSL4	seq.6410.26	0.0301884	0.0705485	0.11887	0.125282
Q14677	CLINT1	seq.11659.31	-0.00328005	-0.0088704	-0.000717519	-0.00336318
Q14696	MESD	seq.5594.87	0.207738	0.325143	0.193624	0.330399
Q14696	MESD	seq.15299.102	0.54877	0.644675	0.647017	0.727182
Q14773	ICAM4	seq.6550.4	0.748423	0.740541	0.746844	0.736746
Q14773	ICAM4	seq.9461.2	0.714626	0.706517	0.68574	0.683017
Q14781	CBX2	seq.22095.29	0.0192267	0.00807547	0.01042	0.00492123
Q14790	CASP8	seq.18158.45	-0.152082	0.137918	-0.0806153	0.0803051
Q14807	KIF22	seq.12734.112	-0.0454744	0.0507935	-0.0392004	0.0227717
Q14914	PTGR1	seq.13543.7	0.706892	0.685672	0.681681	0.674433
Q14914	PTGR1	seq.19617.5	0.767695	0.759461	0.7746	0.771933
Q14956	GPNMB	seq.8240.207	0.750967	0.800586	0.779617	0.812802
Q14956	GPNMB	seq.8289.8	0.694317	0.739194	0.656337	0.686452
Q14956	GPNMB	seq.5080.131	0.735413	0.785593	0.762875	0.79839
Q14956	GPNMB	seq.8606.39	0.285205	0.377238	0.248591	0.312844
Q14BN4	SLMAP	seq.7191.32	0.094507	0.131724	0.0921345	0.13226
Q15014	MORF4L2	seq.24443.8	-0.0095753	-0.00693245	0.00623019	0.00809226
Q15018	ABRAXAS2	seq.8830.29	-0.086683	0.0399227	-0.018265	0.0318137
Q15018	ABRAXAS2	seq.8945.7	0.00816562	0.0920704	0.00531233	0.0544071
Q15025	TNIP1	seq.21282.21	-0.0788143	0.173589	-0.0315076	0.0944618
Q15063	POSTN	seq.3457.57	0.614386	0.617797	0.5915	0.594273
Q15063	POSTN	seq.6645.53	0.63258	0.639924	0.626319	0.633598
Q15067	ACOX1	seq.21552.9	0.183049	0.190077	0.223621	0.230507
Q15102	PAFAH1B3	seq.12374.8	0.00445448	0.00864135	-0.0359264	-0.0301623
Q15109	AGER	seq.4125.52	0.618126	0.63763	0.627366	0.646608
Q15113	PCOLCE	seq.11237.49	0.785898	0.828407	0.779912	0.809226
Q15116	PDCD1	seq.15623.1	-0.0201326	0.121644	0.00589752	0.0651561
Q15116	PDCD1	seq.9227.15	0.15705	0.247253	0.0728005	0.151462
Q15126	PMVK	seq.12450.42	0.645238	0.619559	0.58289	0.622272
Q15165	PON2	seq.22003.4	-0.0489026	0.108986	-0.000986897	0.0942047
Q15172	PPP2R5A	seq.13622.16	0.385559	0.398539	0.470406	0.477574
Q15223	NECTIN1	seq.20584.4	0.272622	0.320217	0.220616	0.248967
Q15223	NECTIN1	seq.9300.13	-0.0168232	0.0416113	-0.00342016	0.0219017
Q15223	NECTIN1	seq.8803.61	-0.0217533	0.0439559	0.00675597	0.0398013
Q15256	PTPRR	seq.6361.49	0.232981	0.256266	0.0695489	0.0914614
Q15276	RABEP1	seq.24417.22	0.706448	0.714111	0.724237	0.746947
Q15303	ERBB4	seq.2618.10	-0.00413594	-8.51062e-05	-0.00716823	0.000166655
Q15366	PCBP2	seq.23363.41	0.495914	0.532727	0.533164	0.569428
Q15388	TOMM20	seq.20408.11	0.0321131	0.170221	0.0808247	0.201971
Q15389	ANGPT1	seq.2811.27	0.93363	0.937051	0.927265	0.933164
Q15399	TLR1	seq.16324.38	0.152852	0.168708	0.14357	0.164097
Q15399	TLR1	seq.11149.3	-0.0234459	0.0528716	-0.0158635	0.0263526
Q15427	SF3B4	seq.13449.25	-0.0598667	0.229619	-0.00435727	0.14317
Q15465	SHH	seq.2743.5	-0.00757564	-0.0164375	-0.00611549	-0.00843512
Q15485	FCN2	seq.13717.15	0.876489	0.910972	0.884136	0.908985
Q15485	FCN2	seq.3313.21	0.83647	0.850829	0.841565	0.852672
Q15517	CDSN	seq.7085.81	0.0817397	0.0886106	0.0781676	0.0911096
Q15582	TGFBI	seq.3283.21	0.434655	0.585397	0.429828	0.569174
Q15633	TARBP2	seq.12781.2	0.152153	0.293077	0.10152	0.247236
Q15661	TPSAB1	seq.9409.11	0.747178	0.783125	0.863683	0.883743
Q15697	ZNF174	seq.11486.26	0.029896	0.0457802	0.0151385	0.0242714
Q15762	CD226	seq.5062.60	-0.00988338	0.158616	-0.0063544	0.0967815
Q15762	CD226	seq.5721.1	0.209015	0.247263	0.165871	0.217094
Q15796	SMAD2	seq.11353.143	0.0546485	0.0985233	0.0572077	0.104328
Q15796	SMAD2	seq.10364.6	0.256602	0.249568	0.368608	0.361063
Q15797	SMAD1	seq.9838.4	0.186039	0.226812	0.153428	0.22839
Q15814	TBCC	seq.21326.28	0.378653	0.476443	0.282466	0.394989
Q15818	NPTX1	seq.9256.78	0.74549	0.77432	0.655819	0.67733
Q15828	CST6	seq.3303.23	0.885331	0.922519	0.883944	0.914876
Q15828	CST6	seq.14711.27	0.743527	0.839121	0.738634	0.838328
Q15846	CLUL1	seq.21492.19	0.709203	0.717491	0.604826	0.609499
Q15848	ADIPOQ	seq.3554.24	0.860189	0.859514	0.851979	0.852119
Q16206	ENOX2	seq.13422.66	-0.0304456	0.0369088	0.000187573	0.0334032
Q16270	IGFBP7	seq.3320.49	0.550428	0.763937	0.663969	0.806387
Q16288	NTRK3	seq.2658.27	0.579675	0.714306	0.569214	0.669499
Q16363	LAMA4	seq.6577.64	-0.0944503	0.127286	-0.0486603	0.119697
Q16401	PSMD5	seq.10716.35	-0.0243051	0.0167541	-0.0163656	-0.00357192
Q16520	BATF	seq.19227.18	-0.0330717	0.0361431	0.00919392	0.0369319
Q16543	CDC37	seq.3879.50	0.46792	0.513117	0.528476	0.580285
Q16549	PCSK7	seq.4459.68	0.225368	0.236765	0.149519	0.158662
Q16552	IL17A	seq.21897.4	0.0837168	0.0689528	0.0434157	0.0486502
Q16552	IL17A	seq.9170.24	0.0964827	0.0814264	0.0891442	0.0871113
Q16552	IL17A	seq.3498.53	-0.0419262	-0.00464547	-0.0231698	-0.00918982
Q16595	FXN	seq.15389.1	-0.13382	0.236861	-0.0654997	0.12854
Q16595	FXN	seq.11833.83	-0.123392	0.245246	-0.0291128	0.163805
Q16610	ECM1	seq.3366.51	0.468046	0.49779	0.340959	0.360611
Q16619	CTF1	seq.13732.79	0.00510702	0.0596933	0.0137679	0.0493497
Q16619	CTF1	seq.2889.37	0.00807039	0.0927578	0.022327	0.0704062
Q16620	NTRK2	seq.4866.59	0.481975	0.673394	0.457532	0.617612
Q16625	OCLN	seq.24263.6	-0.118905	0.0795726	-0.0481778	0.0582362
Q16627	CCL14	seq.2900.53	0.827493	0.852258	0.713745	0.725302
Q16651	PRSS8	seq.15513.108	0.681262	0.670572	0.541679	0.575434
Q16651	PRSS8	seq.6225.3	-0.0260096	0.0970431	-0.0505076	0.0582685
Q16653	MOG	seq.15619.49	-0.0361392	0.0615357	-0.012164	0.0393502
Q16663	CCL15	seq.14109.15	0.8904	0.915369	0.881339	0.900159
Q16663	CCL15	seq.3509.1	0.869633	0.92453	0.854961	0.912394
Q16663	CCL15	seq.18289.16	0.898079	0.938521	0.891821	0.930334
Q16665	HIF1A	seq.13089.6	-0.0268453	0.0174066	-0.0302385	-0.0137259
Q16674	MIA	seq.2687.2	0.834996	0.906751	0.838123	0.89525
Q16698	DECR1	seq.12687.2	0.636506	0.644374	0.712432	0.715581
Q16718	NDUFA5	seq.19200.16	-0.0155844	0.0608269	-0.00460224	0.0310753
Q16719	KYNU	seq.4559.64	0.409388	0.453085	0.469161	0.499531
Q16740	CLPP	seq.17196.5	0.0744989	0.213039	0.0676395	0.168117
Q16762	TST	seq.12663.1	0.00955204	0.0913723	0.0230107	0.108171
Q16769	QPCT	seq.7849.3	0.856837	0.883707	0.813335	0.831112
Q16772	GSTA3	seq.4993.16	0.0483773	0.126616	0.0309919	0.079464
Q16773	KYAT1	seq.17365.7	-0.0978314	0.117643	-0.0968053	0.0971833
Q16774	GUK1	seq.17325.10	0.0206072	0.0256389	0.022882	0.0242147
Q16775	HAGH	seq.19267.14	0.654739	0.697494	0.503053	0.550546
Q16790	CA9	seq.3798.71	-0.00283648	-0.0220128	0.00379205	-0.00143173
Q16819	MEP1A	seq.19786.26	0.693468	0.666799	0.627504	0.617471
Q16819	MEP1A	seq.21387.64	0.159485	0.178253	0.128825	0.149655
Q16836	HADH	seq.17739.1	0.000527407	0.000690455	-0.0192594	-0.0136286
Q16853	AOC3	seq.21491.7	0.715639	0.831774	0.739406	0.849122
Q16864	ATP6V1F	seq.25219.17	0.210201	0.261294	0.262526	0.316034
Q16881	TXNRD1	seq.13967.14	0.741905	0.792676	0.819528	0.848102
Q24JP5	TMEM132A	seq.7871.16	0.0921633	0.0851851	0.119498	0.116708
Q2M296	MTHFSD	seq.19129.15	0.229956	0.278012	0.150747	0.230104
Q2MKA7	RSPO1	seq.6240.70	-0.0394244	0.166694	-0.0118882	0.100114
Q2MKA7	RSPO1	seq.16614.27	0.638715	0.725651	0.55606	0.632684
Q2TAL6	VWC2	seq.11121.56	0.757355	0.867326	0.746554	0.842286
Q2TAL6	VWC2	seq.15308.108	0.765534	0.855638	0.755266	0.833566
Q2UY09	COL28A1	seq.10702.1	0.0632668	0.0981082	0.0586384	0.0880017
Q2VWP7	PRTG	seq.21397.21	0.625853	0.689709	0.58297	0.630502
Q2WEN9	CEACAM16	seq.24299.1	0.339686	0.197789	0.268092	0.186411
Q30KQ4	DEFB116	seq.11144.10	0.0115487	0.0189884	0.00553821	0.00536597
Q3KPI0	CEACAM21	seq.7204.1	-0.0261651	0.0920075	0.00143127	0.0365609
Q495A1	TIGIT	seq.16299.13	0.00423458	0.0558572	0.0130672	0.0530129
Q495A1	TIGIT	seq.9638.2	0.211567	0.272598	0.0792759	0.112001
Q496F6	CD300E	seq.8287.17	0.140761	0.222078	0.0510331	0.112953
Q496F6	CD300E	seq.10798.4	0.000629361	0.192462	0.0155409	0.112409
Q49AH0	CDNF	seq.4962.52	0.638251	0.685175	0.509986	0.562727
Q49AH0	CDNF	seq.13693.5	-0.0838684	0.0821606	-0.0481762	0.0379149
Q4KMG0	CDON	seq.4541.49	0.735926	0.831046	0.758584	0.838182
Q4VC05	BCL7A	seq.21331.19	0.00366867	0.0106901	0.0116283	0.0174492
Q4VCS5	AMOT	seq.25296.3	0.0193991	0.0953752	0.00305432	0.0481004
Q53FA7	TP53I3	seq.17748.21	0.773564	0.846127	0.83392	0.873949
Q53H47	SETMAR	seq.12462.20	-0.0487438	0.128804	-0.0231835	0.0609387
Q53H82	LACTB2	seq.22381.1	0.722137	0.771302	0.728085	0.781056
Q58F21	BRDT	seq.12748.6	-0.0294436	0.0132354	-0.0215506	-0.000822673
Q5GAN6	RNASE10	seq.5602.62	-0.0478443	0.0414319	0.00493091	0.0506037
Q5JS37	NHLRC3	seq.9087.8	-0.132214	0.0589418	-0.064376	0.0185551
Q5JS54	PSMG4	seq.20967.137	-0.0926222	0.130402	-0.0282432	0.0630034
Q5JTV8	TOR1AIP1	seq.10606.34	0.0211616	0.134963	0.00943484	0.121358
Q5JTV8	TOR1AIP1	seq.9039.47	-0.0460251	0.0827153	-0.0508246	0.053524
Q5JZY3	EPHA10	seq.6036.78	-0.000394364	0.0191933	-0.00466258	0.00606226
Q5JZY3	EPHA10	seq.5076.53	0.0383092	0.0521655	0.0409459	0.0515876
Q5KU26	COLEC12	seq.5457.5	0.0420225	0.170316	0.0371237	0.163174
Q5KU26	COLEC12	seq.9787.23	-0.122147	0.10128	-0.0783643	0.0448982
Q5QGZ9	CLEC12A	seq.11187.11	0.0982472	0.144873	-0.0176642	0.0107868
Q5R372	RABGAP1L	seq.25286.33	0.529417	0.523416	0.558456	0.550959
Q5SW96	LDLRAP1	seq.18183.3	0.617795	0.625056	0.65997	0.670884
Q5T2D2	TREML2	seq.5736.1	0.686804	0.762922	0.718699	0.781914
Q5T2W1	PDZK1	seq.16852.10	-0.0641009	0.0769057	-0.0298167	0.0649037
Q5T4W7	ARTN	seq.2939.10	0.0115694	0.0369113	-0.00828767	0.00721226
Q5TA50	CPTP	seq.20385.21	-0.00914625	-0.00618991	0.0156782	0.00349154
Q5TA50	CPTP	seq.21426.88	0.0250211	0.0203124	0.0322981	0.0274717
Q5TDH0	DDI2	seq.25446.34	0.688976	0.711697	0.717882	0.739075
Q5VIR6	VPS53	seq.25103.45	0.410197	0.428942	0.389702	0.45538
Q5VTT5	MYOM3	seq.13966.30	0.384629	0.309694	0.407163	0.337667
Q5VY43	PEAR1	seq.8892.14	-0.0538692	-0.0330219	-0.0124899	-0.00249827
Q5VY43	PEAR1	seq.8275.31	0.733723	0.821369	0.766129	0.832147
Q5W0V3	FHIP2A	seq.25081.6	0.0018564	0.00141581	0.0108966	0.0120382
Q63HQ2	EGFLAM	seq.12338.27	0.442696	0.525847	0.397489	0.469428
Q68D85	NCR3LG1	seq.7854.38	-0.102237	-0.0419297	-0.0402444	-0.0214574
Q68DV7	RNF43	seq.14120.2	-0.00893774	0.0339453	-0.0147958	0.00214386
Q68DV7	RNF43	seq.10505.12	-0.0209936	0.0361376	-0.0222529	-0.00706855
Q68J44	DUSP29	seq.23323.25	0.341864	0.314139	0.181484	0.179016
Q6B8I1	DUSP13	seq.6525.17	0.290578	0.293936	0.189248	0.197978
Q6BAA4	FCRLB	seq.15583.18	0.364687	0.416298	0.21371	0.260133
Q6BCY4	CYB5R2	seq.19143.38	0.661004	0.698569	0.546916	0.593475
Q6DN72	FCRL6	seq.6617.12	0.251051	0.211542	0.221693	0.207663
Q6EBC2	IL31	seq.10455.196	-0.0115974	0.00468617	0.00879863	0.00954025
Q6EIG7	CLEC6A	seq.6911.103	-0.017475	0.175961	0.0146005	0.0942304
Q6EMK4	VASN	seq.5682.13	0.624634	0.66579	0.614399	0.656063
Q6FHJ7	SFRP4	seq.17447.52	0.798461	0.856198	0.819816	0.862938
Q6FHJ7	SFRP4	seq.9284.25	0.752978	0.812493	0.758547	0.803019
Q6GMV3	PTRHD1	seq.20386.15	0.785535	0.822248	0.827429	0.844841
Q6GQQ9	OTUD7B	seq.21742.43	0.310685	0.410337	0.280652	0.371349
Q6GTX8	LAIR1	seq.11284.24	-0.160432	0.11922	-0.0908433	0.0759413
Q6IBS0	TWF2	seq.23396.21	0.60168	0.617407	0.735867	0.738284
Q6ISS4	LAIR2	seq.7130.4	-0.0516745	0.0542089	-0.0347477	0.0143285
Q6NT46	GAGE2A	seq.18268.5	0.0267523	0.0338029	0.00699498	0.0135144
Q6NUJ1	PSAPL1	seq.8814.33	0.454225	0.493461	0.456228	0.49093
Q6NW40	RGMB	seq.3331.8	0.663119	0.796212	0.696036	0.801454
Q6NXT1	ANKRD54	seq.18404.22	0.21896	0.258296	0.139387	0.184829
Q6P4E1	GOLM2	seq.10613.33	0.329136	0.574737	0.277623	0.462481
Q6P4E1	GOLM2	seq.8838.10	0.298004	0.552126	0.245225	0.441444
Q6P4F2	FDX2	seq.11231.12	-0.0140118	0.050764	0.000799051	0.021843
Q6P5S2	LEG1	seq.7154.92	0.185424	0.196432	0.170416	0.182979
Q6P995	FAM171B	seq.8851.42	0.231994	0.227541	0.0857409	0.0905349
Q6P995	FAM171B	seq.8786.6	0.152866	0.1567	0.0527255	0.0586506
Q6P995	FAM171B	seq.8061.102	-0.0219111	0.0138046	-0.03452	-0.0242285
Q6P9F5	TRIM40	seq.22815.4	0.082977	0.0842841	0.0845369	0.0776786
Q6PCB0	VWA1	seq.6385.63	0.401837	0.676796	0.421075	0.614445
Q6PH85	DCUN1D2	seq.19511.8	0.0162572	0.0239151	0.00673691	0.0071311
Q6PI73	LILRA6	seq.7059.14	0.751734	0.764154	0.763443	0.772774
Q6PIL6	KCNIP4	seq.7011.8	0.0129404	0.0148358	0.0039127	0.00744368
Q6PUV4	CPLX2	seq.15321.8	0.0721896	0.0709942	0.0699917	0.0688068
Q6QNK2	ADGRD1	seq.21546.20	0.80086	0.833492	0.787376	0.812314
Q6QNY0	BLOC1S3	seq.24487.95	-0.00706117	0.0795618	-0.0122203	0.0458937
Q6QNY1	BLOC1S2	seq.21184.1	-0.00123473	0.01627	-0.00406769	0.00385136
Q6UB28	METAP1D	seq.19752.197	-0.0993344	0.104972	-0.066172	0.0928061
Q6UVK1	CSPG4	seq.8951.162	-0.063809	-0.0162796	-0.0182791	-0.00389353
Q6UW15	REG3G	seq.15476.6	0.61381	0.625411	0.608603	0.621498
Q6UW15	REG3G	seq.9352.86	0.257924	0.254662	0.202233	0.213443
Q6UWJ8	CD164L2	seq.6915.2	-0.00244867	-0.00314626	-0.00386824	-0.00594122
Q6UWL2	SUSD1	seq.9582.93	-0.0611644	0.114789	-0.0227566	0.0726711
Q6UWL6	KIRREL2	seq.7958.15	-0.0447196	0.0124803	-0.0270657	-0.00631936
Q6UWL6	KIRREL2	seq.16609.106	0.648032	0.682366	0.470163	0.485241
Q6UWN8	SPINK6	seq.5731.1	0.53657	0.556727	0.432541	0.454632
Q6UWP8	SBSN	seq.5724.58	-0.0502404	-0.0146619	-0.0263683	-0.0154335
Q6UWR7	ENPP6	seq.15579.26	0.347087	0.192911	0.160196	0.121296
Q6UWV6	ENPP7	seq.4435.66	0.925914	0.946162	0.935861	0.953057
Q6UWW8	CES3	seq.25292.6	0.18263	0.232745	0.167591	0.207976
Q6UWW8	CES3	seq.25292.4	0.0524702	0.0902476	0.02723	0.0591637
Q6UX06	OLFM4	seq.4769.10	-0.125106	0.0986932	-0.0682535	0.03794
Q6UX15	LAYN	seq.2635.61	0.20634	0.201017	0.182636	0.201015
Q6UX27	VSTM1	seq.20570.18	0.622613	0.660991	0.554586	0.587025
Q6UX27	VSTM1	seq.19743.12	0.320762	0.285803	0.255451	0.247335
Q6UX71	PLXDC2	seq.11342.59	-0.0725332	-5.99164e-05	-0.0262292	-0.00507283
Q6UX71	PLXDC2	seq.10576.7	0.490357	0.539016	0.436133	0.463954
Q6UX82	LYPD8	seq.22561.3	0.00202596	0.0461686	-2.25565e-05	0.0153308
Q6UXB2	CXCL17	seq.9495.10	-0.0182734	0.0653105	0.00256557	0.0563198
Q6UXB4	CLEC4G	seq.19765.17	0.0339809	0.182265	0.0193439	0.0936549
Q6UXB4	CLEC4G	seq.10781.19	0.272274	0.353018	0.273437	0.318371
Q6UXD5	SEZ6L2	seq.3867.49	-0.021753	0.0202002	-0.00419536	0.0215531
Q6UXG3	CD300LG	seq.20585.9	-0.0257627	0.0102827	-0.0195526	-0.00225606
Q6UXG3	CD300LG	seq.20585.5	0.816773	0.859779	0.798009	0.836474
Q6UXI7	VIT	seq.6234.74	0.7009	0.750342	0.634329	0.682103
Q6UXI7	VIT	seq.9627.15	0.593508	0.65195	0.582026	0.643474
Q6UXK2	ISLR2	seq.13124.20	0.633425	0.664636	0.632232	0.652314
Q6UXK2	ISLR2	seq.8528.74	0.636209	0.689546	0.630804	0.675845
Q6UXK5	LRRN1	seq.11293.14	0.0172672	-0.0122722	0.00251623	-0.00747616
Q6UXK5	LRRN1	seq.11586.2	0.169142	0.0767628	0.0724158	0.0448245
Q6UXL0	IL20RB	seq.13435.31	0.0195147	0.0145183	-0.00304344	-0.0035854
Q6UXM1	LRIG3	seq.3322.52	0.0269063	0.168982	0.0796506	0.206321
Q6UXV0	GFRAL	seq.6920.1	0.524795	0.4215	0.25357	0.240611
Q6UXZ4	UNC5D	seq.8624.16	0.254808	0.214132	0.116648	0.117563
Q6UXZ4	UNC5D	seq.16307.22	0.463378	0.502939	0.432641	0.463136
Q6UXZ4	UNC5D	seq.5140.56	0.448121	0.503327	0.412186	0.450908
Q6UY09	CEACAM20	seq.10453.7	-0.0332642	0.00346696	-0.0179252	-0.00602789
Q6WN34	CHRDL2	seq.6086.15	0.8404	0.880236	0.854462	0.884091
Q6YHK3	CD109	seq.3290.50	0.773691	0.816555	0.764286	0.799412
Q6YN16	HSDL2	seq.23588.9	0.729086	0.759191	0.675352	0.701068
Q6ZMC9	SIGLEC15	seq.10847.1	0.0539308	0.0708791	0.0323266	0.0390315
Q6ZMJ2	SCARA5	seq.10419.1	0.436777	0.557401	0.420481	0.530654
Q6ZMJ4	IL34	seq.4556.10	0.0268187	0.0324022	0.0136017	0.0214086
Q6ZN66	GBP6	seq.7818.101	-0.00713598	-0.00682118	-0.0157379	-0.0172809
Q6ZRY4	RBPMS2	seq.23300.3	0.606691	0.607615	0.549883	0.566809
Q6ZUJ8	PIK3AP1	seq.21957.12	-0.082466	0.198444	-0.0295768	0.139792
Q6ZVL6	KIAA1549L	seq.11145.72	0.0108088	-0.0262686	0.0198996	-0.00689937
Q6ZVN8	HJV	seq.3332.57	0.430206	0.509519	0.293111	0.341673
Q765P7	MTSS2	seq.25252.29	0.479327	0.496204	0.47222	0.497556
Q76LX8	ADAMTS13	seq.3175.51	0.688276	0.811489	0.625525	0.690254
Q76M96	CCDC80	seq.3234.23	0.765	0.847535	0.797956	0.837449
Q7KYR7	BTN2A1	seq.8869.5	0.0432634	0.188403	0.0130653	0.109274
Q7L0J3	SV2A	seq.12880.1	-0.0184263	0.0257892	-0.0151967	0.011469
Q7L266	ASRGL1	seq.18313.4	0.0833249	0.237795	0.0349809	0.172969
Q7L5N7	LPCAT2	seq.11175.45	0.0161812	0.206801	0.0269895	0.124204
Q7L5Y9	MAEA	seq.21477.105	0.0299013	0.104377	-0.00907535	0.0339165
Q7LG56	RRM2B	seq.8854.59	0.217986	0.254299	0.183192	0.239668
Q7LG56	RRM2B	seq.8925.25	0.412403	0.442325	0.38423	0.420172
Q7Z304	MAMDC2	seq.6119.14	-0.139293	-0.0351273	-0.040008	-0.00614465
Q7Z3D4	LYSMD3	seq.10563.13	-0.0438883	0.051394	0.00656895	0.027752
Q7Z4V5	HDGFL2	seq.4553.65	0.0662341	0.308679	0.0509048	0.248608
Q7Z4W1	DCXR	seq.17758.79	0.830024	0.833512	0.831153	0.835068
Q7Z4W2	LYZL2	seq.6377.54	0.0100753	0.0315076	-0.00615892	0.0120199
Q7Z5A7	TAFA5	seq.5609.92	0.332516	0.423596	0.085401	0.15084
Q7Z5L3	C1QL2	seq.6423.66	0.152384	0.148249	0.130272	0.119806
Q7Z5L3	C1QL2	seq.15670.15	0.161439	0.139606	0.0898941	0.0886066
Q7Z5R6	APBB1IP	seq.21949.4	0.655218	0.73548	0.620771	0.696377
Q7Z692	CEACAM19	seq.7048.4	-0.0472033	0.022053	-0.0243807	0.0199523
Q7Z6A9	BTLA	seq.16308.14	0.00798605	0.0133071	0.023331	0.0251159
Q7Z6I6	ARHGAP30	seq.12807.89	-0.0151864	0.00921745	-0.0214492	-0.00673208
Q7Z6M1	RABEPK	seq.13599.15	-0.00124497	0.0782966	0.0196114	0.0572375
Q7Z6M3	MILR1	seq.11173.29	-0.025296	0.02972	-0.00385231	0.0162617
Q7Z7H5	TMED4	seq.9319.59	0.00380589	-0.00860271	0.00635935	0.00213657
Q86SJ2	AMIGO2	seq.6914.15	0.640797	0.781712	0.65311	0.768801
Q86SJ2	AMIGO2	seq.14134.49	0.579511	0.575311	0.526565	0.530234
Q86SJ6	DSG4	seq.22568.7	0.105644	0.0973198	0.0594694	0.0534215
Q86SR1	GALNT10	seq.7003.4	-0.0558592	0.132499	-0.0313021	0.0634459
Q86SX6	GLRX5	seq.16597.11	-0.0397038	0.0706953	-0.0499228	0.0211436
Q86T26	TMPRSS11B	seq.10895.28	-0.00360598	-0.00342904	-0.00974004	-0.00925045
Q86TH1	ADAMTSL2	seq.6379.62	0.692125	0.714267	0.692278	0.701776
Q86TS9	MRPL52	seq.7123.25	-0.0225342	-0.0266225	-0.02789	-0.0317927
Q86U17	SERPINA11	seq.9002.36	0.762366	0.843353	0.775709	0.83875
Q86UP6	CUZD1	seq.7943.16	0.0254812	0.0288568	0.00778609	0.0144657
[truncated: 750 more rows]

## Sheet: Notes
This table shows the observational correlations of all matched reagents between OLINK and SomaScan.
