# Supplementary material for: Comparative studies of 2168 plasma proteins measured by two affinity-based platforms in 4000 Chinese adults
Source: Nat Commun. 2025 Feb 21;16:1869. doi: 10.1038/s41467-025-56935-2 (PMC11845630; doi:10.1038/s41467-025-56935-2)
Supplement: Supplementary file 5 — Supplementary Data 2 [file 41467_2025_56935_MOESM5_ESM.xlsx]

## Sheet: mutual_best_hits_ANML
olink_id	somascan_id	rho
A1BG	seq.16561.9	0.493828
ABO	seq.9253.52	0.86901
ACE	seq.10714.7	0.46098
ACHE	seq.10980.11	0.63994
ACOT13	seq.17675.17	0.72582
ACP5	seq.3232.28	0.850793
ACP6	seq.5742.14	0.821183
ACY1	seq.3343.1	0.944991
ADA2	seq.6077.63	0.765051
ADAM23	seq.7049.2	0.470806
ADAMTS13	seq.3175.51	0.688276
ADAMTSL2	seq.6379.62	0.692125
ADGRD1	seq.21546.20	0.80086
ADGRE5	seq.18881.7	0.713339
ADGRG1	seq.18893.26	0.555053
ADH4	seq.8325.37	0.945414
ADIPOQ	seq.3554.24	0.860189
AFM	seq.4763.31	0.687833
AGER	seq.4125.52	0.618126
AGR3	seq.17342.13	0.722568
AGRP	seq.2813.11	0.641183
AGT	seq.3484.60	0.431281
AGXT	seq.17782.23	0.812082
AHSG	seq.3581.53	0.379056
ALCAM	seq.5451.1	0.673512
ALDH3A1	seq.11480.1	0.361258
ALPP	seq.7813.6	0.875293
AMBP	seq.15453.3	0.544081
AMIGO2	seq.6914.15	0.640797
AMY2A	seq.15556.49	0.885186
ANG	seq.4874.3	0.809118
ANGPT1	seq.2811.27	0.93363
ANGPT2	seq.2602.2	0.8332
ANGPTL1	seq.11142.11	0.693811
ANGPTL3	seq.10391.1	0.836318
ANXA2	seq.13700.10	0.581215
AOC3	seq.21491.7	0.715639
APBB1IP	seq.21949.4	0.655218
APCS	seq.2474.54	0.809672
APEX1	seq.9849.13	0.862441
APLP1	seq.7210.25	0.867548
APOA4	seq.17685.9	0.769511
APOD	seq.8262.20	0.58005
APOE	seq.22055.31	0.6464
APOF	seq.12370.30	0.67043
APOL1	seq.11510.31	0.662989
APOM	seq.10445.20	0.559119
ARSA	seq.3583.54	0.620888
ART3	seq.10970.3	0.878068
ASAH1	seq.7840.64	0.411061
ASAH2	seq.3212.30	0.855114
ASGR1	seq.5452.71	0.714122
ASPN	seq.6451.64	0.600038
B2M	seq.3485.28	0.739685
B4GALT1	seq.13381.49	0.544689
BAG6	seq.21955.36	0.598188
BCAM	seq.2816.50	0.621377
BCHE	seq.15514.26	0.775294
BGN	seq.3284.75	0.345795
BLVRB	seq.17148.7	0.838368
BMP4	seq.8459.10	0.518551
BMPER	seq.15368.3	0.424389
BOC	seq.4328.2	0.582922
BPIFA2	seq.5695.5	0.847529
BPIFB1	seq.11246.3	0.930071
BST1	seq.4535.50	0.769284
BTD	seq.15644.1	0.629856
BTN3A2	seq.21433.3	0.51241
C1QTNF5	seq.7810.20	0.374246
C1R	seq.20203.45	0.57391
C1RL	seq.9348.1	0.450987
C2	seq.3186.2	0.557186
C3	seq.2683.1	0.663238
C7	seq.13731.14	0.754806
C9	seq.13722.105	0.65369
CA1	seq.4969.2	0.92234
CA13	seq.19113.66	0.879958
CA2	seq.5012.67	0.870519
CA3	seq.3799.11	0.933335
CA6	seq.3352.80	0.890538
CACYBP	seq.12432.23	0.841728
CALCB	seq.17170.15	0.479915
CAPG	seq.4968.50	0.583492
CAPS	seq.21143.10	0.569524
CASP3	seq.17686.27	0.858163
CAT	seq.3488.64	0.850333
CBLIF	seq.17672.184	0.906015
CBLN4	seq.5688.65	0.774585
CCDC80	seq.3234.23	0.765
CCL11	seq.5301.7	0.79693
CCL13	seq.7085.81	0.865529
CCL14	seq.2900.53	0.827493
CCL15	seq.18289.16	0.898079
CCL16	seq.4913.78	0.867442
CCL17	seq.3519.3	0.915473
CCL18	seq.3044.3	0.816958
CCL19	seq.4922.13	0.621328
CCL21	seq.2516.57	0.624248
CCL22	seq.22993.9	0.727444
CCL23	seq.2913.1	0.740584
CCL28	seq.2890.59	0.792407
CCL5	seq.5480.49	0.93827
CCL8	seq.13748.4	0.815887
CCN5	seq.6392.7	0.787988
CD109	seq.3290.50	0.773691
CD14	seq.8969.49	0.467525
CD163	seq.5028.59	0.899983
CD177	seq.13116.25	0.925046
CD209	seq.3029.52	0.893461
CD248	seq.15491.20	0.770596
CD28	seq.20521.83	0.527819
CD300A	seq.5066.134	0.737175
CD300LG	seq.20585.5	0.816773
CD33	seq.3166.92	0.637977
CD46	seq.17682.1	0.677583
CD48	seq.3292.75	0.678729
CD55	seq.5069.9	0.715469
CD5L	seq.3293.2	0.779521
CD7	seq.12008.3	0.501741
CD72	seq.7009.8	0.643873
CD84	seq.3642.4	0.494996
CD86	seq.6232.54	0.675629
CD8A	seq.5992.50	0.732004
CD93	seq.14136.234	0.795015
CDCP1	seq.16818.200	0.909853
CDH17	seq.16613.3	0.936685
CDH5	seq.2819.23	0.771617
CDNF	seq.4962.52	0.638251
CDON	seq.4541.49	0.735926
CEACAM16	seq.24299.1	0.339686
CEACAM8	seq.18873.8	0.563667
CELA2A	seq.7140.1	0.667885
CES1	seq.7182.1	0.740601
CFB	seq.4129.72	0.718709
CFH	seq.4159.130	0.477491
CFHR2	seq.15584.9	0.839056
CFHR4	seq.6471.53	0.901204
CFHR5	seq.7885.17	0.712787
CFI	seq.2567.5	0.37655
CFP	seq.2960.66	0.526143
CGA	seq.3032.11	0.84709
CHAD	seq.13460.4	0.848727
CHGA	seq.11184.51	0.835126
CHGB	seq.8235.48	0.676931
CHI3L1	seq.11104.13	0.719272
CHIT1	seq.3600.2	0.928495
CHL1	seq.3601.54	0.686209
CHRDL1	seq.3362.61	0.714095
CHRDL2	seq.6086.15	0.8404
CKMT1A_CKMT1B	seq.15542.19	0.812126
CLEC11A	seq.2966.65	0.82355
CLEC3B	seq.5701.81	0.528961
CLEC4C	seq.9094.5	0.830495
CLEC4G	seq.10781.19	0.272274
CLMP	seq.10440.26	0.64947
CLPS	seq.5749.53	0.696354
CLSTN2	seq.18882.7	0.748518
CLUL1	seq.21492.19	0.709203
CNDP1	seq.5456.59	0.873686
CNP	seq.6609.22	0.780302
CNTN1	seq.2974.61	0.762652
CNTN2	seq.3296.92	0.726626
CNTN3	seq.20586.18	0.871597
CNTN4	seq.3298.52	0.681731
CNTN5	seq.3299.29	0.648511
CNTNAP2	seq.6965.19	0.756478
COL15A1	seq.8974.172	0.731519
COL18A1	seq.2201.17	0.729441
COL2A1	seq.18875.125	0.766802
COL3A1	seq.18880.81	0.467447
COL6A3	seq.11196.31	0.829907
COL9A1	seq.15466.30	0.464134
COMP	seq.8043.153	0.77867
CPA4	seq.9267.2	0.660382
CPB1	seq.15375.49	0.935617
CPB2	seq.3518.54	0.561245
CPE	seq.9242.11	0.595165
CPM	seq.9416.77	0.830681
CPOX	seq.18241.18	0.533142
CPQ	seq.9394.19	0.694398
CPXM1	seq.6255.74	0.919823
CR1	seq.19556.12	0.764459
CR2	seq.15570.99	0.928085
CREG1	seq.9357.4	0.759695
CRHBP	seq.6039.24	0.676829
CRISP2	seq.9282.12	0.932862
CRKL	seq.3872.2	0.829777
CRNN	seq.17738.7	0.412701
CRTAC1	seq.5632.6	0.857348
CRTAM	seq.7968.15	0.690508
CSF1R	seq.13682.47	0.794091
CSF2RA	seq.10438.19	0.67407
CSF2RB	seq.10512.13	0.545468
CST1	seq.5459.33	0.770753
CST3	seq.2609.59	0.758735
CST5	seq.3803.10	0.880886
CST6	seq.3303.23	0.885331
CST7	seq.14038.130	0.872954
CSTB	seq.19768.13	0.785724
CTHRC1	seq.22047.46	0.506043
CTRB1	seq.5671.1	0.830936
CTSB	seq.8007.19	0.889398
CTSC	seq.13730.18	0.632451
CTSD	seq.5508.62	0.640962
CTSE	seq.15376.134	0.692786
CTSF	seq.9212.22	0.804478
CTSH	seq.8644.46	0.684418
CTSO	seq.9264.11	0.607682
CTSS	seq.3181.50	0.565977
CTSV	seq.3364.76	0.793881
CTSZ	seq.4971.1	0.850016
CXCL1	seq.2985.35	0.877181
CXCL10	seq.4141.79	0.830701
CXCL11	seq.3038.9	0.8899
CXCL12	seq.3516.60	0.492751
CXCL13	seq.3487.32	0.753583
CXCL16	seq.2436.49	0.715956
CXCL3	seq.22973.8	0.934613
CXCL6	seq.3495.15	0.882583
CXCL8	seq.3447.64	0.617946
CXCL9	seq.9188.119	0.683172
CYB5R2	seq.19143.38	0.661004
DBI	seq.16919.1	0.837418
DCTPP1	seq.4314.12	0.719757
DCXR	seq.17758.79	0.830024
DDR1	seq.11836.144	0.602738
DECR1	seq.12687.2	0.636506
DEFA1_DEFA1B	seq.9250.87	0.467761
DEFB4A_DEFB4B	seq.13397.88	0.785317
DKK1	seq.3535.84	0.921986
DKK3	seq.3607.71	0.812276
DKK4	seq.22959.32	0.699941
DLK1	seq.6373.54	0.911611
DNER	seq.9769.48	0.647737
DPEP1	seq.8794.13	0.642786
DPP6	seq.5109.24	0.618606
DPT	seq.4979.34	0.757213
DPY30	seq.13943.38	0.599576
DSCAM	seq.9175.48	0.519478
DSG2	seq.9484.75	0.76736
DTYMK	seq.19504.22	0.815117
ECHS1	seq.17787.1	0.855766
ECM1	seq.3366.51	0.468046
EDAR	seq.2977.7	0.529948
EDDM3B	seq.5763.67	0.658628
EDIL3	seq.9360.33	0.707192
EFEMP1	seq.8480.29	0.775051
EFNA1	seq.20091.138	0.715189
EGFLAM	seq.12338.27	0.442696
EGFR	seq.2677.1	0.570972
EIF4B	seq.14675.20	0.830265
ENO2	seq.10339.48	0.660208
ENO3	seq.16616.137	0.690989
ENPP2	seq.16892.23	0.662195
ENPP5	seq.6556.5	0.83492
ENPP7	seq.4435.66	0.925914
ENTPD5	seq.4437.56	0.598075
EPHA1	seq.3431.54	0.77908
EPHA4	seq.16288.17	0.70528
EPHB6	seq.5078.82	0.637365
EPO	seq.5813.58	0.782748
EPS8L2	seq.24891.54	0.714363
ERBB3	seq.2617.56	0.614677
ERMAP	seq.6895.1	0.435319
ERN1	seq.11229.16	0.436675
ESAM	seq.2981.9	0.818918
ESM1	seq.3805.16	0.824821
F10	seq.4878.3	0.678539
F11	seq.2190.55	0.755162
F13B	seq.16927.9	0.637812
F7	seq.3184.25	0.555755
F9	seq.4876.32	0.756354
FABP1	seq.11516.7	0.800381
FABP4	seq.5437.63	0.923049
FAM20A	seq.6433.57	0.526015
FAM3B	seq.5618.50	0.637733
FAM3D	seq.13102.1	0.874464
FAP	seq.5029.3	0.789743
FAS	seq.9459.7	0.770049
FASLG	seq.3052.8	0.416702
FCER2	seq.3291.30	0.906465
FCN1	seq.22961.7	0.777967
FCN2	seq.13717.15	0.876489
FCRL1	seq.5728.60	0.848112
FCRL3	seq.4440.15	0.668598
FCRLB	seq.15583.18	0.364687
FETUB	seq.3367.8	0.677317
FGA	seq.4907.56	0.640264
FGF19	seq.2762.30	0.952374
FGF23	seq.3807.1	0.322742
FGFBP1	seq.15494.11	0.639313
FGFBP3	seq.11219.95	0.664411
FGL1	seq.5581.28	0.846516
FIS1	seq.17746.77	0.622668
FLRT2	seq.13122.19	0.597925
FLT4	seq.2358.19	0.668215
FN1	seq.20064.24	0.471077
FOLR2	seq.15587.20	0.761969
FRZB	seq.13740.51	0.681962
FSTL1	seq.13112.179	0.495557
FSTL3	seq.3438.10	0.824861
FUCA1	seq.21384.2	0.785821
FUT8	seq.8244.16	0.800409
GAL	seq.8814.33	0.603454
GAPDH	seq.3848.14	0.618929
GAS6	seq.15391.114	0.755126
GBP1	seq.15326.64	0.692005
GC	seq.15589.1	0.210987
GCG	seq.4891.50	0.747784
GCHFR	seq.21118.48	0.828501
GDF15	seq.4374.45	0.87291
GDF2	seq.4880.21	0.750137
GFRA2	seq.2515.14	0.634304
GFRAL	seq.6920.1	0.524795
GGH	seq.9370.69	0.812936
GGT5	seq.21548.20	0.356979
GH1	seq.7100.31	0.947755
GHR	seq.2948.58	0.840323
GHRL	seq.23581.131	0.794715
GIP	seq.16292.288	0.662941
GIPC2	seq.20921.1	0.553485
GLO1	seq.9883.29	0.768351
GM2A	seq.15441.6	0.713084
GMPR2	seq.19446.1	0.748603
GNLY	seq.3195.50	0.815196
GOLM2	seq.10613.33	0.329136
GP1BA	seq.4990.87	0.774356
GP5	seq.7185.29	0.855753
GP6	seq.3194.36	0.894111
GPC1	seq.8697.38	0.531077
GPC5	seq.4991.12	0.707327
GPD1	seq.11081.1	0.705215
GPI	seq.4272.46	0.735373
GPNMB	seq.8240.207	0.750967
GPR37	seq.21495.134	0.763874
GRN	seq.4992.49	0.713205
GRPEL1	seq.7113.1	0.802583
GSN	seq.4775.34	0.588045
GSR	seq.19273.3	0.531092
GSTA1	seq.12446.49	0.922189
GUSB	seq.15562.24	0.948473
GZMA	seq.3440.7	0.852623
GZMB	seq.14041.13	0.46734
HAVCR1	seq.9021.1	0.844017
HAVCR2	seq.5134.52	0.784849
HBEGF	seq.14094.29	0.908978
HBZ	seq.6919.3	0.700472
HCLS1	seq.11333.82	0.743838
HGF	seq.2681.23	0.612187
HGFAC	seq.3617.80	0.523148
HMBS	seq.11530.37	0.886805
HMOX1	seq.17398.55	0.841045
HPGDS	seq.12549.33	0.579987
HRG	seq.4996.66	0.453384
HS6ST1	seq.5465.32	0.485973
HSD11B1	seq.21967.20	0.539649
HSDL2	seq.23588.9	0.729086
HSPB1	seq.11103.24	0.703284
HSPB6	seq.19127.1	0.842147
HTRA2	seq.3317.33	0.657419
HYAL1	seq.8309.12	0.485279
ICAM4	seq.6550.4	0.748423
ICAM5	seq.8245.27	0.838297
IDS	seq.3198.4	0.209297
IDUA	seq.3169.70	0.838394
IFNAR1	seq.9183.7	0.226526
IFNL1	seq.13734.22	0.233664
IFNLR1	seq.7192.37	0.349947
IGDCC4	seq.9793.145	0.671449
IGF1R	seq.3448.13	0.476269
IGF2R	seq.16057.6	0.75404
IGFBP1	seq.13741.36	0.949079
IGFBP2	seq.22985.160	0.909679
IGFBP3	seq.10743.13	0.693036
IGFBP6	seq.2686.67	0.808492
IGFBP7	seq.3320.49	0.550428
IGSF3	seq.9715.15	0.605228
IL12B	seq.10365.132	0.886955
IL13RA1	seq.2633.52	0.55663
IL15RA	seq.14054.17	0.574445
IL16	seq.2774.10	0.764521
IL17RA	seq.2992.59	0.715326
IL17RB	seq.5084.154	0.567371
IL18BP	seq.3073.51	0.784473
IL18R1	seq.3446.7	0.817602
IL1R1	seq.2991.9	0.666474
IL1R2	seq.14133.93	0.760166
IL1RAP	seq.14048.7	0.710155
IL1RL1	seq.4234.8	0.930488
IL1RL2	seq.2994.71	0.695582
IL1RN	seq.5353.89	0.698233
IL22	seq.2778.10	0.545082
IL3RA	seq.13744.37	0.672714
IL5RA	seq.13686.2	0.875331
IL6R	seq.15602.43	0.850412
IL6ST	seq.2620.4	0.453677
INHBB	seq.13676.46	0.760042
INHBC	seq.15686.49	0.778127
INSL5	seq.10462.14	0.713825
ISLR2	seq.8528.74	0.636209
ITGA11	seq.21698.11	0.68959
ITGAV	seq.20187.10	0.696776
ITIH3	seq.7145.1	0.788916
ITIH4	seq.4811.33	0.374247
ITPA	seq.18916.25	0.454542
KDR	seq.3651.50	0.657649
KIR2DL3	seq.17153.46	0.834646
KIRREL2	seq.16609.106	0.648032
KIT	seq.2475.1	0.719702
KITLG	seq.9377.25	0.776952
KLB	seq.19557.3	0.299797
KLK10	seq.6227.1	0.681603
KLK11	seq.2831.29	0.61605
KLK13	seq.11152.46	0.821642
KLK14	seq.8620.56	0.778541
KLK3	seq.4330.4	0.708148
KLK7	seq.3378.49	0.671233
KLK8	seq.13708.56	0.822509
KLKB1	seq.4152.58	0.643886
KRT5	seq.11177.16	0.510857
L1CAM	seq.4246.40	0.691643
LAG3	seq.9950.229	0.786644
LBP	seq.3074.6	0.609906
LCN2	seq.2836.68	0.672164
LCP1	seq.9749.190	0.398083
LDLR	seq.9207.60	0.628902
LECT2	seq.16763.11	0.502598
LEFTY2	seq.15503.20	0.567945
LEP	seq.8484.24	0.945217
LEPR	seq.5400.52	0.575658
LGALS3	seq.3066.12	0.730902
LGALS3BP	seq.5000.52	0.759697
LGMN	seq.3622.33	0.730017
LILRA2	seq.15614.168	0.801669
LILRA3	seq.6391.52	0.701655
LILRA5	seq.7787.25	0.806958
LILRA6	seq.7059.14	0.751734
LILRB1	seq.5090.49	0.653607
LILRB2	seq.5091.28	0.867784
LILRB5	seq.7015.8	0.797473
LMNB2	seq.20217.26	0.535717
LPO	seq.4801.13	0.862366
LRIG1	seq.18831.6	0.789829
LRP11	seq.15472.16	0.741634
LRPAP1	seq.3640.14	0.640489
LSP1	seq.21533.51	0.757562
LTA	seq.3505.6	0.578053
LTA4H	seq.3204.2	0.773591
LY75	seq.16620.26	0.66767
LY9	seq.3324.51	0.738613
LYPD3	seq.13107.9	0.533584
LYVE1	seq.3206.4	0.665802
MAN1A2	seq.9077.10	0.465317
MAN2B2	seq.9251.28	0.67546
MANF	seq.9223.11	0.89163
MANSC1	seq.9557.5	0.756444
MANSC4	seq.9578.263	0.686147
MAP1LC3A	seq.20544.103	0.0583393
MASP1	seq.8091.16	0.360808
MATN2	seq.6022.57	0.448862
MATN3	seq.19361.78	0.634413
MBL2	seq.3000.66	0.842176
MCAM	seq.20512.2	0.791416
MDGA1	seq.16900.29	0.908051
MDH1	seq.3853.56	0.771514
MENT	seq.5744.12	0.59015
MEP1A	seq.19786.26	0.693468
MET	seq.2837.3	0.754489
METAP2	seq.3170.6	0.698856
MFAP4	seq.5636.10	0.775736
MFGE8	seq.4455.89	0.664612
MGMT	seq.21437.77	0.820763
MIA	seq.2687.2	0.834996
MLN	seq.5631.83	0.891105
MMP1	seq.4924.32	0.933762
MMP10	seq.10479.18	0.863106
MMP12	seq.4496.60	0.896309
MMP7	seq.2789.26	0.767026
MMP9	seq.2579.17	0.917105
MNDA	seq.20076.7	0.870085
MOG	seq.15321.8	0.692772
MPI	seq.25233.2	0.650265
MPIG6B	seq.7065.1	0.87341
MPO	seq.2580.83	0.690568
MRC1	seq.2637.77	0.742664
MSMB	seq.10620.21	0.936804
MSR1	seq.15533.97	0.872069
MST1	seq.4407.10	0.645827
MSTN	seq.12077.32	0.661193
MXRA8	seq.10521.10	0.803781
MYBPC1	seq.9844.138	0.827831
MYL3	seq.18376.19	0.879151
MYOC	seq.16558.2	0.597593
MZB1	seq.16322.10	0.807861
NAAA	seq.3173.49	0.844106
NAGK	seq.3894.15	0.651157
NAGPA	seq.11208.15	0.485643
NCAM1	seq.4498.62	0.656061
NCAM2	seq.6507.16	0.630687
NCAN	seq.15573.110	0.804637
NCR1	seq.9343.16	0.522186
NELL1	seq.6544.33	0.859769
NFASC	seq.7179.69	0.722974
NID1	seq.3213.65	0.805149
NOTCH2	seq.8407.84	0.605766
NOTCH3	seq.5108.72	0.678868
NPPB	seq.7655.11	0.520615
NPTX1	seq.9256.78	0.74549
NPTXR	seq.15511.37	0.800549
NRP1	seq.5542.22	0.771924
NRP2	seq.15387.44	0.666407
NSFL1C	seq.12358.6	0.831402
NT5E	seq.15452.5	0.583463
NTF3	seq.4145.58	0.540536
NTRK2	seq.4866.59	0.481975
NTRK3	seq.2658.27	0.579675
NUDT16	seq.20948.16	0.6817
OBP2B	seq.5680.54	0.703657
OGFR	seq.24934.96	0.711807
OLR1	seq.7893.19	0.842856
OMD	seq.5358.3	0.892988
OMG	seq.16908.5	0.903583
OXCT1	seq.25043.74	0.584731
OXT	seq.8356.88	0.904184
P4HB	seq.11450.110	0.568858
PADI4	seq.21237.24	0.700407
PARK7	seq.19523.215	0.827192
PCBD1	seq.11313.100	0.805683
PCDH17	seq.21395.23	0.742603
PCDH9	seq.10558.26	0.683517
PCOLCE	seq.11237.49	0.785898
PCSK7	seq.4459.68	0.225368
PCSK9	seq.8246.9	0.716941
PDCD1LG2	seq.3004.67	0.465568
PDCD5	seq.12517.52	0.81591
PDE5A	seq.16805.5	0.849887
PDGFA	seq.4499.21	0.951923
PDGFB	seq.4149.8	0.949453
PDGFRA	seq.10366.11	0.541332
PDGFRB	seq.3459.49	0.860909
PEAR1	seq.8275.31	0.733723
PEBP1	seq.4276.10	0.869445
PGLYRP1	seq.3329.14	0.655882
PI3	seq.4982.54	0.892898
PIGR	seq.3216.2	0.552513
PKLR	seq.11203.97	0.850752
PLA2G2A	seq.2692.74	0.799369
PLA2G7	seq.5015.15	0.682659
PLAT	seq.2212.69	0.874756
PLAU	seq.4158.54	0.751093
PLAUR	seq.2652.15	0.720818
PLPBP	seq.20439.14	0.864881
PLXDC2	seq.10576.7	0.490357
PLXNB2	seq.9216.100	0.642204
PNLIP	seq.15613.16	0.875179
PNLIPRP1	seq.6627.25	0.838913
PNLIPRP2	seq.6957.14	0.817631
POMC	seq.9204.33	0.747723
POSTN	seq.6645.53	0.63258
PPME1	seq.17852.5	0.865171
PPY	seq.4588.1	0.916317
PRCP	seq.5722.78	0.814931
PRG2	seq.4148.49	0.872989
PRG3	seq.9015.1	0.720208
PRKAR1A	seq.21483.155	0.6484
PRL	seq.2585.2	0.891133
PROC	seq.3758.63	0.649108
PROS1	seq.2700.56	0.621799
PRSS2	seq.5034.79	0.897331
PRSS22	seq.4534.10	0.546638
PRSS27	seq.15535.3	0.800768
PRSS8	seq.15513.108	0.681262
PRTG	seq.21397.21	0.625853
PRTN3	seq.3514.49	0.793988
PSPN	seq.2696.87	0.754599
PTGDS	seq.10514.5	0.651124
PTGR1	seq.19617.5	0.767695
PTH	seq.5954.62	0.59808
PTRHD1	seq.20386.15	0.785535
PYY	seq.3727.35	0.758464
PZP	seq.6580.29	0.899396
QDPR	seq.11257.1	0.864396
QPCT	seq.7849.3	0.856837
QSOX1	seq.6217.23	0.484127
RARRES2	seq.3079.62	0.771409
RBP2	seq.18253.8	0.766026
RBP5	seq.19241.31	0.846969
REG1A	seq.13095.51	0.921294
REG3A	seq.15304.1	0.946321
REG3G	seq.15476.6	0.61381
REG4	seq.11102.22	0.819252
RELT	seq.5115.31	0.720642
REN	seq.3396.54	0.926733
RET	seq.3220.40	0.664129
RETN	seq.3046.31	0.897353
RGMA	seq.5483.1	0.723168
RGMB	seq.3331.8	0.663119
RIDA	seq.14636.25	0.888942
RILP	seq.24244.81	0.845195
RNASE3	seq.5741.55	0.872939
RNASE4	seq.5644.60	0.599198
ROBO1	seq.5740.17	0.562132
ROBO2	seq.22578.17	0.56563
ROR1	seq.8474.6	0.722199
RRM2B	seq.8925.25	0.412403
RSPO1	seq.16614.27	0.638715
RSPO3	seq.3045.72	0.622002
RTN4R	seq.5105.2	0.76238
RWDD1	seq.21323.2	0.834878
S100A12	seq.5852.6	0.859775
S100A13	seq.17836.17	0.446249
S100A14	seq.17828.3	0.406201
SAA4	seq.15516.12	0.510849
SCARF1	seq.5129.12	0.81665
SCARF2	seq.8956.96	0.758588
SCG3	seq.7957.2	0.776273
SCGB3A1	seq.6252.62	0.767308
SCGN	seq.15305.7	0.652698
SCLY	seq.21537.33	0.811077
SCPEP1	seq.23203.3	0.567449
SELE	seq.3470.1	0.926264
SELL	seq.4831.4	0.659587
SELP	seq.4154.57	0.867775
SEMA7A	seq.7019.13	0.760441
SERPINA11	seq.9002.36	0.762366
SERPINA12	seq.6551.94	0.752855
SERPINA3	seq.4153.11	0.493067
SERPINA4	seq.3449.58	0.657269
SERPINA5	seq.2643.57	0.446904
SERPINA7	seq.2706.69	0.509735
SERPINB8	seq.19130.81	0.573456
SERPINB9	seq.21221.67	0.782329
SERPIND1	seq.3316.58	0.767663
SERPINE1	seq.2925.9	0.900368
SERPINF1	seq.7735.17	0.680293
SERPINF2	seq.3024.18	0.474566
SERPING1	seq.4479.14	0.430319
SEZ6L	seq.19563.3	0.689882
SFRP1	seq.3221.54	0.567626
SFRP4	seq.17447.52	0.798461
SFTPD	seq.19590.46	0.806893
SGSH	seq.21766.50	0.666704
SH2D1A	seq.4567.82	0.596673
SH3GLB2	seq.18222.34	0.84252
SHBG	seq.4929.55	0.884981
SHMT1	seq.12334.25	0.756118
SIAE	seq.9263.57	0.538078
SIGLEC5	seq.16792.4	0.896214
SIGLEC6	seq.2741.22	0.480946
SIGLEC7	seq.2742.68	0.664306
SIGLEC9	seq.9451.20	0.827892
SIRPA	seq.5430.66	0.849372
SLAMF7	seq.5487.7	0.758691
SLITRK1	seq.15539.15	0.630225
SLITRK2	seq.21385.5	0.685212
SLITRK6	seq.16916.19	0.662002
SMOC2	seq.15635.4	0.803553
SMPD1	seq.10818.36	0.841909
SMPDL3A	seq.14086.11	0.879156
SOD3	seq.5660.51	0.73851
SORD	seq.15447.45	0.897006
SOST	seq.13101.60	0.689014
SPARCL1	seq.4467.49	0.514612
SPINK2	seq.13405.61	0.562444
SPINK5	seq.8028.22	0.596767
SPINK6	seq.5731.1	0.53657
SPON1	seq.4297.62	0.698409
SPON2	seq.8099.42	0.70898
SPP1	seq.13113.7	0.665979
STC1	seq.4930.21	0.64657
STX4	seq.10668.5	0.662807
SWAP70	seq.13552.7	0.498107
TCL1A	seq.17210.2	0.513368
TCN1	seq.11232.46	0.635555
TCN2	seq.5584.21	0.428446
TDGF1	seq.5810.25	0.691088
TEK	seq.3773.15	0.649958
TFF2	seq.9191.8	0.893711
TFF3	seq.4721.54	0.820542
TFPI	seq.3336.50	0.651999
TFPI2	seq.9233.71	0.414808
TFRC	seq.8795.48	0.716728
TGFBI	seq.3283.21	0.434655
TGFBR3	seq.3009.3	0.685771
TGM2	seq.18934.50	0.814766
THBS2	seq.3339.33	0.706623
THBS4	seq.3340.53	0.687998
THPO	seq.8059.1	0.585635
THY1	seq.20564.53	0.619941
TIE1	seq.2844.53	0.722967
TIMD4	seq.15449.33	0.869325
TIMP1	seq.23173.3	0.79545
TIMP3	seq.2480.58	0.843009
TIMP4	seq.6462.12	0.873907
TINAGL1	seq.11192.168	0.495645
TLR3	seq.16918.198	0.691367
TMPRSS15	seq.2705.5	0.535552
TNC	seq.5738.25	0.64991
TNFRSF11B	seq.8304.50	0.806452
TNFRSF17	seq.2665.26	0.755149
TNFRSF1A	seq.2654.19	0.784932
TNFRSF1B	seq.8368.102	0.833877
TNFRSF21	seq.5404.53	0.717653
TNFSF12	seq.5939.42	0.526755
TNFSF13B	seq.3059.50	0.560171
TNFSF8	seq.3421.54	0.55925
TNR	seq.11302.237	0.43074
TNXB	seq.5698.60	0.680454
TP53I3	seq.17748.21	0.773564
TPP1	seq.17691.1	0.791682
TPSAB1	seq.9409.11	0.747178
TREM2	seq.5635.66	0.920281
TREML2	seq.5736.1	0.686804
TSHB	seq.3521.16	0.884931
TXNDC15	seq.6366.38	0.422528
TXNDC5	seq.11212.7	0.59735
TXNRD1	seq.13967.14	0.741905
TYMP	seq.11361.73	0.499967
UBAC1	seq.25480.21	0.792473
USP8	seq.13450.49	0.630017
VASN	seq.5682.13	0.624634
VCAM1	seq.2967.8	0.730058
VEGFA	seq.14032.2	0.649083
VEGFD	seq.13098.93	0.70396
VIT	seq.6234.74	0.7009
VNN2	seq.15480.2	0.798244
VSIG4	seq.17678.28	0.866037
VSTM1	seq.20570.18	0.622613
VWA1	seq.6385.63	0.401837
VWC2	seq.15308.108	0.765534
VWF	seq.3050.7	0.621725
WARS	seq.9870.17	0.656079
WFDC2	seq.11388.75	0.846211
WFIKKN1	seq.3191.50	0.414727
WFIKKN2	seq.13408.23	0.833867
WIF1	seq.16070.7	0.518589
XCL1	seq.14078.69	0.644287
ZBP1	seq.22831.11	0.556838
ZNF75D	seq.9474.22	0.0560576

## Sheet: mutual_best_hits_non_ANML
olink_id	somascan_id	rho
A1BG	seq.16561.9	0.570222
ABO	seq.9253.52	0.882834
ACAA1	seq.17782.23	0.825816
ACE	seq.10714.7	0.471588
ACHE	seq.10980.11	0.704588
ACOT13	seq.17675.17	0.734292
ACP5	seq.3232.28	0.902489
ACP6	seq.5742.14	0.893911
ACY1	seq.3343.1	0.9586
ADA2	seq.6077.63	0.809497
ADAM23	seq.7049.2	0.571572
ADAMTS13	seq.3175.51	0.811489
ADAMTSL2	seq.6379.62	0.714267
ADGRD1	seq.21546.20	0.833492
ADGRE5	seq.18881.7	0.769604
ADGRG1	seq.18893.26	0.527369
ADH4	seq.8325.37	0.950727
ADIPOQ	seq.3554.24	0.859514
AFM	seq.4763.31	0.702977
AGER	seq.4125.52	0.63763
AGR3	seq.17342.13	0.738571
AGRP	seq.2813.11	0.73685
AHSG	seq.3581.53	0.468548
ALCAM	seq.5451.1	0.827595
ALDH1A1	seq.11265.8	0.833557
ALDH3A1	seq.11480.1	0.377888
ALPP	seq.7813.6	0.867445
AMIGO2	seq.6914.15	0.781712
AMY2A	seq.18917.53	0.915825
ANG	seq.4874.3	0.83622
ANGPT1	seq.2811.27	0.937051
ANGPT2	seq.2602.2	0.887646
ANGPTL1	seq.11142.11	0.739339
ANGPTL3	seq.10391.1	0.863037
ANXA2	seq.13700.10	0.657274
AOC3	seq.21491.7	0.831774
APBB1IP	seq.21949.4	0.73548
APCS	seq.2474.54	0.807655
APEX1	seq.9849.13	0.895433
APLP1	seq.7210.25	0.879129
APOA4	seq.17685.9	0.781671
APOC1	seq.15364.101	0.430741
APOD	seq.8262.20	0.571649
APOE	seq.12501.10	0.635531
APOF	seq.12370.30	0.671129
APOL1	seq.11510.31	0.66441
APOM	seq.10445.20	0.60018
ARSA	seq.3583.54	0.635758
ART3	seq.7970.315	0.92018
ASAH2	seq.3212.30	0.871303
ASGR1	seq.5452.71	0.750716
ASPN	seq.6451.64	0.619419
ATXN3	seq.16825.20	0.850098
B2M	seq.3485.28	0.761186
B4GALT1	seq.13381.49	0.755877
BAG6	seq.21955.36	0.672953
BCAM	seq.2816.50	0.664714
BCHE	seq.15514.26	0.803405
BLVRB	seq.17148.7	0.869506
BMPER	seq.15368.3	0.502229
BOC	seq.4328.2	0.639351
BPIFA2	seq.5695.5	0.822953
BPIFB1	seq.11246.3	0.93676
BST1	seq.4535.50	0.810291
BTD	seq.9269.7	0.694821
BTN3A2	seq.21433.3	0.626872
C1QTNF5	seq.7810.20	0.41918
C1R	seq.20203.45	0.607206
C1RL	seq.9348.1	0.555478
C2	seq.3186.2	0.625804
C3	seq.2683.1	0.70215
C7	seq.13731.14	0.751932
C9	seq.13722.105	0.622583
CA1	seq.4969.2	0.945865
CA13	seq.11615.16	0.883116
CA3	seq.3799.11	0.949133
CA6	seq.3352.80	0.900303
CACYBP	seq.12432.23	0.861409
CALCB	seq.17170.15	0.465614
CAPS	seq.21143.10	0.620777
CAT	seq.3488.64	0.881049
CBLIF	seq.17672.184	0.91678
CBLN4	seq.5688.65	0.77607
CCDC80	seq.3234.23	0.847535
CCL11	seq.5301.7	0.888193
CCL13	seq.7085.81	0.888669
CCL14	seq.2900.53	0.852258
CCL15	seq.18289.16	0.938521
CCL16	seq.4913.78	0.9194
CCL17	seq.3519.3	0.904009
CCL18	seq.3044.3	0.875691
CCL19	seq.4922.13	0.711039
CCL2	seq.2578.67	0.517245
CCL21	seq.2516.57	0.681998
CCL22	seq.22993.9	0.824814
CCL23	seq.2913.1	0.85263
CCL28	seq.2890.59	0.804062
CCL5	seq.5480.49	0.943449
CCL8	seq.13748.4	0.851484
CCN5	seq.6392.7	0.840888
CD109	seq.3290.50	0.816555
CD14	seq.16914.104	0.602454
CD163	seq.5028.59	0.931395
CD177	seq.13116.25	0.934897
CD209	seq.3029.52	0.922473
CD248	seq.15491.20	0.848686
CD28	seq.20521.83	0.610242
CD300A	seq.5066.134	0.793398
CD300LG	seq.20585.5	0.859779
CD33	seq.3166.92	0.689238
CD46	seq.17682.1	0.82436
CD48	seq.3292.75	0.802487
CD55	seq.5069.9	0.849199
CD59	seq.11514.196	0.789349
CD5L	seq.3293.2	0.778857
CD7	seq.12008.3	0.57892
CD72	seq.7009.8	0.634614
CD84	seq.3642.4	0.570742
CD86	seq.6232.54	0.747398
CD8A	seq.5992.50	0.786051
CD93	seq.14136.234	0.869704
CDCP1	seq.16818.200	0.92717
CDH17	seq.16613.3	0.94791
CDH5	seq.2819.23	0.849668
CDNF	seq.4962.52	0.685175
CDON	seq.4541.49	0.831046
CEACAM8	seq.18873.8	0.66277
CELA2A	seq.7140.1	0.690397
CES1	seq.7182.1	0.736121
CFB	seq.4129.72	0.742296
CFD	seq.2946.52	0.614512
CFH	seq.4159.130	0.610343
CFHR2	seq.15584.9	0.840401
CFHR4	seq.6471.53	0.90504
CFHR5	seq.3666.17	0.782074
CFP	seq.2960.66	0.625195
CGA	seq.3032.11	0.8504
CHAD	seq.13460.4	0.880062
CHGA	seq.11184.51	0.857271
CHGB	seq.8235.48	0.725569
CHI3L1	seq.11104.13	0.734809
CHIT1	seq.3600.2	0.928532
CHL1	seq.3601.54	0.770401
CHMP6	seq.21160.4	0.507308
CHRDL1	seq.3362.61	0.800319
CHRDL2	seq.6086.15	0.880236
CKMT1A_CKMT1B	seq.15542.19	0.831655
CLEC11A	seq.4500.50	0.872386
CLEC3B	seq.5701.81	0.576119
CLEC4C	seq.9094.5	0.853385
CLMP	seq.10440.26	0.663058
CLPS	seq.5749.53	0.705174
CLSTN2	seq.18882.7	0.80232
CLUL1	seq.21492.19	0.717491
CNDP1	seq.5456.59	0.882949
CNP	seq.6609.22	0.817142
CNTN1	seq.2974.61	0.872042
CNTN2	seq.3296.92	0.742914
CNTN3	seq.20586.18	0.896879
CNTN4	seq.3298.52	0.764688
CNTN5	seq.3299.29	0.557828
CNTNAP2	seq.6965.19	0.742126
COL15A1	seq.8974.172	0.806623
COL18A1	seq.2201.17	0.830189
COL1A1	seq.11140.56	0.767063
COL2A1	seq.18875.125	0.755537
COL3A1	seq.18880.81	0.517399
COL6A3	seq.10702.1	0.892883
COL9A1	seq.15466.30	0.394205
COMP	seq.8043.153	0.801163
CPA4	seq.9267.2	0.677687
CPB1	seq.6356.3	0.948651
CPB2	seq.3518.54	0.639208
CPE	seq.9242.11	0.662506
CPM	seq.9416.77	0.907849
CPOX	seq.18241.18	0.543194
CPQ	seq.9394.19	0.766957
CPXM1	seq.6255.74	0.926665
CR1	seq.19556.12	0.833777
CR2	seq.15570.99	0.94679
CREG1	seq.9357.4	0.835438
CRHBP	seq.6039.24	0.806392
CRISP2	seq.9282.12	0.941771
CRKL	seq.3872.2	0.860691
CRNN	seq.17738.7	0.405995
CRTAC1	seq.5632.6	0.875942
CRTAM	seq.7968.15	0.770069
CRYBB1	seq.17751.68	0.66515
CSF1R	seq.13682.47	0.808179
CSF2RA	seq.10438.19	0.632064
CSF2RB	seq.10512.13	0.531341
CST1	seq.5459.33	0.789453
CST3	seq.2609.59	0.802195
CST5	seq.3803.10	0.908726
CST6	seq.3303.23	0.922519
CST7	seq.14038.130	0.92391
CSTB	seq.19768.13	0.803741
CTHRC1	seq.22047.46	0.547295
CTRB1	seq.5671.1	0.851295
CTSB	seq.8007.19	0.895347
CTSC	seq.13730.18	0.670636
CTSD	seq.5508.62	0.691462
CTSE	seq.15376.134	0.742221
CTSF	seq.9212.22	0.864192
CTSH	seq.8644.46	0.71145
CTSO	seq.9264.11	0.783311
CTSS	seq.3181.50	0.726705
CTSV	seq.3364.76	0.800509
CTSZ	seq.4971.1	0.895186
CXCL1	seq.2985.35	0.84472
CXCL10	seq.4141.79	0.878734
CXCL11	seq.3038.9	0.925455
CXCL12	seq.3516.60	0.580469
CXCL13	seq.3487.32	0.798302
CXCL16	seq.2436.49	0.840292
CXCL3	seq.22973.8	0.940069
CXCL6	seq.3495.15	0.905603
CXCL9	seq.9188.119	0.695531
CYB5R2	seq.19143.38	0.698569
DBI	seq.16919.1	0.876699
DCTPP1	seq.4314.12	0.834353
DCXR	seq.17758.79	0.833512
DDC	seq.3538.26	0.396905
DDR1	seq.11836.144	0.739541
DECR1	seq.12687.2	0.644374
DEFA1_DEFA1B	seq.9250.87	0.50284
DEFB4A_DEFB4B	seq.13397.88	0.804367
DKK1	seq.3535.84	0.9347
DKK3	seq.3607.71	0.870498
DKK4	seq.22959.32	0.758634
DLK1	seq.6373.54	0.919632
DNER	seq.9769.48	0.708488
DNPH1	seq.5012.67	0.88907
DPEP1	seq.8794.13	0.646827
DPEP2	seq.8327.26	0.414716
DPP6	seq.5109.24	0.6291
DPT	seq.4979.34	0.811654
DPY30	seq.13943.38	0.708912
DSG2	seq.20517.1	0.770202
DTYMK	seq.19504.22	0.84759
ECHS1	seq.17787.1	0.856421
ECM1	seq.3366.51	0.49779
EDAR	seq.2977.7	0.605259
EDDM3B	seq.5763.67	0.656952
EDIL3	seq.9360.33	0.750422
EFEMP1	seq.8480.29	0.807029
EFNA1	seq.20091.138	0.801256
EGFLAM	seq.12338.27	0.525847
EGFR	seq.2677.1	0.757566
EIF4G1	seq.5272.55	0.801233
ENO1	seq.11105.171	0.711718
ENO2	seq.10339.48	0.791945
ENO3	seq.16616.137	0.711744
ENPP2	seq.16892.23	0.702275
ENPP5	seq.6556.5	0.853457
ENPP7	seq.4435.66	0.946162
ENTPD5	seq.4437.56	0.600679
EPHA1	seq.3431.54	0.801661
EPHA2	seq.4834.61	0.729512
EPHA4	seq.16288.17	0.785405
EPHB4	seq.15530.33	0.754089
EPHB6	seq.5078.82	0.72852
EPO	seq.5813.58	0.814506
EPS8L2	seq.24891.54	0.774982
ERBB3	seq.2617.56	0.776747
ERMAP	seq.6895.1	0.475706
ERN1	seq.11229.16	0.432185
ESAM	seq.2981.9	0.888411
ESM1	seq.3805.16	0.829176
F10	seq.4878.3	0.684199
F11	seq.2190.55	0.768368
F13B	seq.16927.9	0.646788
F7	seq.3184.25	0.724016
F9	seq.4876.32	0.777676
FABP1	seq.11516.7	0.804744
FABP4	seq.5437.63	0.934086
FAM20A	seq.6433.57	0.622939
FAM3B	seq.9177.6	0.70352
FAM3D	seq.13102.1	0.883218
FAP	seq.5029.3	0.840913
FAS	seq.9459.7	0.875309
FASLG	seq.3052.8	0.418137
FCER2	seq.3291.30	0.927602
FCN1	seq.22961.7	0.806289
FCN2	seq.13717.15	0.910972
FCRL1	seq.5728.60	0.904799
FCRL3	seq.4440.15	0.617314
FCRLB	seq.15583.18	0.416298
FETUB	seq.3367.8	0.717971
FGA	seq.4907.56	0.709262
FGF19	seq.2762.30	0.968603
FGF23	seq.3807.1	0.417923
FGFBP1	seq.15494.11	0.657813
FGFBP3	seq.11219.95	0.717937
FGL1	seq.5581.28	0.875999
FIS1	seq.17746.77	0.666598
FLRT2	seq.13122.19	0.711607
FLT1	seq.8231.122	0.499447
FLT4	seq.2358.19	0.795909
FN1	seq.20064.24	0.500714
FOLR2	seq.15587.20	0.813654
FRZB	seq.13740.51	0.711346
FSTL1	seq.13112.179	0.635758
FSTL3	seq.3438.10	0.901118
FUCA1	seq.21384.2	0.869576
FUT8	seq.8244.16	0.82915
GAL	seq.8814.33	0.613525
GAPDH	seq.3848.14	0.651929
GAS6	seq.15391.114	0.839001
GBP1	seq.15326.64	0.759314
GCG	seq.4891.50	0.778778
GCHFR	seq.21118.48	0.860187
GDF15	seq.4374.45	0.91304
GDF2	seq.4880.21	0.800755
GFRA2	seq.2515.14	0.676757
GFRAL	seq.6920.1	0.4215
GGH	seq.9370.69	0.836235
GGT5	seq.21548.20	0.532966
GH1	seq.7100.31	0.948322
GHR	seq.2948.58	0.850235
GHRL	seq.23581.131	0.752907
GIP	seq.16292.288	0.669159
GIPC2	seq.20921.1	0.605749
GLO1	seq.9883.29	0.808374
GM2A	seq.15441.6	0.782438
GNLY	seq.3195.50	0.886858
GOLM2	seq.10613.33	0.574737
GP1BA	seq.4990.87	0.846623
GP5	seq.7185.29	0.881924
GP6	seq.3194.36	0.916957
GPC5	seq.4991.12	0.684677
GPD1	seq.11081.1	0.720783
GPI	seq.4272.46	0.76801
GPNMB	seq.8240.207	0.800586
GPR37	seq.21495.134	0.822432
GRAP2	seq.19578.19	0.865388
GRHPR	seq.18295.102	0.731085
GRN	seq.4992.49	0.840081
GRPEL1	seq.7113.1	0.802632
GSN	seq.4775.34	0.607341
GSR	seq.19273.3	0.68874
GSTA1	seq.12446.49	0.937426
GUSB	seq.15562.24	0.956402
GZMA	seq.3440.7	0.922808
GZMB	seq.14041.13	0.488604
HAVCR1	seq.9021.1	0.857962
HAVCR2	seq.5134.52	0.831422
HBEGF	seq.14094.29	0.914329
HBZ	seq.6919.3	0.605878
HCLS1	seq.11333.82	0.803226
HGF	seq.2681.23	0.706373
HGFAC	seq.3617.80	0.545655
HJV	seq.3332.57	0.509519
HMBS	seq.11530.37	0.919229
HMOX1	seq.17398.55	0.885696
HPGDS	seq.12549.33	0.655042
HRG	seq.4996.66	0.467487
HS6ST1	seq.5465.32	0.650264
HSD11B1	seq.21967.20	0.485871
HSDL2	seq.23588.9	0.759191
HSPA1A	seq.22043.174	0.646464
HSPB1	seq.11103.24	0.717315
HSPB6	seq.19127.1	0.89399
HTRA2	seq.3317.33	0.687276
HYAL1	seq.8309.12	0.687879
ICAM4	seq.6550.4	0.740541
ICAM5	seq.8245.27	0.883032
IDS	seq.3198.4	0.252034
IDUA	seq.3169.70	0.85113
IFNAR1	seq.9183.7	0.309726
IFNLR1	seq.7192.37	0.51126
IGDCC4	seq.9793.145	0.695736
IGF1R	seq.3448.13	0.571304
IGF2R	seq.16057.6	0.79021
IGFBP1	seq.13741.36	0.956698
IGFBP2	seq.22985.160	0.91745
IGFBP3	seq.2571.12	0.7833
IGFBP6	seq.2686.67	0.84399
IGFBP7	seq.3320.49	0.763937
IGSF3	seq.9715.15	0.747333
IL12B	seq.10365.132	0.886933
IL13RA1	seq.2633.52	0.648215
IL16	seq.2774.10	0.86921
IL17RA	seq.2992.59	0.835791
IL18BP	seq.3073.51	0.848471
IL18R1	seq.14079.14	0.845804
IL1R1	seq.2991.9	0.819205
IL1R2	seq.14133.93	0.85925
IL1RAP	seq.2630.12	0.765082
IL1RL1	seq.4234.8	0.955956
IL1RL2	seq.2994.71	0.55665
IL1RN	seq.5353.89	0.744104
IL22	seq.2778.10	0.531308
IL3RA	seq.13744.37	0.700039
IL5RA	seq.13686.2	0.890202
IL6	seq.4673.13	0.492741
IL6R	seq.15602.43	0.90867
IL6ST	seq.2620.4	0.655791
INHBB	seq.13676.46	0.818952
INHBC	seq.15686.49	0.812591
INSL5	seq.10462.14	0.652487
ISLR2	seq.8528.74	0.689546
ITGA11	seq.21698.11	0.693113
ITGAV	seq.20187.10	0.756237
ITIH3	seq.7145.1	0.806111
ITIH4	seq.4811.33	0.461026
ITPA	seq.18916.25	0.458841
KDR	seq.3651.50	0.787398
KIR2DL3	seq.17153.46	0.844518
KIRREL2	seq.16609.106	0.682366
KIT	seq.2475.1	0.687672
KITLG	seq.9377.25	0.80511
KLK10	seq.6227.1	0.79419
KLK11	seq.2831.29	0.730877
KLK13	seq.11152.46	0.863009
KLK14	seq.8620.56	0.843992
KLK3	seq.8468.19	0.70048
KLK7	seq.3378.49	0.738288
KLK8	seq.13708.56	0.87928
KLKB1	seq.4152.58	0.6727
KRT5	seq.11177.16	0.526205
L1CAM	seq.4246.40	0.770142
LAG3	seq.9950.229	0.807826
LBP	seq.3074.6	0.662876
LCN2	seq.2836.68	0.723808
LDLR	seq.9207.60	0.652152
LECT2	seq.16763.11	0.548225
LEFTY2	seq.15503.20	0.669208
LEP	seq.8484.24	0.951926
LEPR	seq.5400.52	0.610759
LGALS3	seq.3066.12	0.83783
LGALS3BP	seq.5000.52	0.786309
LGMN	seq.3622.33	0.782878
LIFR	seq.5837.49	0.498739
LILRA2	seq.15614.168	0.82582
LILRA3	seq.6391.52	0.702328
LILRA5	seq.7787.25	0.871128
LILRA6	seq.7059.14	0.764154
LILRB1	seq.5090.49	0.727697
LILRB2	seq.5091.28	0.916704
LILRB5	seq.7015.8	0.879742
LPO	seq.4801.13	0.879887
LRIG1	seq.18831.6	0.844136
LRP11	seq.15472.16	0.844137
LRPAP1	seq.3640.14	0.749568
LSP1	seq.21533.51	0.809414
LTA	seq.3505.6	0.665897
LTA4H	seq.3204.2	0.797029
LY75	seq.16620.26	0.71501
LY9	seq.3324.51	0.855097
LYPD3	seq.13107.9	0.474324
LYVE1	seq.3206.4	0.698591
MAN1A2	seq.9077.10	0.637629
MAN2B2	seq.9251.28	0.66765
MANF	seq.9223.11	0.895748
MANSC1	seq.9557.5	0.828717
MANSC4	seq.9578.263	0.658314
MASP1	seq.8091.16	0.435194
MATN2	seq.6022.57	0.601062
MATN3	seq.19361.78	0.712745
MBL2	seq.3000.66	0.861545
MCAM	seq.20512.2	0.813063
MDGA1	seq.16900.29	0.934031
MDH1	seq.3853.56	0.819006
MENT	seq.5744.12	0.556454
MEP1A	seq.19786.26	0.666799
MET	seq.2837.3	0.816336
METAP2	seq.3170.6	0.760657
MFAP4	seq.5636.10	0.807547
MFGE8	seq.4455.89	0.737903
MGMT	seq.21437.77	0.861649
MIA	seq.2687.2	0.906751
MLN	seq.5631.83	0.904871
MMP1	seq.4924.32	0.943997
MMP10	seq.10479.18	0.901621
MMP12	seq.4496.60	0.928369
MMP7	seq.2789.26	0.798324
MMP9	seq.2579.17	0.931544
MNDA	seq.20076.7	0.885919
MOG	seq.15321.8	0.718459
MPI	seq.25233.2	0.71876
MPIG6B	seq.7065.1	0.882651
MPO	seq.2580.83	0.764034
MRC1	seq.2637.77	0.790934
MSMB	seq.10620.21	0.953788
MSR1	seq.15533.97	0.917422
MST1	seq.4407.10	0.740228
MSTN	seq.2765.4	0.69536
MXRA8	seq.10521.10	0.837698
MYBPC1	seq.9844.138	0.84438
MYL3	seq.18376.19	0.877967
MYOC	seq.16558.2	0.62173
MZB1	seq.16322.10	0.880054
NAAA	seq.3173.49	0.873642
NAGK	seq.3894.15	0.721474
NAGPA	seq.11208.15	0.663629
NCAM1	seq.4498.62	0.772554
NCAM2	seq.6507.16	0.688924
NCAN	seq.15573.110	0.874288
NCR1	seq.9343.16	0.580932
NELL1	seq.6544.33	0.871143
NFASC	seq.7179.69	0.806023
NID1	seq.6257.56	0.841908
NOTCH1	seq.5107.7	0.713628
NOTCH2	seq.8407.84	0.73167
NOTCH3	seq.5108.72	0.797215
NPPB	seq.7655.11	0.526912
NPTX1	seq.9256.78	0.77432
NPTXR	seq.15511.37	0.835784
NRP1	seq.5542.22	0.800314
NRP2	seq.15387.44	0.788592
NT5C	seq.12560.9	0.628045
NT5E	seq.15452.5	0.726356
NTF3	seq.4145.58	0.590253
NTRK2	seq.4866.59	0.673394
NTRK3	seq.2658.27	0.714306
NUDT16	seq.20948.16	0.74347
OBP2B	seq.5680.54	0.714203
OGFR	seq.24934.96	0.806345
OLR1	seq.3636.37	0.868105
OMD	seq.5358.3	0.929471
OMG	seq.16908.5	0.925099
OXCT1	seq.25043.74	0.631246
OXT	seq.8356.88	0.883808
P4HB	seq.11450.110	0.712303
PADI4	seq.21237.24	0.718805
PAM	seq.5620.13	0.633653
PARK7	seq.19523.215	0.865339
PCBD1	seq.11313.100	0.832913
PCDH17	seq.21395.23	0.813221
PCDH9	seq.10558.26	0.794077
PCOLCE	seq.11237.49	0.828407
PCSK9	seq.8246.9	0.807169
PDCD1LG2	seq.3004.67	0.553788
PDCD5	seq.12517.52	0.878564
PDE5A	seq.16805.5	0.851978
PDGFA	seq.4499.21	0.954912
PDGFB	seq.4149.8	0.95176
PDGFRA	seq.10366.11	0.583885
PDGFRB	seq.3459.49	0.891089
PEAR1	seq.8275.31	0.821369
PEBP1	seq.4276.10	0.902118
PGLYRP1	seq.3329.14	0.690042
PI3	seq.4982.54	0.920506
PIGR	seq.3216.2	0.605281
PKLR	seq.11203.97	0.882893
PLA2G2A	seq.2692.74	0.823641
PLA2G7	seq.5015.15	0.759266
PLAT	seq.2212.69	0.905458
PLAU	seq.4158.54	0.806718
PLAUR	seq.2652.15	0.836195
PLG	seq.3710.49	0.538931
PLPBP	seq.20439.14	0.907843
PLXNB2	seq.9216.100	0.756075
PNLIP	seq.15613.16	0.885512
PNLIPRP1	seq.6627.25	0.845465
PNLIPRP2	seq.6957.14	0.840204
POMC	seq.9204.33	0.750858
POSTN	seq.6645.53	0.639924
PPME1	seq.17852.5	0.859622
PPY	seq.4588.1	0.919455
PRCP	seq.5722.78	0.905793
PRG2	seq.4148.49	0.893295
PRG3	seq.9015.1	0.751218
PRKAR1A	seq.21483.155	0.678748
PRL	seq.2585.2	0.913043
PROC	seq.3758.63	0.758102
PROS1	seq.2700.56	0.656711
PRSS2	seq.5034.79	0.912643
PRSS22	seq.4534.10	0.61044
PRSS27	seq.15535.3	0.843524
PRSS8	seq.15513.108	0.670572
PRTG	seq.21397.21	0.689709
PRTN3	seq.3514.49	0.823813
PSPN	seq.2696.87	0.649939
PTGDS	seq.10514.5	0.706441
PTGR1	seq.19617.5	0.759461
PTH	seq.5954.62	0.635971
PTPN6	seq.23265.15	0.862311
PTPRS	seq.6049.64	0.450994
PTRHD1	seq.20386.15	0.822248
PYY	seq.3727.35	0.772709
PZP	seq.6580.29	0.904513
QDPR	seq.11257.1	0.895036
QPCT	seq.7849.3	0.883707
QSOX1	seq.6217.23	0.540699
RARRES2	seq.3079.62	0.812447
RBP2	seq.18253.8	0.780734
RBP5	seq.19241.31	0.873133
REG1A	seq.13095.51	0.942989
REG3A	seq.15304.1	0.956964
REG3G	seq.15476.6	0.625411
REG4	seq.11102.22	0.906953
RELT	seq.5115.31	0.828853
REN	seq.3396.54	0.950922
RET	seq.3220.40	0.678853
RETN	seq.3046.31	0.936285
RGMA	seq.5483.1	0.697196
RGMB	seq.3331.8	0.796212
RIDA	seq.14636.25	0.907867
RILP	seq.24244.81	0.882171
RNASE3	seq.5741.55	0.903138
RNASE4	seq.5644.60	0.742241
RNASET2	seq.16913.8	0.665904
ROBO1	seq.5740.17	0.752008
ROBO2	seq.22578.17	0.715716
ROR1	seq.8474.6	0.847173
RSPO1	seq.16614.27	0.725651
RSPO3	seq.3045.72	0.676851
RTN4R	seq.5105.2	0.835361
RWDD1	seq.21323.2	0.867049
S100A12	seq.5852.6	0.853922
S100A14	seq.17828.3	0.373579
SAA4	seq.15516.12	0.538352
SCARF1	seq.5129.12	0.889361
SCARF2	seq.8956.96	0.807179
SCG3	seq.7957.2	0.859108
SCGB3A1	seq.6252.62	0.781182
SCGN	seq.15305.7	0.668717
SCLY	seq.21537.33	0.834745
SCPEP1	seq.23203.3	0.623516
SELE	seq.3470.1	0.95636
SELL	seq.4831.4	0.654123
SELP	seq.4154.57	0.92263
SEMA7A	seq.7019.13	0.858148
SERPINA11	seq.9002.36	0.843353
SERPINA12	seq.6551.94	0.707079
SERPINA3	seq.4153.11	0.538081
SERPINA4	seq.3449.58	0.729351
SERPINA5	seq.2643.57	0.515437
SERPINA7	seq.2706.69	0.526172
SERPINB8	seq.19130.81	0.592132
SERPINB9	seq.21221.67	0.807629
SERPIND1	seq.3316.58	0.793562
SERPINE1	seq.2925.9	0.906298
SERPINF1	seq.7735.17	0.715327
SERPINF2	seq.3024.18	0.576358
SERPING1	seq.4479.14	0.526331
SEZ6L	seq.19563.3	0.798239
SFRP1	seq.3221.54	0.602924
SFRP4	seq.17447.52	0.856198
SFTPD	seq.19590.46	0.814706
SGSH	seq.21766.50	0.739722
SH2D1A	seq.4567.82	0.663685
SH3GLB2	seq.18222.34	0.86787
SHBG	seq.4929.55	0.881822
SHMT1	seq.12334.25	0.793365
SIAE	seq.9263.57	0.59863
SIGLEC1	seq.4464.10	0.654386
SIGLEC5	seq.16792.4	0.904189
SIGLEC6	seq.2741.22	0.532526
SIGLEC7	seq.2742.68	0.760468
SIGLEC9	seq.9451.20	0.867568
SIRPA	seq.5430.66	0.874875
SLAMF7	seq.5487.7	0.786923
SLITRK1	seq.15539.15	0.676793
SLITRK2	seq.21385.5	0.753445
SLITRK6	seq.16916.19	0.702769
SMOC2	seq.15635.4	0.868614
SMPD1	seq.10818.36	0.888879
SMPDL3A	seq.14086.11	0.904041
SOD3	seq.5660.51	0.762259
SORD	seq.15447.45	0.907969
SOST	seq.13101.60	0.714103
SPARCL1	seq.4467.49	0.61538
SPINK2	seq.13405.61	0.539589
SPINK5	seq.8028.22	0.612775
SPINK6	seq.5731.1	0.556727
SPON1	seq.5496.49	0.823663
SPON2	seq.8099.42	0.825569
SPP1	seq.13113.7	0.712763
STC1	seq.4930.21	0.760012
STX4	seq.10668.5	0.752726
SWAP70	seq.13552.7	0.591759
TBCB	seq.17686.27	0.895844
TCL1A	seq.17210.2	0.631545
TCN1	seq.11232.46	0.684036
TCN2	seq.5584.21	0.54828
TDGF1	seq.5810.25	0.693252
TEK	seq.3773.15	0.733391
TFF2	seq.9191.8	0.942316
TFF3	seq.4721.54	0.873139
TFPI	seq.3336.50	0.719646
TFPI2	seq.9233.71	0.523561
TFRC	seq.8795.48	0.766683
TGFB1	seq.14108.15	0.776998
TGFBI	seq.3283.21	0.585397
TGFBR3	seq.3009.3	0.816116
TGM2	seq.18934.50	0.825179
THBS2	seq.3339.33	0.738538
THBS4	seq.3340.53	0.730982
THOP1	seq.21429.50	0.585832
THPO	seq.8059.1	0.606988
THY1	seq.20564.53	0.679228
TIE1	seq.2844.53	0.768235
TIMD4	seq.15449.33	0.883325
TIMP1	seq.23173.3	0.83776
TIMP3	seq.2480.58	0.871151
TIMP4	seq.6462.12	0.904512
TINAGL1	seq.11192.168	0.651487
TLR3	seq.16918.198	0.734806
TNC	seq.5738.25	0.700498
TNFRSF11B	seq.8304.50	0.909144
TNFRSF17	seq.2665.26	0.836653
TNFRSF1A	seq.2654.19	0.883911
TNFRSF1B	seq.8368.102	0.882196
TNFRSF21	seq.5404.53	0.85226
TNFSF12	seq.5939.42	0.603827
TNFSF13B	seq.3059.50	0.56929
TNR	seq.11302.237	0.37747
TNXB	seq.5698.60	0.767112
TP53I3	seq.17748.21	0.846127
TPP1	seq.17691.1	0.881635
TPSAB1	seq.9409.11	0.783125
TREM2	seq.5635.66	0.936652
TREML2	seq.5736.1	0.762922
TSHB	seq.3521.16	0.901198
TXNDC15	seq.6366.38	0.462195
TXNDC5	seq.11212.7	0.694708
TXNRD1	seq.13967.14	0.792676
VASN	seq.5682.13	0.66579
VCAM1	seq.20093.9	0.790915
VEGFA	seq.2597.8	0.730005
VEGFD	seq.13098.93	0.728633
VIT	seq.6234.74	0.750342
VNN2	seq.15480.2	0.836731
VSIG4	seq.17678.28	0.909021
VSIR	seq.14123.34	0.582951
VSTM1	seq.20570.18	0.660991
VWA1	seq.6385.63	0.676796
VWC2	seq.11121.56	0.867326
VWF	seq.3050.7	0.641279
WARS	seq.9870.17	0.698729
WFDC2	seq.11388.75	0.889467
WFIKKN1	seq.3191.50	0.446077
WFIKKN2	seq.13408.23	0.88346
WIF1	seq.16070.7	0.486098
XCL1	seq.14078.69	0.697234
ZBP1	seq.22831.11	0.574011

## Sheet: Notes
The tables show the pairs of reagents that were mutual best hits (i.e. where they were each other’s most correlated reagent from the other platform).
