# Supplementary material for: Comparative studies of 2168 plasma proteins measured by two affinity-based platforms in 4000 Chinese adults
Source: Nat Commun. 2025 Feb 21;16:1869. doi: 10.1038/s41467-025-56935-2 (PMC11845630; doi:10.1038/s41467-025-56935-2)
Supplement: Supplementary file 6 — Supplementary Data 3 [file 41467_2025_56935_MOESM6_ESM.xlsx]

## Sheet: overlap_coloc_pav
uniprot_id	olink_id	somascan_id	olink_cis	soma_ANML_cis	coloc_ANML_cis	olink_trans	soma_ANML_trans	coloc_ANML_trans	soma_non_ANML_cis	coloc_non_ANML_cis	soma_non_ANML_trans	coloc_non_ANML_trans	r2_cis_ANML_0.6	r2_cis_non-ANML_0.6	olink_cis_pav	soma_ANML_cis_pav	soma_non_ANML_cis_pav
A1KZ92	PXDNL	seq.11324.3	1	0	0	2	0	0	0	0	0	0	FALSE	FALSE	0	0	0
A6NCE7	MAP1LC3B2	seq.20965.18	0	0	0	0	3	0	0	0	3	0	FALSE	FALSE	0	0	0
A6NGN9	IGLON5	seq.6478.2	0	1	0	0	0	0	1	0	0	0	FALSE	FALSE	0	0	0
A6NHS7	MANSC4	seq.9578.263	1	1	1	1	1	1	1	1	1	1	TRUE	TRUE	1	1	1
A6NI73	LILRA5	seq.7787.25	1	1	1	0	1	1	1	1	1	1	FALSE	FALSE	1	0	1
A6NI73	LILRA5	seq.8766.29	1	1	1	0	1	1	1	1	0	0	FALSE	FALSE	1	0	0
A6NM11	LRRC37A2	seq.8897.3	1	0	0	0	0	0	0	0	0	0	FALSE	FALSE	0	0	0
A8MVW0	FAM171A2	seq.13479.8	0	0	0	0	1	0	0	0	2	0	FALSE	FALSE	0	0	0
A8MVW5	HEPACAM2	seq.6568.18	0	0	0	4	0	0	0	0	0	0	FALSE	FALSE	0	0	0
A8MVW5	HEPACAM2	seq.9116.28	0	0	0	4	1	0	0	0	0	0	FALSE	FALSE	0	0	0
B0FP48	UPK3BL1	seq.6633.43	0	0	0	0	3	0	0	0	3	0	FALSE	FALSE	0	0	0
B1AKI9	ISM1	seq.8355.80	1	0	0	0	0	0	0	0	0	0	FALSE	FALSE	0	0	0
B2RUY7	VWC2L	seq.7995.16	0	0	0	0	0	0	0	0	0	0	FALSE	FALSE	0	0	0
B6SEH8	ERVV.1	seq.12531.5	0	0	0	0	0	0	0	0	0	0	FALSE	FALSE	0	0	0
O00161	SNAP23	seq.20241.9	0	0	0	0	1	0	0	0	2	0	FALSE	FALSE	0	0	0
O00175	CCL24	seq.4128.27	1	0	0	3	0	0	0	0	0	0	FALSE	FALSE	0	0	0
O00182	LGALS9	seq.9197.4	1	1	1	0	1	0	1	1	2	1	TRUE	TRUE	1	1	1
O00194	RAB27B	seq.13596.3	0	0	0	0	0	0	0	0	1	0	FALSE	FALSE	0	0	0
O00206	TLR4	seq.11101.18	1	0	0	0	0	0	0	0	0	0	FALSE	FALSE	1	0	0
O00206	TLR4	seq.3647.49	1	1	1	0	1	0	1	1	1	0	TRUE	TRUE	1	1	1
O00214	LGALS8	seq.4909.68	1	0	0	2	0	0	0	0	0	0	FALSE	FALSE	1	0	0
O00220	TNFRSF10A	seq.4832.75	1	0	0	2	0	0	0	0	0	0	FALSE	FALSE	0	0	0
O00221	NFKBIE	seq.20071.53	1	0	0	1	2	0	0	0	1	0	FALSE	FALSE	1	0	0
O00233	PSMD9	seq.13931.22	1	1	0	1	1	0	1	0	0	0	FALSE	FALSE	1	1	1
O00241	SIRPB1	seq.6247.9	1	1	0	0	1	0	1	0	2	0	FALSE	FALSE	1	1	1
O00244	ATOX1	seq.19233.75	1	0	0	1	0	0	0	0	0	0	FALSE	FALSE	0	0	0
O00253	AGRP	seq.2813.11	1	1	1	1	1	1	1	1	1	1	TRUE	TRUE	0	0	0
O00273	DFFA	seq.21249.115	1	0	0	0	2	0	0	0	0	0	FALSE	FALSE	1	0	0
O00292	LEFTY2	seq.15503.15	1	1	0	0	2	0	1	0	1	0	FALSE	FALSE	0	0	0
O00292	LEFTY2	seq.15503.20	1	1	0	0	0	0	1	0	0	0	FALSE	FALSE	0	1	1
O00300	TNFRSF11B	seq.8304.50	1	1	0	0	1	1	1	1	0	0	TRUE	TRUE	0	0	0
O00308	WWP2	seq.21670.52	0	0	0	0	0	0	0	0	0	0	FALSE	FALSE	0	0	0
O00339	MATN2	seq.3325.2	1	1	0	2	1	0	1	0	0	0	FALSE	FALSE	1	0	0
O00391	QSOX1	seq.6217.23	1	1	1	2	2	1	1	1	1	1	TRUE	TRUE	1	1	1
O00399	DCTN6	seq.18311.44	0	0	0	0	0	0	0	0	0	0	FALSE	FALSE	0	0	0
O00401	WASL	seq.25082.3	0	0	0	0	0	0	0	0	0	0	FALSE	FALSE	0	0	0
O00422	SAP18	seq.12830.4	0	0	0	0	0	0	0	0	0	0	FALSE	FALSE	0	0	0
O00451	GFRA2	seq.2515.14	3	2	3	0	0	0	1	2	1	0	TRUE	TRUE	0	0	0
O00468	AGRN	seq.15483.377	1	1	1	3	3	2	1	1	2	1	TRUE	TRUE	0	0	0
O00533	CHL1	seq.3601.54	1	1	1	0	1	0	1	1	1	0	TRUE	TRUE	0	0	0
O00533	CHL1	seq.8958.51	1	1	1	0	0	0	1	1	0	0	TRUE	TRUE	0	0	0
O00548	DLL1	seq.5349.69	0	0	0	1	1	1	0	0	1	1	FALSE	FALSE	0	0	0
O00548	DLL1	seq.8264.43	0	0	0	1	1	0	0	0	0	1	FALSE	FALSE	0	0	0
O00559	EBAG9	seq.19323.1	0	0	0	0	0	0	0	0	0	0	FALSE	FALSE	0	0	0
O00559	EBAG9	seq.19802.22	0	0	0	0	1	0	0	0	0	0	FALSE	FALSE	0	0	0
O00584	RNASET2	seq.16913.8	1	1	1	1	1	0	1	1	2	0	FALSE	TRUE	0	1	0
O00585	CCL21	seq.2516.57	0	0	0	1	4	4	0	0	3	3	FALSE	FALSE	0	0	0
O00602	FCN1	seq.15582.25	2	1	2	2	0	1	2	2	0	1	FALSE	FALSE	0	0	1
O00602	FCN1	seq.22961.7	2	1	2	2	2	2	1	2	1	1	FALSE	FALSE	0	0	0
O00602	FCN1	seq.3613.62	2	1	2	2	1	1	1	2	1	1	TRUE	FALSE	0	0	0
O00622	CCN1	seq.6264.9	0	0	0	1	0	0	0	0	0	0	FALSE	FALSE	0	0	0
O00626	CCL22	seq.22993.9	1	1	1	1	1	1	1	1	1	1	TRUE	TRUE	1	1	1
O00626	CCL22	seq.3508.78	1	1	1	1	1	1	1	1	1	1	TRUE	TRUE	1	1	1
O14523	C2CD2L	seq.23704.11	0	0	0	1	1	0	0	0	0	0	FALSE	FALSE	0	0	0
O14530	TXNDC9	seq.23303.131	0	0	0	0	1	0	0	0	0	0	FALSE	FALSE	0	0	0
O14558	HSPB6	seq.19127.1	0	0	0	0	0	0	0	0	0	0	FALSE	FALSE	0	0	0
O14579	COPE	seq.19310.81	0	0	0	1	1	0	0	0	0	0	FALSE	FALSE	0	0	0
O14594	NCAN	seq.15573.110	1	1	1	0	2	1	1	1	2	2	FALSE	FALSE	0	1	1
O14618	CCS	seq.13068.139	0	0	0	0	0	0	0	0	0	0	FALSE	FALSE	0	0	0
O14625	CXCL11	seq.18171.25	1	0	0	1	0	0	0	0	0	0	FALSE	FALSE	0	0	0
O14625	CXCL11	seq.3038.9	1	0	1	1	2	1	0	1	1	1	FALSE	FALSE	0	0	0
O14717	TRDMT1	seq.12635.9	0	0	0	0	0	0	0	0	0	0	FALSE	FALSE	0	0	0
O14737	PDCD5	seq.12517.52	1	1	1	0	0	0	1	1	0	0	TRUE	TRUE	0	0	0
O14745	SLC9A3R1	seq.24694.158	1	1	1	0	0	0	1	1	0	0	TRUE	TRUE	0	0	0
O14763	TNFRSF10B	seq.5534.49	1	0	0	0	1	0	0	0	1	0	FALSE	FALSE	0	0	0
O14763	TNFRSF10B	seq.7693.13	1	0	1	0	1	0	0	0	0	0	FALSE	FALSE	0	0	0
O14763	TNFRSF10B	seq.8529.1	1	0	0	0	0	0	0	0	0	0	FALSE	FALSE	0	0	0
O14773	TPP1	seq.17691.1	1	1	1	1	1	1	1	1	1	1	TRUE	TRUE	0	1	0
O14786	NRP1	seq.3214.3	1	1	1	3	2	3	1	1	2	2	TRUE	TRUE	0	0	0
O14786	NRP1	seq.5542.22	1	1	1	3	2	4	1	1	1	2	TRUE	TRUE	0	0	0
O14788	TNFSF11	seq.14061.48	1	0	0	1	1	0	0	0	1	0	FALSE	FALSE	0	0	0
O14788	TNFSF11	seq.2917.3	1	0	0	1	3	0	0	0	3	0	FALSE	FALSE	0	0	0
O14791	APOL1	seq.11510.31	1	1	0	2	1	1	1	0	1	1	FALSE	FALSE	1	0	0
O14791	APOL1	seq.11510.51	1	1	1	2	1	1	1	1	1	1	TRUE	TRUE	1	1	1
O14791	APOL1	seq.9506.10	1	0	0	2	3	0	0	0	3	0	FALSE	FALSE	1	0	0
O14793	MSTN	seq.12077.32	0	0	0	1	0	0	0	0	0	0	FALSE	FALSE	0	0	0
O14793	MSTN	seq.14583.49	0	0	0	1	0	0	0	0	1	0	FALSE	FALSE	0	0	0
O14793	MSTN	seq.2765.4	0	0	0	1	1	0	0	0	1	0	FALSE	FALSE	0	0	0
O14836	TNFRSF13B	seq.2704.74	1	0	0	0	2	0	0	0	0	0	FALSE	FALSE	1	0	0
O14867	BACH1	seq.12451.62	0	0	0	0	3	0	0	0	3	0	FALSE	FALSE	0	0	0
O14879	IFIT3	seq.13642.90	0	0	0	0	0	0	0	0	0	0	FALSE	FALSE	0	0	0
O14917	PCDH17	seq.21395.23	0	0	0	2	2	2	0	0	2	2	FALSE	FALSE	0	0	0
O14933	UBE2L6	seq.19190.4	0	0	0	0	0	0	0	0	0	0	FALSE	FALSE	0	0	0
O14944	EREG	seq.4956.2	0	0	0	1	4	0	0	0	2	0	FALSE	FALSE	0	0	0
O14958	CASQ2	seq.19291.2	0	0	0	0	0	0	0	0	0	0	FALSE	FALSE	0	0	0
O14960	LECT2	seq.16763.11	1	1	0	1	0	0	1	0	0	0	TRUE	TRUE	1	0	0
O14960	LECT2	seq.5970.61	1	1	1	1	0	0	1	1	0	0	TRUE	TRUE	1	1	0
O14964	HGS	seq.13644.30	0	0	0	0	0	0	0	0	1	0	FALSE	FALSE	0	0	0
O14967	CLGN	seq.10600.24	1	0	0	0	1	0	0	0	1	0	FALSE	FALSE	0	0	0
O15013	ARHGEF10	seq.9061.3	0	0	0	0	2	0	0	0	2	0	FALSE	FALSE	0	0	0
O15031	PLXNB2	seq.10855.55	1	1	0	0	1	0	1	0	1	0	FALSE	FALSE	1	1	1
O15031	PLXNB2	seq.9216.100	1	1	0	0	1	0	1	0	1	0	FALSE	FALSE	1	1	1
O15116	LSM1	seq.17795.176	0	0	0	0	0	0	0	0	1	0	FALSE	FALSE	0	0	0
O15123	ANGPT2	seq.13660.76	1	0	1	1	1	1	0	1	1	1	FALSE	FALSE	0	0	0
O15123	ANGPT2	seq.2602.2	1	0	1	1	1	1	0	1	1	1	FALSE	FALSE	0	0	0
O15182	CETN3	seq.17410.5	0	0	0	0	0	0	0	0	0	0	FALSE	FALSE	0	0	0
O15197	EPHB6	seq.5078.82	1	1	1	0	0	0	1	1	0	0	TRUE	TRUE	0	0	0
O15197	EPHB6	seq.9261.14	1	1	1	0	2	2	1	1	1	1	FALSE	FALSE	0	0	0
O15232	MATN3	seq.19361.78	1	1	1	0	0	0	1	1	0	0	TRUE	TRUE	1	1	1
O15232	MATN3	seq.3208.2	1	0	0	0	1	0	0	0	2	0	FALSE	FALSE	1	0	0
O15263	DEFB4A_DEFB4B	seq.13397.88	0	0	0	1	0	1	1	1	0	1	FALSE	FALSE	0	0	0
O15264	MAPK13	seq.5006.71	0	0	0	0	0	0	0	0	0	0	FALSE	FALSE	0	0	0
O15269	SPTLC1	seq.7886.26	0	0	0	0	1	0	0	0	0	0	FALSE	FALSE	0	0	0
O15294	OGT	seq.21733.11	0	0	0	0	0	0	0	0	0	0	FALSE	FALSE	0	0	0
O15305	PMM2	seq.17794.6	0	0	0	0	0	0	0	0	1	0	FALSE	FALSE	0	0	0
O15335	CHAD	seq.13460.4	0	0	0	0	0	0	0	0	0	0	FALSE	FALSE	0	0	0
O15354	GPR37	seq.21495.134	1	1	1	1	0	1	1	1	1	2	TRUE	TRUE	0	0	0
O15382	BCAT2	seq.19365.11	0	0	0	0	1	0	0	0	1	0	FALSE	FALSE	0	0	0
O15389	SIGLEC5	seq.16792.4	1	1	1	1	0	1	1	1	0	1	TRUE	TRUE	1	1	1
O15389	SIGLEC5	seq.23030.4	1	1	1	1	0	1	1	1	1	1	TRUE	TRUE	1	1	1
O15389	SIGLEC5	seq.9275.2	1	1	1	1	0	1	1	1	0	1	TRUE	TRUE	1	1	1
O15394	NCAM2	seq.6507.16	2	2	0	1	2	1	2	1	2	1	FALSE	FALSE	0	0	0
O15400	STX7	seq.8274.64	1	1	1	0	2	0	1	1	1	0	TRUE	TRUE	0	0	0
O15444	CCL25	seq.14068.29	1	1	0	2	1	2	1	0	1	2	FALSE	FALSE	1	0	0
O15444	CCL25	seq.2705.5	1	1	0	2	3	2	1	0	4	2	FALSE	FALSE	1	0	0
O15455	TLR3	seq.16918.198	1	1	1	0	0	0	1	1	0	0	TRUE	TRUE	1	1	1
O15467	CCL16	seq.4913.78	1	1	1	1	2	1	1	1	0	1	TRUE	TRUE	1	1	1
O15496	PLA2G10	seq.2949.6	0	0	0	3	0	0	0	0	1	0	FALSE	FALSE	0	0	0
O43155	FLRT2	seq.13122.19	2	1	1	2	1	1	1	1	1	2	TRUE	TRUE	1	0	0
O43184	ADAM12	seq.4420.7	1	0	0	1	1	0	0	0	0	0	FALSE	FALSE	0	0	0
O43240	KLK10	seq.6227.1	1	1	1	1	1	0	1	1	0	0	TRUE	TRUE	1	1	1
O43278	SPINT1	seq.2828.82	1	1	0	2	3	2	1	0	3	2	FALSE	FALSE	0	1	1
O43291	SPINT2	seq.2843.13	1	1	0	3	2	0	1	0	1	1	FALSE	FALSE	0	0	0
O43320	FGF16	seq.13725.3	0	0	0	0	0	0	0	0	0	0	FALSE	FALSE	0	0	0
O43320	FGF16	seq.4393.3	0	0	0	0	0	0	0	0	0	0	FALSE	FALSE	0	0	0
O43396	TXNL1	seq.21475.137	0	0	0	0	1	0	0	0	1	0	FALSE	FALSE	0	0	0
O43399	TPD52L2	seq.23265.15	0	0	0	0	1	1	0	0	0	0	FALSE	FALSE	0	0	0
O43405	COCH	seq.7227.75	2	1	1	0	1	1	1	1	1	1	FALSE	FALSE	0	0	0
O43423	ANP32C	seq.22398.5	0	0	0	0	0	0	0	0	0	0	FALSE	FALSE	0	0	0
O43432	EIF4G3	seq.13991.47	0	0	0	0	0	0	0	0	0	0	FALSE	FALSE	0	0	0
O43464	HTRA2	seq.3317.33	0	0	0	0	0	0	0	0	0	0	FALSE	FALSE	0	0	0
O43474	KLF4	seq.17850.42	0	0	0	0	1	0	0	0	0	0	FALSE	FALSE	0	0	0
O43508	TNFSF12	seq.5939.42	1	1	1	2	0	1	1	1	0	1	FALSE	TRUE	1	0	1
O43524	FOXO3	seq.11540.37	0	0	0	0	0	0	0	0	0	0	FALSE	FALSE	0	0	0
O43557	TNFSF14	seq.5355.69	1	0	0	0	0	0	0	0	0	0	FALSE	FALSE	1	0	0
O43557	TNFSF14	seq.5988.49	1	0	0	0	1	0	0	0	0	0	FALSE	FALSE	1	0	0
O43561	LAT	seq.10551.7	0	0	0	3	0	0	0	0	0	0	FALSE	FALSE	0	0	0
O43570	CA12	seq.19347.37	1	0	0	0	2	0	0	0	0	0	FALSE	FALSE	0	0	0
O43583	DENR	seq.19287.59	0	0	0	0	0	0	0	0	0	0	FALSE	FALSE	0	0	0
O43598	DNPH1	seq.17785.11	0	0	0	0	0	0	0	0	0	0	FALSE	FALSE	0	0	0
O43639	NCK2	seq.13615.60	0	0	0	1	0	1	0	0	0	1	FALSE	FALSE	0	0	0
O43663	PRC1	seq.11591.43	0	0	0	0	1	0	0	0	0	0	FALSE	FALSE	0	0	0
O43663	PRC1	seq.15310.61	0	0	0	0	1	0	0	0	1	0	FALSE	FALSE	0	0	0
O43665	RGS10	seq.11634.32	0	0	0	0	0	0	0	0	0	0	FALSE	FALSE	0	0	0
O43681	GET3	seq.13620.10	0	0	0	1	0	0	0	0	1	0	FALSE	FALSE	0	0	0
O43699	SIGLEC6	seq.2741.22	1	1	0	4	1	0	1	0	1	1	FALSE	FALSE	1	1	1
O43707	ACTN4	seq.25057.2	0	0	0	0	1	0	0	0	0	0	FALSE	FALSE	0	0	0
O43715	TRIAP1	seq.18277.28	0	0	0	1	1	0	0	0	0	0	FALSE	FALSE	0	0	0
O43736	ITM2A	seq.7765.15	1	0	0	1	3	0	0	0	1	0	FALSE	FALSE	0	0	0
O43739	CYTH3	seq.21365.5	0	0	0	0	0	0	0	0	0	0	FALSE	FALSE	0	0	0
O43752	STX6	seq.10945.11	0	0	0	0	0	0	0	0	1	0	FALSE	FALSE	0	0	0
O43768	ENSA	seq.17734.13	0	0	0	0	0	0	0	0	0	0	FALSE	FALSE	0	0	0
O43776	NARS1	seq.21383.37	0	0	0	0	0	0	0	0	0	0	FALSE	FALSE	0	0	0
O43805	SSNA1	seq.23242.2	0	0	0	0	0	0	0	0	0	0	FALSE	FALSE	0	0	0
O43827	ANGPTL7	seq.6371.50	1	0	0	1	1	0	0	0	0	0	FALSE	FALSE	1	0	0
O43854	EDIL3	seq.9360.33	0	0	0	0	0	0	0	0	0	0	FALSE	FALSE	0	0	0
O43866	CD5L	seq.3293.2	1	1	1	1	0	0	1	1	1	1	TRUE	TRUE	0	0	0
O43896	KIF1C	seq.9899.28	0	0	0	1	0	0	0	0	0	0	FALSE	FALSE	0	0	0
O43903	GAS2	seq.23394.125	0	1	0	0	0	0	1	0	0	0	FALSE	FALSE	0	0	0
O43915	VEGFD	seq.13098.93	1	1	2	2	1	1	1	2	1	1	FALSE	FALSE	0	0	0
O43915	VEGFD	seq.14705.1	1	1	2	2	1	0	1	2	1	0	FALSE	FALSE	0	0	0
O43927	CXCL13	seq.13701.2	0	0	0	2	1	1	0	0	1	1	FALSE	FALSE	0	0	0
O43927	CXCL13	seq.3487.32	0	0	0	2	1	1	0	0	1	2	FALSE	FALSE	0	0	0
O60218	AKR1B10	seq.16081.38	0	0	0	0	2	0	0	0	2	0	FALSE	FALSE	0	0	0
O60220	TIMM8A	seq.19148.58	0	0	0	0	0	0	0	0	0	0	FALSE	FALSE	0	0	0
O60234	GMFG	seq.13062.4	0	0	0	1	0	1	0	0	0	1	FALSE	FALSE	0	0	0
O60235	TMPRSS11D	seq.6547.83	0	0	0	1	2	0	0	0	1	0	FALSE	FALSE	0	0	0
O60238	BNIP3L	seq.7835.2	0	0	0	0	0	0	0	0	0	0	FALSE	FALSE	0	0	0
O60242	ADGRB3	seq.15365.41	1	0	0	1	2	0	0	0	0	0	FALSE	FALSE	0	0	0
O60243	HS6ST1	seq.5465.32	1	1	0	2	1	1	0	0	0	2	FALSE	FALSE	1	0	0
O60259	KLK8	seq.13708.56	1	1	1	0	1	1	1	1	0	0	TRUE	TRUE	1	1	1
O60259	KLK8	seq.2834.54	1	1	1	0	0	0	1	1	0	0	TRUE	TRUE	1	1	1
O60449	LY75	seq.16620.26	1	1	0	2	0	2	1	0	0	2	FALSE	FALSE	1	0	0
O60462	NRP2	seq.15387.44	0	1	0	1	2	1	0	0	2	2	FALSE	FALSE	0	0	0
O60462	NRP2	seq.6590.54	0	0	0	1	3	2	0	0	2	2	FALSE	FALSE	0	0	0
O60469	DSCAM	seq.9175.48	1	1	1	1	2	1	1	1	0	1	TRUE	TRUE	0	0	0
O60476	MAN1A2	seq.9077.10	0	1	0	2	2	1	1	0	2	1	FALSE	FALSE	0	0	0
O60496	DOK2	seq.14246.50	0	0	0	0	0	0	0	0	0	0	FALSE	FALSE	0	0	0
O60496	DOK2	seq.19578.19	0	0	0	0	1	1	0	0	0	0	FALSE	FALSE	0	0	0
O60542	PSPN	seq.2696.87	0	0	0	0	0	0	0	0	0	0	FALSE	FALSE	0	0	0
O60575	SPINK4	seq.19213.1	1	1	1	0	2	0	1	1	1	0	TRUE	TRUE	0	0	0
O60603	TLR2	seq.3835.11	0	0	0	0	1	0	0	0	0	0	FALSE	FALSE	0	0	0
O60609	GFRA3	seq.2505.49	1	0	0	2	1	0	0	0	1	0	FALSE	FALSE	0	0	0
O60662	KLHL41	seq.23660.112	0	0	0	0	1	0	0	0	0	0	FALSE	FALSE	0	0	0
O60664	PLIN3	seq.14687.6	1	0	0	0	0	0	0	0	0	0	FALSE	FALSE	1	0	0
O60701	UGDH	seq.17755.5	0	1	0	0	0	0	1	0	0	0	FALSE	FALSE	0	0	0
O60760	HPGDS	seq.12549.33	1	1	0	2	3	2	1	0	2	2	TRUE	TRUE	1	0	0
O60763	USO1	seq.13639.101	0	0	0	0	0	0	0	0	0	0	FALSE	FALSE	0	0	0
O60828	PQBP1	seq.11432.11	0	0	0	1	1	0	0	0	1	0	FALSE	FALSE	0	0	0
O60869	EDF1	seq.12415.122	0	0	0	0	2	0	0	0	1	0	FALSE	FALSE	0	0	0
O60880	SH2D1A	seq.4567.82	0	0	0	0	1	0	0	0	1	1	FALSE	FALSE	0	0	0
O60884	DNAJA2	seq.11582.63	0	0	0	0	0	0	0	0	0	0	FALSE	FALSE	0	0	0
O60890	OPHN1	seq.12591.27	0	0	0	0	0	0	0	0	0	0	FALSE	FALSE	0	0	0
O60911	CTSV	seq.3364.76	1	1	0	0	1	1	1	0	0	0	FALSE	FALSE	0	0	0
O60939	SCN2B	seq.8353.15	0	0	0	0	1	0	0	0	0	0	FALSE	FALSE	0	0	0
O75015	FCGR3B	seq.3311.27	1	1	0	1	1	0	1	0	1	0	FALSE	FALSE	0	1	1
O75023	LILRB5	seq.7015.8	1	1	1	0	0	0	1	1	0	0	TRUE	TRUE	0	0	0
O75054	IGSF3	seq.9715.15	1	1	1	1	1	0	1	1	2	0	TRUE	TRUE	0	0	0
O75071	EFCAB14	seq.10830.5	0	0	0	0	0	0	0	0	0	0	FALSE	FALSE	0	0	0
O75071	EFCAB14	seq.9514.46	0	0	0	0	0	0	0	0	0	0	FALSE	FALSE	0	0	0
O75077	ADAM23	seq.7049.2	1	1	1	1	1	1	1	1	1	1	TRUE	TRUE	0	0	0
O75121	MFAP3L	seq.8837.8	0	0	0	0	1	0	0	0	0	0	FALSE	FALSE	0	0	0
O75144	ICOSLG	seq.5061.27	1	1	0	0	1	0	1	0	1	0	FALSE	FALSE	1	1	1
O75144	ICOSLG	seq.9303.9	1	1	0	0	0	0	1	0	0	0	FALSE	FALSE	1	1	1
O75146	HIP1R	seq.24960.48	1	1	0	1	0	0	0	0	0	0	FALSE	FALSE	1	0	0
O75154	RAB11FIP3	seq.25500.6	0	0	0	0	0	0	0	0	0	0	FALSE	FALSE	0	0	0
O75173	ADAMTS4	seq.2809.25	0	0	0	0	0	0	0	0	0	0	FALSE	FALSE	0	0	0
O75190	DNAJB6	seq.11606.22	1	0	0	0	0	0	0	0	0	0	FALSE	FALSE	0	0	0
O75223	GGCT	seq.21889.2	0	0	0	0	0	0	0	0	0	0	FALSE	FALSE	0	0	0
O75326	SEMA7A	seq.7019.13	0	0	0	2	2	3	0	0	1	2	FALSE	FALSE	0	0	0
O75339	CILP	seq.5717.2	1	0	0	0	0	0	0	0	0	0	FALSE	FALSE	0	0	0
O75340	PDCD6	seq.19488.1	1	0	0	2	1	2	0	0	0	1	FALSE	FALSE	1	0	0
O75347	TBCA	seq.12501.10	0	0	0	2	2	0	0	0	1	0	FALSE	FALSE	0	0	0
O75351	VPS4B	seq.12668.7	0	0	0	0	1	0	0	0	0	0	FALSE	FALSE	0	0	0
O75354	ENTPD6	seq.8932.1	1	0	0	3	0	0	0	1	0	0	FALSE	FALSE	1	0	0
O75356	ENTPD5	seq.4437.56	1	1	1	0	1	0	1	1	2	0	TRUE	TRUE	0	0	0
O75365	PTP4A3	seq.19231.22	0	0	0	0	2	0	0	0	0	0	FALSE	FALSE	0	0	0
O75427	LRCH4	seq.11252.30	0	0	0	0	2	0	0	0	0	0	FALSE	FALSE	0	0	0
O75427	LRCH4	seq.8984.28	0	0	0	0	0	0	0	0	0	0	FALSE	FALSE	0	0	0
O75460	ERN1	seq.11229.16	1	0	1	3	0	2	0	1	0	1	FALSE	FALSE	0	0	0
O75462	CRLF1	seq.14747.9	0	1	0	0	0	0	1	0	1	0	FALSE	FALSE	0	1	1
O75462	CRLF1	seq.2607.54	0	0	0	0	0	0	0	0	0	0	FALSE	FALSE	0	0	0
O75475	PSIP1	seq.17176.13	0	0	0	0	2	0	0	0	1	0	FALSE	FALSE	0	0	0
O75493	CA11	seq.8859.51	0	1	0	1	0	0	1	0	1	0	FALSE	FALSE	0	1	1
O75509	TNFRSF21	seq.5404.53	0	0	0	3	1	3	0	0	2	3	FALSE	FALSE	0	0	0
O75509	TNFRSF21	seq.9259.35	0	0	0	3	2	3	0	0	2	3	FALSE	FALSE	0	0	0
O75521	ECI2	seq.12859.33	0	1	0	0	1	0	0	0	1	0	FALSE	FALSE	0	1	0
O75528	TADA3	seq.23551.15	0	0	0	0	0	0	0	0	0	0	FALSE	FALSE	0	0	0
O75534	CSDE1	seq.12735.39	0	0	0	0	0	0	0	0	0	0	FALSE	FALSE	0	0	0
O75569	PRKRA	seq.22010.36	0	0	0	1	2	0	0	0	1	0	FALSE	FALSE	0	0	0
O75594	PGLYRP1	seq.14064.21	1	0	0	3	0	0	0	0	0	0	FALSE	FALSE	0	0	0
O75594	PGLYRP1	seq.3329.14	1	1	1	3	1	2	1	1	1	2	TRUE	TRUE	0	0	0
O75629	CREG1	seq.9357.4	1	1	1	2	1	1	1	1	1	1	TRUE	TRUE	0	0	0
O75688	PPM1B	seq.22009.1	0	0	0	0	1	0	0	0	0	0	FALSE	FALSE	0	0	0
O75695	RP2	seq.23391.20	0	0	0	1	0	0	0	0	0	0	FALSE	FALSE	0	0	0
O75781	PALM	seq.18306.1	1	0	0	0	1	0	0	0	1	0	FALSE	FALSE	0	0	0
O75791	GRAP2	seq.16074.12	0	0	0	0	1	0	0	0	2	0	FALSE	FALSE	0	0	0
O75791	GRAP2	seq.5265.12	0	0	0	0	0	0	0	0	1	0	FALSE	FALSE	0	0	0
O75830	SERPINI2	seq.7117.21	1	0	0	7	0	0	0	0	0	0	FALSE	FALSE	0	0	0
O75843	AP1G2	seq.12714.38	1	2	0	0	0	0	2	0	0	0	FALSE	FALSE	1	1	1
O75940	SMNDC1	seq.17805.35	0	0	0	0	0	0	0	0	0	0	FALSE	FALSE	0	0	0
O76036	NCR1	seq.5104.57	1	1	1	0	0	0	1	0	0	0	TRUE	TRUE	1	1	1
O76036	NCR1	seq.8360.169	1	1	1	0	1	0	1	1	1	0	TRUE	TRUE	1	1	1
O76038	SCGN	seq.10894.25	0	0	0	0	1	1	0	0	0	0	FALSE	FALSE	0	0	0
O76038	SCGN	seq.15305.7	0	0	0	0	0	0	0	0	0	0	FALSE	FALSE	0	0	0
O76061	STC2	seq.6231.46	0	0	0	1	0	0	0	0	0	0	FALSE	FALSE	0	0	0
O76070	SNCG	seq.19630.2	1	0	0	0	2	0	0	0	2	0	FALSE	FALSE	1	0	0
O76074	PDE5A	seq.16805.5	1	1	1	0	1	1	1	1	0	0	TRUE	TRUE	0	0	0
O76074	PDE5A	seq.5256.86	1	1	1	0	0	0	1	1	0	0	TRUE	TRUE	0	0	0
O76076	CCN5	seq.6392.7	1	1	1	0	1	0	1	1	0	0	TRUE	TRUE	0	0	0
O76096	CST7	seq.14038.130	1	1	1	3	3	3	1	1	3	3	TRUE	TRUE	1	1	1
O76096	CST7	seq.3302.58	1	1	1	3	0	1	1	1	0	0	TRUE	TRUE	1	1	1
O94760	DDAH1	seq.19392.6	1	0	0	1	0	0	0	0	0	0	FALSE	FALSE	0	0	0
O94766	B3GAT3	seq.6897.38	0	1	0	1	0	0	1	0	0	0	FALSE	FALSE	0	1	1
O94779	CNTN5	seq.3299.29	3	3	3	2	2	3	2	2	1	2	FALSE	TRUE	0	0	0
O94813	SLIT2	seq.18930.28	0	0	0	1	1	0	0	0	1	0	FALSE	FALSE	0	0	0
O94830	DDHD2	seq.25499.37	1	0	0	1	2	0	0	0	0	0	FALSE	FALSE	1	0	0
O94856	NFASC	seq.7179.69	1	1	1	0	0	0	1	1	1	1	TRUE	TRUE	0	0	0
O94903	PLPBP	seq.20439.14	0	0	0	0	0	0	0	0	0	0	FALSE	FALSE	0	0	0
O94907	DKK1	seq.3535.84	1	1	1	3	3	3	1	1	3	4	TRUE	FALSE	0	0	0
O94985	CLSTN1	seq.15521.4	0	1	0	1	1	0	1	0	1	0	FALSE	FALSE	0	1	1
O94992	HEXIM1	seq.15596.7	0	0	0	0	0	0	0	0	0	0	FALSE	FALSE	0	0	0
O94992	HEXIM1	seq.22977.18	0	0	0	0	0	0	0	0	0	0	FALSE	FALSE	0	0	0
O95157	NXPH3	seq.6054.6	0	0	0	1	2	0	0	0	2	0	FALSE	FALSE	0	0	0
O95166	GABARAP	seq.17735.130	0	0	0	1	1	0	0	0	0	0	FALSE	FALSE	0	0	0
O95166	GABARAP	seq.22966.20	0	0	0	1	2	0	0	0	1	0	FALSE	FALSE	0	0	0
O95256	IL18RAP	seq.10457.3	0	0	0	3	2	0	0	0	0	0	FALSE	FALSE	0	0	0
O95256	IL18RAP	seq.2993.1	0	1	0	3	0	0	0	0	0	0	FALSE	FALSE	0	0	0
O95274	LYPD3	seq.13107.9	1	1	1	7	3	4	0	1	1	4	TRUE	FALSE	0	0	0
O95295	SNAPIN	seq.6975.52	0	0	0	0	0	0	0	0	1	0	FALSE	FALSE	0	0	0
O95379	TNFAIP8	seq.12563.2	0	0	0	0	0	0	0	0	0	0	FALSE	FALSE	0	0	0
O95388	CCN4	seq.13692.154	2	1	1	0	1	0	1	0	1	0	FALSE	FALSE	0	0	0
O95388	CCN4	seq.3057.55	2	0	0	0	2	0	0	0	2	0	FALSE	FALSE	0	0	0
O95393	BMP10	seq.3587.53	0	0	0	1	1	0	0	0	1	0	FALSE	FALSE	0	0	0
O95407	TNFRSF6B	seq.5070.76	1	0	1	0	0	0	0	0	0	0	FALSE	FALSE	0	0	0
O95429	BAG4	seq.12844.10	0	0	0	0	1	0	0	0	1	0	FALSE	FALSE	0	0	0
O95433	AHSA1	seq.11633.89	0	0	0	0	1	0	0	0	1	0	FALSE	FALSE	0	0	0
O95445	APOM	seq.10445.20	1	1	1	1	0	0	1	1	0	1	TRUE	TRUE	1	1	1
O95445	APOM	seq.14125.5	1	1	1	1	1	0	1	1	0	0	TRUE	TRUE	1	1	1
O95467	GNAS	seq.5757.45	1	0	0	1	0	0	0	0	1	0	FALSE	FALSE	1	0	0
O95498	VNN2	seq.15480.2	1	1	1	0	1	1	1	1	3	1	TRUE	TRUE	1	1	1
O95498	VNN2	seq.7012.35	1	0	0	0	1	0	0	0	0	0	FALSE	FALSE	1	0	0
O95502	NPTXR	seq.15511.37	1	1	1	1	0	1	1	1	0	1	TRUE	TRUE	0	0	0
O95502	NPTXR	seq.8997.4	1	1	1	1	1	1	1	1	0	1	TRUE	TRUE	0	0	0
O95544	NADK	seq.13624.17	1	1	1	1	1	1	1	1	0	1	TRUE	TRUE	1	1	1
O95630	STAMBP	seq.19187.21	0	0	0	0	0	0	0	0	1	0	FALSE	FALSE	0	0	0
O95633	FSTL3	seq.3438.10	0	1	1	0	0	0	1	1	0	0	FALSE	FALSE	0	0	0
O95644	NFATC1	seq.14286.2	0	0	0	0	1	0	0	0	1	0	FALSE	FALSE	0	0	0
O95684	CEP43	seq.21793.4	0	0	0	0	1	0	0	0	0	0	FALSE	FALSE	0	0	0
O95696	BRD1	seq.11607.15	0	0	0	1	1	0	0	0	0	0	FALSE	FALSE	0	0	0
O95715	CXCL14	seq.5730.60	0	0	0	0	0	0	0	0	0	0	FALSE	FALSE	0	0	0
O95721	SNAP29	seq.12357.41	1	0	0	0	1	0	0	0	0	0	FALSE	FALSE	0	0	0
O95727	CRTAM	seq.7968.15	1	1	1	3	0	2	1	1	1	1	TRUE	TRUE	0	0	0
O95750	FGF19	seq.13724.27	0	0	0	2	2	2	0	0	2	2	FALSE	FALSE	0	0	0
O95750	FGF19	seq.2762.30	0	0	0	2	2	2	0	0	2	2	FALSE	FALSE	0	0	0
O95786	DDX58	seq.12382.2	1	1	1	1	1	0	0	0	0	0	TRUE	FALSE	1	1	0
O95793	STAU1	seq.12471.47	0	0	0	1	0	0	0	0	0	0	FALSE	FALSE	0	0	0
O95817	BAG3	seq.10078.5	0	0	0	0	0	0	0	0	0	0	FALSE	FALSE	0	0	0
O95825	CRYZL1	seq.9207.60	0	0	0	2	2	0	0	0	2	0	FALSE	FALSE	0	0	0
O95831	AIFM1	seq.9522.3	0	0	0	1	1	0	0	0	0	0	FALSE	FALSE	0	0	0
O95841	ANGPTL1	seq.11142.11	1	1	1	0	0	0	1	1	0	0	TRUE	TRUE	0	0	0
O95841	ANGPTL1	seq.9092.33	1	0	0	0	1	0	0	0	1	0	FALSE	FALSE	0	0	0
O95866	MPIG6B	seq.7065.1	0	0	0	2	2	2	0	0	2	2	FALSE	FALSE	0	0	0
O95866	MPIG6B	seq.8659.68	0	0	0	2	0	0	0	0	0	0	FALSE	FALSE	0	0	0
O95954	FTCD	seq.9213.24	0	1	0	0	0	0	1	0	0	0	FALSE	FALSE	0	1	1
O95971	CD160	seq.17677.47	1	0	0	3	0	0	0	0	0	0	FALSE	FALSE	0	0	0
O95988	TCL1B	seq.18276.34	0	0	0	0	0	0	0	0	0	0	FALSE	FALSE	0	0	0
O95994	AGR2	seq.4959.2	0	0	0	0	0	0	0	0	0	0	FALSE	FALSE	0	0	0
O95997	PTTG1	seq.17727.1	0	0	0	1	0	0	0	0	0	0	FALSE	FALSE	0	0	0
O95998	IL18BP	seq.3073.51	0	0	0	0	1	1	0	0	1	1	FALSE	FALSE	0	0	0
O96013	PAK4	seq.13719.19	0	0	0	0	0	0	0	0	0	0	FALSE	FALSE	0	0	0
O96017	CHEK2	seq.19328.51	0	0	0	1	0	0	0	0	0	0	FALSE	FALSE	0	0	0
O96017	CHEK2	seq.3360.50	0	0	0	1	0	0	0	0	0	0	FALSE	FALSE	0	0	0
P00167	CYB5A	seq.11287.14	0	0	0	0	0	0	0	0	0	0	FALSE	FALSE	0	0	0
P00325	ADH1B	seq.9834.62	1	1	1	0	1	0	1	1	1	0	TRUE	TRUE	1	1	1
P00352	ALDH1A1	seq.11265.8	0	1	0	1	0	0	1	0	1	1	FALSE	FALSE	0	1	1
P00390	GSR	seq.19273.3	1	1	1	1	3	2	1	1	1	1	TRUE	TRUE	1	1	1
P00441	SOD1	seq.2794.60	0	0	0	0	0	0	0	0	0	0	FALSE	FALSE	0	0	0
P00519	ABL1	seq.3341.33	0	0	0	0	0	0	0	0	1	0	FALSE	FALSE	0	0	0
P00533	EGFR	seq.19567.1	0	0	0	0	1	0	0	0	1	0	FALSE	FALSE	0	0	0
P00533	EGFR	seq.2677.1	0	1	0	0	0	0	1	0	0	0	FALSE	FALSE	0	0	0
P00568	AK1	seq.5012.67	0	0	0	1	0	0	0	0	1	0	FALSE	FALSE	0	0	0
P00734	F2	seq.4157.2	0	0	0	0	3	0	0	0	4	0	FALSE	FALSE	0	0	0
P00734	F2	seq.5316.54	0	0	0	0	0	0	0	0	0	0	FALSE	FALSE	0	0	0
P00736	C1R	seq.3285.23	1	1	1	1	1	1	1	1	1	1	TRUE	TRUE	1	1	1
P00740	F9	seq.4876.32	0	0	0	1	1	1	0	0	1	2	FALSE	FALSE	0	0	0
P00740	F9	seq.5307.12	0	0	0	1	1	1	0	0	1	2	FALSE	FALSE	0	0	0
P00742	F10	seq.3077.66	1	1	1	1	1	1	1	1	1	1	TRUE	TRUE	0	0	0
P00742	F10	seq.4878.3	1	1	1	1	1	1	1	1	2	2	TRUE	TRUE	0	0	0
P00746	CFD	seq.13678.169	1	1	1	0	2	0	1	1	2	0	TRUE	TRUE	1	1	1
P00746	CFD	seq.2946.52	1	1	1	0	0	0	1	1	0	0	TRUE	TRUE	1	1	1
P00747	PLG	seq.3710.49	1	1	0	0	1	0	1	0	1	1	FALSE	FALSE	1	0	0
P00747	PLG	seq.4150.75	1	0	0	0	2	0	0	0	3	0	FALSE	FALSE	1	0	0
P00747	PLG	seq.4151.6	1	1	0	0	2	0	1	0	0	0	FALSE	FALSE	1	1	1
P00749	PLAU	seq.4158.54	1	1	0	3	2	3	1	0	2	3	FALSE	FALSE	0	0	0
P00750	PLAT	seq.2212.69	0	0	0	0	0	0	0	0	0	0	FALSE	FALSE	0	0	0
P00751	CFB	seq.4129.72	1	1	1	2	2	1	1	1	1	1	TRUE	TRUE	0	0	0
P00797	REN	seq.3396.54	0	0	0	0	0	0	0	0	0	0	FALSE	FALSE	0	0	0
P00813	ADA	seq.19751.21	1	0	0	0	4	0	0	0	1	0	FALSE	FALSE	0	0	0
P00915	CA1	seq.4969.2	0	0	0	0	1	1	0	0	0	0	FALSE	FALSE	0	0	0
P00918	CA2	seq.4970.55	0	0	0	1	0	0	0	0	0	0	FALSE	FALSE	0	0	0
P00995	SPINK1	seq.8243.55	2	1	0	0	0	0	0	1	1	0	FALSE	FALSE	0	0	0
P01008	SERPINC1	seq.3344.60	0	0	0	0	1	0	0	0	0	0	FALSE	FALSE	0	0	0
P01009	SERPINA1	seq.3580.25	0	1	0	0	0	0	1	0	2	0	FALSE	FALSE	0	1	1
P01011	SERPINA3	seq.2879.9	1	1	1	0	0	0	1	1	0	0	TRUE	TRUE	1	1	1
P01011	SERPINA3	seq.4153.11	1	1	0	0	1	0	1	0	1	0	FALSE	FALSE	1	0	0
P01019	AGT	seq.3484.60	1	1	0	0	2	0	1	0	2	0	FALSE	FALSE	1	0	0
P01024	C3	seq.2683.1	1	0	1	1	0	0	0	0	0	0	FALSE	FALSE	0	0	0
P01024	C3	seq.2754.50	1	0	1	1	1	0	0	1	0	0	FALSE	FALSE	0	0	0
P01024	C3	seq.2755.8	1	0	1	1	0	0	0	0	0	0	FALSE	FALSE	0	0	0
P01024	C3	seq.4480.59	1	0	1	1	0	0	0	1	0	0	FALSE	FALSE	0	0	0
P01024	C3	seq.4900.8	1	0	0	1	0	0	0	0	0	0	FALSE	FALSE	0	0	0
P01024	C3	seq.5803.24	1	0	1	1	0	0	0	1	0	0	FALSE	FALSE	0	0	0
P01031	C5	seq.2381.52	1	1	0	0	1	1	1	0	0	0	FALSE	FALSE	1	1	1
P01031	C5	seq.2851.63	1	1	1	0	0	0	1	1	0	0	TRUE	TRUE	1	1	1
P01031	C5	seq.4482.66	1	1	0	0	1	0	1	0	0	0	FALSE	FALSE	1	1	1
P01033	TIMP1	seq.2211.9	0	0	0	1	1	1	0	0	1	1	FALSE	FALSE	0	0	0
P01033	TIMP1	seq.23173.3	0	0	0	1	0	1	0	0	1	2	FALSE	FALSE	0	0	0
P01033	TIMP1	seq.25967.34	0	0	0	1	1	1	0	0	1	2	FALSE	FALSE	0	0	0
P01034	CST3	seq.2609.59	1	1	0	0	0	0	1	0	0	0	FALSE	FALSE	0	1	1
P01037	CST1	seq.5459.33	1	1	1	0	0	0	1	1	0	0	TRUE	TRUE	0	0	0
P01112	HRAS	seq.18900.37	0	0	0	0	1	0	0	0	1	0	FALSE	FALSE	0	0	0
P01127	PDGFB	seq.4149.8	0	0	0	3	3	3	0	0	2	3	FALSE	FALSE	0	0	0
P01130	LDLR	seq.13129.40	0	0	0	2	0	0	0	0	0	0	FALSE	FALSE	0	0	0
P01133	EGF	seq.11949.25	0	0	0	2	1	0	0	0	1	0	FALSE	FALSE	0	0	0
P01133	EGF	seq.5509.7	0	1	0	2	0	0	1	0	0	0	FALSE	FALSE	0	0	0
P01137	TGFB1	seq.14108.15	1	2	2	2	1	1	2	2	1	2	TRUE	TRUE	1	1	1
P01137	TGFB1	seq.21925.15	1	0	0	2	1	0	0	0	0	1	FALSE	FALSE	1	0	0
P01137	TGFB1	seq.2333.72	1	0	0	2	0	0	0	0	0	0	FALSE	FALSE	1	0	0
P01138	NGF	seq.5801.72	0	0	0	0	0	0	0	0	1	0	FALSE	FALSE	0	0	0
P01178	OXT	seq.8257.71	1	0	0	2	0	0	0	0	0	0	FALSE	FALSE	0	0	0
P01178	OXT	seq.8356.88	1	1	1	2	1	2	1	1	0	2	TRUE	TRUE	0	0	0
P01189	POMC	seq.2558.51	0	0	0	1	2	0	0	0	2	0	FALSE	FALSE	0	0	0
P01189	POMC	seq.4890.10	0	0	0	1	0	0	0	0	1	0	FALSE	FALSE	0	0	0
P01189	POMC	seq.9204.33	0	0	0	1	1	1	0	0	2	2	FALSE	FALSE	0	0	0
P01210	PENK	seq.9076.25	2	1	1	0	1	1	1	1	1	1	TRUE	TRUE	0	0	0
P01215	CGA	seq.14056.4	0	0	0	0	0	0	0	0	0	0	FALSE	FALSE	0	0	0
P01215	CGA	seq.2953.31	0	0	0	0	1	0	0	0	1	0	FALSE	FALSE	0	0	0
P01215	CGA	seq.3032.11	0	0	0	0	0	0	0	0	0	0	FALSE	FALSE	0	0	0
P01215	CGA	seq.3521.16	0	0	0	0	2	0	0	0	1	0	FALSE	FALSE	0	0	0
P01215	CGA	seq.4914.10	0	0	0	0	1	0	0	0	1	0	FALSE	FALSE	0	0	0
P01222	TSHB	seq.3521.16	0	0	0	0	2	2	0	0	1	1	FALSE	FALSE	0	0	0
P01225	FSHB	seq.3032.11	0	0	0	2	0	0	0	0	0	1	FALSE	FALSE	0	0	0
P01225	FSHB	seq.8036.75	0	0	0	2	0	0	0	0	0	0	FALSE	FALSE	0	0	0
P01229	LHB	seq.2953.31	0	0	0	2	1	0	0	0	1	0	FALSE	FALSE	0	0	0
P01229	LHB	seq.8376.25	0	1	0	2	0	0	1	0	0	0	FALSE	FALSE	0	1	1
P01236	PRL	seq.10967.12	0	0	0	0	0	0	0	0	0	0	FALSE	FALSE	0	0	0
P01236	PRL	seq.2585.2	0	0	0	0	0	0	0	0	0	0	FALSE	FALSE	0	0	0
P01241	GH1	seq.8462.18	0	0	0	0	0	0	0	0	0	0	FALSE	FALSE	0	0	0
P01242	GH2	seq.10978.39	0	0	0	1	0	0	0	0	0	0	FALSE	FALSE	0	0	0
P01266	TG	seq.18839.24	0	1	1	1	1	0	1	1	1	0	FALSE	FALSE	0	1	1
P01270	PTH	seq.19640.2	0	0	0	1	0	0	0	0	0	0	FALSE	FALSE	0	0	0
P01270	PTH	seq.5954.62	0	0	0	1	0	1	0	0	0	1	FALSE	FALSE	0	0	0
P01275	GCG	seq.4891.50	0	0	0	2	0	1	0	0	0	1	FALSE	FALSE	0	0	0
P01298	PPY	seq.4588.1	0	0	0	1	1	1	0	0	1	1	FALSE	FALSE	0	0	0
P01303	NPY	seq.20590.13	1	0	0	2	3	1	0	0	3	2	FALSE	FALSE	0	0	0
P01374	LTA	seq.3505.6	1	1	0	2	1	1	1	0	0	1	FALSE	FALSE	1	0	0
P01374	LTA	seq.3506.49	1	0	0	2	1	0	1	0	1	0	FALSE	FALSE	1	0	0
P01374	LTA	seq.4703.87	1	0	0	2	1	0	0	0	0	0	FALSE	FALSE	1	0	0
P01375	TNF	seq.5692.79	0	0	0	1	0	0	0	0	0	0	FALSE	FALSE	0	0	0
P01375	TNF	seq.5936.53	0	0	0	1	0	0	0	0	0	0	FALSE	FALSE	0	0	0
P01579	IFNG	seq.15346.31	0	0	0	1	0	0	0	0	0	0	FALSE	FALSE	0	0	0
P01579	IFNG	seq.2989.17	0	0	0	1	0	0	0	0	0	0	FALSE	FALSE	0	0	0
P01583	IL1A	seq.4851.25	0	0	0	1	0	0	0	0	0	0	FALSE	FALSE	0	0	0
P01584	IL1B	seq.3037.62	0	0	0	0	3	0	0	0	1	0	FALSE	FALSE	0	0	0
P01588	EPO	seq.5813.58	0	0	0	1	1	1	0	0	2	2	FALSE	FALSE	0	0	0
P01589	IL2RA	seq.3151.6	1	0	0	0	1	0	0	0	0	0	FALSE	FALSE	0	0	0
P01591	JCHAIN	seq.15306.20	0	0	0	0	0	0	0	0	1	0	FALSE	FALSE	0	0	0
P01730	CD4	seq.3143.3	1	0	0	0	0	0	0	0	0	0	FALSE	FALSE	1	0	0
P01732	CD8A	seq.15462.28	1	1	1	2	2	1	1	1	2	2	TRUE	TRUE	0	0	0
P01732	CD8A	seq.21692.12	1	0	0	2	1	0	0	0	0	0	FALSE	FALSE	0	0	0
P01732	CD8A	seq.5992.50	1	1	1	2	1	1	1	1	1	1	TRUE	TRUE	0	0	0
P01833	PIGR	seq.3216.2	1	1	0	2	2	2	1	0	2	2	FALSE	FALSE	1	0	0
P02008	HBZ	seq.6919.3	1	1	1	4	1	1	1	1	2	0	TRUE	TRUE	0	0	0
P02144	MB	seq.3042.7	0	0	0	1	0	0	0	0	0	0	FALSE	FALSE	0	0	0
P02452	COL1A1	seq.11140.56	0	0	0	0	1	0	0	0	1	0	FALSE	FALSE	0	0	0
P02452	COL1A1	seq.13484.69	0	0	0	0	0	0	0	0	0	0	FALSE	FALSE	0	0	0
P02458	COL2A1	seq.15569.15	1	0	0	0	1	0	0	0	0	0	FALSE	FALSE	1	0	0
P02458	COL2A1	seq.18875.125	1	1	1	0	0	0	1	1	0	0	TRUE	TRUE	1	1	1
P02461	COL3A1	seq.18880.81	0	0	0	0	1	0	0	0	1	0	FALSE	FALSE	0	0	0
P02533	KRT14	seq.22482.87	0	0	0	0	3	0	0	0	3	0	FALSE	FALSE	0	0	0
P02647	APOA1	seq.2750.3	1	1	1	0	1	0	1	1	2	0	TRUE	TRUE	1	1	1
P02649	APOE	seq.2418.55	1	1	0	1	2	1	1	0	2	1	FALSE	FALSE	1	0	0
P02649	APOE	seq.2937.10	1	1	0	1	2	1	1	0	2	1	FALSE	FALSE	1	0	1
P02649	APOE	seq.2938.55	1	1	0	1	3	1	1	0	3	1	FALSE	FALSE	1	0	0
P02649	APOE	seq.5312.49	1	1	0	1	2	1	1	0	2	1	FALSE	FALSE	1	1	1
P02652	APOA2	seq.7127.3	0	0	0	0	1	0	0	0	1	0	FALSE	FALSE	0	0	0
P02654	APOC1	seq.15364.101	1	1	1	0	1	0	1	1	0	0	TRUE	TRUE	0	0	0
P02671	FGA	seq.2796.62	1	1	1	0	0	0	0	1	0	0	TRUE	FALSE	1	0	0
P02671	FGA	seq.4907.56	1	1	1	0	0	0	1	1	0	0	TRUE	TRUE	1	1	1
P02743	APCS	seq.2474.54	1	1	1	1	2	1	1	1	0	1	TRUE	TRUE	0	0	0
P02745	C1QA	seq.2753.2	1	0	1	0	2	0	0	0	2	0	FALSE	FALSE	0	0	0
P02748	C9	seq.13722.105	1	1	1	0	0	0	1	1	1	0	TRUE	TRUE	1	1	1
P02748	C9	seq.3060.43	1	1	1	0	0	0	1	1	1	0	TRUE	TRUE	1	1	1
P02749	APOH	seq.8288.27	1	0	0	0	0	0	0	1	0	0	FALSE	FALSE	1	0	0
P02751	FN1	seq.20064.24	1	1	1	0	0	0	1	1	1	0	TRUE	TRUE	1	1	1
P02751	FN1	seq.3434.34	1	1	1	0	0	0	1	1	0	0	TRUE	TRUE	1	1	1
P02751	FN1	seq.3435.53	1	1	1	0	0	0	1	1	1	0	TRUE	TRUE	1	1	1
P02751	FN1	seq.4131.72	1	1	1	0	0	0	1	1	0	0	TRUE	TRUE	1	1	1
P02760	AMBP	seq.15453.3	1	1	1	2	1	1	0	1	1	1	TRUE	FALSE	0	0	0
P02765	AHSG	seq.10966.1	1	1	1	1	0	0	1	1	1	0	FALSE	FALSE	1	1	1
P02765	AHSG	seq.3581.53	1	1	0	1	0	0	1	0	0	0	FALSE	FALSE	1	0	0
P02771	AFP	seq.5792.8	0	0	0	3	0	0	0	0	0	0	FALSE	FALSE	0	0	0
P02774	GC	seq.15589.1	1	1	0	0	0	0	1	0	0	0	FALSE	FALSE	1	1	1
P02775	PPBP	seq.16765.52	0	0	0	3	3	3	0	0	3	3	FALSE	FALSE	0	0	0
P02775	PPBP	seq.17165.1	0	0	0	3	3	3	0	0	3	3	FALSE	FALSE	0	0	0
P02775	PPBP	seq.2790.54	0	0	0	3	3	3	0	0	3	3	FALSE	FALSE	0	0	0
P02775	PPBP	seq.4544.4	0	0	0	3	3	3	0	0	3	3	FALSE	FALSE	0	0	0
P02776	PF4	seq.2697.7	0	0	0	3	3	3	0	0	2	3	FALSE	FALSE	0	0	0
P02778	CXCL10	seq.4141.79	0	0	0	0	0	0	0	0	0	0	FALSE	FALSE	0	0	0
P02786	TFRC	seq.6895.1	1	0	0	3	0	0	0	0	0	1	FALSE	FALSE	1	0	0
P02786	TFRC	seq.8795.48	1	1	0	3	4	4	1	0	4	3	FALSE	FALSE	1	0	0
P02787	TF	seq.4162.54	1	1	0	0	2	0	0	1	0	0	FALSE	FALSE	0	1	0
P02818	BGLAP	seq.11067.13	1	0	0	1	1	0	0	0	1	0	FALSE	FALSE	0	0	0
P02818	BGLAP	seq.5747.67	1	0	0	1	0	0	0	0	0	0	FALSE	FALSE	0	0	0
P03950	ANG	seq.4874.3	1	1	1	0	0	0	1	1	0	0	TRUE	TRUE	0	0	0
P03951	F11	seq.2190.55	1	1	1	1	1	1	1	1	1	1	TRUE	TRUE	0	0	0
P03952	KLKB1	seq.4152.58	1	1	0	1	1	1	1	0	1	1	FALSE	FALSE	1	0	0
P03956	MMP1	seq.4924.32	1	1	1	2	3	3	1	1	1	2	TRUE	TRUE	0	0	0
P04040	CAT	seq.3488.64	1	1	1	1	1	1	1	1	1	1	TRUE	TRUE	0	0	0
P04054	PLA2G1B	seq.4910.21	1	0	1	1	1	0	0	0	0	0	FALSE	FALSE	0	0	0
P04062	GBA	seq.18331.3	0	1	0	0	2	0	0	0	2	0	FALSE	FALSE	0	0	0
P04066	FUCA1	seq.21384.2	1	1	1	2	2	2	1	1	3	3	TRUE	TRUE	1	1	1
P04070	PROC	seq.2961.1	1	1	1	1	1	1	1	1	1	1	TRUE	TRUE	1	1	1
P04070	PROC	seq.3758.63	1	1	1	1	1	1	1	1	2	2	TRUE	TRUE	1	1	1
P04070	PROC	seq.3758.68	1	0	0	1	1	0	0	0	0	0	FALSE	FALSE	1	0	0
P04080	CSTB	seq.19768.13	1	1	1	0	0	0	1	1	0	0	TRUE	TRUE	0	0	0
P04083	ANXA1	seq.4960.72	0	0	0	0	0	0	0	0	0	0	FALSE	FALSE	0	0	0
P04085	PDGFA	seq.4499.21	0	0	0	3	3	3	0	0	3	3	FALSE	FALSE	0	0	0
P04090	RLN2	seq.6621.10	0	0	0	0	1	0	0	0	0	0	FALSE	FALSE	0	0	0
P04114	APOB	seq.2797.56	0	1	0	0	2	0	1	0	2	0	FALSE	FALSE	0	1	1
P04118	CLPS	seq.5749.53	1	1	1	0	0	0	1	1	0	0	TRUE	TRUE	1	1	1
P04141	CSF2	seq.4697.59	1	0	0	0	0	0	0	0	0	0	FALSE	FALSE	1	0	0
P04155	TFF1	seq.9185.15	1	1	1	0	0	0	1	1	0	0	TRUE	TRUE	0	0	0
P04179	SOD2	seq.5008.51	1	0	0	1	2	0	0	0	2	0	FALSE	FALSE	1	0	0
P04180	LCAT	seq.15413.3	0	0	0	2	2	0	0	0	1	0	FALSE	FALSE	0	0	0
P04183	TK1	seq.4301.58	0	0	0	1	1	0	0	0	1	0	FALSE	FALSE	0	0	0
P04196	HRG	seq.4996.66	1	1	1	0	0	0	1	1	0	0	FALSE	FALSE	1	1	1
P04216	THY1	seq.20564.53	1	1	1	0	0	0	1	1	0	0	TRUE	TRUE	0	0	0
P04217	A1BG	seq.16561.9	1	1	0	1	0	1	1	0	0	1	FALSE	FALSE	0	1	1
P04233	CD74	seq.6974.6	0	0	0	3	0	0	0	0	0	0	FALSE	FALSE	0	0	0
P04233	CD74	seq.8748.45	0	0	0	3	0	0	0	0	0	0	FALSE	FALSE	0	0	0
P04275	VWF	seq.3050.7	2	2	1	2	1	2	1	1	1	1	FALSE	TRUE	1	1	0
P04278	SHBG	seq.4929.55	1	1	0	0	1	1	1	0	0	0	FALSE	FALSE	0	0	0
P04278	SHBG	seq.7909.37	1	1	0	0	0	0	1	0	1	1	FALSE	FALSE	0	0	0
P04406	GAPDH	seq.3848.14	0	0	0	0	0	0	0	0	0	0	FALSE	FALSE	0	0	0
P04626	ERBB2	seq.2616.23	1	0	0	1	0	0	0	0	0	0	FALSE	FALSE	1	0	0
P04637	TP53	seq.6123.69	0	0	0	0	0	0	0	0	0	0	FALSE	FALSE	0	0	0
P04637	TP53	seq.6168.11	0	0	0	0	1	0	0	0	1	0	FALSE	FALSE	0	0	0
P04746	AMY2A	seq.18917.53	1	1	1	1	1	1	1	1	1	1	FALSE	FALSE	0	0	0
P04792	HSPB1	seq.11103.24	1	1	1	1	0	0	1	1	0	0	TRUE	TRUE	0	0	0
P05000	IFNW1	seq.7196.21	0	0	0	0	1	0	0	0	1	0	FALSE	FALSE	0	0	0
P05026	ATP1B1	seq.13392.13	0	0	0	0	1	0	0	0	1	0	FALSE	FALSE	0	0	0
P05060	CHGB	seq.8235.48	1	0	0	1	0	0	0	0	0	0	FALSE	FALSE	1	0	0
P05067	APP	seq.3171.57	0	0	0	3	3	3	0	0	3	3	FALSE	FALSE	0	0	0
P05089	ARG1	seq.5867.60	1	0	0	0	1	0	0	0	1	0	FALSE	FALSE	1	0	0
P05090	APOD	seq.4712.28	0	0	0	0	3	0	0	0	3	0	FALSE	FALSE	0	0	0
P05090	APOD	seq.8262.20	0	0	0	0	1	0	0	0	1	0	FALSE	FALSE	0	0	0
P05091	ALDH2	seq.18381.16	1	1	1	0	0	0	1	1	0	0	TRUE	TRUE	1	1	1
P05107	ITGB2	seq.12750.9	1	0	0	2	2	0	0	0	0	0	FALSE	FALSE	1	0	0
P05107	ITGB2	seq.21903.6	1	0	0	2	0	0	0	0	1	0	FALSE	FALSE	1	0	0
P05112	IL4	seq.13663.2	0	0	0	0	0	0	0	0	0	0	FALSE	FALSE	0	0	0
P05112	IL4	seq.2906.55	0	0	0	0	0	0	0	0	0	0	FALSE	FALSE	0	0	0
P05113	IL5	seq.11071.1	0	0	0	1	0	0	0	0	0	0	FALSE	FALSE	0	0	0
P05113	IL5	seq.3741.4	0	0	0	1	0	0	0	0	0	0	FALSE	FALSE	0	0	0
P05121	SERPINE1	seq.2925.9	0	0	0	3	1	3	0	0	0	3	FALSE	FALSE	0	0	0
P05154	SERPINA5	seq.3389.7	1	1	1	1	3	1	1	1	1	1	TRUE	TRUE	1	1	1
P05155	SERPING1	seq.13710.6	1	1	1	1	1	1	1	1	2	1	FALSE	FALSE	1	1	1
P05155	SERPING1	seq.4479.14	1	1	1	1	1	1	1	1	1	1	TRUE	TRUE	1	1	1
P05156	CFI	seq.2567.5	1	1	1	0	0	0	1	1	0	0	TRUE	TRUE	1	1	1
P05160	F13B	seq.16927.9	1	1	1	1	1	0	1	1	0	0	TRUE	TRUE	1	1	1
P05160	F13B	seq.5658.64	1	1	1	1	0	0	1	1	0	0	TRUE	TRUE	1	1	1
P05164	MPO	seq.2580.83	0	1	1	0	4	2	1	1	3	2	FALSE	FALSE	0	1	1
P05187	ALPP	seq.7813.6	1	1	1	1	0	1	0	1	0	1	TRUE	FALSE	1	1	0
P05231	IL6	seq.21946.79	0	0	0	1	0	0	0	0	0	0	FALSE	FALSE	0	0	0
P05231	IL6	seq.2573.20	0	0	0	1	0	0	0	0	0	0	FALSE	FALSE	0	0	0
P05231	IL6	seq.4673.13	0	0	0	1	1	1	0	0	0	1	FALSE	FALSE	0	0	0
P05305	EDN1	seq.6495.14	1	0	0	1	0	0	0	0	0	0	FALSE	FALSE	1	0	0
P05362	ICAM1	seq.4342.10	1	1	1	1	1	1	1	1	1	1	TRUE	TRUE	1	1	1
P05412	JUN	seq.10356.21	0	0	0	2	0	0	0	0	0	0	FALSE	FALSE	0	0	0
P05413	FABP3	seq.4696.2	1	0	0	0	0	0	0	0	0	0	FALSE	FALSE	0	0	0
P05413	FABP3	seq.5437.63	1	0	0	0	0	0	0	0	1	0	FALSE	FALSE	0	0	0
P05451	REG1A	seq.13095.51	1	1	1	2	1	2	1	1	1	2	TRUE	TRUE	0	0	0
P05452	CLEC3B	seq.5701.81	0	1	1	0	1	0	1	1	1	1	FALSE	FALSE	0	0	0
P05455	SSB	seq.13526.5	0	0	0	0	1	0	0	0	0	0	FALSE	FALSE	0	0	0
P05455	SSB	seq.13625.19	0	0	0	0	0	0	0	0	0	0	FALSE	FALSE	0	0	0
P05543	SERPINA7	seq.2706.69	1	1	2	0	0	0	1	2	0	0	FALSE	FALSE	1	1	1
P05546	SERPIND1	seq.3316.58	0	0	0	1	1	1	0	0	1	1	FALSE	FALSE	0	0	0
P05556	ITGB1	seq.20215.45	0	0	0	1	0	0	0	0	0	0	FALSE	FALSE	0	0	0
P05556	ITGB1	seq.21688.50	0	1	0	1	2	0	1	0	2	1	FALSE	FALSE	0	1	1
P05556	ITGB1	seq.21698.11	0	0	0	1	2	1	0	0	1	0	FALSE	FALSE	0	0	0
P05556	ITGB1	seq.21901.14	0	0	0	1	0	0	0	0	0	0	FALSE	FALSE	0	0	0
P05556	ITGB1	seq.21905.10	0	0	0	1	0	0	0	0	0	0	FALSE	FALSE	0	0	0
P05556	ITGB1	seq.21909.10	0	0	0	1	1	0	0	0	0	0	FALSE	FALSE	0	0	0
P05556	ITGB1	seq.21909.2	0	0	0	1	1	0	0	0	0	0	FALSE	FALSE	0	0	0
P05556	ITGB1	seq.23949.12	0	0	0	1	2	0	0	0	0	0	FALSE	FALSE	0	0	0
P05556	ITGB1	seq.3503.4	0	0	0	1	1	0	0	0	1	0	FALSE	FALSE	0	0	0
P05783	KRT18	seq.5354.11	0	0	0	1	0	0	0	0	1	0	FALSE	FALSE	0	0	0
P05937	CALB1	seq.9918.23	0	0	0	0	2	0	0	0	1	0	FALSE	FALSE	0	0	0
P06127	CD5	seq.14065.11	1	0	0	2	0	0	0	0	0	0	FALSE	FALSE	0	0	0
P06127	CD5	seq.5596.75	1	0	0	2	3	0	0	0	5	0	FALSE	FALSE	0	0	0
P06132	UROD	seq.19289.29	1	1	1	0	0	0	1	1	0	0	FALSE	FALSE	0	1	1
P06213	INSR	seq.3448.13	0	0	0	1	4	2	0	0	3	2	FALSE	FALSE	0	0	0
P06276	BCHE	seq.15514.26	1	1	1	2	4	3	1	1	1	2	TRUE	TRUE	0	0	0
P06276	BCHE	seq.8239.223	1	1	1	2	1	3	1	1	0	1	TRUE	TRUE	0	0	0
P06280	GLA	seq.15588.17	1	1	2	0	0	0	1	2	0	0	FALSE	FALSE	0	0	0
P06396	GSN	seq.16607.78	1	1	1	0	0	0	1	1	0	0	TRUE	TRUE	1	1	1
P06396	GSN	seq.4775.34	1	1	1	0	2	0	1	1	0	0	TRUE	TRUE	1	1	1
P06401	PGR	seq.15693.9	0	0	0	1	0	0	0	0	0	0	FALSE	FALSE	0	0	0
P06493	CDK1	seq.3422.4	0	0	0	1	0	0	0	0	0	0	FALSE	FALSE	0	0	0
P06681	C2	seq.3186.2	1	1	1	0	0	0	1	1	0	0	FALSE	FALSE	1	1	1
P06727	APOA4	seq.17685.9	0	1	0	0	0	0	1	0	0	0	FALSE	FALSE	0	1	1
P06729	CD2	seq.7100.31	0	0	0	0	1	0	0	0	1	0	FALSE	FALSE	0	0	0
P06730	EIF4E	seq.19263.147	0	0	0	0	0	0	0	0	0	0	FALSE	FALSE	0	0	0
P06733	ENO1	seq.11105.171	0	0	0	0	0	0	0	0	0	0	FALSE	FALSE	0	0	0
P06734	FCER2	seq.3291.30	1	1	1	2	3	2	1	1	3	2	TRUE	TRUE	0	0	0
P06744	GPI	seq.4272.46	0	0	0	1	1	1	0	0	1	1	FALSE	FALSE	0	0	0
P06748	NPM1	seq.21244.57	0	0	0	0	0	0	0	0	0	0	FALSE	FALSE	0	0	0
P06748	NPM1	seq.8870.38	0	0	0	0	1	0	0	0	0	0	FALSE	FALSE	0	0	0
P06753	TPM3	seq.12372.50	0	0	0	0	0	0	0	0	1	0	FALSE	FALSE	0	0	0
P06753	TPM3	seq.9890.8	0	0	0	0	0	0	0	0	0	0	FALSE	FALSE	0	0	0
P06756	ITGAV	seq.20187.10	0	0	0	1	0	1	0	0	0	1	FALSE	FALSE	0	0	0
P06756	ITGAV	seq.20189.28	0	0	0	1	1	0	0	0	2	0	FALSE	FALSE	0	0	0
P06756	ITGAV	seq.20189.4	0	0	0	1	0	0	0	0	0	0	FALSE	FALSE	0	0	0
P06756	ITGAV	seq.20191.13	0	0	0	1	0	0	0	0	0	0	FALSE	FALSE	0	0	0
P06756	ITGAV	seq.20215.45	0	0	0	1	0	0	0	0	0	0	FALSE	FALSE	0	0	0
P06756	ITGAV	seq.4917.62	0	0	0	1	1	0	0	0	1	0	FALSE	FALSE	0	0	0
P06850	CRH	seq.19637.9	1	0	0	3	0	0	0	0	1	0	FALSE	FALSE	0	0	0
P06850	CRH	seq.5614.44	1	0	0	3	0	0	0	0	0	0	FALSE	FALSE	0	0	0
P06858	LPL	seq.21987.76	1	0	0	0	1	0	0	0	0	0	FALSE	FALSE	1	0	0
P07093	SERPINE2	seq.19154.41	1	1	1	2	3	3	1	1	3	3	TRUE	TRUE	0	0	0
P07093	SERPINE2	seq.3217.74	1	1	1	2	2	2	1	1	1	2	TRUE	TRUE	0	0	0
P07108	DBI	seq.16919.1	1	0	0	0	0	0	1	0	0	0	FALSE	FALSE	1	0	1
P07148	FABP1	seq.11516.7	1	1	1	0	0	0	1	1	0	0	TRUE	TRUE	1	1	1
P07196	NEFL	seq.10082.251	0	0	0	1	2	0	0	0	2	0	FALSE	FALSE	0	0	0
P07225	PROS1	seq.2700.56	0	1	1	1	1	1	1	1	1	1	FALSE	FALSE	0	0	0
P07237	P4HB	seq.11450.110	0	0	0	0	1	0	0	0	0	0	FALSE	FALSE	0	0	0
P07237	P4HB	seq.4278.14	0	0	0	0	0	0	0	0	0	0	FALSE	FALSE	0	0	0
P07288	KLK3	seq.13699.6	1	1	1	0	0	0	1	1	0	0	FALSE	FALSE	0	0	1
P07288	KLK3	seq.21232.39	1	1	1	0	0	0	1	1	0	0	FALSE	FALSE	0	0	1
P07288	KLK3	seq.4330.4	1	1	1	0	1	0	1	1	0	0	FALSE	FALSE	0	1	1
P07288	KLK3	seq.8468.19	1	1	1	0	0	0	1	1	0	0	FALSE	FALSE	0	1	1
P07306	ASGR1	seq.5452.71	1	1	1	1	1	1	1	1	1	2	TRUE	TRUE	0	0	0
P07307	ASGR2	seq.9474.22	1	0	0	1	0	0	0	0	0	0	FALSE	FALSE	0	0	0
P07311	ACYP1	seq.20370.6	1	1	1	0	0	0	1	1	0	0	TRUE	TRUE	1	1	1
P07320	CRYGD	seq.12366.16	1	0	0	1	0	0	0	0	1	0	FALSE	FALSE	0	0	0
P07333	CSF1R	seq.13682.47	1	1	0	1	3	3	1	0	2	2	FALSE	FALSE	1	0	0
P07333	CSF1R	seq.2638.12	1	1	0	1	2	2	1	0	2	2	FALSE	FALSE	1	0	0
P07339	CTSD	seq.5508.62	1	1	1	1	1	1	1	1	1	0	TRUE	TRUE	1	1	1
P07355	ANXA2	seq.13700.10	0	1	1	1	0	0	1	1	0	0	FALSE	FALSE	0	0	0
P07355	ANXA2	seq.4961.17	0	1	1	1	0	0	0	0	0	0	FALSE	FALSE	0	0	0
P07358	C8B	seq.2429.27	1	0	0	1	3	1	0	0	3	1	FALSE	FALSE	0	0	0
P07359	GP1BA	seq.4990.87	1	1	1	2	1	2	1	1	2	3	FALSE	TRUE	0	0	0
P07451	CA3	seq.3799.11	0	1	1	0	0	0	0	0	0	0	FALSE	FALSE	0	1	0
P07478	PRSS2	seq.5034.79	1	1	1	1	2	2	1	1	1	1	TRUE	TRUE	0	0	0
P07492	GRP	seq.5897.58	1	0	0	0	0	0	0	0	0	0	FALSE	FALSE	0	0	0
P07492	GRP	seq.8400.74	1	0	0	0	2	0	0	0	0	0	FALSE	FALSE	0	0	0
P07585	DCN	seq.2666.53	0	1	0	0	0	0	0	0	0	0	FALSE	FALSE	0	0	0
P07602	PSAP	seq.6207.10	0	1	0	3	1	1	1	0	1	1	FALSE	FALSE	0	0	0
P07741	APRT	seq.10088.37	1	1	1	1	0	0	1	1	0	0	TRUE	TRUE	0	0	0
P07766	CD3E	seq.18870.1	0	0	0	0	5	0	0	0	2	0	FALSE	FALSE	0	0	0
P07766	CD3E	seq.8069.85	0	0	0	0	2	0	0	0	2	0	FALSE	FALSE	0	0	0
P07858	CTSB	seq.3061.61	1	0	1	0	4	0	0	0	2	0	FALSE	FALSE	1	0	0
P07858	CTSB	seq.8007.19	1	1	1	0	0	0	1	1	0	0	FALSE	FALSE	1	1	1
P07911	UMOD	seq.9451.20	1	0	0	0	4	0	0	0	6	0	FALSE	FALSE	0	0	0
P07942	LAMB1	seq.18347.15	1	1	0	1	0	0	1	0	0	0	FALSE	FALSE	0	1	1
P07947	YES1	seq.2878.66	0	0	0	0	1	0	0	0	1	0	FALSE	FALSE	0	0	0
P07948	LYN	seq.3381.24	0	0	0	0	1	1	0	0	0	0	FALSE	FALSE	0	0	0
P07948	LYN	seq.3453.87	0	0	0	0	0	0	0	0	0	0	FALSE	FALSE	0	0	0
P07949	RET	seq.3220.40	1	1	0	0	0	0	1	0	0	0	FALSE	FALSE	1	0	0
P07954	FH	seq.13384.110	0	1	0	0	1	0	1	0	0	0	FALSE	FALSE	0	0	0
P07992	ERCC1	seq.12585.39	0	0	0	0	0	0	0	0	0	0	FALSE	FALSE	0	0	0
P07998	RNASE1	seq.7211.2	1	2	2	0	0	0	2	2	0	0	TRUE	TRUE	0	0	0
P08069	IGF1R	seq.4232.19	1	1	1	2	2	1	1	1	1	1	FALSE	TRUE	0	0	0
P08118	MSMB	seq.10620.21	1	1	1	1	2	1	1	1	2	2	TRUE	TRUE	0	0	0
P08134	RHOC	seq.17764.108	0	0	0	1	2	2	0	0	1	1	FALSE	FALSE	0	0	0
P08138	NGFR	seq.8374.5	0	0	0	0	0	0	0	0	0	0	FALSE	FALSE	0	0	0
P08174	CD55	seq.5069.9	1	1	1	1	1	1	1	1	2	2	TRUE	FALSE	0	0	0
P08185	SERPINA6	seq.4785.30	1	0	0	0	0	0	0	0	1	0	FALSE	FALSE	1	0	0
P08217	CELA2A	seq.7140.1	1	1	1	3	1	2	1	1	1	2	FALSE	FALSE	0	1	1
P08236	GUSB	seq.15562.24	0	0	0	3	4	4	0	0	4	4	FALSE	FALSE	0	0	0
P08254	MMP3	seq.2788.55	1	0	0	0	3	0	0	0	2	0	FALSE	FALSE	1	0	0
P08263	GSTA1	seq.12446.49	1	1	1	0	1	1	1	1	1	1	TRUE	TRUE	1	1	1
P08263	GSTA1	seq.17138.8	1	1	1	0	0	0	1	1	1	1	TRUE	TRUE	1	1	1
P08294	SOD3	seq.5660.51	1	1	1	1	2	0	1	1	1	0	TRUE	TRUE	1	1	1
P08294	SOD3	seq.8463.2	1	1	1	1	1	1	1	1	2	1	FALSE	FALSE	1	1	1
P08319	ADH4	seq.8325.37	1	1	1	1	1	1	1	1	1	1	TRUE	TRUE	1	1	1
P08397	HMBS	seq.11530.37	0	0	0	1	0	1	0	0	0	1	FALSE	FALSE	0	0	0
P08473	MME	seq.20219.25	0	0	0	2	0	0	0	0	0	0	FALSE	FALSE	0	0	0
P08571	CD14	seq.16914.104	1	1	0	1	1	1	1	0	1	2	FALSE	FALSE	1	1	1
P08571	CD14	seq.8969.49	1	1	0	1	0	1	1	0	0	0	FALSE	FALSE	1	1	1
P08579	SNRPB2	seq.17364.8	0	0	0	0	0	0	0	0	0	0	FALSE	FALSE	0	0	0
P08581	MET	seq.11814.29	1	1	1	1	2	2	1	0	2	2	TRUE	FALSE	0	0	1
P08581	MET	seq.2837.3	1	1	1	1	1	1	1	0	1	1	FALSE	FALSE	0	1	1
P08590	MYL3	seq.18376.19	0	0	0	0	0	0	0	0	0	0	FALSE	FALSE	0	0	0
P08603	CFH	seq.4159.130	1	1	0	2	0	0	1	0	0	0	FALSE	FALSE	0	1	1
P08648	ITGA5	seq.21909.10	0	0	0	1	1	0	0	0	0	0	FALSE	FALSE	0	0	0
P08648	ITGA5	seq.21909.2	0	0	0	1	1	0	0	0	0	0	FALSE	FALSE	0	0	0
P08648	ITGA5	seq.6932.42	0	0	0	1	0	0	0	0	0	0	FALSE	FALSE	0	0	0
P08670	VIM	seq.15540.6	0	0	0	0	1	0	0	0	0	0	FALSE	FALSE	0	0	0
P08697	SERPINF2	seq.3024.18	1	1	0	0	1	0	1	1	0	0	FALSE	FALSE	1	0	0
P08700	IL3	seq.4717.55	0	0	0	0	1	0	0	0	0	0	FALSE	FALSE	0	0	0
P08709	F7	seq.3184.25	1	1	0	3	1	3	1	0	1	4	TRUE	TRUE	1	1	1
P08727	KRT19	seq.15606.19	0	0	0	0	2	0	0	0	2	0	FALSE	FALSE	0	0	0
P08758	ANXA5	seq.14158.17	0	0	0	0	0	0	0	0	2	0	FALSE	FALSE	0	0	0
P08833	IGFBP1	seq.13741.36	0	0	0	0	0	0	0	0	0	0	FALSE	FALSE	0	0	0
P08833	IGFBP1	seq.2771.35	0	0	0	0	0	0	0	0	0	0	FALSE	FALSE	0	0	0
P08887	IL6R	seq.15602.43	1	1	1	0	0	0	1	1	0	0	FALSE	FALSE	1	1	1
P08887	IL6R	seq.21946.79	1	0	0	0	0	0	0	0	0	0	FALSE	FALSE	1	0	0
P08887	IL6R	seq.4139.71	1	1	1	0	0	0	1	1	0	0	FALSE	FALSE	1	1	1
P08887	IL6R	seq.8092.29	1	1	1	0	1	0	1	1	0	0	FALSE	FALSE	1	1	1
P08962	CD63	seq.9190.7	0	0	0	2	1	0	0	0	1	0	FALSE	FALSE	0	0	0
P09038	FGF2	seq.3025.50	1	0	0	1	0	0	0	0	0	0	FALSE	FALSE	0	0	0
P09104	ENO2	seq.10339.48	1	0	1	0	0	0	0	1	0	0	FALSE	FALSE	0	0	0
P09104	ENO2	seq.11083.23	1	0	0	0	1	0	0	0	2	0	FALSE	FALSE	0	0	0
P09105	HBQ1	seq.18198.51	1	1	1	1	0	0	0	1	0	1	TRUE	FALSE	0	0	0
P09105	HBQ1	seq.7965.25	1	0	0	1	2	0	0	0	3	0	FALSE	FALSE	0	0	0
P09110	ACAA1	seq.17782.23	0	0	0	0	0	0	0	0	0	0	FALSE	FALSE	0	0	0
P09211	GSTP1	seq.13576.15	1	0	0	0	0	0	0	0	0	0	FALSE	FALSE	1	0	0
P09211	GSTP1	seq.4911.49	1	1	0	0	0	0	1	0	0	0	FALSE	FALSE	1	0	1
P09237	MMP7	seq.2789.26	1	1	1	0	0	0	1	1	0	0	TRUE	TRUE	1	1	1
P09237	MMP7	seq.8475.15	1	0	0	0	0	0	0	0	0	0	FALSE	FALSE	1	0	0
P09238	MMP10	seq.10479.18	1	1	1	1	0	1	1	1	0	1	TRUE	TRUE	0	0	0
P09238	MMP10	seq.8479.4	1	1	1	1	0	1	1	1	0	1	TRUE	TRUE	0	0	0
P09326	CD48	seq.3292.75	1	0	0	3	0	2	1	0	0	2	FALSE	FALSE	1	0	0
P09341	CXCL1	seq.2985.35	1	1	1	1	0	1	1	1	0	1	TRUE	TRUE	0	0	0
P09382	LGALS1	seq.8046.9	1	0	0	0	1	0	0	0	1	0	FALSE	FALSE	0	0	0
P09417	QDPR	seq.11257.1	0	1	1	0	0	0	0	0	0	0	FALSE	FALSE	0	1	0
P09455	RBP1	seq.19279.42	1	0	1	0	0	0	0	0	0	0	FALSE	FALSE	0	0	0
P09455	RBP1	seq.22955.28	1	1	1	0	0	0	1	1	0	0	TRUE	TRUE	0	1	1
P09466	PAEP	seq.8867.18	1	0	0	0	0	0	0	0	0	0	FALSE	FALSE	0	0	0
P09467	FBP1	seq.7206.20	1	1	1	2	0	1	1	1	0	1	TRUE	TRUE	1	1	1
P09486	SPARC	seq.14110.200	0	0	0	4	1	3	0	0	0	2	FALSE	FALSE	0	0	0
P09486	SPARC	seq.3043.49	0	0	0	4	3	3	0	0	3	3	FALSE	FALSE	0	0	0
P09496	CLTA	seq.19257.11	0	0	0	0	2	1	0	0	2	1	FALSE	FALSE	0	0	0
P09525	ANXA4	seq.17164.15	1	1	1	0	1	0	1	1	0	0	TRUE	TRUE	0	0	0
P09529	INHBB	seq.13676.46	1	1	1	0	1	0	1	1	1	0	TRUE	TRUE	0	0	0
P09529	INHBB	seq.16746.12	1	0	0	0	0	0	0	0	0	0	FALSE	FALSE	0	0	0
P09529	INHBB	seq.4383.97	1	0	0	0	1	0	0	0	1	0	FALSE	FALSE	0	0	0
P09529	INHBB	seq.8467.9	1	0	0	0	0	0	0	1	0	0	FALSE	FALSE	0	0	0
P09543	CNP	seq.6609.22	1	1	1	0	0	0	0	1	0	0	TRUE	FALSE	1	0	0
P09564	CD7	seq.12008.3	0	0	0	1	0	1	0	0	1	1	FALSE	FALSE	0	0	0
P09601	HMOX1	seq.17398.55	0	0	0	4	2	4	0	0	2	4	FALSE	FALSE	0	0	0
P09603	CSF1	seq.10741.22	1	0	0	0	0	0	1	0	0	0	FALSE	FALSE	0	0	1
P09603	CSF1	seq.3738.54	1	0	0	0	1	0	0	0	1	0	FALSE	FALSE	0	0	0
P09619	PDGFRB	seq.3459.49	1	1	1	0	0	0	1	1	0	0	TRUE	TRUE	0	0	0
P09668	CTSH	seq.8465.52	1	1	0	1	1	1	1	0	2	1	FALSE	FALSE	0	1	1
P09668	CTSH	seq.8644.46	1	1	1	1	1	1	1	1	1	0	FALSE	FALSE	0	0	0
P09681	GIP	seq.16292.288	0	0	0	2	0	1	0	0	0	1	FALSE	FALSE	0	0	0
P09681	GIP	seq.5755.29	0	0	0	2	1	0	0	0	1	0	FALSE	FALSE	0	0	0
P09683	SCT	seq.3728.52	0	0	0	0	1	0	0	0	0	0	FALSE	FALSE	0	0	0
P09693	CD3G	seq.7924.7	0	0	0	0	0	0	0	0	1	0	FALSE	FALSE	0	0	0
P09758	TACSTD2	seq.14034.22	1	0	0	2	0	0	0	0	0	0	FALSE	FALSE	1	0	0
P09758	TACSTD2	seq.2619.72	1	0	0	2	0	0	0	0	0	0	FALSE	FALSE	1	0	0
P09769	FGR	seq.3810.50	0	0	0	0	0	0	0	0	0	0	FALSE	FALSE	0	0	0
P09871	C1S	seq.20203.45	1	1	1	1	1	1	1	1	1	1	TRUE	TRUE	1	1	1
P09871	C1S	seq.8840.61	1	1	1	1	1	1	1	1	1	1	TRUE	TRUE	1	1	1
P09874	PARP1	seq.10534.40	0	0	0	1	1	0	0	0	0	0	FALSE	FALSE	0	0	0
P09874	PARP1	seq.8893.29	0	0	0	1	1	0	0	0	0	0	FALSE	FALSE	0	0	0
P09919	CSF3	seq.4840.73	0	0	0	0	1	0	0	0	1	0	FALSE	FALSE	0	0	0
P09919	CSF3	seq.8952.65	0	0	0	0	0	0	0	0	0	0	FALSE	FALSE	0	0	0
P09923	ALPI	seq.10463.23	0	0	0	4	2	2	0	0	2	2	FALSE	FALSE	0	0	0
P09923	ALPI	seq.17441.4	0	1	0	4	2	2	1	0	2	2	FALSE	FALSE	0	1	1
P09958	FURIN	seq.6276.16	1	0	0	0	1	0	0	0	0	0	FALSE	FALSE	0	0	0
P09960	LTA4H	seq.3204.2	0	0	0	0	0	0	0	0	0	0	FALSE	FALSE	0	0	0
P0C7L1	SPINK8	seq.7962.11	1	0	0	0	0	0	0	0	0	0	FALSE	FALSE	1	0	0
P0C7M8	CLEC2L	seq.8242.9	0	0	0	0	0	0	0	0	0	0	FALSE	FALSE	0	0	0
P0C862	C1QTNF9	seq.16605.2	1	1	0	0	0	0	1	0	0	0	FALSE	FALSE	0	1	1
P0C862	C1QTNF9	seq.6019.12	1	0	0	0	3	0	0	0	2	0	FALSE	FALSE	0	0	0
P0CG30	GSTT2B	seq.11273.176	1	0	0	0	0	0	0	0	0	0	FALSE	FALSE	0	0	0
P0CG37	CFC1	seq.3294.55	0	0	0	0	0	0	0	0	0	0	FALSE	FALSE	0	0	0
P0DJD7	PGA4	seq.22572.19	0	0	0	0	0	0	0	0	1	0	FALSE	FALSE	0	0	0
P0DML2	CSH1	seq.13103.125	0	0	0	0	1	0	0	0	3	0	FALSE	FALSE	0	0	0
P0DML2	CSH1	seq.6229.13	0	0	0	0	0	0	0	0	0	0	FALSE	FALSE	0	0	0
P0DMV8	HSPA1A	seq.10721.76	1	0	0	3	0	1	0	0	0	0	FALSE	FALSE	1	0	0
P0DMV8	HSPA1A	seq.10749.18	1	0	0	3	0	0	0	1	0	0	FALSE	FALSE	1	0	0
P0DMV8	HSPA1A	seq.10803.22	1	0	0	3	0	0	0	0	0	0	FALSE	FALSE	1	0	0
P0DMV8	HSPA1A	seq.11157.35	1	0	0	3	1	0	0	0	2	0	FALSE	FALSE	1	0	0
P0DMV8	HSPA1A	seq.14237.1	1	0	0	3	2	0	0	0	2	0	FALSE	FALSE	1	0	0
P0DMV8	HSPA1A	seq.16780.6	1	0	1	3	1	0	0	1	0	0	FALSE	FALSE	1	0	0
P0DMV8	HSPA1A	seq.4124.24	1	0	0	3	1	2	0	0	0	1	FALSE	FALSE	1	0	0
P0DMV8	HSPA1A	seq.6563.78	1	0	1	3	0	1	0	1	0	0	FALSE	FALSE	1	0	0
P0DMV8	HSPA1A	seq.7219.152	1	0	1	3	0	0	0	1	0	0	FALSE	FALSE	1	0	0
P0DN86	CGB3_CGB5_CGB8	seq.21391.17	0	0	0	0	0	0	0	0	1	0	FALSE	FALSE	0	0	0
P0DN86	CGB3_CGB5_CGB8	seq.4914.10	0	0	0	0	1	0	0	0	1	0	FALSE	FALSE	0	0	0
P10082	PYY	seq.3727.35	1	0	1	0	0	0	0	0	0	0	FALSE	FALSE	1	0	0
P10092	CALCB	seq.17170.15	0	0	0	2	1	1	1	1	0	0	FALSE	FALSE	0	0	0
P10144	GZMB	seq.14041.13	1	1	1	1	1	1	1	1	1	1	TRUE	TRUE	1	1	1
P10144	GZMB	seq.4133.54	1	1	1	1	2	1	1	1	2	1	TRUE	TRUE	1	1	1
P10145	CXCL8	seq.3447.64	1	0	1	1	1	0	0	0	0	1	FALSE	FALSE	0	0	0
P10147	CCL3	seq.3040.59	1	1	0	0	1	0	1	0	0	0	FALSE	FALSE	1	0	0
P10301	RRAS	seq.17742.2	0	0	0	0	1	0	0	0	0	0	FALSE	FALSE	0	0	0
P10398	ARAF	seq.12583.77	0	0	0	0	2	0	0	0	2	0	FALSE	FALSE	0	0	0
P10415	BCL2	seq.3412.7	1	0	0	1	2	0	0	0	1	0	FALSE	FALSE	1	0	0
P10451	SPP1	seq.13113.7	1	1	1	0	1	0	1	1	1	0	TRUE	TRUE	0	0	0
P10523	SAG	seq.25461.3	0	0	0	0	1	0	0	0	0	0	FALSE	FALSE	0	0	0
P10599	TXN	seq.8813.160	0	0	0	0	0	0	0	0	1	0	FALSE	FALSE	0	0	0
P10606	COX5B	seq.7887.57	0	0	0	1	0	0	0	0	0	0	FALSE	FALSE	0	0	0
P10636	MAPT	seq.5854.60	0	0	0	1	0	0	0	0	0	0	FALSE	FALSE	0	0	0
P10643	C7	seq.13731.14	1	1	1	0	0	0	1	1	0	0	TRUE	TRUE	1	1	1
P10643	C7	seq.2888.49	1	1	1	0	0	0	1	1	0	0	TRUE	TRUE	1	1	1
P10644	PRKAR1A	seq.21483.155	0	0	0	0	0	0	0	0	0	0	FALSE	FALSE	0	0	0
P10645	CHGA	seq.11184.51	1	1	1	0	1	1	1	1	0	0	TRUE	TRUE	1	1	1
P10645	CHGA	seq.8476.11	1	1	0	0	0	0	1	1	0	0	FALSE	FALSE	1	0	1
P10646	TFPI	seq.3336.50	1	0	0	1	3	2	0	0	2	2	FALSE	FALSE	1	0	0
P10721	KIT	seq.2475.1	0	0	0	4	1	3	0	0	1	3	FALSE	FALSE	0	0	0
P10746	UROS	seq.11248.43	0	1	0	0	1	0	1	0	0	0	FALSE	FALSE	0	0	1
P10747	CD28	seq.20521.83	1	1	1	2	3	1	1	1	2	2	TRUE	TRUE	0	0	0
P10767	FGF6	seq.4130.71	0	0	0	0	0	0	0	0	0	0	FALSE	FALSE	0	0	0
P10909	CLU	seq.4542.24	0	0	0	0	1	0	0	0	1	0	FALSE	FALSE	0	0	0
P10912	GHR	seq.2948.58	1	1	1	0	0	0	1	1	0	0	TRUE	TRUE	0	0	0
P11215	ITGAM	seq.21981.2	1	0	0	1	0	0	0	0	0	0	FALSE	FALSE	1	0	0
P11226	MBL2	seq.3000.66	1	1	1	1	1	1	1	1	1	1	TRUE	TRUE	0	0	0
P11234	RALB	seq.18432.32	0	0	0	0	0	0	0	0	0	0	FALSE	FALSE	0	0	0
P11279	LAMP1	seq.16902.17	1	0	0	0	0	0	0	0	1	0	FALSE	FALSE	1	0	0
P11310	ACADM	seq.17333.20	0	0	0	0	0	0	0	0	0	0	FALSE	FALSE	0	0	0
P11387	TOP1	seq.2876.74	0	0	0	1	0	0	0	0	0	0	FALSE	FALSE	0	0	0
P11464	PSG1	seq.15631.18	1	0	1	0	0	0	0	0	0	0	FALSE	FALSE	1	0	0
P11487	FGF3	seq.7894.155	0	0	0	0	1	0	0	0	0	0	FALSE	FALSE	0	0	0
P11717	IGF2R	seq.16057.6	1	1	1	2	2	2	1	1	1	2	TRUE	TRUE	0	0	0
P11717	IGF2R	seq.3676.15	1	1	0	2	1	2	1	0	1	2	FALSE	FALSE	0	1	1
P12004	PCNA	seq.19364.163	0	0	0	0	0	0	0	0	0	0	FALSE	FALSE	0	0	0
P12004	PCNA	seq.2915.6	0	0	0	0	0	0	0	0	0	0	FALSE	FALSE	0	0	0
P12034	FGF5	seq.3065.65	1	0	0	0	3	0	0	0	2	0	FALSE	FALSE	0	0	0
P12081	HARS1	seq.17450.51	1	1	1	0	0	0	1	1	0	0	TRUE	TRUE	1	1	1
P12104	FABP2	seq.15385.116	1	1	1	0	0	0	1	1	0	0	TRUE	TRUE	1	1	1
P12111	COL6A3	seq.10511.10	0	0	0	0	0	0	0	0	0	0	FALSE	FALSE	0	0	0
P12111	COL6A3	seq.11196.31	0	0	0	0	2	1	0	0	0	0	FALSE	FALSE	0	0	0
P12277	CKB	seq.3714.49	0	0	0	1	1	0	0	0	1	0	FALSE	FALSE	0	0	0
P12277	CKB	seq.3800.71	0	0	0	1	0	0	0	0	0	0	FALSE	FALSE	0	0	0
P12318	FCGR2A	seq.3309.2	1	1	0	1	0	0	1	0	0	0	FALSE	FALSE	0	1	1
P12319	FCER1A	seq.9254.18	1	0	0	0	2	0	0	0	2	0	FALSE	FALSE	1	0	0
P12429	ANXA3	seq.17163.117	0	0	0	0	0	0	0	0	0	0	FALSE	FALSE	0	0	0
P12532	CKMT1A_CKMT1B	seq.15542.19	1	1	1	1	0	1	1	1	2	1	TRUE	TRUE	1	1	1
P12544	GZMA	seq.13712.104	1	1	1	2	1	0	0	1	1	0	TRUE	FALSE	1	1	0
P12544	GZMA	seq.3440.7	1	1	1	2	2	2	1	1	2	2	TRUE	TRUE	1	1	1
P12644	BMP4	seq.15667.39	0	0	0	0	0	0	0	0	2	1	FALSE	FALSE	0	0	0
P12644	BMP4	seq.6326.20	0	0	0	0	0	0	0	0	0	0	FALSE	FALSE	0	0	0
P12724	RNASE3	seq.15576.158	1	1	1	0	1	0	1	1	1	0	TRUE	TRUE	0	0	0
P12724	RNASE3	seq.5741.55	1	1	1	0	0	0	1	1	1	1	TRUE	TRUE	0	0	0
P12821	ACE	seq.10714.7	1	1	1	1	1	1	1	1	1	1	TRUE	TRUE	0	0	0
P12829	MYL4	seq.20107.11	0	0	0	0	1	0	0	0	1	0	FALSE	FALSE	0	0	0
P12830	CDH1	seq.14759.149	1	1	1	2	1	2	1	1	0	2	TRUE	TRUE	0	0	0
P12830	CDH1	seq.18429.10	1	0	0	2	3	1	0	0	2	1	FALSE	FALSE	0	0	0
P12830	CDH1	seq.2501.51	1	1	1	2	1	2	1	1	1	2	TRUE	TRUE	0	0	0
P12872	MLN	seq.5631.83	1	1	1	5	6	7	1	1	6	7	FALSE	FALSE	0	0	0
P12931	SRC	seq.15433.4	0	0	0	1	0	0	0	0	0	0	FALSE	FALSE	0	0	0
P12931	SRC	seq.5488.74	0	0	0	1	2	1	0	0	1	0	FALSE	FALSE	0	0	0
P13051	UNG	seq.22821.50	0	0	0	1	1	0	0	0	1	0	FALSE	FALSE	0	0	0
P13224	GP1BB	seq.21514.1	0	0	0	2	1	0	0	0	0	0	FALSE	FALSE	0	0	0
P13232	IL7	seq.14049.17	0	0	0	3	0	3	0	0	0	3	FALSE	FALSE	0	0	0
P13232	IL7	seq.4140.3	0	0	0	3	0	0	0	0	0	0	FALSE	FALSE	0	0	0
P13385	TDGF1	seq.5810.25	1	1	1	0	1	0	1	1	2	0	TRUE	TRUE	0	0	0
P13500	CCL2	seq.2578.67	1	0	0	3	1	1	0	0	1	2	FALSE	FALSE	0	0	0
P13501	CCL5	seq.2523.31	1	1	1	3	4	4	1	1	4	4	TRUE	TRUE	1	1	1
P13501	CCL5	seq.5480.49	1	1	1	3	3	3	1	1	3	3	TRUE	TRUE	1	1	1
P13591	NCAM1	seq.20161.41	2	2	2	0	0	0	2	2	0	0	TRUE	FALSE	0	0	0
P13591	NCAM1	seq.4498.62	2	3	3	0	1	0	2	3	0	0	TRUE	TRUE	0	0	0
P13598	ICAM2	seq.14756.29	0	0	0	3	4	2	0	0	5	3	FALSE	FALSE	0	0	0
P13598	ICAM2	seq.5486.73	0	0	0	3	3	1	0	0	3	1	FALSE	FALSE	0	0	0
P13611	VCAN	seq.9561.21	1	0	0	3	0	0	0	0	0	0	FALSE	FALSE	1	0	0
P13647	KRT5	seq.11177.16	0	1	0	1	1	0	0	0	1	1	FALSE	FALSE	0	1	0
P13667	PDIA4	seq.20525.200	0	0	0	1	1	0	0	0	0	0	FALSE	FALSE	0	0	0
P13667	PDIA4	seq.7146.16	0	0	0	1	0	0	0	0	0	0	FALSE	FALSE	0	0	0
P13667	PDIA4	seq.7146.5	0	0	0	1	0	0	0	0	0	0	FALSE	FALSE	0	0	0
P13686	ACP5	seq.3232.28	1	1	1	1	0	1	1	1	0	1	TRUE	TRUE	1	1	1
P13693	TPT1	seq.14072.9	0	0	0	1	2	0	0	0	1	0	FALSE	FALSE	0	0	0
P13693	TPT1	seq.3872.2	0	0	0	1	0	0	0	0	0	0	FALSE	FALSE	0	0	0
P13725	OSM	seq.14063.17	0	0	0	2	0	0	0	0	0	0	FALSE	FALSE	0	0	0
P13725	OSM	seq.2693.20	0	0	0	2	3	0	0	0	3	0	FALSE	FALSE	0	0	0
P13726	F3	seq.4931.59	2	0	0	3	0	0	0	0	1	0	FALSE	FALSE	0	0	0
P13727	PRG2	seq.7258.5	1	0	0	3	0	2	0	0	2	2	FALSE	FALSE	0	0	0
P13747	HLA.E	seq.25918.60	0	0	0	2	1	0	0	0	1	0	FALSE	FALSE	0	0	0
P13796	LCP1	seq.17231.1	1	0	0	1	1	1	0	0	1	1	FALSE	FALSE	1	0	0
P13796	LCP1	seq.9749.190	1	0	0	1	2	1	0	0	3	1	FALSE	FALSE	1	0	0
P13861	PRKAR2A	seq.19125.26	0	0	0	0	1	0	0	0	0	0	FALSE	FALSE	0	0	0
P13929	ENO3	seq.16616.137	1	1	0	1	2	0	1	0	2	0	FALSE	FALSE	0	0	0
P13987	CD59	seq.10480.33	1	0	0	0	0	0	0	0	0	0	FALSE	FALSE	0	0	0
P13987	CD59	seq.11514.196	1	1	1	0	0	0	1	1	0	0	TRUE	TRUE	0	0	0
P13995	MTHFD2	seq.18321.38	0	0	0	0	0	0	0	0	1	0	FALSE	FALSE	0	0	0
P14091	CTSE	seq.15376.134	1	0	1	5	1	1	1	1	1	2	FALSE	TRUE	0	0	0
P14136	GFAP	seq.20126.19	0	0	0	0	1	0	0	0	1	0	FALSE	FALSE	0	0	0
P14136	GFAP	seq.3034.1	0	0	0	0	1	0	0	0	0	0	FALSE	FALSE	0	0	0
P14151	SELL	seq.4831.4	1	1	1	2	1	1	1	1	0	0	TRUE	TRUE	0	0	0
P14174	MIF	seq.5356.2	1	1	1	0	2	0	0	1	1	0	TRUE	FALSE	0	0	0
P14174	MIF	seq.8221.19	1	1	1	0	1	0	1	1	0	0	FALSE	FALSE	0	1	1
P14207	FOLR2	seq.15587.20	1	0	1	0	1	0	0	1	1	0	FALSE	FALSE	1	0	0
P14210	HGF	seq.2681.23	0	0	0	2	1	0	0	0	0	1	FALSE	FALSE	0	0	0
P14317	HCLS1	seq.21439.37	0	1	0	0	1	0	1	0	1	0	FALSE	FALSE	0	1	0
P14384	CPM	seq.7768.10	1	1	1	2	1	0	1	1	0	0	FALSE	FALSE	0	0	0
P14384	CPM	seq.9416.77	1	1	1	2	1	1	1	1	1	0	TRUE	FALSE	0	0	0
P14415	ATP1B2	seq.7218.87	0	1	0	0	0	0	1	0	1	0	FALSE	FALSE	0	0	0
P14543	NID1	seq.3213.65	1	1	1	2	1	2	0	1	1	2	TRUE	FALSE	0	0	0
P14555	PLA2G2A	seq.2692.74	1	1	1	0	0	0	1	1	0	0	TRUE	TRUE	0	0	0
P14625	HSP90B1	seq.6393.63	0	1	0	0	0	0	1	0	0	0	FALSE	FALSE	0	0	0
P14649	MYL6B	seq.14227.21	0	0	0	0	2	0	0	0	0	0	FALSE	FALSE	0	0	0
P14649	MYL6B	seq.20078.6	0	0	0	0	0	0	0	0	1	0	FALSE	FALSE	0	0	0
P14778	IL1R1	seq.2991.9	1	1	1	1	2	2	1	1	2	2	TRUE	TRUE	1	1	1
P14780	MMP9	seq.2579.17	1	0	0	1	1	1	0	0	1	1	FALSE	FALSE	1	0	0
P14784	IL2RB	seq.9343.16	0	1	0	0	3	0	1	0	2	0	FALSE	FALSE	0	0	0
P14868	DARS1	seq.12675.14	0	1	1	1	1	0	1	1	0	0	FALSE	FALSE	0	0	0
P14902	IDO1	seq.9759.13	1	0	0	0	1	0	0	0	2	0	FALSE	FALSE	0	0	0
P15018	LIF	seq.7790.21	0	0	0	0	0	0	0	0	0	0	FALSE	FALSE	0	0	0
P15085	CPA1	seq.19760.26	1	1	1	4	1	2	0	1	1	3	TRUE	FALSE	0	0	0
P15085	CPA1	seq.23981.172	1	0	0	4	0	0	0	0	0	0	FALSE	FALSE	0	0	0
P15086	CPB1	seq.15375.49	1	1	1	4	4	6	1	1	2	4	TRUE	TRUE	1	1	1
P15086	CPB1	seq.6356.3	1	1	1	4	2	3	1	1	3	5	TRUE	TRUE	1	1	1
P15090	FABP4	seq.15386.7	0	0	0	1	0	0	0	0	0	0	FALSE	FALSE	0	0	0
P15090	FABP4	seq.9851.9	0	0	0	1	1	1	0	0	0	0	FALSE	FALSE	0	0	0
P15121	AKR1B1	seq.16606.85	0	1	0	0	0	0	1	0	0	0	FALSE	FALSE	0	1	1
P15121	AKR1B1	seq.9854.36	0	1	0	0	0	0	1	0	1	0	FALSE	FALSE	0	1	1
P15144	ANPEP	seq.15457.14	1	0	0	0	1	0	0	0	0	0	FALSE	FALSE	1	0	0
P15151	PVR	seq.8064.125	2	0	0	0	0	0	0	0	0	0	FALSE	FALSE	0	0	0
P15248	IL9	seq.5834.18	0	1	0	0	1	0	0	0	0	0	FALSE	FALSE	0	1	0
P15260	IFNGR1	seq.5825.49	1	1	1	1	0	1	1	1	1	1	TRUE	TRUE	0	0	0
P15289	ARSA	seq.3583.54	1	1	1	2	2	1	1	1	1	1	TRUE	TRUE	1	1	1
P15289	ARSA	seq.8790.6	1	0	0	2	0	0	0	0	0	0	FALSE	FALSE	1	0	0
P15291	B4GALT1	seq.13381.49	1	1	1	1	2	1	1	1	1	1	TRUE	TRUE	0	0	0
P15311	EZR	seq.9753.17	0	0	0	0	2	1	0	0	1	0	FALSE	FALSE	0	0	0
P15328	FOLR1	seq.17455.42	1	0	0	1	1	0	0	0	1	0	FALSE	FALSE	0	0	0
P15509	CSF2RA	seq.10438.19	0	0	0	0	0	0	0	0	0	0	FALSE	FALSE	0	0	0
P15514	AREG	seq.2970.60	1	0	0	0	0	0	0	0	0	0	FALSE	FALSE	0	0	0
P15529	CD46	seq.17682.1	0	1	1	1	1	1	1	1	1	1	FALSE	FALSE	0	0	0
P15531	NME1	seq.5909.51	0	0	0	0	2	0	0	0	1	0	FALSE	FALSE	0	0	0
P15692	VEGFA	seq.14032.2	1	1	1	4	3	3	1	1	3	3	TRUE	TRUE	0	0	0
P15692	VEGFA	seq.19437.61	1	1	1	4	3	3	1	1	2	3	TRUE	TRUE	0	0	0
P15692	VEGFA	seq.2597.8	1	1	1	4	1	0	1	1	0	2	TRUE	TRUE	0	0	0
P15692	VEGFA	seq.4867.15	1	1	1	4	1	3	1	1	1	3	TRUE	TRUE	0	0	0
P15848	ARSB	seq.3172.28	1	1	0	2	1	0	1	0	1	0	FALSE	FALSE	0	1	1
P15907	ST6GAL1	seq.6035.2	1	0	0	0	0	0	0	0	0	0	FALSE	FALSE	0	0	0
P15927	RPA2	seq.19264.6	0	0	0	0	0	0	0	0	1	0	FALSE	FALSE	0	0	0
P16035	TIMP2	seq.2278.61	0	0	0	2	0	0	0	0	0	0	FALSE	FALSE	0	0	0
P16109	SELP	seq.4154.57	1	1	1	2	3	3	1	1	2	3	TRUE	TRUE	0	0	0
P16112	ACAN	seq.3280.49	1	1	1	2	0	0	1	1	0	0	TRUE	TRUE	0	0	0
P16233	PNLIP	seq.15613.16	0	0	0	5	7	7	0	0	5	6	FALSE	FALSE	0	0	0
P16234	PDGFRA	seq.10366.11	1	1	1	3	1	1	1	1	1	2	TRUE	TRUE	1	1	1
P16278	GLB1	seq.10554.23	1	0	0	2	0	0	0	0	0	0	FALSE	FALSE	0	0	0
P16284	PECAM1	seq.2695.25	0	0	0	2	1	0	0	0	1	0	FALSE	FALSE	0	0	0
P16410	CTLA4	seq.3022.4	0	0	0	0	0	0	0	0	0	0	FALSE	FALSE	0	0	0
P16442	ABO	seq.9253.52	1	1	1	1	1	1	1	1	1	1	FALSE	FALSE	1	1	1
P16444	DPEP1	seq.10528.2	1	0	0	0	0	0	0	0	0	0	FALSE	FALSE	1	0	0
P16444	DPEP1	seq.8794.13	1	1	1	0	1	0	1	1	0	0	TRUE	TRUE	1	1	1
P16455	MGMT	seq.21437.77	1	1	1	1	0	1	1	1	0	1	TRUE	TRUE	1	1	1
P16562	CRISP2	seq.9282.12	1	1	1	2	2	2	1	1	2	2	TRUE	TRUE	0	0	0
P16581	SELE	seq.3470.1	1	1	1	2	2	2	1	1	3	3	TRUE	TRUE	0	0	0
P16671	CD36	seq.2973.15	1	1	0	0	1	1	1	0	1	1	FALSE	FALSE	0	1	1
P16860	NPPB	seq.16751.15	0	0	0	0	0	0	0	0	0	0	FALSE	FALSE	0	0	0
P16860	NPPB	seq.3723.1	0	0	0	0	0	0	0	0	0	0	FALSE	FALSE	0	0	0
P16860	NPPB	seq.7655.11	0	1	1	0	0	0	1	1	0	0	FALSE	FALSE	0	0	0
P16870	CPE	seq.5343.74	1	0	0	0	2	0	0	0	0	0	FALSE	FALSE	0	0	0
P16870	CPE	seq.6024.68	1	0	0	0	0	0	0	0	0	0	FALSE	FALSE	0	0	0
P16871	IL7R	seq.5089.11	1	0	0	3	0	0	0	0	0	0	FALSE	FALSE	1	0	0
P17174	GOT1	seq.4912.17	0	0	0	0	3	0	0	0	2	0	FALSE	FALSE	0	0	0
P17181	IFNAR1	seq.6055.53	1	0	0	1	4	0	0	0	4	0	FALSE	FALSE	1	0	0
P17181	IFNAR1	seq.9183.7	1	1	1	1	1	1	1	1	2	1	TRUE	TRUE	1	1	1
P17301	ITGA2	seq.15603.20	1	1	1	1	0	0	1	1	0	0	TRUE	TRUE	0	0	0
P17301	ITGA2	seq.21905.10	1	0	0	1	0	0	0	0	0	0	FALSE	FALSE	0	0	0
P17405	SMPD1	seq.10818.36	1	1	1	1	1	1	1	1	1	1	TRUE	TRUE	1	1	1
P17516	AKR1C4	seq.18397.5	0	1	0	2	1	0	1	0	1	0	FALSE	FALSE	0	1	1
P17538	CTRB1	seq.5671.1	1	1	1	3	1	3	1	1	2	4	TRUE	TRUE	0	0	0
P17643	TYRP1	seq.21441.20	1	1	1	1	1	0	1	1	1	0	TRUE	TRUE	0	1	1
P17676	CEBPB	seq.15675.3	0	0	0	0	2	0	0	0	2	0	FALSE	FALSE	0	0	0
P17676	CEBPB	seq.22953.85	0	0	0	0	0	0	0	0	0	0	FALSE	FALSE	0	0	0
P17813	ENG	seq.4908.6	1	1	1	1	1	1	1	1	1	1	TRUE	TRUE	1	1	1
P17900	GM2A	seq.15441.6	1	1	1	0	1	0	1	1	0	0	TRUE	TRUE	1	1	1
P17927	CR1	seq.19556.12	1	1	1	2	3	3	1	1	3	3	TRUE	TRUE	1	1	1
P17931	LGALS3	seq.3066.12	1	1	1	1	2	2	1	1	1	1	TRUE	TRUE	1	1	1
P17936	IGFBP3	seq.2571.12	1	1	1	2	1	2	1	1	3	4	TRUE	TRUE	1	1	1
P17948	FLT1	seq.16315.105	0	0	0	2	1	1	0	0	1	1	FALSE	FALSE	0	0	0
P17948	FLT1	seq.8231.122	0	0	0	2	2	1	0	0	2	1	FALSE	FALSE	0	0	0
P17980	PSMC3	seq.23665.35	0	0	0	1	0	0	0	0	0	0	FALSE	FALSE	0	0	0
P18031	PTPN1	seq.3005.5	0	0	0	0	2	0	0	0	1	0	FALSE	FALSE	0	0	0
P18065	IGFBP2	seq.22985.160	1	1	1	0	1	1	1	1	1	1	TRUE	TRUE	1	1	1
P18065	IGFBP2	seq.2570.72	1	1	1	0	0	0	1	1	1	1	TRUE	TRUE	1	1	1
P18065	IGFBP2	seq.8469.41	1	1	1	0	1	1	1	1	1	1	TRUE	TRUE	1	1	1
P18065	IGFBP2	seq.8819.3	1	1	1	0	1	1	1	1	1	1	TRUE	TRUE	1	1	1
P18084	ITGB5	seq.4917.62	1	0	0	1	1	1	0	0	1	0	FALSE	FALSE	1	0	0
P18084	ITGB5	seq.7755.37	1	0	0	1	1	0	0	0	1	0	FALSE	FALSE	1	0	0
P18428	LBP	seq.3074.6	1	1	1	0	0	0	1	1	0	0	FALSE	FALSE	1	1	1
P18510	IL1RN	seq.5353.89	1	2	0	0	0	0	1	0	0	0	FALSE	FALSE	1	1	1
P18564	ITGB6	seq.20189.28	1	0	0	1	1	0	0	0	2	0	FALSE	FALSE	0	0	0
P18564	ITGB6	seq.20189.4	1	0	0	1	0	0	0	0	0	0	FALSE	FALSE	0	0	0
P18564	ITGB6	seq.7737.76	1	0	0	1	0	0	0	0	1	0	FALSE	FALSE	0	0	0
P18627	LAG3	seq.5099.14	1	0	1	2	1	0	0	1	1	1	FALSE	FALSE	0	0	0
P18627	LAG3	seq.9950.229	1	1	1	2	0	0	0	1	0	1	TRUE	FALSE	0	0	0
P19021	PAM	seq.5620.13	1	1	0	1	1	0	1	0	1	0	FALSE	FALSE	0	0	0
P19022	CDH2	seq.3797.1	0	0	0	1	0	0	0	0	0	0	FALSE	FALSE	0	0	0
P19256	CD58	seq.10938.13	1	1	0	3	0	0	0	0	0	0	FALSE	FALSE	0	1	0
P19320	VCAM1	seq.20093.9	0	0	0	2	2	1	0	0	3	3	FALSE	FALSE	0	0	0
P19320	VCAM1	seq.2967.8	0	0	0	2	1	1	0	0	2	2	FALSE	FALSE	0	0	0
P19429	TNNI3	seq.5441.67	0	0	0	0	0	0	0	0	0	0	FALSE	FALSE	0	0	0
P19429	TNNI3	seq.5930.54	0	0	0	0	0	0	0	0	0	0	FALSE	FALSE	0	0	0
P19438	TNFRSF1A	seq.2654.19	0	0	0	0	0	0	0	0	0	0	FALSE	FALSE	0	0	0
P19474	TRIM21	seq.22015.2	0	0	0	0	0	0	0	0	0	0	FALSE	FALSE	0	0	0
P19801	AOC1	seq.15486.126	1	1	1	0	0	0	1	1	0	0	FALSE	FALSE	0	1	1
P19801	AOC1	seq.6209.2	1	1	1	0	0	0	1	1	0	0	FALSE	FALSE	0	1	1
P19827	ITIH1	seq.7955.195	1	1	1	1	1	1	1	1	0	0	TRUE	TRUE	1	1	1
P19838	NFKB1	seq.9869.28	0	0	0	1	1	0	0	0	1	0	FALSE	FALSE	0	0	0
P19876	CXCL3	seq.22973.8	0	0	0	2	2	3	0	0	2	3	FALSE	FALSE	0	0	0
P19876	CXCL3	seq.2986.49	0	0	0	2	1	2	0	0	0	2	FALSE	FALSE	0	0	0
P19878	NCF2	seq.10047.12	0	0	0	0	2	0	0	0	1	0	FALSE	FALSE	0	0	0
P19883	FST	seq.4132.27	0	0	0	1	0	1	0	0	1	0	FALSE	FALSE	0	0	0
P19957	PI3	seq.4982.54	0	0	0	0	0	0	0	0	0	0	FALSE	FALSE	0	0	0
P19961	AMY2B	seq.10439.57	1	1	0	1	1	1	1	0	1	1	FALSE	FALSE	0	0	0
P19961	AMY2B	seq.15556.49	1	1	1	1	1	1	1	1	1	1	TRUE	TRUE	0	0	0
P19971	TYMP	seq.11361.73	1	1	1	1	0	0	1	1	0	0	TRUE	TRUE	1	1	1
P20023	CR2	seq.15570.99	1	1	1	1	1	1	1	1	1	1	FALSE	FALSE	0	0	0
P20042	EIF2S2	seq.24723.58	0	0	0	1	0	0	0	0	0	0	FALSE	FALSE	0	0	0
P20061	TCN1	seq.11232.46	1	1	1	3	3	3	1	1	4	3	TRUE	TRUE	0	0	0
P20061	TCN1	seq.19614.8	1	1	1	3	1	2	1	1	1	2	TRUE	FALSE	0	0	1
P20062	TCN2	seq.15560.52	1	1	0	1	0	0	1	0	0	0	FALSE	FALSE	0	1	1
P20062	TCN2	seq.5584.21	1	1	0	1	1	1	1	0	1	1	FALSE	FALSE	0	1	1
P20138	CD33	seq.3166.92	1	1	0	0	1	0	1	0	1	0	FALSE	FALSE	1	1	1
P20155	SPINK2	seq.13405.61	1	1	1	0	1	0	1	1	1	0	TRUE	TRUE	1	1	1
P20160	AZU1	seq.14713.46	1	0	0	0	0	0	0	0	0	0	FALSE	FALSE	0	0	0
P20160	AZU1	seq.2751.16	1	0	0	0	0	0	0	0	0	0	FALSE	FALSE	0	0	0
P20273	CD22	seq.2891.1	1	0	0	3	2	0	0	0	2	0	FALSE	FALSE	0	0	0
P20333	TNFRSF1B	seq.3152.57	0	0	0	1	0	1	0	0	0	1	FALSE	FALSE	0	0	0
P20333	TNFRSF1B	seq.8368.102	0	1	0	1	0	1	1	1	0	1	FALSE	FALSE	0	1	1
P20340	RAB6A	seq.20083.1	0	0	0	1	0	0	0	0	0	0	FALSE	FALSE	0	0	0
P20700	LMNB1	seq.3889.64	0	0	0	2	0	0	0	0	0	0	FALSE	FALSE	0	0	0
P20701	ITGAL	seq.11617.1	0	0	0	0	2	0	0	0	1	0	FALSE	FALSE	0	0	0
P20701	ITGAL	seq.21903.6	0	0	0	0	0	0	0	0	1	0	FALSE	FALSE	0	0	0
P20711	DDC	seq.3538.26	1	0	1	0	0	0	0	1	0	0	FALSE	FALSE	0	0	0
P20718	GZMH	seq.3373.5	0	0	0	2	0	0	0	0	1	0	FALSE	FALSE	0	0	0
P20742	PZP	seq.6580.29	1	1	1	0	1	0	1	1	1	0	TRUE	TRUE	1	1	1
P20774	OGN	seq.17224.12	1	1	1	0	0	0	1	1	0	0	TRUE	TRUE	0	0	0
P20783	NTF3	seq.4145.58	1	0	1	2	2	1	0	1	0	1	FALSE	FALSE	0	0	0
P20807	CAPN3	seq.12385.4	0	0	0	0	0	0	0	0	0	0	FALSE	FALSE	0	0	0
P20809	IL11	seq.4493.92	0	0	0	0	1	0	0	0	0	0	FALSE	FALSE	0	0	0
P20823	HNF1A	seq.11193.27	0	0	0	0	0	0	0	0	0	0	FALSE	FALSE	0	0	0
P20827	EFNA1	seq.20091.138	1	1	1	0	0	0	1	1	0	0	TRUE	TRUE	1	1	1
P20849	COL9A1	seq.15466.30	1	1	1	0	1	0	1	0	0	0	FALSE	FALSE	0	1	1
P20849	COL9A1	seq.6631.17	1	0	0	0	0	0	0	0	0	0	FALSE	FALSE	0	0	0
P20851	C4BPB	seq.7155.46	1	0	0	1	0	0	0	0	0	0	FALSE	FALSE	0	0	0
P20908	COL5A1	seq.22047.46	1	0	0	1	0	0	0	0	0	0	FALSE	FALSE	1	0	0
P20916	MAG	seq.20579.50	0	0	0	0	0	0	0	0	1	0	FALSE	FALSE	0	0	0
P20936	RASA1	seq.5481.16	0	0	0	0	3	0	0	0	2	0	FALSE	FALSE	0	0	0
P21128	ENDOU	seq.5656.53	1	0	0	1	1	0	0	0	3	0	FALSE	FALSE	0	0	0
P21246	PTN	seq.3045.72	0	1	1	0	1	1	1	1	1	1	FALSE	FALSE	0	0	0
P21549	AGXT	seq.24646.47	1	1	0	0	0	0	1	0	0	0	TRUE	TRUE	0	1	1
P21579	SYT1	seq.21328.2	0	0	0	1	0	0	0	0	0	0	FALSE	FALSE	0	0	0
P21583	KITLG	seq.9377.25	0	1	0	2	2	2	1	0	1	2	FALSE	FALSE	0	1	1
P21589	NT5E	seq.15452.5	1	1	1	0	0	0	1	1	0	0	TRUE	TRUE	1	1	1
P21589	NT5E	seq.6993.8	1	0	0	0	0	0	0	0	1	0	FALSE	FALSE	1	0	0
P21673	SAT1	seq.9859.180	0	0	0	0	0	0	0	0	0	0	FALSE	FALSE	0	0	0
P21695	GPD1	seq.11081.1	0	0	0	0	1	0	0	0	0	0	FALSE	FALSE	0	0	0
P21695	GPD1	seq.13697.51	0	1	0	0	0	0	1	0	1	1	FALSE	FALSE	0	1	1
P21709	EPHA1	seq.3431.54	1	1	0	0	0	0	1	0	0	0	FALSE	FALSE	1	1	1
P21741	MDK	seq.2911.27	0	0	0	1	1	0	0	0	0	0	FALSE	FALSE	0	0	0
P21757	MSR1	seq.11207.3	1	0	0	2	1	0	0	0	1	0	FALSE	FALSE	0	0	0
P21757	MSR1	seq.11282.16	1	0	0	2	0	0	0	0	1	0	FALSE	FALSE	0	0	0
P21757	MSR1	seq.15533.97	1	1	1	2	0	2	1	1	1	3	TRUE	TRUE	0	0	0
P21757	MSR1	seq.3684.78	1	0	0	2	0	0	0	0	1	0	FALSE	FALSE	0	0	0
P21781	FGF7	seq.14031.18	0	0	0	1	1	0	0	0	0	0	FALSE	FALSE	0	0	0
P21781	FGF7	seq.4487.1	0	0	0	1	0	0	0	0	0	0	FALSE	FALSE	0	0	0
P21802	FGFR2	seq.3808.76	1	0	0	1	0	0	0	0	0	0	FALSE	FALSE	1	0	0
P21810	BGN	seq.13690.26	0	0	0	1	1	0	0	0	2	0	FALSE	FALSE	0	0	0
P21810	BGN	seq.3284.75	0	1	0	1	1	0	1	0	0	0	FALSE	FALSE	0	0	0
P21854	CD72	seq.7009.6	0	0	0	1	0	0	0	0	0	0	FALSE	FALSE	0	0	0
P21854	CD72	seq.7009.8	0	0	0	1	1	1	0	0	1	1	FALSE	FALSE	0	0	0
P21860	ERBB3	seq.2617.56	0	1	0	1	0	1	1	0	0	1	FALSE	FALSE	0	1	1
P21912	SDHB	seq.22773.69	0	0	0	0	1	0	0	0	1	0	FALSE	FALSE	0	0	0
P21964	COMT	seq.18382.109	1	0	0	0	3	0	0	0	2	0	FALSE	FALSE	1	0	0
P21980	TGM2	seq.18934.50	1	1	1	0	0	0	1	1	0	0	FALSE	FALSE	0	1	1
P22004	BMP6	seq.3736.60	1	0	1	3	0	0	0	1	1	0	FALSE	FALSE	1	0	0
P22004	BMP6	seq.8459.10	1	0	1	3	0	1	0	1	0	0	FALSE	FALSE	1	0	0
P22079	LPO	seq.4801.13	1	1	1	2	2	2	1	1	3	3	TRUE	TRUE	0	0	0
P22105	TNXB	seq.5698.60	1	1	1	0	1	0	1	1	0	0	TRUE	TRUE	1	1	1
P22223	CDH3	seq.2643.57	0	0	0	0	3	0	0	0	1	0	FALSE	FALSE	0	0	0
P22301	IL10	seq.13723.6	0	0	0	1	2	0	0	0	2	0	FALSE	FALSE	0	0	0
P22301	IL10	seq.2773.50	0	0	0	1	1	0	0	0	0	0	FALSE	FALSE	0	0	0
P22303	ACHE	seq.10980.11	1	1	1	2	0	1	1	1	1	1	TRUE	TRUE	0	0	0
P22303	ACHE	seq.15553.22	1	0	0	2	1	0	0	0	0	0	FALSE	FALSE	0	0	0
P22304	IDS	seq.3198.4	0	0	0	1	1	1	0	0	2	0	FALSE	FALSE	0	0	0
P22307	SCP2	seq.24293.39	0	0	0	0	1	0	0	0	1	0	FALSE	FALSE	0	0	0
P22307	SCP2	seq.25049.8	0	0	0	0	1	0	0	0	1	0	FALSE	FALSE	0	0	0
P22455	FGFR4	seq.4988.49	1	0	0	2	1	0	0	0	1	0	FALSE	FALSE	1	0	0
P22466	GAL	seq.15390.3	0	0	0	3	0	0	0	0	0	0	FALSE	FALSE	0	0	0
P22676	CALB2	seq.16803.4	0	0	0	0	0	0	0	0	0	0	FALSE	FALSE	0	0	0
P22692	IGFBP4	seq.2950.57	0	0	0	0	0	0	0	0	0	0	FALSE	FALSE	0	0	0
P22748	CA4	seq.14069.61	1	0	0	2	0	0	0	0	0	0	FALSE	FALSE	0	0	0
P22748	CA4	seq.3177.49	1	0	0	2	5	0	0	0	5	0	FALSE	FALSE	0	0	0
P22749	GNLY	seq.14102.6	1	1	1	1	3	3	1	1	1	1	TRUE	TRUE	0	0	0
P22749	GNLY	seq.3195.50	1	1	1	1	4	4	1	1	1	1	TRUE	TRUE	0	0	0
P22894	MMP8	seq.2954.56	1	0	0	1	1	0	0	0	2	0	FALSE	FALSE	1	0	0
P22894	MMP8	seq.9172.69	1	1	0	1	4	0	1	0	2	1	FALSE	FALSE	1	1	1
P22897	MRC1	seq.2637.77	1	1	1	3	1	2	1	1	2	2	FALSE	FALSE	0	0	0
P23141	CES1	seq.15487.164	1	1	1	1	0	1	1	0	1	0	FALSE	FALSE	1	1	1
P23141	CES1	seq.7182.1	1	1	0	1	1	2	1	0	1	0	FALSE	FALSE	1	0	0
P23229	ITGA6	seq.21979.12	0	0	0	1	1	0	0	0	1	0	FALSE	FALSE	0	0	0
P23229	ITGA6	seq.21979.8	0	0	0	1	0	0	0	0	0	0	FALSE	FALSE	0	0	0
P23276	KEL	seq.7070.25	0	0	0	3	0	0	0	0	0	0	FALSE	FALSE	0	0	0
P23280	CA6	seq.13747.9	1	1	1	2	2	2	1	1	2	2	TRUE	TRUE	0	0	0
P23280	CA6	seq.3352.80	1	1	0	2	1	1	1	0	1	1	FALSE	FALSE	0	0	0
P23284	PPIB	seq.4718.5	1	0	0	1	1	0	0	0	1	0	FALSE	FALSE	0	0	0
P23327	HRC	seq.6584.1	0	0	0	2	0	0	0	0	0	0	FALSE	FALSE	0	0	0
P23381	WARS	seq.9870.17	1	1	1	1	1	1	1	1	1	1	TRUE	TRUE	0	0	0
P23435	CBLN1	seq.9313.27	0	1	0	2	1	0	1	0	1	0	FALSE	FALSE	0	0	0
P23511	NFYA	seq.22511.28	0	0	0	0	0	0	0	0	2	0	FALSE	FALSE	0	0	0
P23515	OMG	seq.16908.5	0	0	0	0	0	0	0	0	0	0	FALSE	FALSE	0	0	0
P23526	AHCY	seq.21393.62	0	0	0	0	2	0	0	0	2	0	FALSE	FALSE	0	0	0
P23560	BDNF	seq.14047.78	0	0	0	3	3	3	0	0	3	3	FALSE	FALSE	0	0	0
P23560	BDNF	seq.2421.7	0	0	0	3	4	4	0	0	3	4	FALSE	FALSE	0	0	0
P23582	NPPC	seq.20430.8	0	0	0	0	0	0	0	0	0	0	FALSE	FALSE	0	0	0
P23588	EIF4B	seq.14675.20	0	0	0	0	0	0	0	0	0	0	FALSE	FALSE	0	0	0
P23919	DTYMK	seq.19504.22	0	0	0	0	0	0	0	0	0	0	FALSE	FALSE	0	0	0
P24001	IL32	seq.9051.13	1	0	0	1	0	0	0	0	1	0	FALSE	FALSE	0	0	0
P24071	FCAR	seq.4987.17	1	0	0	2	0	0	0	0	0	0	FALSE	FALSE	0	0	0
P24158	PRTN3	seq.13720.95	1	1	1	3	3	4	1	1	1	3	TRUE	TRUE	0	0	0
P24158	PRTN3	seq.3514.49	1	1	1	3	0	3	1	1	0	3	TRUE	TRUE	0	0	0
P24387	CRHBP	seq.6039.24	1	1	1	1	1	1	1	1	0	0	TRUE	TRUE	0	0	0
P24394	IL4R	seq.3055.54	1	0	0	3	0	0	0	0	0	0	FALSE	FALSE	1	0	0
P24592	IGFBP6	seq.14088.38	1	1	0	0	1	1	1	0	0	0	FALSE	FALSE	1	1	1
P24592	IGFBP6	seq.2686.67	1	1	0	0	1	0	1	0	1	0	FALSE	FALSE	1	1	1
P24666	ACP1	seq.3858.5	0	1	1	0	0	0	1	1	0	0	FALSE	FALSE	0	1	1
P24821	TNC	seq.2728.62	1	0	0	2	2	0	0	0	1	0	FALSE	FALSE	0	0	0
P24821	TNC	seq.4155.3	1	1	0	2	1	0	1	0	1	1	FALSE	FALSE	0	1	1
P24821	TNC	seq.5675.6	1	1	0	2	1	0	1	0	1	1	FALSE	FALSE	0	1	1
P24821	TNC	seq.5738.25	1	1	1	2	2	1	1	1	1	1	TRUE	TRUE	0	0	0
P24821	TNC	seq.6042.52	1	1	0	2	1	0	1	0	1	1	FALSE	FALSE	0	1	1
P24821	TNC	seq.6259.60	1	0	0	2	1	0	0	0	1	0	FALSE	FALSE	0	0	0
P24821	TNC	seq.6260.14	1	1	1	2	1	1	1	1	2	2	TRUE	TRUE	0	0	0
P24821	TNC	seq.7131.207	1	1	0	2	1	1	1	0	1	1	FALSE	FALSE	0	1	1
P24864	CCNE1	seq.19767.20	0	0	0	0	1	0	0	0	1	0	FALSE	FALSE	0	0	0
P25440	BRD2	seq.10074.128	0	0	0	0	0	0	0	0	1	0	FALSE	FALSE	0	0	0
P25440	BRD2	seq.15372.43	0	0	0	0	0	0	0	0	0	0	FALSE	FALSE	0	0	0
P25445	FAS	seq.5392.73	1	1	1	0	0	0	1	1	0	0	TRUE	TRUE	0	0	0
P25445	FAS	seq.6248.68	1	1	1	0	0	0	0	1	0	0	TRUE	FALSE	0	0	0
P25445	FAS	seq.9218.7	1	0	0	0	0	0	0	0	1	0	FALSE	FALSE	0	0	0
P25445	FAS	seq.9459.7	1	1	1	0	1	1	1	1	0	0	TRUE	TRUE	0	0	0
P25490	YY1	seq.17337.1	0	0	0	0	0	0	0	0	0	0	FALSE	FALSE	0	0	0
P25685	DNAJB1	seq.3852.19	0	0	0	0	0	0	0	0	1	0	FALSE	FALSE	0	0	0
P25686	DNAJB2	seq.11438.6	0	0	0	1	0	0	0	0	0	0	FALSE	FALSE	0	0	0
P25774	CTSS	seq.3181.50	1	1	0	1	2	1	1	0	1	1	FALSE	FALSE	1	0	0
P25786	PSMA1	seq.3859.50	0	0	0	0	0	0	0	0	0	0	FALSE	FALSE	0	0	0
P25786	PSMA1	seq.7880.9	0	0	0	0	4	0	0	0	2	0	FALSE	FALSE	0	0	0
P25815	S100P	seq.9926.4	1	0	0	1	1	0	0	0	1	0	FALSE	FALSE	0	0	0
P26010	ITGB7	seq.11205.10	1	0	0	6	0	0	0	0	0	0	FALSE	FALSE	1	0	0
P26022	PTX3	seq.6447.73	1	0	0	2	1	0	0	0	0	0	FALSE	FALSE	0	0	0
P26436	ACRV1	seq.10507.166	0	0	0	0	0	0	0	0	0	0	FALSE	FALSE	0	0	0
P26436	ACRV1	seq.15301.24	0	0	0	0	1	0	0	0	1	0	FALSE	FALSE	0	0	0
P26440	IVD	seq.17737.7	0	0	0	0	0	0	0	0	0	0	FALSE	FALSE	0	0	0
P26441	CNTF	seq.3489.9	0	0	0	0	0	0	0	0	0	0	FALSE	FALSE	0	0	0
P26447	S100A4	seq.14116.129	1	0	0	1	2	2	0	0	2	2	FALSE	FALSE	1	0	0
P26447	S100A4	seq.9750.7	1	0	0	1	1	1	0	0	0	0	FALSE	FALSE	1	0	0
P26639	TARS1	seq.18186.15	0	0	0	0	0	0	0	0	0	0	FALSE	FALSE	0	0	0
P26715	KLRC1	seq.5629.58	0	0	0	0	0	0	0	0	0	0	FALSE	FALSE	0	0	0
P26718	KLRK1	seq.14095.1	1	0	0	0	0	0	0	0	0	0	FALSE	FALSE	0	0	0
P26718	KLRK1	seq.3056.11	1	1	1	0	0	0	0	1	0	0	TRUE	FALSE	0	0	0
P26842	CD27	seq.5412.53	1	0	0	0	3	0	0	0	1	0	FALSE	FALSE	1	0	0
P26927	MST1	seq.4407.10	1	1	1	0	0	0	1	1	0	0	TRUE	TRUE	1	1	1
P26951	IL3RA	seq.13744.37	0	0	0	1	2	1	0	0	3	2	FALSE	FALSE	0	0	0
P27169	PON1	seq.4261.55	1	0	0	0	1	0	0	0	0	0	FALSE	FALSE	0	0	0
P27348	YWHAQ	seq.7625.27	0	0	0	0	2	0	0	0	1	0	FALSE	FALSE	0	0	0
P27352	CBLIF	seq.17672.184	0	0	0	2	1	2	0	0	1	2	FALSE	FALSE	0	0	0
P27487	DPP4	seq.15460.9	1	0	1	0	1	0	0	0	0	0	FALSE	FALSE	0	0	0
P27540	ARNT	seq.21951.32	0	0	0	0	1	0	0	0	1	0	FALSE	FALSE	0	0	0
P27695	APEX1	seq.9849.13	1	0	0	0	0	0	0	0	0	0	FALSE	FALSE	1	0	0
P27701	CD82	seq.21480.2	0	0	0	0	1	0	0	0	1	0	FALSE	FALSE	0	0	0
P27918	CFP	seq.2960.66	0	0	0	1	2	2	0	0	2	2	FALSE	FALSE	0	0	0
P27930	IL1R2	seq.14133.93	1	1	1	1	2	1	1	1	1	1	TRUE	TRUE	0	0	0
P27930	IL1R2	seq.5666.64	1	2	1	1	0	1	0	0	1	1	TRUE	FALSE	0	0	0
P28325	CST5	seq.13661.193	1	0	0	2	1	0	0	0	0	0	FALSE	FALSE	1	0	0
P28325	CST5	seq.3803.10	1	1	0	2	0	1	1	0	0	1	TRUE	TRUE	1	0	0
P28799	GRN	seq.4992.49	1	1	1	4	4	4	1	1	5	4	TRUE	TRUE	0	0	0
P28838	LAP3	seq.13959.7	0	0	0	1	1	1	0	0	0	1	FALSE	FALSE	0	0	0
P28838	LAP3	seq.15610.72	0	0	0	1	0	0	0	0	0	0	FALSE	FALSE	0	0	0
P28845	HSD11B1	seq.21967.20	0	0	0	0	1	0	0	0	1	0	FALSE	FALSE	0	0	0
P28906	CD34	seq.11285.8	0	0	0	1	1	0	0	0	1	0	FALSE	FALSE	0	0	0
P28907	CD38	seq.11513.92	1	0	0	0	0	0	0	0	0	0	FALSE	FALSE	0	0	0
P28907	CD38	seq.7174.15	1	0	0	0	0	0	0	0	0	0	FALSE	FALSE	0	0	0
P28908	TNFRSF8	seq.2605.49	0	0	0	0	0	0	0	0	0	0	FALSE	FALSE	0	0	0
P29218	IMPA1	seq.17796.15	1	1	1	0	0	0	0	1	0	0	TRUE	FALSE	0	0	0
P29279	CCN2	seq.2975.19	1	0	0	2	1	0	0	0	0	0	FALSE	FALSE	0	0	0
P29317	EPHA2	seq.4834.61	0	1	0	0	0	0	1	0	0	0	FALSE	FALSE	0	0	0
P29350	PTPN6	seq.4318.12	0	0	0	0	1	0	0	0	0	0	FALSE	FALSE	0	0	0
P29353	SHC1	seq.16043.30	0	0	0	1	0	0	0	0	0	0	FALSE	FALSE	0	0	0
P29353	SHC1	seq.5272.55	0	0	0	1	0	0	0	0	0	0	FALSE	FALSE	0	0	0
P29460	IL12B	seq.10365.132	1	0	1	2	3	2	0	1	4	3	FALSE	FALSE	0	0	0
P29460	IL12B	seq.10367.62	1	0	0	2	0	0	0	0	0	0	FALSE	FALSE	0	0	0
P29460	IL12B	seq.13733.5	1	1	1	2	2	2	1	1	2	2	TRUE	TRUE	0	0	0
P29474	NOS3	seq.21995.20	0	0	0	0	1	0	0	0	1	0	FALSE	FALSE	0	0	0
P29536	LMOD1	seq.12504.26	1	0	0	0	1	0	0	0	1	0	FALSE	FALSE	0	0	0
P29622	SERPINA4	seq.14105.5	1	1	1	0	0	0	1	1	1	1	TRUE	TRUE	0	0	0
P29622	SERPINA4	seq.3449.58	1	1	1	0	0	0	1	1	1	1	TRUE	TRUE	0	0	0
P29692	EEF1D	seq.17826.341	0	0	0	1	2	1	0	0	1	1	FALSE	FALSE	0	0	0
P29965	CD40LG	seq.3534.14	0	0	0	2	1	0	0	0	2	0	FALSE	FALSE	0	0	0
P30040	ERP29	seq.13728.19	0	0	0	0	0	0	0	0	2	0	FALSE	FALSE	0	0	0
P30040	ERP29	seq.4983.6	0	0	0	0	1	0	0	0	2	0	FALSE	FALSE	0	0	0
P30041	PRDX6	seq.5018.68	1	1	1	0	0	0	1	1	0	0	TRUE	TRUE	1	1	1
P30043	BLVRB	seq.17148.7	0	0	0	0	1	0	0	0	1	0	FALSE	FALSE	0	0	0
P30044	PRDX5	seq.5017.19	0	0	0	0	0	0	0	0	0	0	FALSE	FALSE	0	0	0
P30046	DDT	seq.19237.17	1	0	1	1	1	0	0	0	0	0	FALSE	FALSE	0	0	0
P30047	GCHFR	seq.21118.48	0	0	0	1	0	1	0	0	0	1	FALSE	FALSE	0	0	0
P30048	PRDX3	seq.8358.30	0	0	0	0	0	0	0	0	0	0	FALSE	FALSE	0	0	0
P30084	ECHS1	seq.17787.1	1	0	0	0	0	0	0	0	1	1	FALSE	FALSE	1	0	0
P30086	PEBP1	seq.4276.10	0	0	0	0	0	0	0	0	0	0	FALSE	FALSE	0	0	0
P30101	PDIA3	seq.4719.58	0	0	0	0	1	0	0	0	0	0	FALSE	FALSE	0	0	0
P30101	PDIA3	seq.7832.181	0	0	0	0	1	0	0	0	1	0	FALSE	FALSE	0	0	0
P30203	CD6	seq.20519.7	1	0	0	0	0	0	0	0	0	0	FALSE	FALSE	1	0	0
P30304	CDC25A	seq.11548.84	0	0	0	1	1	0	0	0	0	0	FALSE	FALSE	0	0	0
P30405	PPIF	seq.5248.68	0	0	0	0	0	0	0	0	0	0	FALSE	FALSE	0	0	0
P30405	PPIF	seq.8095.213	0	0	0	0	0	0	0	0	0	0	FALSE	FALSE	0	0	0
P30419	NMT1	seq.12448.246	0	0	0	0	0	0	0	0	0	0	FALSE	FALSE	0	0	0
P30419	NMT1	seq.5196.7	0	0	0	0	0	0	0	0	0	0	FALSE	FALSE	0	0	0
P30519	HMOX2	seq.2622.18	1	0	0	0	0	0	0	0	0	0	FALSE	FALSE	0	0	0
P30533	LRPAP1	seq.3640.14	1	1	1	4	2	2	1	1	2	2	TRUE	TRUE	1	1	1
P30613	PKLR	seq.11203.97	0	0	0	1	0	1	0	0	0	0	FALSE	FALSE	0	0	0
P30613	PKLR	seq.15607.56	0	1	0	1	1	1	1	0	0	1	FALSE	FALSE	0	1	1
P30740	SERPINB1	seq.10737.96	1	1	1	0	0	0	0	1	0	0	TRUE	FALSE	0	0	0
P30838	ALDH3A1	seq.11480.1	1	1	1	0	0	0	0	1	0	0	TRUE	FALSE	1	1	0
P31350	RRM2	seq.17750.8	0	0	0	0	2	0	0	0	3	0	FALSE	FALSE	0	0	0
P31371	FGF9	seq.19584.33	0	0	0	0	0	0	0	0	1	0	FALSE	FALSE	0	0	0
P31483	TIA1	seq.21885.196	0	0	0	1	0	0	0	0	0	0	FALSE	FALSE	0	0	0
P31751	AKT2	seq.14685.17	0	0	0	0	3	0	0	0	5	0	FALSE	FALSE	0	0	0
P31751	AKT2	seq.5360.9	0	0	0	0	0	0	0	0	0	0	FALSE	FALSE	0	0	0
P31785	IL2RG	seq.2634.2	0	0	0	1	0	0	0	0	0	0	FALSE	FALSE	0	0	0
P31948	STIP1	seq.5489.18	0	0	0	0	1	0	0	0	0	0	FALSE	FALSE	0	0	0
P31949	S100A11	seq.14011.17	0	0	0	0	1	0	0	0	1	0	FALSE	FALSE	0	0	0
P31994	FCGR2B	seq.22960.8	1	1	0	1	0	0	1	0	0	0	FALSE	FALSE	1	0	0
P31994	FCGR2B	seq.3310.62	1	1	1	1	1	0	1	1	0	0	TRUE	TRUE	1	1	1
P31997	CEACAM8	seq.18873.8	1	1	0	3	3	3	0	0	2	1	FALSE	FALSE	1	1	0
P32004	L1CAM	seq.4246.40	1	1	2	2	2	1	1	2	3	3	FALSE	FALSE	0	0	0
P32320	CDA	seq.18336.31	1	0	0	0	2	0	0	0	3	0	FALSE	FALSE	1	0	0
P32321	DCTD	seq.17756.69	0	0	0	0	0	0	0	0	0	0	FALSE	FALSE	0	0	0
P32455	GBP1	seq.15326.64	1	1	1	0	0	0	1	1	0	0	TRUE	TRUE	1	1	1
P32456	GBP2	seq.18891.98	0	0	0	0	2	0	0	0	2	0	FALSE	FALSE	0	0	0
P32926	DSG3	seq.11310.8	1	0	0	2	0	0	0	0	0	0	FALSE	FALSE	0	0	0
P32926	DSG3	seq.16317.20	1	0	0	2	3	0	0	0	3	0	FALSE	FALSE	0	0	0
P32927	CSF2RB	seq.10512.13	1	1	1	0	0	0	1	1	0	0	TRUE	TRUE	0	0	0
P32927	CSF2RB	seq.11137.43	1	0	0	0	1	0	0	0	1	0	FALSE	FALSE	0	0	0
P32942	ICAM3	seq.2649.77	1	0	0	3	1	0	0	0	1	0	FALSE	FALSE	0	0	0
P32970	CD70	seq.5807.77	1	0	0	1	0	0	0	0	0	0	FALSE	FALSE	0	0	0
P32970	CD70	seq.8762.38	1	0	0	1	1	0	0	0	0	0	FALSE	FALSE	0	0	0
P32971	TNFSF8	seq.3421.54	1	1	1	1	2	1	1	1	1	1	TRUE	TRUE	0	0	0
P33151	CDH5	seq.2819.23	0	1	0	1	2	1	1	0	1	1	FALSE	FALSE	0	1	1
P33241	LSP1	seq.21533.51	1	1	1	0	0	0	1	1	0	0	FALSE	TRUE	0	0	0
P33316	DUT	seq.9995.6	0	0	0	1	0	0	0	0	0	0	FALSE	FALSE	0	0	0
P33681	CD80	seq.13726.4	1	0	0	1	2	0	0	0	0	0	FALSE	FALSE	0	0	0
P33681	CD80	seq.2603.61	1	0	0	1	1	0	0	0	0	0	FALSE	FALSE	0	0	0
P33764	S100A3	seq.15297.3	0	0	0	0	0	0	0	0	1	0	FALSE	FALSE	0	0	0
P34096	RNASE4	seq.5644.60	1	1	1	0	0	0	1	1	0	0	TRUE	TRUE	0	0	0
P34130	NTF4	seq.4146.58	0	0	0	0	0	0	0	0	1	0	FALSE	FALSE	0	0	0
P34896	SHMT1	seq.12334.25	1	1	1	2	0	1	1	1	0	1	TRUE	TRUE	1	1	1
P34913	EPHX2	seq.21269.198	1	1	1	1	1	0	1	1	1	0	TRUE	TRUE	1	1	1
P34947	GRK5	seq.21510.24	0	0	0	0	1	0	0	0	1	0	FALSE	FALSE	0	0	0
P34949	MPI	seq.25233.2	1	1	0	1	0	1	1	0	1	1	FALSE	FALSE	0	1	1
P35052	GPC1	seq.8697.38	0	1	0	1	2	2	1	0	1	1	FALSE	FALSE	0	0	0
P35070	BTC	seq.13088.397	1	0	0	0	0	0	0	0	0	0	FALSE	FALSE	0	0	0
P35070	BTC	seq.9242.11	1	0	0	0	2	0	0	0	2	0	FALSE	FALSE	0	0	0
P35218	CA5A	seq.8791.151	1	0	0	0	1	0	0	0	0	0	FALSE	FALSE	0	0	0
P35219	CA8	seq.11390.24	0	1	0	0	0	0	1	0	0	0	FALSE	FALSE	0	0	0
P35221	CTNNA1	seq.24426.15	0	0	0	0	1	0	0	0	1	0	FALSE	FALSE	0	0	0
P35221	CTNNA1	seq.24426.191	0	0	0	0	1	0	0	0	0	0	FALSE	FALSE	0	0	0
P35225	IL13	seq.14085.28	0	0	0	0	2	0	0	0	0	0	FALSE	FALSE	0	0	0
P35225	IL13	seq.3072.4	0	0	0	0	0	0	0	0	0	0	FALSE	FALSE	0	0	0
P35247	SFTPD	seq.19590.46	1	1	0	3	6	3	1	0	5	3	FALSE	FALSE	1	0	0
P35247	SFTPD	seq.4414.69	1	0	0	3	0	0	0	0	0	0	FALSE	FALSE	1	0	0
P35249	RFC4	seq.23422.47	0	0	0	0	0	0	0	0	0	0	FALSE	FALSE	0	0	0
P35318	ADM	seq.14115.34	0	0	0	1	3	0	0	0	3	0	FALSE	FALSE	0	0	0
P35318	ADM	seq.7922.5	0	0	0	1	0	1	0	0	0	0	FALSE	FALSE	0	0	0
P35442	THBS2	seq.14111.15	0	0	0	3	0	0	0	0	1	0	FALSE	FALSE	0	0	0
P35442	THBS2	seq.3339.33	0	1	1	3	2	1	1	1	1	1	FALSE	FALSE	0	0	0
P35443	THBS4	seq.3340.53	1	1	0	0	0	0	1	0	0	0	TRUE	FALSE	1	1	0
P35475	IDUA	seq.3169.70	1	1	0	0	2	2	1	1	2	2	FALSE	TRUE	1	1	1
P35520	CBS	seq.10086.39	0	0	0	1	0	0	0	0	1	0	FALSE	FALSE	0	0	0
P35542	SAA4	seq.15516.12	1	1	1	0	1	1	1	1	0	0	TRUE	TRUE	1	1	1
P35590	TIE1	seq.2844.53	1	1	1	2	3	2	1	1	2	2	TRUE	TRUE	1	1	1
P35606	COPB2	seq.24459.15	0	0	0	0	0	0	0	0	0	0	FALSE	FALSE	0	0	0
P35609	ACTN2	seq.9844.138	0	0	0	0	0	0	0	0	0	0	FALSE	FALSE	0	0	0
P35613	BSG	seq.3585.54	0	0	0	1	0	1	0	0	2	1	FALSE	FALSE	0	0	0
P35625	TIMP3	seq.2480.58	1	1	1	1	2	2	1	1	2	2	TRUE	TRUE	0	0	0
P35754	GLRX	seq.18386.36	1	0	0	0	0	0	0	0	1	0	FALSE	FALSE	0	0	0
P35813	PPM1A	seq.12619.14	0	0	0	0	0	0	0	0	0	0	FALSE	FALSE	0	0	0
P35914	HMGCL	seq.24211.25	0	0	0	0	0	0	0	0	0	0	FALSE	FALSE	0	0	0
P35916	FLT4	seq.16035.8	0	0	0	2	3	2	0	0	3	2	FALSE	FALSE	0	0	0
P35916	FLT4	seq.2358.19	0	0	0	2	2	2	0	0	2	2	FALSE	FALSE	0	0	0
P35968	KDR	seq.3651.50	1	1	1	3	3	3	1	1	3	3	TRUE	TRUE	1	1	1
P36222	CHI3L1	seq.11104.13	1	1	0	2	2	2	1	0	1	2	FALSE	FALSE	0	1	1
P36269	GGT5	seq.21548.20	1	1	1	0	0	0	1	1	0	0	TRUE	TRUE	0	0	0
P36551	CPOX	seq.18241.18	1	1	1	0	0	0	1	1	1	0	TRUE	TRUE	0	0	0
P36776	LONP1	seq.6398.12	0	0	0	0	0	0	0	0	0	0	FALSE	FALSE	0	0	0
P36873	PPP1CC	seq.19295.32	0	0	0	2	1	1	0	0	1	1	FALSE	FALSE	0	0	0
P36888	FLT3	seq.3437.80	1	0	0	0	3	0	0	0	3	0	FALSE	FALSE	0	0	0
P36897	TGFBR1	seq.22569.55	0	0	0	1	1	0	0	0	1	0	FALSE	FALSE	0	0	0
P36941	LTBR	seq.2636.10	1	0	0	0	3	0	0	0	2	0	FALSE	FALSE	0	0	0
P36952	SERPINB5	seq.15417.3	0	1	0	0	0	0	1	0	0	0	FALSE	FALSE	0	0	0
P36955	SERPINF1	seq.7735.17	1	1	1	0	2	0	1	1	0	0	TRUE	TRUE	1	1	1
P36955	SERPINF1	seq.9211.19	1	1	1	0	0	0	1	1	0	0	TRUE	TRUE	1	1	1
P36959	GMPR	seq.19254.125	1	1	0	1	0	0	1	0	0	0	FALSE	FALSE	1	1	1
P36980	CFHR2	seq.15584.9	1	1	1	0	0	0	1	1	0	0	TRUE	TRUE	0	0	0
P37023	ACVRL1	seq.16318.12	1	1	1	0	1	0	1	1	0	0	TRUE	TRUE	1	1	1
P37023	ACVRL1	seq.2969.11	1	0	0	0	1	0	0	0	0	0	FALSE	FALSE	1	0	0
P37108	SRP14	seq.17510.7	0	0	0	0	0	0	0	0	0	0	FALSE	FALSE	0	0	0
P37173	TGFBR2	seq.5133.17	0	0	0	1	0	0	0	0	0	0	FALSE	FALSE	0	0	0
P37235	HPCAL1	seq.17791.25	1	0	0	0	0	0	0	0	0	0	FALSE	FALSE	0	0	0
P37235	HPCAL1	seq.22981.3	1	0	0	0	1	0	0	0	1	0	FALSE	FALSE	0	0	0
P37837	TALDO1	seq.11347.9	0	0	0	0	0	0	0	0	0	0	FALSE	FALSE	0	0	0
P37840	SNCA	seq.8458.111	1	1	1	0	0	0	1	1	1	0	TRUE	TRUE	0	0	0
P37840	SNCA	seq.8458.16	1	1	1	0	2	1	1	1	1	0	TRUE	TRUE	0	0	0
P38484	IFNGR2	seq.8818.13	1	0	0	0	0	0	0	0	1	0	FALSE	FALSE	1	0	0
P38484	IFNGR2	seq.9180.6	1	1	0	0	0	0	0	0	1	1	FALSE	FALSE	1	0	0
P38484	IFNGR2	seq.9305.89	1	0	0	0	0	0	0	0	0	0	FALSE	FALSE	1	0	0
P38936	CDKN1A	seq.18291.8	1	0	0	0	1	0	0	0	0	0	FALSE	FALSE	1	0	0
P39059	COL15A1	seq.8974.172	1	1	0	0	0	0	1	0	0	0	FALSE	FALSE	0	0	0
P39060	COL18A1	seq.2201.17	1	1	1	0	1	1	1	1	0	0	TRUE	TRUE	0	0	0
P39748	FEN1	seq.12577.100	0	0	0	0	1	0	0	0	0	0	FALSE	FALSE	0	0	0
P39900	MMP12	seq.4496.60	1	1	0	0	0	0	1	0	0	0	FALSE	FALSE	0	1	1
P39905	GDNF	seq.5822.22	1	0	0	1	1	0	0	0	0	0	FALSE	FALSE	0	0	0
P40121	CAPG	seq.4968.50	1	1	0	0	0	0	1	0	0	0	FALSE	FALSE	1	1	0
P40189	IL6ST	seq.2620.4	0	1	1	2	2	2	1	1	3	3	FALSE	FALSE	0	1	1
P40197	GP5	seq.7185.29	1	1	1	1	3	3	1	1	3	3	FALSE	FALSE	0	0	0
P40198	CEACAM3	seq.8999.19	0	0	0	0	1	0	0	0	0	0	FALSE	FALSE	0	0	0
P40222	TXLNA	seq.15698.6	0	0	0	0	0	0	0	0	0	0	FALSE	FALSE	0	0	0
P40222	TXLNA	seq.9065.28	0	0	0	0	0	0	0	0	0	0	FALSE	FALSE	0	0	0
P40225	THPO	seq.5947.90	0	0	0	0	2	2	0	0	2	2	FALSE	FALSE	0	0	0
P40225	THPO	seq.8059.1	0	0	0	0	0	0	0	0	0	0	FALSE	FALSE	0	0	0
P40259	CD79B	seq.6351.55	0	0	0	2	0	0	0	0	0	0	FALSE	FALSE	0	0	0
P40313	CTRL	seq.9229.9	1	0	0	4	1	0	0	0	0	0	FALSE	FALSE	0	0	0
P40818	USP8	seq.13450.49	1	0	0	0	1	1	0	0	0	0	FALSE	FALSE	0	0	0
P40925	MDH1	seq.3853.56	0	0	0	2	1	2	0	0	1	2	FALSE	FALSE	0	0	0
P40933	IL15	seq.19568.17	0	0	0	1	1	0	0	0	0	0	FALSE	FALSE	0	0	0
P41159	LEP	seq.2575.5	0	0	0	0	1	0	0	0	0	0	FALSE	FALSE	0	0	0
P41159	LEP	seq.8484.24	0	0	0	0	1	1	0	0	1	1	FALSE	FALSE	0	0	0
P41208	CETN2	seq.13078.3	0	0	0	0	1	0	0	0	2	0	FALSE	FALSE	0	0	0
P41217	CD200	seq.5112.73	1	1	1	1	1	0	0	1	1	0	TRUE	FALSE	0	0	0
P41218	MNDA	seq.20076.7	0	0	0	1	1	0	0	0	0	0	FALSE	FALSE	0	0	0
P41222	PTGDS	seq.10514.5	1	1	1	0	0	0	0	1	0	0	TRUE	FALSE	1	1	0
P41227	NAA10	seq.17854.33	0	0	0	0	1	0	0	0	0	0	FALSE	FALSE	0	0	0
P41236	PPP1R2	seq.19152.4	0	0	0	1	2	0	0	0	2	0	FALSE	FALSE	0	0	0
P41271	NBL1	seq.2944.66	0	0	0	0	0	0	0	0	0	0	FALSE	FALSE	0	0	0
P41439	FOLR3	seq.15495.9	1	1	1	0	0	0	1	1	0	0	TRUE	TRUE	1	1	1
P41439	FOLR3	seq.5624.66	1	0	0	0	1	0	0	0	0	0	FALSE	FALSE	1	0	0
P41586	ADCYAP1R1	seq.22566.53	0	0	0	0	0	0	0	0	1	0	FALSE	FALSE	0	0	0
P42081	CD86	seq.5337.64	1	1	1	1	0	1	1	1	2	2	TRUE	TRUE	0	0	0
P42081	CD86	seq.6232.54	1	1	1	1	2	1	1	1	1	1	TRUE	TRUE	0	0	0
P42331	ARHGAP25	seq.11333.82	0	0	0	2	0	2	0	0	0	1	FALSE	FALSE	0	0	0
P42574	CASP3	seq.3593.72	0	0	0	0	0	0	0	0	0	0	FALSE	FALSE	0	0	0
P42575	CASP2	seq.4904.7	0	0	0	0	1	0	0	0	1	0	FALSE	FALSE	0	0	0
P42658	DPP6	seq.21969.5	1	0	0	2	0	0	0	0	0	0	FALSE	FALSE	1	0	0
P42701	IL12RB1	seq.13706.12	1	0	0	1	0	0	0	0	0	0	FALSE	FALSE	1	0	0
P42701	IL12RB1	seq.2632.5	1	1	1	1	0	0	1	1	0	0	TRUE	TRUE	1	1	1
P42702	LIFR	seq.5837.49	1	0	0	2	1	1	1	0	2	1	FALSE	FALSE	0	0	0
P42768	WAS	seq.22033.32	0	0	0	0	0	0	0	0	0	0	FALSE	FALSE	0	0	0
P42768	WAS	seq.22033.7	0	0	0	0	0	0	0	0	0	0	FALSE	FALSE	0	0	0
P42785	PRCP	seq.5722.78	0	1	0	3	2	4	0	0	1	3	FALSE	FALSE	0	0	0
P42830	CXCL5	seq.2979.8	1	1	1	4	1	0	1	1	0	0	TRUE	TRUE	0	0	0
P42892	ECE1	seq.3611.70	0	0	0	1	1	0	0	0	1	0	FALSE	FALSE	0	0	0
P42892	ECE1	seq.8767.44	0	0	0	1	2	0	0	0	2	0	FALSE	FALSE	0	0	0
P43121	MCAM	seq.20512.2	0	0	0	2	1	2	0	0	1	1	FALSE	FALSE	0	0	0
P43146	DCC	seq.21685.29	1	1	1	0	0	0	1	1	0	0	TRUE	TRUE	0	0	0
P43166	CA7	seq.3356.50	0	0	0	1	0	0	0	0	0	0	FALSE	FALSE	0	0	0
P43220	GLP1R	seq.13085.18	0	0	0	0	0	0	0	0	0	0	FALSE	FALSE	0	0	0
P43220	GLP1R	seq.20581.42	0	0	0	0	0	0	0	0	0	0	FALSE	FALSE	0	0	0
P43234	CTSO	seq.9264.11	1	1	1	0	0	0	1	1	0	0	FALSE	TRUE	0	0	0
P43251	BTD	seq.15644.1	1	1	1	0	0	0	1	1	0	0	TRUE	TRUE	0	0	0
P43251	BTD	seq.9269.7	1	1	1	0	0	0	1	1	0	0	TRUE	TRUE	0	0	0
P43320	CRYBB2	seq.10000.28	0	0	0	2	0	0	0	0	0	0	FALSE	FALSE	0	0	0
P43357	MAGEA3	seq.12576.21	0	0	0	1	2	0	0	0	2	0	FALSE	FALSE	0	0	0
P43357	MAGEA3	seq.20133.1	0	0	0	1	4	0	0	0	3	0	FALSE	FALSE	0	0	0
P43378	PTPN9	seq.12633.3	0	0	0	1	0	0	0	0	0	0	FALSE	FALSE	0	0	0
P43487	RANBP1	seq.18191.23	0	0	0	0	0	0	0	0	0	0	FALSE	FALSE	0	0	0
P43489	TNFRSF4	seq.3730.81	0	0	0	0	0	0	0	0	0	0	FALSE	FALSE	0	0	0
P43490	NAMPT	seq.5011.11	0	0	0	0	1	0	0	0	1	0	FALSE	FALSE	0	0	0
P43627	KIR2DL2	seq.7773.20	0	0	0	2	4	1	0	0	3	2	FALSE	FALSE	0	0	0
P43628	KIR2DL3	seq.17153.46	1	1	1	1	1	1	1	1	1	1	TRUE	FALSE	1	1	1
P43629	KIR3DL1	seq.18907.97	1	0	0	1	1	0	0	0	1	0	FALSE	FALSE	0	0	0
P43630	KIR3DL2	seq.5096.51	1	0	1	0	0	0	0	0	0	0	FALSE	FALSE	1	0	0
P43632	KIR2DS4	seq.17152.10	1	0	0	0	1	0	0	0	0	0	FALSE	FALSE	1	0	0
P43652	AFM	seq.18196.8	0	1	0	0	0	0	1	0	0	0	FALSE	FALSE	0	1	0
P43652	AFM	seq.4763.31	0	1	1	0	0	0	1	1	0	0	FALSE	FALSE	0	1	0
P45452	MMP13	seq.4925.54	1	1	1	0	0	0	1	1	0	0	FALSE	FALSE	0	0	0
P45954	ACADSB	seq.17403.14	0	0	0	0	0	0	0	0	0	0	FALSE	FALSE	0	0	0
P45984	MAPK9	seq.15604.18	0	0	0	1	1	0	0	0	1	0	FALSE	FALSE	0	0	0
P45984	MAPK9	seq.22987.69	0	0	0	1	0	0	0	0	0	0	FALSE	FALSE	0	0	0
P45984	MAPK9	seq.9760.13	0	0	0	1	1	0	0	0	1	0	FALSE	FALSE	0	0	0
P46060	RANGAP1	seq.25036.10	0	0	0	0	0	0	0	0	0	0	FALSE	FALSE	0	0	0
P46109	CRKL	seq.9877.28	0	1	1	0	0	0	0	0	1	1	FALSE	FALSE	0	0	0
P46379	BAG6	seq.21955.36	0	0	0	0	0	0	0	0	0	0	FALSE	FALSE	0	0	0
P46531	NOTCH1	seq.5107.7	0	0	0	1	1	1	0	0	1	1	FALSE	FALSE	0	0	0
P46783	RPS10	seq.13011.20	0	0	0	0	0	0	0	0	1	0	FALSE	FALSE	0	0	0
P46926	GNPDA1	seq.8909.77	0	0	0	0	0	0	0	0	0	0	FALSE	FALSE	0	0	0
P46937	YAP1	seq.25451.39	0	0	0	2	1	0	0	0	0	0	FALSE	FALSE	0	0	0
P47712	PLA2G4A	seq.21430.4	0	0	0	0	2	0	0	0	1	0	FALSE	FALSE	0	0	0
P47813	EIF1AX	seq.9850.38	0	0	0	0	0	0	0	0	0	0	FALSE	FALSE	0	0	0
P47874	OMP	seq.18240.6	0	0	0	0	0	0	0	0	0	0	FALSE	FALSE	0	0	0
P47929	LGALS7_LGALS7B	seq.9196.8	1	0	0	1	0	0	0	0	1	0	FALSE	FALSE	0	0	0
P47929	LGALS7_LGALS7B	seq.9400.40	1	0	0	1	1	0	0	0	2	0	FALSE	FALSE	0	0	0
P47972	NPTX2	seq.6521.35	1	1	1	1	4	0	1	1	3	0	TRUE	TRUE	0	0	0
P47992	XCL1	seq.14078.69	1	1	1	2	0	1	1	1	1	1	TRUE	TRUE	0	0	0
P47992	XCL1	seq.4143.74	1	0	1	2	1	0	0	0	0	0	FALSE	FALSE	0	0	0
P48023	FASLG	seq.3052.8	1	0	0	3	1	1	0	0	1	0	FALSE	FALSE	1	0	0
P48047	ATP5PO	seq.9202.309	0	0	0	0	0	0	0	0	0	0	FALSE	FALSE	0	0	0
P48052	CPA2	seq.9276.7	1	0	0	1	1	0	0	0	2	0	FALSE	FALSE	0	0	0
P48060	GLIPR1	seq.9265.10	1	1	1	1	0	0	1	1	0	0	TRUE	TRUE	1	1	1
P48061	CXCL12	seq.2330.2	1	1	0	0	1	0	1	0	2	0	FALSE	FALSE	0	0	0
P48061	CXCL12	seq.3516.60	1	1	1	0	0	0	1	1	0	0	FALSE	FALSE	0	0	0
P48061	CXCL12	seq.9278.9	1	1	0	0	1	0	1	0	2	0	FALSE	FALSE	0	0	0
P48165	GJA8	seq.12711.19	0	0	0	0	0	0	0	0	0	0	FALSE	FALSE	0	0	0
P48304	REG1B	seq.16770.3	1	1	1	2	2	3	1	1	2	3	TRUE	TRUE	0	0	0
P48304	REG1B	seq.23018.4	1	1	0	2	1	1	1	0	1	1	FALSE	FALSE	0	0	0
P48304	REG1B	seq.5693.6	1	0	0	2	0	0	0	0	0	0	FALSE	FALSE	0	0	0
P48307	TFPI2	seq.9233.71	2	0	1	2	1	2	0	0	0	0	FALSE	FALSE	0	0	0
P48357	LEPR	seq.5400.52	0	1	0	1	1	1	1	0	1	1	FALSE	FALSE	0	1	1
P48431	SOX2	seq.18294.26	0	0	0	0	0	0	0	0	0	0	FALSE	FALSE	0	0	0
P48436	SOX9	seq.25468.5	0	0	0	0	0	0	0	0	0	0	FALSE	FALSE	0	0	0
P48507	GCLM	seq.18214.2	0	0	0	0	0	0	0	0	0	0	FALSE	FALSE	0	0	0
P48643	CCT5	seq.12569.25	0	0	0	0	1	0	0	0	1	0	FALSE	FALSE	0	0	0
P48730	CSNK1D	seq.11289.31	0	0	0	0	0	0	0	0	0	0	FALSE	FALSE	0	0	0
P48740	MASP1	seq.3605.77	1	0	0	6	2	2	0	0	1	2	FALSE	FALSE	0	0	0
P48740	MASP1	seq.8091.16	1	0	0	6	1	1	0	0	1	2	FALSE	FALSE	0	0	0
P48740	MASP1	seq.9125.23	1	0	0	6	0	0	0	0	0	0	FALSE	FALSE	0	0	0
P48745	CCN3	seq.2737.22	1	0	0	0	1	0	0	0	0	0	FALSE	FALSE	1	0	0
P48775	TDO2	seq.9880.33	0	0	0	0	2	0	0	0	2	0	FALSE	FALSE	0	0	0
P48960	ADGRE5	seq.18881.7	1	0	1	1	0	1	0	1	0	1	FALSE	FALSE	1	0	0
P48960	ADGRE5	seq.2822.56	1	0	0	1	3	0	0	0	3	0	FALSE	FALSE	1	0	0
P49069	CAMLG	seq.21140.19	0	0	0	0	0	0	0	0	0	0	FALSE	FALSE	0	0	0
P49137	MAPKAPK2	seq.3820.68	0	0	0	0	0	0	0	0	0	0	FALSE	FALSE	0	0	0
P49223	SPINT3	seq.7926.13	0	1	0	0	0	0	0	0	0	0	FALSE	FALSE	0	1	0
P49354	FNTA	seq.25473.62	0	0	0	0	0	0	0	0	0	0	FALSE	FALSE	0	0	0
P49366	DHPS	seq.9856.22	0	0	0	0	0	0	0	0	0	0	FALSE	FALSE	0	0	0
P49593	PPM1F	seq.23923.26	1	1	1	0	0	0	1	1	0	0	TRUE	TRUE	1	1	1
P49662	CASP4	seq.22092.43	0	0	0	1	2	0	0	0	2	0	FALSE	FALSE	0	0	0
P49715	CEBPA	seq.18874.66	0	0	0	0	0	0	0	0	0	0	FALSE	FALSE	0	0	0
P49747	COMP	seq.8043.153	1	1	1	0	0	0	1	1	0	0	FALSE	FALSE	0	1	1
P49755	TMED10	seq.6506.54	0	0	0	0	1	0	0	0	2	0	FALSE	FALSE	0	0	0
P49757	NUMB	seq.25248.28	0	0	0	0	1	0	0	0	1	0	FALSE	FALSE	0	0	0
P49763	PGF	seq.3078.1	1	0	0	0	0	0	0	0	0	0	FALSE	FALSE	1	0	0
P49765	VEGFB	seq.9453.12	1	0	0	1	0	0	0	0	1	0	FALSE	FALSE	0	0	0
P49767	VEGFC	seq.3132.1	0	0	0	3	0	0	0	0	0	1	FALSE	FALSE	0	0	0
P49771	FLT3LG	seq.14093.10	0	0	0	2	2	0	0	0	1	0	FALSE	FALSE	0	0	0
P49771	FLT3LG	seq.3053.49	0	0	0	2	0	0	0	0	0	0	FALSE	FALSE	0	0	0
P49788	RARRES1	seq.8398.277	1	1	1	0	0	0	1	1	1	0	TRUE	TRUE	0	0	0
P49789	FHIT	seq.9826.135	1	1	0	0	0	0	1	0	0	0	TRUE	TRUE	0	0	0
P49862	KLK7	seq.3378.49	1	1	1	1	0	0	1	1	0	0	TRUE	TRUE	0	0	0
P50053	KHK	seq.21856.59	1	0	0	1	1	0	0	0	0	0	FALSE	FALSE	1	0	0
P50120	RBP2	seq.19803.34	0	0	0	0	0	0	0	0	0	0	FALSE	FALSE	0	0	0
P50135	HNMT	seq.23178.95	1	1	1	0	0	0	1	1	0	0	TRUE	TRUE	1	1	1
P50225	SULT1A1	seq.21227.18	1	1	1	0	0	0	1	1	0	0	FALSE	FALSE	0	1	1
P50452	SERPINB8	seq.19130.81	1	1	1	0	0	0	1	1	0	0	TRUE	TRUE	1	1	1
P50453	SERPINB9	seq.21221.67	1	1	1	0	0	0	1	1	0	0	TRUE	TRUE	0	0	0
P50454	SERPINH1	seq.10800.15	0	1	0	0	0	0	0	0	0	0	FALSE	FALSE	0	0	0
P50461	CSRP3	seq.9171.11	0	0	0	0	0	0	0	0	0	0	FALSE	FALSE	0	0	0
P50502	ST13	seq.18387.7	0	0	0	0	0	0	0	0	1	0	FALSE	FALSE	0	0	0
P50552	VASP	seq.9762.14	0	0	0	1	1	0	0	0	0	0	FALSE	FALSE	0	0	0
P50579	METAP2	seq.3170.6	0	0	0	0	0	0	0	0	0	0	FALSE	FALSE	0	0	0
P50583	NUDT2	seq.16583.8	1	1	1	1	1	0	1	1	0	0	TRUE	TRUE	0	0	0
P50591	TNFSF10	seq.8833.20	0	0	0	2	1	0	0	0	1	0	FALSE	FALSE	0	0	0
P50749	RASSF2	seq.22013.6	0	0	0	0	1	0	0	0	1	0	FALSE	FALSE	0	0	0
P50895	BCAM	seq.2816.50	1	1	1	1	1	1	1	1	1	1	TRUE	TRUE	1	1	1
P50897	PPT1	seq.9244.27	0	1	0	0	1	0	1	0	3	0	FALSE	FALSE	0	1	1
P50995	ANXA11	seq.17513.11	0	1	0	0	0	0	1	0	0	0	FALSE	FALSE	0	1	1
P51161	FABP6	seq.6450.8	1	0	0	1	0	0	0	0	0	0	FALSE	FALSE	1	0	0
P51452	DUSP3	seq.3480.7	0	0	0	0	1	0	0	0	1	0	FALSE	FALSE	0	0	0
P51460	INSL3	seq.5723.4	0	0	0	0	0	0	0	0	2	0	FALSE	FALSE	0	0	0
P51580	TPMT	seq.11218.84	1	0	0	0	2	0	0	0	1	0	FALSE	FALSE	1	0	0
P51649	ALDH5A1	seq.17792.158	1	0	0	0	4	0	0	0	1	0	FALSE	FALSE	1	0	0
P51671	CCL11	seq.5301.7	0	0	0	1	1	1	0	0	1	1	FALSE	FALSE	0	0	0
P51687	SUOX	seq.18324.61	0	0	0	0	0	0	0	0	0	0	FALSE	FALSE	0	0	0
P51688	SGSH	seq.21766.50	1	1	1	2	2	2	1	1	2	2	TRUE	TRUE	1	1	1
P51692	STAT5B	seq.16551.14	0	0	0	0	2	0	0	0	1	0	FALSE	FALSE	0	0	0
P51693	APLP1	seq.7210.25	0	0	0	0	2	2	0	0	2	2	FALSE	FALSE	0	0	0
P51808	DYNLT3	seq.12867.40	0	0	0	0	0	0	0	0	0	0	FALSE	FALSE	0	0	0
P51815	ZNF75D	seq.11596.47	0	0	0	0	0	0	0	0	0	0	FALSE	FALSE	0	0	0
P51858	HDGF	seq.16758.96	1	1	1	0	0	0	1	1	1	0	TRUE	FALSE	1	1	0
P51858	HDGF	seq.8953.47	1	1	1	0	1	0	1	1	0	0	TRUE	TRUE	1	1	0
P51948	MNAT1	seq.23540.3	0	0	0	0	1	0	0	0	0	0	FALSE	FALSE	0	0	0
P52209	PGD	seq.4187.49	1	1	1	0	1	0	1	1	0	0	TRUE	TRUE	1	1	1
P52564	MAP2K6	seq.17175.5	0	0	0	0	1	0	0	0	0	0	FALSE	FALSE	0	0	0
P52758	RIDA	seq.14636.25	1	1	1	1	0	1	1	1	0	1	TRUE	TRUE	0	0	0
P52788	SMS	seq.18179.56	0	0	0	0	0	0	0	0	0	0	FALSE	FALSE	0	0	0
P52789	HK2	seq.13130.150	0	1	0	0	1	0	1	0	1	0	FALSE	FALSE	0	1	1
P52798	EFNA4	seq.14050.61	0	0	0	0	0	0	0	0	0	0	FALSE	FALSE	0	0	0
P52798	EFNA4	seq.2614.28	0	0	0	0	1	0	0	0	0	0	FALSE	FALSE	0	0	0
P52799	EFNB2	seq.14131.37	0	0	0	0	2	0	0	0	1	0	FALSE	FALSE	0	0	0
P52799	EFNB2	seq.8772.5	0	0	0	0	0	0	0	0	0	0	FALSE	FALSE	0	0	0
P52823	STC1	seq.4930.21	0	0	0	1	1	1	0	0	1	1	FALSE	FALSE	0	0	0
P52848	NDST1	seq.6927.7	0	0	0	0	1	0	0	0	0	0	FALSE	FALSE	0	0	0
P52888	THOP1	seq.21429.50	1	1	1	1	0	0	1	1	0	0	TRUE	TRUE	0	0	0
P52943	CRIP2	seq.9053.16	0	0	0	0	2	0	0	0	1	0	FALSE	FALSE	0	0	0
P53367	ARFIP1	seq.13488.3	0	1	1	0	0	0	1	1	0	0	FALSE	FALSE	0	0	0
P53384	NUBP1	seq.21189.9	0	0	0	0	0	0	0	0	0	0	FALSE	FALSE	0	0	0
P53582	METAP1	seq.3210.1	0	0	0	0	0	0	0	0	0	0	FALSE	FALSE	0	0	0
P53634	CTSC	seq.13730.18	1	1	0	2	0	1	1	0	1	1	FALSE	FALSE	1	0	0
P53634	CTSC	seq.3178.5	1	0	0	2	2	0	0	0	2	0	FALSE	FALSE	1	0	0
P53674	CRYBB1	seq.17751.68	0	0	0	2	1	1	0	0	0	1	FALSE	FALSE	0	0	0
P53814	SMTN	seq.12546.1	0	0	0	1	0	0	0	0	0	0	FALSE	FALSE	0	0	0
P53990	IST1	seq.12434.25	0	0	0	0	0	0	0	0	0	0	FALSE	FALSE	0	0	0
P54108	CRISP3	seq.3187.52	1	0	0	5	0	0	0	0	0	0	FALSE	FALSE	0	0	0
P54252	ATXN3	seq.16825.20	1	1	0	1	0	0	1	0	0	1	FALSE	FALSE	0	0	0
P54274	TERF1	seq.10049.112	0	0	0	0	0	0	0	0	0	0	FALSE	FALSE	0	0	0
P54284	CACNB3	seq.24237.115	0	0	0	0	0	0	0	0	1	0	FALSE	FALSE	0	0	0
P54296	MYOM2	seq.13534.20	0	0	0	0	0	0	0	0	0	0	FALSE	FALSE	0	0	0
P54315	PNLIPRP1	seq.6627.25	1	1	1	4	3	3	1	1	4	4	TRUE	TRUE	1	1	1
P54317	PNLIPRP2	seq.15471.29	1	1	1	0	0	0	1	1	1	0	TRUE	TRUE	1	1	1
P54317	PNLIPRP2	seq.6957.14	1	1	1	0	0	0	1	1	2	0	TRUE	TRUE	1	1	1
P54577	YARS1	seq.19270.26	0	0	0	0	0	0	0	0	0	0	FALSE	FALSE	0	0	0
P54652	HSPA2	seq.22043.174	0	0	0	2	2	0	0	0	1	0	FALSE	FALSE	0	0	0
P54709	ATP1B3	seq.8990.42	0	0	0	0	2	0	0	0	0	0	FALSE	FALSE	0	0	0
P54727	RAD23B	seq.12522.6	0	0	0	1	1	0	0	0	0	0	FALSE	FALSE	0	0	0
P54760	EPHB4	seq.15530.33	1	1	1	1	1	1	1	1	1	1	TRUE	TRUE	1	1	1
P54764	EPHA4	seq.16288.17	1	1	0	1	1	1	1	1	1	1	FALSE	FALSE	0	0	0
P54764	EPHA4	seq.7190.50	1	1	0	1	1	1	1	1	1	1	FALSE	TRUE	0	0	0
P54819	AK2	seq.11368.32	0	0	0	0	0	0	0	0	1	0	FALSE	FALSE	0	0	0
P55008	AIF1	seq.2849.49	1	1	1	0	1	1	1	1	0	0	TRUE	FALSE	1	1	0
P55010	EIF5	seq.2612.5	0	0	0	0	0	0	0	0	0	0	FALSE	FALSE	0	0	0
P55058	PLTP	seq.15475.4	1	1	1	0	1	0	1	1	0	0	TRUE	TRUE	0	0	0
P55058	PLTP	seq.6263.77	1	0	0	0	1	0	0	0	1	0	FALSE	FALSE	0	0	0
P55082	MFAP3	seq.20545.17	0	0	0	0	0	0	0	0	0	0	FALSE	FALSE	0	0	0
P55083	MFAP4	seq.5636.10	1	0	1	1	1	1	0	1	1	1	FALSE	FALSE	1	0	0
P55103	INHBC	seq.15686.49	1	1	1	1	1	1	1	1	0	0	TRUE	TRUE	1	1	1
P55103	INHBC	seq.18814.21	1	0	1	1	0	0	0	1	0	0	FALSE	FALSE	1	0	0
P55103	INHBC	seq.6408.2	1	1	0	1	0	0	1	0	0	0	FALSE	FALSE	1	0	0
P55145	MANF	seq.9223.11	0	0	0	0	0	0	0	0	1	1	FALSE	FALSE	0	0	0
P55210	CASP7	seq.21513.1	1	0	0	0	1	0	0	0	0	0	FALSE	FALSE	1	0	0
P55273	CDKN2D	seq.12376.85	0	0	0	0	0	0	0	0	0	0	FALSE	FALSE	0	0	0
P55283	CDH4	seq.20589.5	0	0	0	0	0	0	0	0	0	0	FALSE	FALSE	0	0	0
P55285	CDH6	seq.16312.45	3	0	0	0	0	0	0	0	0	0	FALSE	FALSE	0	0	0
P55285	CDH6	seq.3591.51	3	0	0	0	0	0	0	0	1	0	FALSE	FALSE	0	0	0
P55291	CDH15	seq.11215.6	1	0	0	2	3	0	0	0	2	0	FALSE	FALSE	1	0	0
P55291	CDH15	seq.5410.53	1	0	0	2	1	0	0	0	1	0	FALSE	FALSE	1	0	0
P55769	SNU13	seq.13602.6	0	0	0	0	0	0	0	0	0	0	FALSE	FALSE	0	0	0
P55773	CCL23	seq.2913.1	1	1	0	2	1	1	1	0	0	0	FALSE	FALSE	0	0	0
P55773	CCL23	seq.3028.36	1	1	0	2	0	0	1	0	0	0	FALSE	FALSE	0	1	1
P55774	CCL18	seq.3044.3	1	1	1	0	0	0	1	1	0	0	TRUE	TRUE	0	0	0
P55789	GFER	seq.15398.2	0	0	0	1	0	0	0	0	0	0	FALSE	FALSE	0	0	0
P55808	XG	seq.8044.90	0	0	0	0	0	0	0	0	1	0	FALSE	FALSE	0	0	0
P55809	OXCT1	seq.25043.74	0	0	0	2	0	1	0	0	0	1	FALSE	FALSE	0	0	0
P55957	BID	seq.5798.3	0	0	0	1	1	0	0	0	1	0	FALSE	FALSE	0	0	0
P56159	GFRA1	seq.3314.74	1	1	0	0	1	0	1	0	1	0	FALSE	FALSE	0	0	0
P56192	MARS1	seq.24425.8	0	0	0	0	0	0	0	0	0	0	FALSE	FALSE	0	0	0
P56279	TCL1A	seq.17210.2	1	0	1	2	2	1	0	1	0	0	FALSE	FALSE	0	0	0
P56470	LGALS4	seq.2982.82	1	1	0	1	1	1	1	0	0	0	FALSE	TRUE	0	0	0
P56851	EDDM3B	seq.7782.34	1	0	0	0	0	0	0	0	0	0	FALSE	FALSE	0	0	0
P57087	JAM2	seq.2997.8	0	0	0	1	0	1	0	0	0	1	FALSE	FALSE	0	0	0
P57771	RGS8	seq.11666.72	0	0	0	1	1	0	0	0	2	0	FALSE	FALSE	0	0	0
P58294	PROK1	seq.14703.6	1	1	0	0	1	0	0	1	0	0	FALSE	FALSE	1	0	0
P58294	PROK1	seq.2247.20	1	0	0	0	0	0	0	0	0	0	FALSE	FALSE	1	0	0
P58417	NXPH1	seq.23002.27	0	0	0	0	1	0	0	0	1	0	FALSE	FALSE	0	0	0
P58417	NXPH1	seq.4562.1	0	0	0	0	1	0	0	0	1	0	FALSE	FALSE	0	0	0
P58499	FAM3B	seq.5618.50	1	1	0	2	2	1	1	0	2	1	FALSE	FALSE	1	0	0
P58499	FAM3B	seq.9177.6	1	1	0	2	2	1	1	0	2	1	FALSE	FALSE	1	1	1
P59282	TPPP2	seq.12800.5	0	0	0	0	2	0	0	0	2	0	FALSE	FALSE	0	0	0
P59665	DEFA1_DEFA1B	seq.19579.5	1	1	0	2	1	0	0	0	1	0	FALSE	FALSE	0	0	0
P59665	DEFA1_DEFA1B	seq.9250.87	1	1	0	2	0	0	1	0	0	0	FALSE	FALSE	0	0	0
P59901	LILRA4	seq.8299.66	0	1	0	0	2	0	1	0	4	0	FALSE	FALSE	0	1	1
P60484	PTEN	seq.3831.21	0	0	0	0	1	0	0	0	0	0	FALSE	FALSE	0	0	0
P60568	IL2	seq.3070.1	0	0	0	0	2	0	0	0	1	0	FALSE	FALSE	0	0	0
P60763	RAC3	seq.16769.20	0	0	0	1	0	0	0	0	0	0	FALSE	FALSE	0	0	0
P60880	SNAP25	seq.13105.7	0	0	0	2	1	0	0	0	0	0	FALSE	FALSE	0	0	0
P61218	POLR2F	seq.20448.7	0	0	0	1	0	0	0	0	1	0	FALSE	FALSE	0	0	0
P61244	MAX	seq.12411.60	0	0	0	0	0	0	0	0	0	0	FALSE	FALSE	0	0	0
P61266	STX1B	seq.6966.144	0	0	0	0	0	0	0	0	0	0	FALSE	FALSE	0	0	0
P61328	FGF12	seq.4392.54	0	0	0	0	0	0	0	0	1	0	FALSE	FALSE	0	0	0
P61366	OSTN	seq.7265.32	0	0	0	1	2	0	0	0	0	0	FALSE	FALSE	0	0	0
P61457	PCBD1	seq.11313.100	0	0	0	3	1	3	0	0	3	4	FALSE	FALSE	0	0	0
P61769	B2M	seq.10574.10	0	0	0	1	2	0	0	0	1	0	FALSE	FALSE	0	0	0
P61769	B2M	seq.3485.28	0	0	0	1	1	1	0	0	1	1	FALSE	FALSE	0	0	0
P61812	TGFB2	seq.4156.74	0	0	0	0	0	0	0	0	0	0	FALSE	FALSE	0	0	0
P61978	HNRNPK	seq.19333.4	0	0	0	1	0	0	0	0	0	0	FALSE	FALSE	0	0	0
P62072	TIMM10	seq.25215.1	1	1	1	0	1	0	1	1	1	0	TRUE	TRUE	0	0	0
P62330	ARF6	seq.12425.104	0	0	0	0	3	0	0	0	2	0	FALSE	FALSE	0	0	0
P62760	VSNL1	seq.13522.20	0	0	0	0	0	0	0	0	1	0	FALSE	FALSE	0	0	0
P62760	VSNL1	seq.20197.14	0	0	0	0	0	0	0	0	0	0	FALSE	FALSE	0	0	0
P63010	AP2B1	seq.24938.7	0	0	0	0	1	0	0	0	0	0	FALSE	FALSE	0	0	0
P63098	PPP3R1	seq.15545.13	0	0	0	0	1	0	0	0	0	0	FALSE	FALSE	0	0	0
P63098	PPP3R1	seq.4903.72	0	0	0	0	0	0	0	0	0	0	FALSE	FALSE	0	0	0
P63146	UBE2B	seq.9865.40	0	0	0	0	0	0	0	0	0	0	FALSE	FALSE	0	0	0
P63172	DYNLT1	seq.14331.262	0	0	0	1	0	0	0	0	0	0	FALSE	FALSE	0	0	0
P63241	EIF5A	seq.5888.29	0	0	0	0	0	0	0	0	0	0	FALSE	FALSE	0	0	0
P68106	FKBP1B	seq.11568.2	0	0	0	0	1	0	0	0	1	0	FALSE	FALSE	0	0	0
P68400	CSNK2A1	seq.3427.63	0	0	0	0	0	0	0	0	0	0	FALSE	FALSE	0	0	0
P68400	CSNK2A1	seq.5224.20	0	0	0	0	0	0	0	0	0	0	FALSE	FALSE	0	0	0
P68400	CSNK2A1	seq.5225.50	0	0	0	0	0	0	0	0	0	0	FALSE	FALSE	0	0	0
P78310	CXADR	seq.11204.80	0	0	0	1	0	0	0	0	0	0	FALSE	FALSE	0	0	0
P78318	IGBP1	seq.12358.6	0	0	0	0	0	0	0	0	0	0	FALSE	FALSE	0	0	0
P78324	SIRPA	seq.5430.66	2	1	1	2	1	1	1	1	0	1	FALSE	TRUE	2	1	1
P78324	SIRPA	seq.9083.35	2	0	0	2	1	0	0	0	0	0	FALSE	FALSE	2	0	0
P78325	ADAM8	seq.21440.9	1	0	0	0	0	0	0	0	0	0	FALSE	FALSE	1	0	0
P78333	GPC5	seq.4991.12	2	1	2	0	0	0	2	2	0	0	TRUE	TRUE	0	0	0
P78352	DLG4	seq.8070.88	0	0	0	0	0	0	0	0	0	0	FALSE	FALSE	0	0	0
P78358	CTAG1A_CTAG1B	seq.23586.32	0	0	0	0	0	0	0	0	0	0	FALSE	FALSE	0	0	0
P78358	CTAG1A_CTAG1B	seq.6931.10	0	0	0	0	1	0	0	0	1	0	FALSE	FALSE	0	0	0
P78362	SRPK2	seq.21435.143	0	0	0	0	1	0	0	0	1	0	FALSE	FALSE	0	0	0
P78380	OLR1	seq.16049.43	1	0	0	0	0	0	0	0	0	0	FALSE	FALSE	1	0	0
P78380	OLR1	seq.3636.37	1	0	1	0	0	0	0	1	0	0	FALSE	FALSE	1	0	0
P78380	OLR1	seq.7893.19	1	0	0	0	0	0	0	0	0	0	FALSE	FALSE	1	0	0
P78395	PRAME	seq.25951.17	0	0	0	0	2	0	0	0	2	0	FALSE	FALSE	0	0	0
P78410	BTN3A2	seq.21433.3	1	1	1	0	0	0	1	1	1	0	TRUE	TRUE	1	1	1
P78423	CX3CL1	seq.2827.23	1	0	0	0	1	0	0	0	3	0	FALSE	FALSE	0	0	0
P78540	ARG2	seq.17752.24	0	0	0	1	0	0	0	0	0	0	FALSE	FALSE	0	0	0
P78552	IL13RA1	seq.2633.52	1	1	2	2	1	0	1	2	1	0	FALSE	FALSE	0	0	0
P78556	CCL20	seq.2468.62	0	0	0	0	0	0	0	0	0	0	FALSE	FALSE	0	0	0
P78560	CRADD	seq.15322.35	0	0	0	1	1	0	0	0	1	1	FALSE	FALSE	0	0	0
P80075	CCL8	seq.13748.4	2	1	2	0	0	0	1	2	0	0	TRUE	FALSE	1	1	1
P80075	CCL8	seq.2785.15	2	1	1	0	0	0	1	1	1	0	TRUE	TRUE	1	1	1
P80098	CCL7	seq.22969.12	1	0	0	2	1	1	0	0	1	1	FALSE	FALSE	0	0	0
P80098	CCL7	seq.4886.3	1	1	0	2	0	1	1	0	0	1	FALSE	FALSE	0	1	1
P80162	CXCL6	seq.3495.15	1	1	1	2	0	2	1	1	0	2	TRUE	TRUE	0	0	0
P80188	LCN2	seq.2836.68	1	1	1	0	0	0	1	1	0	0	TRUE	TRUE	1	1	1
P80303	NUCB2	seq.21999.61	1	0	0	0	1	0	0	0	0	0	FALSE	FALSE	0	0	0
P80370	DLK1	seq.6373.54	1	1	0	0	1	1	1	0	2	1	FALSE	FALSE	0	0	0
P80370	DLK1	seq.6496.60	1	1	0	0	1	1	1	0	1	0	FALSE	FALSE	0	0	0
P80370	DLK1	seq.8380.244	1	0	0	0	0	0	0	0	1	0	FALSE	FALSE	0	0	0
P80511	S100A12	seq.5852.6	1	1	1	0	0	0	1	1	0	0	TRUE	TRUE	0	0	0
P81534	DEFB103A_DEFB103B	seq.5679.16	0	0	0	0	0	0	0	0	0	0	FALSE	FALSE	0	0	0
P82980	RBP5	seq.19241.31	1	1	0	1	0	1	1	0	1	2	FALSE	FALSE	0	1	1
P84022	SMAD3	seq.10363.13	0	0	0	0	0	0	0	0	0	0	FALSE	FALSE	0	0	0
P98073	TMPRSS15	seq.3189.61	0	0	0	3	0	0	0	0	2	0	FALSE	FALSE	0	0	0
P98082	DAB2	seq.21963.48	0	0	0	0	0	0	0	0	0	0	FALSE	FALSE	0	0	0
P98160	HSPG2	seq.15626.223	0	1	0	0	1	0	1	0	0	0	FALSE	FALSE	0	1	1
P98164	LRP2	seq.10618.190	0	0	0	0	0	0	0	0	0	0	FALSE	FALSE	0	0	0
Q00796	SORD	seq.15447.45	0	0	0	1	1	1	1	1	1	1	FALSE	FALSE	0	0	0
Q00872	MYBPC1	seq.7648.9	0	1	0	0	0	0	1	0	0	0	FALSE	FALSE	0	1	1
Q01151	CD83	seq.5065.8	1	0	0	1	1	0	0	0	1	0	FALSE	FALSE	0	0	0
Q01201	RELB	seq.11464.9	0	0	0	0	3	0	0	0	2	0	FALSE	FALSE	0	0	0
Q01344	IL5RA	seq.13686.2	1	1	0	2	1	1	1	0	1	1	FALSE	FALSE	0	1	1
Q01344	IL5RA	seq.4491.4	1	1	0	2	1	1	1	0	1	1	FALSE	FALSE	0	1	1
Q01469	FABP5	seq.4985.11	0	0	0	0	0	0	0	0	1	0	FALSE	FALSE	0	0	0
Q01484	ANK2	seq.7624.19	0	0	0	2	0	0	0	0	0	0	FALSE	FALSE	0	0	0
Q01543	FLI1	seq.21971.47	0	0	0	0	0	0	0	0	0	0	FALSE	FALSE	0	0	0
Q01581	HMGCS1	seq.13496.19	0	0	0	1	1	0	0	0	0	0	FALSE	FALSE	0	0	0
Q01638	IL1RL1	seq.4234.8	1	1	0	1	1	1	1	0	2	2	TRUE	TRUE	0	0	0
Q01826	SATB1	seq.13511.29	0	0	0	1	0	0	0	0	0	0	FALSE	FALSE	0	0	0
Q01973	ROR1	seq.2590.69	1	1	1	0	0	0	1	1	1	0	TRUE	TRUE	0	0	0
Q01973	ROR1	seq.8474.6	1	1	1	0	0	0	1	1	0	0	TRUE	TRUE	0	0	0
Q02083	NAAA	seq.3173.49	1	1	1	2	2	2	1	1	2	2	TRUE	TRUE	1	1	1
Q02127	DHODH	seq.21346.71	0	0	0	0	1	0	0	0	2	0	FALSE	FALSE	0	0	0
Q02223	TNFRSF17	seq.2665.26	1	1	1	1	1	1	1	1	1	1	TRUE	TRUE	1	1	1
Q02246	CNTN2	seq.3296.92	1	1	0	0	0	0	1	0	0	0	FALSE	FALSE	0	1	1
Q02487	DSC2	seq.13126.52	1	1	1	1	0	0	1	1	0	0	TRUE	TRUE	1	1	1
Q02742	GCNT1	seq.7016.12	1	0	0	0	0	0	0	0	0	0	FALSE	FALSE	1	0	0
Q02750	MAP2K1	seq.2864.2	0	0	0	2	0	0	0	0	2	0	FALSE	FALSE	0	0	0
Q02763	TEK	seq.3773.15	1	1	1	4	3	3	1	1	2	3	TRUE	TRUE	1	1	1
Q02790	FKBP4	seq.17722.5	0	0	0	0	0	0	0	0	0	0	FALSE	FALSE	0	0	0
Q03013	GSTM4	seq.18895.54	1	1	0	1	0	0	1	0	0	0	FALSE	FALSE	0	0	0
Q03014	HHEX	seq.20425.12	0	0	0	1	2	0	0	0	2	0	FALSE	FALSE	0	0	0
Q03154	ACY1	seq.3343.1	1	1	1	0	0	0	1	1	0	0	TRUE	TRUE	1	1	1
Q03167	TGFBR3	seq.3009.3	1	0	1	1	2	1	0	1	1	1	FALSE	FALSE	1	0	0
Q03252	LMNB2	seq.20217.26	0	0	0	0	0	0	0	0	0	0	FALSE	FALSE	0	0	0
Q03393	PTS	seq.12014.19	1	0	0	1	0	0	0	0	0	0	FALSE	FALSE	0	0	0
Q03403	TFF2	seq.10473.2	0	0	0	0	1	0	0	0	0	0	FALSE	FALSE	0	0	0
Q03403	TFF2	seq.9191.8	0	0	0	0	2	2	0	0	0	0	FALSE	FALSE	0	0	0
Q03405	PLAUR	seq.2652.15	2	2	2	2	2	2	2	2	4	4	TRUE	TRUE	0	0	0
Q03426	MVK	seq.11391.69	0	0	0	0	1	0	0	0	1	0	FALSE	FALSE	0	0	0
Q03431	PTH1R	seq.13470.43	1	0	0	0	0	0	0	0	0	0	FALSE	FALSE	0	0	0
Q04609	FOLH1	seq.3218.8	0	0	0	0	3	0	0	0	2	0	FALSE	FALSE	0	0	0
Q04609	FOLH1	seq.5478.50	0	0	0	0	1	0	0	0	1	0	FALSE	FALSE	0	0	0
Q04637	EIF4G1	seq.25287.7	0	0	0	0	2	1	0	0	2	1	FALSE	FALSE	0	0	0
Q04695	KRT17	seq.12923.51	0	0	0	0	0	0	0	0	1	0	FALSE	FALSE	0	0	0
Q04721	NOTCH2	seq.11297.54	0	0	0	2	0	0	0	0	0	0	FALSE	FALSE	0	0	0
Q04721	NOTCH2	seq.5106.52	0	0	0	2	0	0	0	0	0	0	FALSE	FALSE	0	0	0
Q04721	NOTCH2	seq.8407.84	0	0	0	2	3	3	0	0	2	3	FALSE	FALSE	0	0	0
Q04756	HGFAC	seq.3617.80	1	1	0	0	1	0	1	0	0	0	FALSE	FALSE	0	1	1
Q04756	HGFAC	seq.8385.248	1	1	0	0	1	0	1	0	1	0	FALSE	FALSE	0	1	1
Q04759	PRKCQ	seq.3817.18	0	0	0	0	0	0	0	0	0	0	FALSE	FALSE	0	0	0
Q04760	GLO1	seq.9883.29	1	0	0	0	1	0	0	0	1	0	FALSE	FALSE	1	0	0
Q04837	SSBP1	seq.18253.8	0	0	0	0	1	0	0	0	1	0	FALSE	FALSE	0	0	0
Q05084	ICA1	seq.21975.22	0	0	0	0	1	0	0	0	0	0	FALSE	FALSE	0	0	0
Q05193	DNM1	seq.24435.1	0	0	0	0	1	0	0	0	0	0	FALSE	FALSE	0	0	0
Q05315	CLC	seq.11094.104	0	0	0	0	0	0	0	0	0	0	FALSE	FALSE	0	0	0
Q05516	ZBTB16	seq.22034.61	0	0	0	0	2	0	0	0	0	0	FALSE	FALSE	0	0	0
Q06033	ITIH3	seq.7145.1	1	1	0	2	0	0	1	0	0	0	FALSE	FALSE	0	0	0
Q06141	REG3A	seq.15304.1	1	1	1	0	0	0	1	1	0	0	FALSE	FALSE	0	0	0
Q06141	REG3A	seq.9277.16	1	0	0	0	2	0	0	0	0	0	FALSE	FALSE	0	0	0
Q06323	PSME1	seq.5918.5	0	0	0	1	1	0	0	0	1	0	FALSE	FALSE	0	0	0
Q06418	TYRO3	seq.13668.44	1	0	0	2	0	0	0	0	0	1	FALSE	FALSE	0	0	0
Q06418	TYRO3	seq.2611.72	1	0	1	2	0	0	0	1	0	0	FALSE	FALSE	0	0	0
Q06520	SULT2A1	seq.9829.91	0	0	0	1	0	0	0	0	0	0	FALSE	FALSE	0	0	0
Q06609	RAD51	seq.2871.73	0	0	0	0	3	0	0	0	4	0	FALSE	FALSE	0	0	0
Q06643	LTB	seq.3505.6	0	1	0	1	1	0	1	0	0	0	FALSE	FALSE	0	0	0
Q06643	LTB	seq.3506.49	0	0	0	1	1	0	1	0	1	0	FALSE	FALSE	0	0	0
Q06787	FMR1	seq.7713.102	0	0	0	0	0	0	0	0	0	0	FALSE	FALSE	0	0	0
Q06787	FMR1	seq.7713.50	0	0	0	0	0	0	0	0	0	0	FALSE	FALSE	0	0	0
Q06787	FMR1	seq.7721.81	0	0	0	0	6	0	0	0	5	0	FALSE	FALSE	0	0	0
Q06830	PRDX1	seq.3855.56	0	1	1	0	0	0	1	1	1	0	FALSE	FALSE	0	0	0
Q07011	TNFRSF9	seq.14025.18	1	0	0	1	1	0	0	0	0	0	FALSE	FALSE	0	0	0
Q07011	TNFRSF9	seq.2598.9	1	1	0	1	0	0	0	1	0	0	TRUE	FALSE	0	0	0
Q07021	C1QBP	seq.4967.1	0	0	0	0	0	0	0	0	1	0	FALSE	FALSE	0	0	0
Q07065	CKAP4	seq.7221.56	1	0	0	0	0	0	0	0	0	0	FALSE	FALSE	1	0	0
Q07075	ENPEP	seq.15558.63	0	1	0	0	0	0	1	0	0	0	FALSE	FALSE	0	0	0
Q07108	CD69	seq.16618.7	0	0	0	0	0	0	0	0	0	0	FALSE	FALSE	0	0	0
Q07325	CXCL9	seq.11593.21	1	0	0	1	0	0	0	0	0	0	FALSE	FALSE	0	0	0
Q07325	CXCL9	seq.9188.119	1	0	1	1	1	2	0	1	0	0	FALSE	FALSE	0	0	0
Q07507	DPT	seq.4979.34	1	2	0	1	0	0	2	0	0	1	FALSE	FALSE	0	1	1
Q07654	TFF3	seq.4721.54	1	1	1	1	1	1	1	1	2	1	TRUE	TRUE	1	1	1
Q07654	TFF3	seq.8323.163	1	1	1	1	1	1	0	1	1	1	TRUE	FALSE	1	1	0
Q07817	BCL2L1	seq.4423.77	0	0	0	0	3	0	0	0	2	0	FALSE	FALSE	0	0	0
Q07954	LRP1	seq.10699.52	0	0	0	1	0	0	0	0	0	0	FALSE	FALSE	0	0	0
Q07954	LRP1	seq.8601.167	0	0	0	1	2	0	0	0	2	0	FALSE	FALSE	0	0	0
Q07954	LRP1	seq.9182.3	0	0	0	1	0	0	0	0	0	0	FALSE	FALSE	0	0	0
Q07960	ARHGAP1	seq.11955.1	0	0	0	2	0	1	0	0	0	0	FALSE	FALSE	0	0	0
Q07960	ARHGAP1	seq.9815.5	0	0	0	2	1	1	0	0	1	1	FALSE	FALSE	0	0	0
Q08174	PCDH1	seq.24967.4	0	0	0	2	0	0	0	0	0	0	FALSE	FALSE	0	0	0
Q08334	IL10RB	seq.2631.50	1	1	1	0	1	0	0	1	0	0	TRUE	FALSE	0	0	0
Q08345	DDR1	seq.11836.144	1	1	1	1	0	1	1	1	1	1	TRUE	TRUE	0	0	0
Q08345	DDR1	seq.4122.12	1	0	0	1	1	0	0	0	0	0	FALSE	FALSE	0	0	0
Q08380	LGALS3BP	seq.5000.52	0	1	0	2	4	4	1	0	3	3	FALSE	FALSE	0	1	1
Q08431	MFGE8	seq.4455.89	1	1	1	1	2	1	1	1	2	1	TRUE	TRUE	1	0	0
Q08499	PDE4D	seq.5255.22	0	0	0	0	2	0	0	0	3	0	FALSE	FALSE	0	0	0
Q08629	SPOCK1	seq.11487.4	1	0	1	1	1	0	0	0	1	0	FALSE	FALSE	0	0	0
Q08629	SPOCK1	seq.5490.53	1	0	0	1	1	0	0	0	0	0	FALSE	FALSE	0	0	0
Q08708	CD300C	seq.13406.161	1	0	0	1	1	0	0	0	2	0	FALSE	FALSE	0	0	0
Q08708	CD300C	seq.5066.134	1	1	1	1	1	1	1	1	3	2	TRUE	FALSE	0	0	0
Q08830	FGL1	seq.5581.28	1	1	1	0	1	0	1	1	0	0	TRUE	TRUE	1	1	1
Q0P6D2	DIPK1C	seq.14341.8	0	0	0	0	3	0	0	0	4	0	FALSE	FALSE	0	0	0
Q0Z7S8	FABP9	seq.18194.18	1	0	0	4	3	1	0	0	2	0	FALSE	FALSE	0	0	0
Q10471	GALNT2	seq.5764.4	1	0	0	4	1	0	0	0	0	0	FALSE	FALSE	1	0	0
Q10587	TEF	seq.20990.48	0	0	0	0	0	0	0	0	0	0	FALSE	FALSE	0	0	0
Q10588	BST1	seq.4535.50	1	1	0	0	2	1	1	0	1	0	FALSE	FALSE	0	0	0
Q10589	BST2	seq.8832.55	0	0	0	2	0	0	0	0	0	0	FALSE	FALSE	0	0	0
Q11201	ST3GAL1	seq.5657.28	0	1	1	0	1	1	1	1	1	1	FALSE	FALSE	0	0	0
Q12778	FOXO1	seq.22055.31	0	0	0	0	3	0	0	0	2	0	FALSE	FALSE	0	0	0
Q12794	HYAL1	seq.8309.12	1	1	1	0	0	0	1	1	0	0	TRUE	TRUE	0	0	0
Q12805	EFEMP1	seq.8480.29	1	1	1	0	0	0	1	1	0	0	TRUE	TRUE	0	0	0
Q12836	ZP4	seq.7766.25	0	0	0	0	2	0	0	0	0	0	FALSE	FALSE	0	0	0
Q12841	FSTL1	seq.13112.179	1	1	0	1	0	0	1	1	0	0	FALSE	FALSE	0	0	0
Q12846	STX4	seq.10668.5	0	0	0	0	0	0	0	0	0	0	FALSE	FALSE	0	0	0
Q12860	CNTN1	seq.2974.61	1	1	1	1	1	1	1	1	1	1	TRUE	TRUE	0	0	0
Q12864	CDH17	seq.16613.3	1	1	1	2	2	2	1	1	2	2	TRUE	TRUE	1	1	1
Q12866	MERTK	seq.19787.14	1	1	1	1	1	1	1	1	2	1	FALSE	FALSE	1	1	1
Q12866	MERTK	seq.20572.6	1	0	0	1	0	0	0	0	0	0	FALSE	FALSE	1	0	0
Q12884	FAP	seq.5029.3	1	1	1	0	0	0	1	1	0	0	TRUE	TRUE	0	0	0
Q12912	IRAG2	seq.10704.91	0	0	0	0	0	0	0	0	0	0	FALSE	FALSE	0	0	0
Q12912	IRAG2	seq.9096.80	0	0	0	0	0	0	0	0	0	0	FALSE	FALSE	0	0	0
Q12918	KLRB1	seq.10809.14	0	1	0	2	4	0	1	0	1	0	FALSE	FALSE	0	1	1
Q12918	KLRB1	seq.20562.78	0	0	0	2	1	0	0	0	1	0	FALSE	FALSE	0	0	0
Q13002	GRIK2	seq.20544.103	1	0	0	0	0	0	0	0	0	0	FALSE	FALSE	0	0	0
Q13007	IL24	seq.3321.2	0	0	0	0	0	0	0	0	0	0	FALSE	FALSE	0	0	0
Q13017	ARHGAP5	seq.14748.31	0	0	0	2	0	0	0	0	0	0	FALSE	FALSE	0	0	0
Q13043	STK4	seq.22847.18	0	0	0	0	3	0	0	0	4	0	FALSE	FALSE	0	0	0
Q13084	MRPL28	seq.21123.1	0	0	0	0	0	0	0	0	0	0	FALSE	FALSE	0	0	0
Q13093	PLA2G7	seq.5015.15	1	1	1	1	2	1	1	1	2	1	TRUE	TRUE	1	1	1
Q13137	CALCOCO2	seq.12534.10	0	1	0	0	1	0	1	0	0	0	FALSE	FALSE	0	1	1
Q13145	BAMBI	seq.20514.8	0	0	0	0	1	0	0	0	1	0	FALSE	FALSE	0	0	0
Q13145	BAMBI	seq.6935.123	0	0	0	0	3	0	0	0	2	0	FALSE	FALSE	0	0	0
Q13145	BAMBI	seq.8811.24	0	0	0	0	0	0	0	0	0	0	FALSE	FALSE	0	0	0
Q13158	FADD	seq.16593.3	0	0	0	0	2	0	0	0	3	0	FALSE	FALSE	0	0	0
Q13219	PAPPA	seq.4148.49	0	0	0	1	6	4	0	0	4	3	FALSE	FALSE	0	0	0
Q13231	CHIT1	seq.10460.1	0	1	1	0	0	0	0	0	0	0	FALSE	FALSE	0	0	0
Q13231	CHIT1	seq.3600.2	0	1	1	0	0	0	0	0	0	0	FALSE	FALSE	0	0	0
Q13261	IL15RA	seq.14054.17	1	1	0	0	0	0	1	0	0	0	FALSE	FALSE	1	1	1
Q13261	IL15RA	seq.3445.53	1	1	0	0	1	0	0	0	0	0	FALSE	FALSE	1	0	0
Q13277	STX3	seq.7186.111	0	0	0	2	1	0	0	0	0	0	FALSE	FALSE	0	0	0
Q13287	NMI	seq.17512.2	1	0	0	0	1	0	0	0	1	0	FALSE	FALSE	1	0	0
Q13291	SLAMF1	seq.7953.20	0	0	0	0	3	0	0	0	2	0	FALSE	FALSE	0	0	0
Q13308	PTK7	seq.9525.1	0	0	0	0	1	0	0	0	0	0	FALSE	FALSE	0	0	0
Q13332	PTPRS	seq.6049.64	1	0	1	1	0	0	0	1	1	0	FALSE	FALSE	0	0	0
Q13361	MFAP5	seq.6440.31	0	0	0	0	1	0	0	0	1	0	FALSE	FALSE	0	0	0
Q13410	BTN1A1	seq.21674.132	1	0	0	0	0	0	0	0	0	0	FALSE	FALSE	1	0	0
Q13421	MSLN	seq.3893.64	1	0	0	0	0	0	0	0	0	0	FALSE	FALSE	0	0	0
Q13426	XRCC4	seq.9886.28	0	1	0	0	1	0	0	0	1	0	FALSE	FALSE	0	0	0
Q13442	PDAP1	seq.19240.265	0	0	0	0	1	0	0	0	0	0	FALSE	FALSE	0	0	0
Q13443	ADAM9	seq.3795.6	0	0	0	0	0	0	0	0	1	0	FALSE	FALSE	0	0	0
Q13444	ADAM15	seq.15455.40	1	0	0	1	0	0	0	0	0	0	FALSE	FALSE	0	0	0
Q13444	ADAM15	seq.9956.7	1	0	0	1	0	0	0	0	0	0	FALSE	FALSE	0	0	0
Q13451	FKBP5	seq.21577.35	0	0	0	0	0	0	0	0	0	0	FALSE	FALSE	0	0	0
Q13478	IL18R1	seq.14079.14	1	1	0	0	0	0	1	1	0	0	TRUE	TRUE	0	0	0
Q13478	IL18R1	seq.3446.7	1	1	1	0	0	0	1	1	0	0	TRUE	TRUE	0	0	0
Q13490	BIRC2	seq.10046.55	0	0	0	0	1	0	0	0	1	0	FALSE	FALSE	0	0	0
Q13490	BIRC2	seq.21464.2	0	0	0	0	0	0	0	0	0	0	FALSE	FALSE	0	0	0
Q13508	ART3	seq.10970.3	1	1	1	0	0	0	1	1	1	1	TRUE	TRUE	0	0	0
Q13508	ART3	seq.7970.315	1	1	1	0	2	2	1	1	0	0	TRUE	TRUE	0	0	0
Q13510	ASAH1	seq.5748.20	1	0	0	0	0	0	0	0	0	0	FALSE	FALSE	1	0	0
Q13541	EIF4EBP1	seq.17372.5	0	0	0	0	0	0	0	0	0	0	FALSE	FALSE	0	0	0
Q13561	DCTN2	seq.5879.51	0	0	0	1	1	0	0	0	1	0	FALSE	FALSE	0	0	0
Q13563	PKD2	seq.13486.9	1	0	0	0	1	0	0	0	1	0	FALSE	FALSE	0	0	0
Q13563	PKD2	seq.13745.10	1	0	0	0	0	0	0	0	1	0	FALSE	FALSE	0	0	0
Q13651	IL10RA	seq.10344.334	0	0	0	0	2	0	0	0	1	0	FALSE	FALSE	0	0	0
Q13651	IL10RA	seq.8104.21	0	0	0	0	0	0	0	0	0	0	FALSE	FALSE	0	0	0
Q13651	IL10RA	seq.9768.5	0	0	0	0	0	0	0	0	0	0	FALSE	FALSE	0	0	0
Q13740	ALCAM	seq.5451.1	0	0	0	2	1	2	0	0	2	3	FALSE	FALSE	0	0	0
Q13790	APOF	seq.12370.30	1	1	1	1	0	0	1	1	1	0	TRUE	TRUE	1	1	1
Q13822	ENPP2	seq.16892.23	1	1	1	2	0	1	1	1	0	2	TRUE	TRUE	0	0	0
Q13867	BLMH	seq.14250.115	1	0	0	2	1	0	0	0	0	0	FALSE	FALSE	1	0	0
Q13938	CAPS	seq.21143.10	1	0	0	1	1	1	0	0	1	1	FALSE	FALSE	1	0	0
Q13976	PRKG1	seq.13067.5	1	0	0	0	2	0	0	0	1	0	FALSE	FALSE	0	0	0
Q14005	IL16	seq.2774.10	1	1	1	0	0	0	1	1	0	0	TRUE	TRUE	1	1	1
Q14011	CIRBP	seq.12724.81	0	0	0	0	1	0	0	0	0	0	FALSE	FALSE	0	0	0
Q14088	RAB33A	seq.23255.7	0	0	0	0	0	0	0	0	1	0	FALSE	FALSE	0	0	0
Q14108	SCARB2	seq.5100.53	1	0	0	0	0	0	0	0	0	0	FALSE	FALSE	0	0	0
Q14112	NID2	seq.16060.99	1	1	1	2	1	2	1	1	1	2	TRUE	TRUE	0	0	0
Q14112	NID2	seq.3633.70	1	1	1	2	1	1	0	1	1	1	TRUE	FALSE	0	0	0
Q14116	IL18	seq.5661.15	0	0	0	3	1	0	0	0	1	0	FALSE	FALSE	0	0	0
Q14118	DAG1	seq.23176.17	0	0	0	2	0	0	0	0	0	0	FALSE	FALSE	0	0	0
Q14118	DAG1	seq.8369.102	0	0	0	2	2	0	0	0	1	0	FALSE	FALSE	0	0	0
Q14126	DSG2	seq.20517.1	1	1	1	3	2	3	1	1	2	3	TRUE	TRUE	0	0	0
Q14126	DSG2	seq.9484.75	1	1	1	3	3	3	1	1	4	4	TRUE	TRUE	0	0	0
Q14129	DGCR6	seq.9444.70	0	0	0	0	0	0	0	0	0	0	FALSE	FALSE	0	0	0
Q14162	SCARF1	seq.5129.12	1	1	1	1	0	1	1	1	1	1	TRUE	TRUE	1	1	1
Q14184	DOC2B	seq.7997.118	0	0	0	1	0	0	0	0	0	0	FALSE	FALSE	0	0	0
Q14197	MRPL58	seq.6380.23	0	0	0	0	3	0	0	0	2	0	FALSE	FALSE	0	0	0
Q14210	LY6D	seq.19784.16	1	0	0	1	1	0	0	0	0	0	FALSE	FALSE	1	0	0
Q14242	SELPLG	seq.11266.8	0	1	0	2	3	1	1	0	4	1	FALSE	FALSE	0	0	0
Q14242	SELPLG	seq.6963.82	0	0	0	2	0	0	0	0	0	0	FALSE	FALSE	0	0	0
Q14324	MYBPC2	seq.25096.58	0	0	0	0	0	0	0	0	0	0	FALSE	FALSE	0	0	0
Q14393	GAS6	seq.15391.114	1	1	1	1	1	1	1	1	1	1	TRUE	TRUE	0	0	0
Q14435	GALNT3	seq.6593.5	1	0	1	3	2	2	0	0	0	0	FALSE	FALSE	0	0	0
Q14457	BECN1	seq.10010.10	0	0	0	0	0	0	0	0	0	0	FALSE	FALSE	0	0	0
Q14457	BECN1	seq.13032.1	0	0	0	0	0	0	0	0	0	0	FALSE	FALSE	0	0	0
Q14508	WFDC2	seq.11388.75	1	0	1	1	0	1	1	1	0	1	FALSE	TRUE	0	0	0
Q14511	NEDD9	seq.12862.14	0	0	0	0	2	0	0	0	0	0	FALSE	FALSE	0	0	0
Q14512	FGFBP1	seq.15494.11	1	1	1	3	1	1	1	1	1	1	TRUE	TRUE	0	0	0
Q14512	FGFBP1	seq.9507.55	1	0	0	3	0	0	0	0	0	0	FALSE	FALSE	0	0	0
Q14515	SPARCL1	seq.13707.27	1	1	0	2	2	2	1	0	2	2	TRUE	TRUE	0	0	0
Q14515	SPARCL1	seq.4467.49	1	1	0	2	2	2	1	0	2	2	TRUE	TRUE	0	0	0
Q14554	PDIA5	seq.5593.11	0	1	0	0	1	0	1	0	0	0	FALSE	FALSE	0	0	0
Q14624	ITIH4	seq.4811.33	1	1	0	0	1	0	1	0	0	0	FALSE	FALSE	1	1	1
Q14641	INSL4	seq.6410.26	0	0	0	0	0	0	0	0	0	0	FALSE	FALSE	0	0	0
Q14677	CLINT1	seq.11659.31	0	0	0	0	0	0	0	0	0	0	FALSE	FALSE	0	0	0
Q14696	MESD	seq.15299.102	0	1	0	2	0	0	1	0	0	1	FALSE	FALSE	0	0	0
Q14696	MESD	seq.5594.87	0	0	0	2	0	0	0	0	1	0	FALSE	FALSE	0	0	0
Q14773	ICAM4	seq.6550.4	1	1	1	5	4	4	1	1	4	5	TRUE	TRUE	0	0	0
Q14773	ICAM4	seq.9461.2	1	1	1	5	3	3	1	1	2	3	TRUE	TRUE	0	0	0
Q14781	CBX2	seq.22095.29	0	0	0	0	0	0	0	0	0	0	FALSE	FALSE	0	0	0
Q14790	CASP8	seq.18158.45	0	0	0	0	2	0	0	0	1	0	FALSE	FALSE	0	0	0
Q14807	KIF22	seq.12734.112	0	0	0	0	0	0	0	0	0	0	FALSE	FALSE	0	0	0
Q14914	PTGR1	seq.13543.7	1	1	1	0	0	0	1	1	0	0	TRUE	TRUE	1	1	1
Q14914	PTGR1	seq.19617.5	1	1	1	0	0	0	1	1	0	0	TRUE	TRUE	1	1	1
Q14956	GPNMB	seq.5080.131	1	1	1	1	1	1	1	1	0	0	FALSE	FALSE	1	0	0
Q14956	GPNMB	seq.8240.207	1	1	1	1	3	4	1	1	1	1	FALSE	FALSE	1	0	0
Q14956	GPNMB	seq.8289.8	1	1	1	1	0	0	1	1	0	0	TRUE	TRUE	1	1	1
Q14956	GPNMB	seq.8606.39	1	1	0	1	0	0	1	0	0	0	FALSE	FALSE	1	0	0
Q14BN4	SLMAP	seq.7191.32	1	0	0	0	0	0	0	0	0	0	FALSE	FALSE	0	0	0
Q15014	MORF4L2	seq.24443.8	0	0	0	0	2	0	0	0	3	0	FALSE	FALSE	0	0	0
Q15018	ABRAXAS2	seq.8830.29	0	0	0	0	0	0	0	0	0	0	FALSE	FALSE	0	0	0
Q15018	ABRAXAS2	seq.8945.7	0	0	0	0	0	0	0	0	0	0	FALSE	FALSE	0	0	0
Q15025	TNIP1	seq.21282.21	0	0	0	0	0	0	0	0	2	0	FALSE	FALSE	0	0	0
Q15063	POSTN	seq.3457.57	1	1	1	2	0	1	1	1	1	1	FALSE	FALSE	0	0	0
Q15063	POSTN	seq.6645.53	1	2	2	2	1	2	1	1	1	1	FALSE	TRUE	0	0	0
Q15067	ACOX1	seq.21552.9	0	0	0	0	1	1	0	0	1	1	FALSE	FALSE	0	0	0
Q15102	PAFAH1B3	seq.12374.8	0	0	0	1	0	0	0	0	0	0	FALSE	FALSE	0	0	0
Q15109	AGER	seq.4125.52	1	1	1	1	6	2	1	1	5	2	TRUE	TRUE	1	1	1
Q15113	PCOLCE	seq.11237.49	1	1	1	0	0	0	1	1	0	0	TRUE	TRUE	0	0	0
Q15116	PDCD1	seq.15623.1	1	0	0	0	0	0	0	0	0	0	FALSE	FALSE	1	0	0
Q15116	PDCD1	seq.9227.15	1	0	0	0	1	0	0	0	1	0	FALSE	FALSE	1	0	0
Q15126	PMVK	seq.12450.42	0	0	0	0	1	0	0	0	0	0	FALSE	FALSE	0	0	0
Q15165	PON2	seq.22003.4	1	0	0	0	1	0	0	0	0	0	FALSE	FALSE	1	0	0
Q15172	PPP2R5A	seq.13622.16	0	0	0	1	0	0	0	0	0	0	FALSE	FALSE	0	0	0
Q15223	NECTIN1	seq.20584.4	0	0	0	1	1	1	0	0	1	1	FALSE	FALSE	0	0	0
Q15223	NECTIN1	seq.8803.61	0	0	0	1	0	0	0	0	0	0	FALSE	FALSE	0	0	0
Q15223	NECTIN1	seq.9300.13	0	0	0	1	1	0	0	0	1	0	FALSE	FALSE	0	0	0
Q15256	PTPRR	seq.6361.49	0	0	0	0	1	0	0	0	1	0	FALSE	FALSE	0	0	0
Q15276	RABEP1	seq.24417.22	0	1	0	0	1	0	1	0	0	0	FALSE	FALSE	0	0	0
Q15303	ERBB4	seq.2618.10	2	0	0	1	0	0	0	0	0	0	FALSE	FALSE	0	0	0
Q15366	PCBP2	seq.23363.41	0	0	0	0	0	0	0	0	0	0	FALSE	FALSE	0	0	0
Q15388	TOMM20	seq.20408.11	0	0	0	0	2	0	0	0	0	0	FALSE	FALSE	0	0	0
Q15389	ANGPT1	seq.2811.27	0	0	0	3	2	3	0	0	2	3	FALSE	FALSE	0	0	0
Q15399	TLR1	seq.11149.3	1	0	0	0	1	0	0	0	0	0	FALSE	FALSE	1	0	0
Q15399	TLR1	seq.16324.38	1	1	1	0	0	0	0	1	0	0	TRUE	FALSE	1	1	0
Q15427	SF3B4	seq.13449.25	0	0	0	0	1	0	0	0	0	0	FALSE	FALSE	0	0	0
Q15465	SHH	seq.2743.5	0	0	0	0	1	0	0	0	1	0	FALSE	FALSE	0	0	0
Q15485	FCN2	seq.13717.15	1	1	1	2	3	1	1	1	3	1	TRUE	TRUE	0	0	0
Q15485	FCN2	seq.3313.21	1	1	1	2	2	1	1	1	1	1	TRUE	TRUE	0	0	0
Q15517	CDSN	seq.7085.81	1	0	0	4	3	0	0	0	3	0	FALSE	FALSE	1	0	0
Q15582	TGFBI	seq.3283.21	1	1	1	2	1	1	1	1	1	2	TRUE	TRUE	0	0	0
Q15633	TARBP2	seq.12781.2	0	0	0	1	0	0	0	0	0	0	FALSE	FALSE	0	0	0
Q15661	TPSAB1	seq.9409.11	1	1	0	0	0	0	1	0	0	0	FALSE	FALSE	1	0	0
Q15697	ZNF174	seq.11486.26	0	0	0	0	0	0	0	0	0	0	FALSE	FALSE	0	0	0
Q15762	CD226	seq.5062.60	1	0	0	0	1	0	0	0	1	0	FALSE	FALSE	1	0	0
Q15762	CD226	seq.5721.1	1	0	0	0	0	0	0	0	0	0	FALSE	FALSE	1	0	0
Q15796	SMAD2	seq.10364.6	0	0	0	1	0	0	0	0	0	0	FALSE	FALSE	0	0	0
Q15796	SMAD2	seq.11353.143	0	0	0	1	0	0	0	0	0	0	FALSE	FALSE	0	0	0
Q15797	SMAD1	seq.9838.4	0	0	0	0	0	0	0	0	0	0	FALSE	FALSE	0	0	0
Q15814	TBCC	seq.21326.28	0	0	0	0	0	0	0	0	0	0	FALSE	FALSE	0	0	0
Q15818	NPTX1	seq.9256.78	1	1	1	5	2	3	1	1	1	3	TRUE	TRUE	0	0	0
Q15828	CST6	seq.14711.27	1	1	1	0	0	0	1	1	0	0	TRUE	TRUE	1	1	1
Q15828	CST6	seq.3303.23	1	1	1	0	0	0	1	1	0	0	TRUE	TRUE	1	1	1
Q15846	CLUL1	seq.21492.19	1	1	1	0	0	0	1	1	0	0	TRUE	TRUE	0	0	0
Q15848	ADIPOQ	seq.3554.24	1	1	1	2	2	2	1	1	2	2	TRUE	TRUE	1	1	1
Q16206	ENOX2	seq.13422.66	0	0	0	0	0	0	0	0	2	0	FALSE	FALSE	0	0	0
Q16270	IGFBP7	seq.3320.49	1	1	0	0	1	1	1	1	1	0	FALSE	FALSE	0	0	0
Q16288	NTRK3	seq.2658.27	0	0	0	1	0	1	0	0	0	1	FALSE	FALSE	0	0	0
Q16363	LAMA4	seq.6577.64	1	0	0	0	0	0	0	0	0	0	FALSE	FALSE	1	0	0
Q16401	PSMD5	seq.10716.35	0	0	0	0	3	0	0	0	3	0	FALSE	FALSE	0	0	0
Q16520	BATF	seq.19227.18	0	0	0	0	1	0	0	0	0	0	FALSE	FALSE	0	0	0
Q16543	CDC37	seq.3879.50	0	0	0	1	1	0	0	0	0	0	FALSE	FALSE	0	0	0
Q16549	PCSK7	seq.4459.68	1	1	1	0	0	0	1	1	0	0	TRUE	TRUE	0	0	0
Q16552	IL17A	seq.21897.4	0	0	0	0	0	0	0	0	0	0	FALSE	FALSE	0	0	0
Q16552	IL17A	seq.3498.53	0	0	0	0	0	0	0	0	0	0	FALSE	FALSE	0	0	0
Q16552	IL17A	seq.9170.24	0	0	0	0	0	0	0	0	1	0	FALSE	FALSE	0	0	0
Q16595	FXN	seq.11833.83	0	0	0	0	0	0	0	0	0	0	FALSE	FALSE	0	0	0
Q16595	FXN	seq.15389.1	0	0	0	0	0	0	0	0	0	0	FALSE	FALSE	0	0	0
Q16610	ECM1	seq.3366.51	1	1	1	0	1	0	1	1	0	0	TRUE	TRUE	1	1	1
Q16619	CTF1	seq.13732.79	0	0	0	0	2	0	0	0	3	0	FALSE	FALSE	0	0	0
Q16619	CTF1	seq.2889.37	0	0	0	0	1	0	0	0	1	0	FALSE	FALSE	0	0	0
Q16620	NTRK2	seq.4866.59	0	0	0	0	0	0	0	0	0	0	FALSE	FALSE	0	0	0
Q16625	OCLN	seq.24263.6	0	0	0	0	1	0	0	0	0	0	FALSE	FALSE	0	0	0
Q16627	CCL14	seq.2900.53	2	1	2	0	0	0	1	2	0	0	TRUE	TRUE	0	0	0
Q16651	PRSS8	seq.15513.108	1	1	1	1	1	1	1	1	0	1	FALSE	TRUE	0	0	0
Q16651	PRSS8	seq.6225.3	1	0	0	1	1	0	0	0	1	0	FALSE	FALSE	0	0	0
Q16653	MOG	seq.15619.49	0	0	0	1	0	0	0	0	0	0	FALSE	FALSE	0	0	0
Q16663	CCL15	seq.14109.15	1	1	1	2	1	1	1	1	1	1	TRUE	TRUE	1	1	1
Q16663	CCL15	seq.18289.16	1	1	1	2	1	1	1	1	1	1	TRUE	TRUE	1	1	1
Q16663	CCL15	seq.3509.1	1	1	1	2	2	1	1	1	3	1	TRUE	TRUE	1	1	1
Q16665	HIF1A	seq.13089.6	0	0	0	0	1	0	0	0	0	0	FALSE	FALSE	0	0	0
Q16674	MIA	seq.2687.2	1	1	1	1	0	0	1	1	0	0	TRUE	TRUE	0	0	0
Q16698	DECR1	seq.12687.2	1	1	1	0	0	0	0	1	1	1	TRUE	FALSE	0	0	0
Q16718	NDUFA5	seq.19200.16	0	0	0	0	0	0	0	0	1	0	FALSE	FALSE	0	0	0
Q16719	KYNU	seq.4559.64	1	1	0	1	0	0	1	0	0	0	FALSE	FALSE	1	1	1
Q16740	CLPP	seq.17196.5	0	0	0	0	1	0	0	0	0	0	FALSE	FALSE	0	0	0
Q16762	TST	seq.12663.1	0	0	0	1	3	0	0	0	3	0	FALSE	FALSE	0	0	0
Q16769	QPCT	seq.7849.3	1	1	1	0	2	1	1	1	2	1	TRUE	TRUE	1	1	1
Q16772	GSTA3	seq.4993.16	1	0	0	1	0	0	0	0	0	0	FALSE	FALSE	1	0	0
Q16773	KYAT1	seq.17365.7	1	0	0	1	3	0	0	0	2	0	FALSE	FALSE	1	0	0
Q16774	GUK1	seq.17325.10	0	1	0	1	0	0	1	0	0	0	FALSE	FALSE	0	0	1
Q16775	HAGH	seq.19267.14	1	1	0	0	0	0	0	0	2	0	FALSE	FALSE	0	0	0
Q16790	CA9	seq.3798.71	1	0	0	1	0	0	0	0	0	0	FALSE	FALSE	0	0	0
Q16819	MEP1A	seq.19786.26	0	0	0	4	4	4	0	0	4	4	FALSE	FALSE	0	0	0
Q16819	MEP1A	seq.21387.64	0	0	0	4	0	0	0	0	0	0	FALSE	FALSE	0	0	0
Q16836	HADH	seq.17739.1	0	0	0	0	0	0	0	0	0	0	FALSE	FALSE	0	0	0
Q16853	AOC3	seq.21491.7	0	0	0	0	0	0	0	0	0	0	FALSE	FALSE	0	0	0
Q16864	ATP6V1F	seq.25219.17	0	0	0	1	1	0	0	0	1	0	FALSE	FALSE	0	0	0
Q16881	TXNRD1	seq.13967.14	0	0	0	1	1	1	0	0	1	1	FALSE	FALSE	0	0	0
Q24JP5	TMEM132A	seq.7871.16	1	1	0	0	0	0	1	0	0	0	TRUE	TRUE	1	1	1
Q2M296	MTHFSD	seq.19129.15	1	1	1	1	0	0	1	1	0	0	TRUE	TRUE	0	0	0
Q2MKA7	RSPO1	seq.16614.27	1	1	1	1	0	0	1	1	0	0	TRUE	TRUE	1	1	1
Q2MKA7	RSPO1	seq.6240.70	1	0	0	1	0	0	0	0	0	0	FALSE	FALSE	1	0	0
Q2TAL6	VWC2	seq.11121.56	1	1	1	0	0	0	1	1	1	0	TRUE	TRUE	0	0	0
Q2TAL6	VWC2	seq.15308.108	1	1	1	0	1	0	1	1	1	0	TRUE	TRUE	0	0	0
Q2UY09	COL28A1	seq.10702.1	1	0	0	0	0	0	0	0	0	0	FALSE	FALSE	0	0	0
Q2VWP7	PRTG	seq.21397.21	1	1	1	2	1	2	1	1	2	1	TRUE	TRUE	0	0	0
Q2WEN9	CEACAM16	seq.24299.1	1	1	1	1	0	0	1	0	1	0	TRUE	FALSE	0	0	0
Q30KQ4	DEFB116	seq.11144.10	0	0	0	0	0	0	0	0	0	0	FALSE	FALSE	0	0	0
Q3KPI0	CEACAM21	seq.7204.1	1	0	0	1	0	0	0	0	0	0	FALSE	FALSE	0	0	0
Q495A1	TIGIT	seq.16299.13	0	0	0	0	1	0	0	0	2	0	FALSE	FALSE	0	0	0
Q495A1	TIGIT	seq.9638.2	0	0	0	0	0	0	0	0	0	0	FALSE	FALSE	0	0	0
Q496F6	CD300E	seq.10798.4	1	0	0	1	0	0	0	0	0	0	FALSE	FALSE	0	0	0
Q496F6	CD300E	seq.8287.17	1	1	0	1	1	0	1	0	2	0	FALSE	FALSE	0	1	1
Q49AH0	CDNF	seq.13693.5	1	0	0	0	1	0	0	0	0	0	FALSE	FALSE	1	0	0
Q49AH0	CDNF	seq.4962.52	1	1	1	0	1	0	1	1	0	0	TRUE	TRUE	1	0	0
Q4KMG0	CDON	seq.4541.49	1	1	0	0	0	0	1	0	0	0	FALSE	FALSE	1	1	1
Q4VC05	BCL7A	seq.21331.19	0	1	0	1	0	0	1	0	0	0	FALSE	FALSE	0	0	0
Q4VCS5	AMOT	seq.25296.3	0	0	0	1	0	0	0	0	0	0	FALSE	FALSE	0	0	0
Q53FA7	TP53I3	seq.17748.21	1	1	1	1	0	0	1	1	0	0	TRUE	TRUE	1	1	1
Q53H47	SETMAR	seq.12462.20	1	0	0	0	0	0	0	0	0	0	FALSE	FALSE	0	0	0
Q53H82	LACTB2	seq.22381.1	0	1	0	1	0	0	0	0	0	0	FALSE	FALSE	0	0	0
Q58F21	BRDT	seq.12748.6	0	0	0	2	0	0	0	0	0	0	FALSE	FALSE	0	0	0
Q5GAN6	RNASE10	seq.5602.62	1	0	0	0	1	0	0	0	0	0	FALSE	FALSE	0	0	0
Q5JS37	NHLRC3	seq.9087.8	0	0	0	1	2	0	0	0	3	0	FALSE	FALSE	0	0	0
Q5JS54	PSMG4	seq.20967.137	1	0	0	0	1	0	0	0	0	0	FALSE	FALSE	1	0	0
Q5JTV8	TOR1AIP1	seq.10606.34	1	0	0	0	2	0	0	0	2	0	FALSE	FALSE	1	0	0
Q5JTV8	TOR1AIP1	seq.9039.47	1	0	0	0	3	0	0	0	3	0	FALSE	FALSE	1	0	0
Q5JZY3	EPHA10	seq.5076.53	0	1	0	0	0	0	1	0	0	0	FALSE	FALSE	0	1	1
Q5JZY3	EPHA10	seq.6036.78	0	0	0	0	0	0	0	0	0	0	FALSE	FALSE	0	0	0
Q5KU26	COLEC12	seq.5457.5	1	1	1	0	1	0	1	1	1	0	TRUE	TRUE	0	0	0
Q5KU26	COLEC12	seq.9787.23	1	0	0	0	0	0	0	0	1	0	FALSE	FALSE	0	0	0
Q5QGZ9	CLEC12A	seq.11187.11	1	1	0	1	1	0	1	0	1	0	FALSE	FALSE	0	1	1
Q5R372	RABGAP1L	seq.25286.33	0	1	0	1	0	0	1	0	0	0	FALSE	FALSE	0	1	0
Q5SW96	LDLRAP1	seq.18183.3	0	0	0	1	0	0	0	0	0	0	FALSE	FALSE	0	0	0
Q5T2D2	TREML2	seq.5736.1	1	1	1	0	0	0	1	1	0	0	TRUE	TRUE	1	1	1
Q5T2W1	PDZK1	seq.16852.10	0	0	0	2	1	1	0	0	0	1	FALSE	FALSE	0	0	0
Q5T4W7	ARTN	seq.2939.10	0	0	0	1	0	0	0	0	0	0	FALSE	FALSE	0	0	0
Q5TA50	CPTP	seq.20385.21	0	1	0	0	1	0	0	0	0	0	FALSE	FALSE	0	1	0
Q5TA50	CPTP	seq.21426.88	0	0	0	0	0	0	0	0	0	0	FALSE	FALSE	0	0	0
Q5TDH0	DDI2	seq.25446.34	0	0	0	0	1	1	0	0	2	1	FALSE	FALSE	0	0	0
Q5VIR6	VPS53	seq.25103.45	0	0	0	0	1	0	0	0	0	0	FALSE	FALSE	0	0	0
Q5VTT5	MYOM3	seq.13966.30	0	0	0	1	1	0	0	0	0	0	FALSE	FALSE	0	0	0
Q5VY43	PEAR1	seq.8275.31	1	1	1	1	2	1	1	1	1	1	TRUE	TRUE	1	1	1
Q5VY43	PEAR1	seq.8892.14	1	0	0	1	0	0	0	0	1	0	FALSE	FALSE	1	0	0
Q5W0V3	FHIP2A	seq.25081.6	0	1	0	0	0	0	1	0	0	0	FALSE	FALSE	0	1	1
Q63HQ2	EGFLAM	seq.12338.27	1	1	1	1	4	0	1	0	3	0	TRUE	TRUE	0	0	0
Q68D85	NCR3LG1	seq.7854.38	1	0	0	2	0	0	0	0	0	0	FALSE	FALSE	1	0	0
Q68DV7	RNF43	seq.10505.12	0	0	0	2	1	0	0	0	1	0	FALSE	FALSE	0	0	0
Q68DV7	RNF43	seq.14120.2	0	0	0	2	0	0	0	0	0	0	FALSE	FALSE	0	0	0
Q68J44	DUSP29	seq.23323.25	1	0	1	0	0	0	0	1	0	0	FALSE	FALSE	0	0	0
Q6B8I1	DUSP13	seq.6525.17	1	1	1	0	2	0	1	1	1	0	TRUE	TRUE	1	1	1
Q6BAA4	FCRLB	seq.15583.18	1	1	1	0	0	0	0	1	0	0	TRUE	FALSE	0	0	0
Q6BCY4	CYB5R2	seq.19143.38	1	1	0	0	0	0	1	0	0	0	TRUE	TRUE	0	0	0
Q6DN72	FCRL6	seq.6617.12	1	1	1	1	1	0	1	1	1	0	TRUE	TRUE	1	1	1
Q6EBC2	IL31	seq.10455.196	0	0	0	1	1	0	0	0	1	0	FALSE	FALSE	0	0	0
Q6EIG7	CLEC6A	seq.6911.103	1	0	0	3	0	0	0	0	0	0	FALSE	FALSE	0	0	0
Q6EMK4	VASN	seq.5682.13	1	0	0	1	0	0	0	0	0	0	FALSE	FALSE	1	0	0
Q6FHJ7	SFRP4	seq.17447.52	1	1	1	1	2	1	1	1	3	2	TRUE	FALSE	0	0	0
Q6FHJ7	SFRP4	seq.9284.25	1	1	1	1	1	1	1	1	0	0	FALSE	FALSE	0	0	0
Q6GMV3	PTRHD1	seq.20386.15	0	0	0	0	0	0	0	0	0	0	FALSE	FALSE	0	0	0
Q6GQQ9	OTUD7B	seq.21742.43	0	0	0	0	1	0	0	0	2	0	FALSE	FALSE	0	0	0
Q6GTX8	LAIR1	seq.11284.24	1	0	0	0	0	0	0	0	0	0	FALSE	FALSE	0	0	0
Q6IBS0	TWF2	seq.23396.21	0	0	0	0	1	0	0	0	0	0	FALSE	FALSE	0	0	0
Q6ISS4	LAIR2	seq.7130.4	1	0	0	0	0	0	0	0	0	0	FALSE	FALSE	0	0	0
Q6NT46	GAGE2A	seq.18268.5	0	0	0	0	2	0	0	0	2	0	FALSE	FALSE	0	0	0
Q6NUJ1	PSAPL1	seq.8814.33	1	1	0	1	1	0	1	1	1	0	FALSE	FALSE	0	0	0
Q6NW40	RGMB	seq.3331.8	1	1	1	1	0	0	1	0	0	0	TRUE	FALSE	0	0	0
Q6NXT1	ANKRD54	seq.18404.22	0	0	0	0	0	0	0	0	0	0	FALSE	FALSE	0	0	0
Q6P4E1	GOLM2	seq.10613.33	0	0	0	3	3	3	0	0	3	3	FALSE	FALSE	0	0	0
Q6P4E1	GOLM2	seq.8838.10	0	0	0	3	3	2	0	0	3	2	FALSE	FALSE	0	0	0
Q6P4F2	FDX2	seq.11231.12	0	0	0	0	0	0	0	0	0	0	FALSE	FALSE	0	0	0
Q6P5S2	LEG1	seq.7154.92	0	0	0	4	2	1	0	0	3	1	FALSE	FALSE	0	0	0
Q6P995	FAM171B	seq.8061.102	1	0	0	0	1	0	0	0	0	0	FALSE	FALSE	0	0	0
Q6P995	FAM171B	seq.8786.6	1	1	1	0	0	0	1	1	0	0	TRUE	TRUE	0	0	0
Q6P995	FAM171B	seq.8851.42	1	1	1	0	1	1	1	1	1	1	TRUE	TRUE	0	0	0
Q6P9F5	TRIM40	seq.22815.4	0	1	0	0	1	0	1	0	0	0	FALSE	FALSE	0	1	1
Q6PCB0	VWA1	seq.6385.63	1	1	1	1	0	1	1	1	0	1	TRUE	TRUE	0	0	0
Q6PH85	DCUN1D2	seq.19511.8	0	0	0	0	2	0	0	0	0	0	FALSE	FALSE	0	0	0
Q6PI73	LILRA6	seq.7059.14	1	1	1	0	0	0	1	1	0	0	TRUE	TRUE	0	0	0
Q6PIL6	KCNIP4	seq.7011.8	0	0	0	0	0	0	0	0	0	0	FALSE	FALSE	0	0	0
Q6PUV4	CPLX2	seq.15321.8	0	0	0	0	0	0	0	0	0	0	FALSE	FALSE	0	0	0
Q6QNK2	ADGRD1	seq.21546.20	1	1	1	0	0	0	1	1	1	0	TRUE	TRUE	0	0	0
Q6QNY0	BLOC1S3	seq.24487.95	0	0	0	0	0	0	0	0	0	0	FALSE	FALSE	0	0	0
Q6QNY1	BLOC1S2	seq.21184.1	0	0	0	1	0	0	0	0	0	0	FALSE	FALSE	0	0	0
Q6UB28	METAP1D	seq.19752.197	0	0	0	0	0	0	0	0	1	0	FALSE	FALSE	0	0	0
Q6UVK1	CSPG4	seq.8951.162	1	0	0	2	0	0	0	0	0	0	FALSE	FALSE	1	0	0
Q6UW15	REG3G	seq.15476.6	1	1	1	0	2	1	1	1	1	1	TRUE	TRUE	0	0	0
Q6UW15	REG3G	seq.9352.86	1	1	1	0	0	0	0	1	0	0	FALSE	FALSE	0	0	0
Q6UWJ8	CD164L2	seq.6915.2	1	0	0	0	0	0	0	0	0	0	FALSE	FALSE	1	0	0
Q6UWL2	SUSD1	seq.9582.93	1	0	0	0	0	0	0	0	0	0	FALSE	FALSE	0	0	0
Q6UWL6	KIRREL2	seq.16609.106	1	1	1	2	2	1	1	1	2	1	TRUE	TRUE	1	1	1
Q6UWL6	KIRREL2	seq.7958.15	1	0	0	2	1	0	0	0	0	0	FALSE	FALSE	1	0	0
Q6UWN8	SPINK6	seq.5731.1	1	1	0	0	0	0	1	0	0	0	FALSE	FALSE	0	1	1
Q6UWP8	SBSN	seq.5724.58	1	0	0	0	0	0	0	0	0	0	FALSE	FALSE	0	0	0
Q6UWR7	ENPP6	seq.15579.26	1	1	1	0	1	0	1	1	0	0	TRUE	TRUE	0	0	0
Q6UWV6	ENPP7	seq.4435.66	1	1	1	2	1	2	1	1	1	2	TRUE	TRUE	1	1	1
Q6UWW8	CES3	seq.25292.4	0	0	0	0	1	0	0	0	0	0	FALSE	FALSE	0	0	0
Q6UWW8	CES3	seq.25292.6	0	0	0	0	2	0	0	0	1	0	FALSE	FALSE	0	0	0
Q6UX06	OLFM4	seq.4769.10	1	0	0	1	0	0	0	0	0	0	FALSE	FALSE	0	0	0
Q6UX15	LAYN	seq.2635.61	1	0	1	0	1	0	0	0	2	0	FALSE	FALSE	1	0	0
Q6UX27	VSTM1	seq.19743.12	1	1	0	0	4	0	1	0	2	0	FALSE	FALSE	0	1	1
Q6UX27	VSTM1	seq.20570.18	1	1	0	0	0	0	1	1	0	0	FALSE	FALSE	0	1	1
Q6UX71	PLXDC2	seq.10576.7	0	0	0	2	4	2	0	0	5	2	FALSE	FALSE	0	0	0
Q6UX71	PLXDC2	seq.11342.59	0	0	0	2	0	0	0	0	0	0	FALSE	FALSE	0	0	0
Q6UX82	LYPD8	seq.22561.3	1	0	0	1	0	0	0	0	0	0	FALSE	FALSE	0	0	0
Q6UXB2	CXCL17	seq.9495.10	0	0	0	0	1	0	0	0	0	0	FALSE	FALSE	0	0	0
Q6UXB4	CLEC4G	seq.10781.19	1	1	1	2	2	0	1	1	2	0	TRUE	TRUE	1	1	1
Q6UXB4	CLEC4G	seq.19765.17	1	0	0	2	0	0	0	0	0	0	FALSE	FALSE	1	0	0
Q6UXD5	SEZ6L2	seq.3867.49	0	0	0	1	0	0	0	0	0	0	FALSE	FALSE	0	0	0
Q6UXG3	CD300LG	seq.20585.5	0	1	1	2	1	1	1	1	1	1	FALSE	FALSE	0	0	0
Q6UXG3	CD300LG	seq.20585.9	0	0	0	2	1	0	0	0	0	0	FALSE	FALSE	0	0	0
Q6UXI7	VIT	seq.6234.74	1	1	1	1	1	1	1	1	1	1	TRUE	TRUE	0	0	0
Q6UXI7	VIT	seq.9627.15	1	1	1	1	1	1	1	1	0	1	TRUE	TRUE	0	0	0
Q6UXK2	ISLR2	seq.13124.20	1	1	1	1	1	0	1	1	3	1	TRUE	TRUE	0	0	0
Q6UXK2	ISLR2	seq.8528.74	1	1	1	1	1	0	1	1	4	2	TRUE	TRUE	0	0	0
Q6UXK5	LRRN1	seq.11293.14	1	0	0	0	1	0	0	0	1	0	FALSE	FALSE	0	0	0
Q6UXK5	LRRN1	seq.11586.2	1	1	1	0	1	0	0	1	0	0	TRUE	FALSE	0	0	0
Q6UXL0	IL20RB	seq.13435.31	1	0	0	2	0	0	0	0	0	0	FALSE	FALSE	0	0	0
Q6UXM1	LRIG3	seq.3322.52	0	1	0	0	0	0	1	0	1	0	FALSE	FALSE	0	0	0
Q6UXV0	GFRAL	seq.6920.1	1	1	1	2	1	1	1	1	2	1	TRUE	TRUE	0	0	0
Q6UXZ4	UNC5D	seq.16307.22	0	0	0	0	0	0	0	0	0	0	FALSE	FALSE	0	0	0
Q6UXZ4	UNC5D	seq.5140.56	0	0	0	0	0	0	0	0	0	0	FALSE	FALSE	0	0	0
Q6UXZ4	UNC5D	seq.8624.16	0	0	0	0	0	0	0	0	0	0	FALSE	FALSE	0	0	0
Q6UY09	CEACAM20	seq.10453.7	1	0	0	3	0	0	0	0	0	0	FALSE	FALSE	1	0	0
Q6WN34	CHRDL2	seq.6086.15	0	0	0	1	2	1	0	0	2	1	FALSE	FALSE	0	0	0
Q6YHK3	CD109	seq.3290.50	1	1	0	1	1	1	1	0	1	1	TRUE	TRUE	1	1	1
Q6YN16	HSDL2	seq.23588.9	1	1	1	0	0	0	1	1	1	0	TRUE	TRUE	0	0	0
Q6ZMC9	SIGLEC15	seq.10847.1	0	0	0	1	0	0	0	0	0	0	FALSE	FALSE	0	0	0
Q6ZMJ2	SCARA5	seq.10419.1	1	1	1	0	1	0	1	1	0	0	TRUE	TRUE	0	0	0
Q6ZMJ4	IL34	seq.4556.10	1	0	0	1	3	0	0	0	3	0	FALSE	FALSE	1	0	0
Q6ZN66	GBP6	seq.7818.101	0	0	0	0	2	0	0	0	2	0	FALSE	FALSE	0	0	0
Q6ZRY4	RBPMS2	seq.23300.3	1	0	0	0	0	0	0	1	0	0	FALSE	FALSE	0	0	0
Q6ZUJ8	PIK3AP1	seq.21957.12	2	0	0	0	0	0	0	0	1	0	FALSE	FALSE	1	0	0
Q6ZVL6	KIAA1549L	seq.11145.72	0	1	0	0	1	0	1	0	1	0	FALSE	FALSE	0	0	0
Q6ZVN8	HJV	seq.3332.57	0	0	0	1	3	0	0	0	2	0	FALSE	FALSE	0	0	0
Q765P7	MTSS2	seq.25252.29	0	0	0	0	0	0	0	0	0	0	FALSE	FALSE	0	0	0
Q76LX8	ADAMTS13	seq.3175.51	1	1	0	0	1	1	1	0	0	0	FALSE	FALSE	1	1	1
Q76M96	CCDC80	seq.3234.23	1	1	1	2	1	1	1	1	1	1	FALSE	TRUE	0	0	0
Q7KYR7	BTN2A1	seq.8869.5	1	0	1	0	3	0	0	1	0	0	FALSE	FALSE	1	0	0
Q7L0J3	SV2A	seq.12880.1	0	0	0	0	0	0	0	0	0	0	FALSE	FALSE	0	0	0
Q7L266	ASRGL1	seq.18313.4	1	0	0	2	0	0	0	0	0	0	FALSE	FALSE	0	0	0
Q7L5N7	LPCAT2	seq.11175.45	1	0	0	0	2	0	0	0	0	0	FALSE	FALSE	0	0	0
[truncated: 750 more rows]

## Sheet: Notes
This table summarises the number of cis/trans-pQTLs identified in each platform, and the number of colocalising pQTLs across platforms. The r2 columns indicate whether or not the reagent pairs had at least one cis-pQTL pair with r2 > 0.6. The pav columns indicate the number of sentinel cis-pQTLs that were in LD with protein-altering variants.
