# Supplementary material for: Comparative studies of 2168 plasma proteins measured by two affinity-based platforms in 4000 Chinese adults
Source: Nat Commun. 2025 Feb 21;16:1869. doi: 10.1038/s41467-025-56935-2 (PMC11845630; doi:10.1038/s41467-025-56935-2)
Supplement: Supplementary file 7 — Supplementary Data 4 [file 41467_2025_56935_MOESM7_ESM.xlsx]

## Sheet: Olink
olink_id	sentinel_variant	CHR	POS	min	max	effect_allele	non_effect_allele	effect_allele_frequency	INFO	BETA	SE	P	cis_trans
A1BG	chr2:27508073:T:C	2	27508073	26885811	27877953	C	T	0.48299	0.995893	-0.12615	0.022539	2.4e-08	trans
A1BG	chr19:58352212:C:T	19	58352212	58140988	58600603	T	C	0.00853	0.859222	-1.4665	0.13341	4.7e-28	cis
AAMDC	chr11:77803388:T:G	11	77803388	76819299	78673725	G	T	0.17544	0.993053	-0.95293	0.029572	6.8e-230	cis
AARSD1	chr17:42961342:G:A	17	42961342	42235581	43696649	A	G	0.01538	0.996395	-1.7326	0.091369	3.4e-80	cis
ABO	chr3:39877631:A:C	3	39877631	39845495	40168459	C	A	0.005145	0.542631	-1.225	0.21086	1.7e-09	trans
ABO	chr9:133257521:T:TC	9	133257521	132997070	133593655	TC	T	0.43605	0.993986	1.1659	0.022061	0	cis
ACAN	chr10:71978155:T:C	10	71978155	71868638	72208379	C	T	0.25197	0.887755	0.17575	0.027732	1.9e-10	trans
ACAN	chr11:126211508:T:C	11	126211508	126172602	126432046	C	T	0.82714	0.999469	-0.17732	0.029542	2e-09	trans
ACAN	chr15:88710319:T:C	15	88710319	88627744	88740776	C	T	0.49074	0.999477	0.13631	0.02233	1.5e-09	cis
ACE	chr9:133271182:T:C	9	133271182	133120654	133543074	T	C	0.223829	0.97946	-0.40002	0.02765	8.1e-51	trans
ACE	chr17:63496400:T:C	17	63496400	62888871	64357396	T	C	0.391864	0.942979	0.61557	0.023752	5.6e-153	cis
ACE2	chr12:120978847:A:C	12	120978847	120604329	121062717	C	A	0.40863	0.947521	-0.18503	0.023739	6.7e-15	trans
ACE2	chr13:110559586:G:A	13	110559586	110527426	110723209	A	G	0.022648	0.993892	-0.44537	0.076315	5.4e-09	trans
ACE2	chrX:15688395:G:C	X	15688395	15378613	16028768	C	G	0.40534	0.99682	0.16017	0.018956	3e-17	cis
ACHE	chr7:100915204:C:T	7	100915204	100171040	101120339	C	T	0.1693	0.999471	-0.33232	0.030566	1.3e-27	cis
ACHE	chr9:133276557:G:A	9	133276557	133231661	133468510	A	G	0.39254	0.975345	0.14132	0.023289	1.2e-09	trans
ACHE	chr12:63654154:AC:A	12	63654154	63137499	64213542	A	AC	0.008329	0.828329	0.73437	0.13583	4.9e-08	trans
ACP5	chr19:11586947:C:A	19	11586947	11502030	11992387	A	C	0.071425	0.986807	-0.71649	0.043798	3.7e-60	cis
ACP5	chrX:85993887:C:G	X	85993887	84899902	86532575	G	C	0.010425	0.759487	0.61135	0.1044	4.6e-09	trans
ACP6	chr1:147652507:T:G	1	147652507	145672585	148980464	G	T	0.71113	0.999712	1.0964	0.024201	0	cis
ACP6	chr1:160611362:C:A	1	160611362	160508575	160632584	A	C	0.007722	0.670517	-0.86031	0.1547	2.2e-08	trans
ACVRL1	chr12:51914237:T:C	12	51914237	51823714	52080051	C	T	0.083387	0.949636	0.63103	0.041744	1.2e-51	cis
ACY1	chr3:51988910:G:A	3	51988910	47263918	52889516	A	G	0.005873	0.917425	-1.3104	0.15367	1.5e-17	cis
ACY3	chr11:67642843:C:T	11	67642843	65518151	67747961	T	C	0.040194	0.986814	-0.98125	0.057322	1.2e-65	cis
ACYP1	chr14:75191730:C:G	14	75191730	74648837	75217543	G	C	0.16857	0.943949	0.28145	0.031064	1.3e-19	cis
ADA	chr20:44642751:C:G	20	44642751	44477103	44719292	G	C	0.18517	0.964034	0.30643	0.029264	1.1e-25	cis
ADA2	chr22:17219428:C:T	22	17219428	17012863	17242488	T	C	0.039714	0.982121	0.67416	0.05704	3.1e-32	cis
ADAM12	chr10:126264528:T:G	10	126264528	126217243	126320687	G	T	0.4035	0.946658	0.12923	0.023367	3.2e-08	cis
ADAM12	chr20:52690139:T:TTA	20	52690139	52052235	52884719	TTA	T	0.050813	0.659488	-0.37461	0.062704	2.3e-09	trans
ADAM15	chr1:155060832:G:A	1	155060832	154827923	155905163	A	G	0.009307	0.998886	1.1057	0.11741	1.5e-22	cis
ADAM15	chr9:133255635:C:T	9	133255635	133153627	133543074	T	C	0.22063	0.994155	0.5205	0.02732	2.5e-81	trans
ADAM22	chr7:87935182:C:G	7	87935182	87062425	88360214	G	C	0.50976	0.996193	-0.55387	0.023131	1.4e-126	cis
ADAM23	chr2:206443534:C:T	2	206443534	205932551	206977351	T	C	0.043967	0.756324	1.4968	0.062515	3.9e-127	cis
ADAM23	chr9:133255801:C:T	9	133255801	133182305	133522426	T	C	0.21823	0.999757	0.20481	0.027399	4.1e-14	trans
ADAM8	chr10:133265297:A:G	10	133265297	133152991	133578316	G	A	0.9362	0.683842	-0.82862	0.055687	4.6e-50	cis
ADAMTS13	chr9:133438768:G:C	9	133438768	133160777	133531601	C	G	0.14279	0.989378	0.41782	0.032401	5.6e-38	cis
ADGRB3	chr3:150366473:C:T	3	150366473	150269011	150684023	T	C	0.033052	0.832219	-0.39926	0.069939	1.9e-09	trans
ADGRB3	chr6:68968025:A:G	6	68968025	68134737	70268824	G	A	0.33316	0.99435	-0.68962	0.023657	7.2e-187	cis
ADGRD1	chr12:130996556:C:T	12	130996556	130948022	131085627	T	C	0.037352	0.98407	-0.65002	0.05973	1.4e-27	cis
ADGRE2	chr17:7176997:C:T	17	7176997	7124193	7198331	T	C	0.33921	0.991769	0.13579	0.024098	1.4e-08	trans
ADGRE2	chr19:14388802:G:C	19	14388802	14378554	14447246	C	G	0.016241	0.94982	1.0672	0.091948	4.1e-31	cis
ADGRE5	chr17:7176997:C:T	17	7176997	7120356	7198331	T	C	0.33921	0.991769	0.15052	0.024102	4.2e-10	trans
ADGRE5	chr19:14388804:C:T	19	14388804	14378554	14401732	T	C	0.016613	0.96595	-0.53443	0.090126	3e-09	cis
ADGRF5	chr1:236020048:A:C	1	236020048	235964085	236048968	C	A	0.26581	0.959677	-0.15519	0.025738	1.6e-09	trans
ADGRF5	chr10:19946534:C:G	10	19946534	19840605	20145458	C	G	0.237855	0.882269	-0.23127	0.027817	9.3e-17	trans
ADGRG1	chr9:133269042:A:G	9	133269042	133182305	133543074	G	A	0.21971	0.99419	0.15972	0.027438	5.9e-09	trans
ADGRG1	chr16:57648432:T:A	16	57648432	57620193	57678927	A	T	0.34466	0.965919	0.16809	0.0238	1.5e-12	cis
ADH1B	chr4:99318162:T:C	4	99318162	98636850	99720112	C	T	0.32103	0.996087	0.20355	0.024354	5.9e-17	cis
ADH4	chr4:99136576:C:A	4	99136576	98684824	100163933	A	C	0.013623	0.995683	-0.69816	0.096913	5.9e-13	cis
ADH4	chr4:105954740:C:A	4	105954740	105661019	106187600	A	C	0.003354	0.766502	1.2369	0.2247	3.7e-08	trans
ADIPOQ	chr3:186827995:G:A	3	186827995	186748739	186865734	A	G	0.43581	0.931501	-0.17516	0.023567	3.2e-14	cis
ADIPOQ	chr16:82626338:C:G	16	82626338	82514569	82652537	G	C	0.33436	0.984009	-0.44309	0.023919	9e-77	trans
ADIPOQ	chr19:33405289:G:A	19	33405289	33320495	33544507	A	G	0.4641	0.999681	0.14473	0.022412	1.2e-10	trans
ADM	chr2:162229919:A:G	2	162229919	162104731	162569130	G	A	0.12766	0.97457	-0.47275	0.034062	8e-44	trans
AFP	chr2:17763580:A:T	2	17763580	17575639	17834181	T	A	0.057761	0.991064	-0.31644	0.048158	5.7e-11	trans
AFP	chr2:67323191:T:A	2	67323191	67233064	67476459	A	T	0.5239	0.937532	-0.14201	0.022986	7.9e-10	trans
AFP	chr15:43509826:C:T	15	43509826	42623627	44098398	T	C	0.42662	0.97069	0.13486	0.023053	5.3e-09	trans
AGER	chr4:89009919:C:T	4	89009919	88813091	89209262	T	C	0.38572	0.969756	0.14419	0.023461	4.9e-10	trans
AGER	chr6:32183666:C:T	6	32183666	25585791	33065011	T	C	0.2081	0.999695	-0.30107	0.027699	2.9e-27	cis
AGR3	chr12:56361868:C:T	12	56361868	56055215	56594230	T	C	0.054582	0.991866	0.2968	0.049305	1.7e-09	trans
AGRN	chr1:1042813:G:A	1	1042813	722994	1156400	A	G	0.094764	0.961409	-0.47456	0.038868	2.2e-34	cis
AGRN	chr4:58642115:C:T	4	58642115	58320165	59014399	T	C	0.027914	0.720543	-0.44111	0.079685	3.3e-08	trans
AGRN	chr4:118365274:G:A	4	118365274	118025439	118753073	A	G	0.48703	0.961885	0.14884	0.02322	1.8e-10	trans
AGRN	chr17:55052881:TG:T	17	55052881	55042881	55215609	T	TG	0.041998	0.593583	-0.39256	0.072889	4.6e-08	trans
AGRP	chr11:116791863:C:T	11	116791863	116632465	117239541	T	C	0.72355	0.999821	-0.17937	0.02489	4.3e-14	trans
AGRP	chr16:67483635:C:T	16	67483635	66351189	69192163	T	C	0.020208	0.963234	2.1744	0.081405	4.3e-158	cis
AGT	chr1:230710231:G:A	1	230710231	230633133	230937787	A	G	0.094899	0.988155	0.82219	0.038869	2.5e-99	cis
AGXT	chr2:240888595:T:C	2	240888595	240713602	240981610	C	T	0.45045	0.974955	-0.2178	0.023166	5.4e-21	cis
AHSG	chr3:186620346:C:T	3	186620346	186361895	186646740	C	T	0.289693	0.941561	-0.7196	0.025515	5.2e-175	cis
AHSG	chr13:72407440:T:TC	13	72407440	72381281	72513244	TC	T	0.10378	0.907786	0.21406	0.038773	3.5e-08	trans
AHSP	chr11:134821712:A:T	11	134821712	134748695	135023305	T	A	0.044161	0.961174	-0.323628	0.0541388	2.26235e-09	trans
AHSP	chr16:136951:T:C	16	136951	126951	816994	C	T	0.00527	0.927359	-2.16785	0.160793	1.9893e-41	trans
AIF1	chr6:31679888:TA:T	6	31679888	30177362	33354659	T	TA	0.14245	0.98346	-0.26545	0.032972	8.4e-16	cis
AIF1L	chr11:2428951:G:T	11	2428951	2401590	2452795	G	T	0.330238	0.678643	-0.16001	0.029158	4.1e-08	trans
AIFM1	chr3:117110576:TC:T	3	117110576	117071605	117120576	T	TC	0.011808	0.601662	0.74362	0.13635	4.9e-08	trans
AK1	chr9:102669370:G:A	9	102669370	102659370	102679370	A	G	0.006598	0.639017	-0.993505	0.171721	7.22687e-09	trans
AKR1C4	chr7:138572503:A:G	7	138572503	138436107	138624392	G	A	0.009021	0.865783	0.7815	0.12942	1.5e-09	trans
AKR1C4	chr9:9950381:T:G	9	9950381	9918754	10012543	G	T	0.009735	0.830288	0.72533	0.12827	1.6e-08	trans
ALCAM	chr9:133266772:C:T	9	133266772	133183381	133543074	T	C	0.21994	0.994846	0.19148	0.027401	3.2e-12	trans
ALCAM	chr17:7176997:C:T	17	7176997	7128503	7237691	T	C	0.33921	0.991769	0.13615	0.02405	2e-08	trans
ALDH1A1	chr12:7381962:AT:A	12	7381962	7356537	7488594	A	AT	0.13535	0.942013	-0.19795	0.034128	6.6e-09	trans
ALDH2	chr12:111792215:G:C	12	111792215	109180965	113618231	C	G	0.21404	0.996163	-0.3709	0.027689	6.3e-41	cis
ALDH3A1	chr17:19743807:AG:A	17	19743807	19237998	20804641	A	AG	0.074019	0.986897	-0.66104	0.043283	1.2e-52	cis
ALDH5A1	chr6:24489800:C:T	6	24489800	24377133	24581170	T	C	0.074132	0.993854	-0.31432	0.042976	2.6e-13	cis
ALPI	chr1:194874692:T:C	1	194874692	194544240	194931942	C	T	0.007266	0.443494	-1.144	0.20479	3.7e-08	trans
ALPI	chr9:133266456:T:C	9	133266456	133026821	133545444	T	C	0.222811	0.980817	-0.75983	0.027641	1e-171	trans
ALPI	chr13:98066097:T:G	13	98066097	98056097	98102309	G	T	0.056916	0.654788	0.32619	0.059707	1.6e-08	trans
ALPI	chr19:48703374:A:T	19	48703374	48570992	48867459	T	A	0.45325	0.992198	-0.56051	0.022673	2.3e-151	trans
ALPP	chr2:232408534:C:A	2	232408534	231646266	232690528	A	C	0.42358	0.919968	-0.75382	0.023507	5.7e-227	cis
ALPP	chr9:133264504:G:GAAACTGCC	9	133264504	133155599	133482618	GAAACTGCC	G	0.77554	0.980472	0.20359	0.027588	1.1e-16	trans
AMBP	chr2:20713793:C:T	2	20713793	20699317	20735486	T	C	0.007072	0.419439	1.1382	0.2085	4.5e-08	trans
AMBP	chr6:32039286:C:T	6	32039286	29763815	32724234	T	C	0.33615	0.977377	0.13294	0.024136	2.9e-08	trans
AMBP	chr9:114066029:GCC:G	9	114066029	114044500	114118047	G	GCC	0.37857	0.925306	-0.14581	0.023774	7.7e-10	cis
AMIGO1	chr10:98537446:T:G	10	98537446	98527446	98629989	G	T	0.018274	0.335775	-0.78943	0.13866	1.2e-08	trans
AMIGO2	chr3:98684125:C:T	3	98684125	98529393	99060684	T	C	0.45478	0.96431	-0.16382	0.022843	9.3e-13	trans
AMIGO2	chr9:133264504:G:GAAACTGCC	9	133264504	133155599	133494915	GAAACTGCC	G	0.77554	0.980472	0.22471	0.027622	2.3e-16	trans
AMIGO2	chr12:47194625:T:C	12	47194625	46848173	47491589	C	T	0.26429	0.962904	0.27239	0.025733	2.4e-26	cis
AMN	chr14:102922666:G:C	14	102922666	102035328	103470248	C	G	0.105209	0.685407	0.889707	0.0430658	8.05935e-95	cis
AMOT	chr11:94798784:G:A	11	94798784	94297941	95027173	A	G	0.47655	0.960485	0.26027	0.022958	8.9e-30	trans
AMY2A	chr1:103784278:C:T	1	103784278	103338267	103957814	T	C	0.39206	0.999138	-0.16561	0.023056	8.2e-13	cis
AMY2A	chr9:133278724:C:T	9	133278724	133153627	133482618	T	C	0.77956	0.999928	0.19981	0.027493	3.7e-13	trans
AMY2B	chr1:103784278:C:T	1	103784278	103338267	103957814	T	C	0.39206	0.999138	-0.14407	0.023089	5.1e-10	cis
AMY2B	chr9:133276354:C:T	9	133276354	133153627	133482618	T	C	0.77433	0.970548	0.215	0.027694	8.2e-15	trans
ANG	chr14:20690751:G:T	14	20690751	20621192	20712721	T	G	0.18713	0.954058	0.77694	0.029489	3.3e-153	cis
ANGPT1	chr3:56815721:T:C	3	56815721	56804669	56907113	C	T	0.57762	0.995936	-0.13649	0.022823	2.3e-09	trans
ANGPT1	chr7:80555759:T:C	7	80555759	80456221	80711284	C	T	0.07454	0.916868	-0.35758	0.04475	1.3e-15	trans
ANGPT1	chr8:105569300:A:T	8	105569300	105490253	105639316	T	A	0.38375	0.999043	-0.17922	0.023193	1.1e-14	trans
ANGPT2	chr8:6625412:C:A	8	6625412	6597071	6682853	A	C	0.37117	0.992632	0.14728	0.023228	2e-10	cis
ANGPT2	chr9:133255635:C:T	9	133255635	133182305	133543074	T	C	0.22063	0.994155	0.2925	0.027391	1.3e-26	trans
ANGPTL1	chr1:178603558:G:A	1	178603558	177963145	178966645	A	G	0.44692	0.925616	0.22842	0.023624	4.1e-22	cis
ANGPTL3	chr1:62527732:G:A	1	62527732	62358423	62946495	A	G	0.19014	0.966657	-0.36172	0.029362	6.5e-35	cis
ANGPTL3	chr11:116791863:C:T	11	116791863	116632465	117216979	T	C	0.72355	0.999821	-0.15363	0.02491	5.1e-10	trans
ANGPTL4	chr19:8390708:G:A	19	8390708	8333211	8504352	A	G	0.014324	0.941871	-0.84388	0.096315	2e-18	cis
ANGPTL7	chr1:11186854:A:AG	1	11186854	10782876	11362746	AG	A	0.042685	0.994178	0.82518	0.055066	1.1e-50	cis
ANGPTL7	chr7:66064571:A:T	7	66064571	65047088	67263664	T	A	0.14989	0.954577	-0.18446	0.032024	1e-08	trans
ANK2	chr10:96317769:A:G	10	96317769	96219015	96418397	G	A	0.43344	0.918057	0.17015	0.023705	7.1e-13	trans
ANK2	chr22:22917331:C:T	22	22917331	22879148	22951671	C	T	0.253599	0.952586	0.149	0.026054	1.1e-08	trans
ANPEP	chr15:89790334:G:A	15	89790334	89519264	89916039	A	G	0.26433	0.981308	-0.33839	0.025768	2.1e-39	cis
ANXA2	chr20:14025769:C:T	20	14025769	13818107	14845453	T	C	0.005584	0.64956	-1.0767	0.18465	5.5e-09	trans
ANXA4	chr2:69753970:T:C	2	69753970	69136826	70320729	C	T	0.060956	0.97613	0.589372	0.0461625	2.49632e-37	cis
AOC1	chr7:150820928:A:T	7	150820928	150788099	151018522	T	A	0.29258	0.945496	-0.15278	0.025324	1.6e-09	cis
AP1G2	chr14:23552317:G:A	14	23552317	23511896	23582415	A	G	0.22973	0.926965	-0.20958	0.027879	5.6e-14	cis
APCS	chr1:159555626:T:C	1	159555626	159191149	159746747	C	T	0.03075	0.943744	-0.50411	0.067449	7.6e-14	cis
APCS	chr11:5866013:A:G	11	5866013	5693665	6000531	G	A	0.24001	0.929172	-0.16014	0.027113	3.8e-09	trans
APEX1	chr14:20456995:T:G	14	20456995	20430501	20495271	G	T	0.41393	0.989591	-0.28176	0.023046	2.3e-34	cis
APOA1	chr11:116837020:C:T	11	116837020	116600258	117394607	T	C	0.030114	0.997568	-0.39879	0.06623	1.7e-09	cis
APOC1	chr19:44927023:C:G	19	44927023	44822708	44945906	C	G	0.361697	0.788779	-0.40316	0.026413	1.2e-52	cis
APOE	chr1:184498291:A:T	1	184498291	184027297	184729103	T	A	0.012408	0.931359	0.55639	0.10445	4.9e-08	trans
APOE	chr19:44908684:T:C	19	44908684	44728962	45018200	C	T	0.092985	0.98951	-1.0304	0.038497	4.9e-158	cis
APOF	chr1:170884799:A:T	1	170884799	170433087	170894799	T	A	0.006794	0.62183	0.95099	0.17026	2.4e-08	trans
APOF	chr12:56361868:C:T	12	56361868	55744498	57133231	T	C	0.054664	0.991866	-1.1478	0.049351	1.3e-119	cis
APOH	chr17:66233020:A:G	17	66233020	65600811	66446277	G	A	0.059893	0.993211	-0.56442	0.0474	8.4e-33	cis
APOL1	chr5:177409531:A:G	5	177409531	176929994	177492904	G	A	0.27499	0.96031	0.31338	0.025871	2.3e-39	trans
APOL1	chr16:72045758:C:T	16	72045758	69764778	73049118	T	C	0.25089	0.960082	0.45796	0.026804	3.2e-66	trans
APOL1	chr22:36265490:C:A	22	36265490	36201088	36280279	C	A	0.18799	0.858813	0.30423	0.030712	1.2e-23	cis
APOM	chr6:31656096:G:A	6	31656096	26253111	33663316	A	G	0.14289	0.99997	-0.69605	0.031819	9.9e-106	cis
APOM	chr8:41041342:C:T	8	41041342	40839278	41256255	T	C	0.032147	0.925256	0.37298	0.066416	3.4e-08	trans
APP	chr3:56815721:T:C	3	56815721	56804669	56918042	C	T	0.57762	0.995936	-0.15019	0.022792	4.9e-11	trans
APP	chr7:80559413:G:C	7	80559413	80450990	80692736	C	G	0.073946	0.922518	-0.34407	0.044675	1.1e-14	trans
APP	chr8:105581434:T:C	8	105581434	105490253	105591434	C	T	0.48419	0.987369	-0.13149	0.022775	7.6e-09	trans
APRT	chr5:24538312:C:T	5	24538312	24486694	24622115	T	C	0.003336	0.799845	1.1955	0.21621	3.3e-08	trans
APRT	chr16:88813154:G:T	16	88813154	88739048	89115025	T	G	0.1365	0.95337	0.41206	0.033665	1.9e-34	cis
AREG	chr4:74458573:T:C	4	74458573	74384244	74615900	C	T	0.48758	0.995764	-0.16689	0.022728	2.2e-13	cis
ARG1	chr6:131564474:TA:T	6	131564474	131426429	131832566	T	TA	0.303995	0.935719	-0.177072	0.0244587	4.49883e-13	cis
ARG2	chr6:26288463:G:A	6	26288463	25327841	31289629	A	G	0.010409	0.935951	-0.66312	0.1148	7.6e-09	trans
ARHGAP1	chr5:80264240:G:A	5	80264240	80239797	80796098	A	G	0.030261	0.851341	0.39458	0.071022	4.3e-08	trans
ARHGAP1	chr16:72045758:C:T	16	72045758	71399278	72891267	T	C	0.25105	0.960082	0.28685	0.02685	1e-26	trans
ARHGAP25	chr3:25587258:G:T	3	25587258	25475902	25756737	T	G	0.27988	0.928145	0.15459	0.025864	2.3e-09	trans
ARHGAP25	chr10:118809603:G:C	10	118809603	118580767	118839614	C	G	0.4321	0.937422	0.13018	0.023325	2.4e-08	trans
ARHGAP5	chr5:57094086:C:CT	5	57094086	56872941	57290577	CT	C	0.014145	0.529671	0.71971	0.12962	1.6e-08	trans
ARHGAP5	chr14:106775438:G:A	14	106775438	105768248	106892740	G	A	0.430257	0.97319	0.42292	0.022738	4.9e-77	trans
ARSA	chr11:117763409:G:A	11	117763409	117681334	117833075	A	G	0.00433	0.762765	-0.90805	0.18781	1.3e-09	trans
ARSA	chr12:101823942:C:A	12	101823942	101622834	101956558	A	C	0.58956	0.999673	-0.19096	0.023034	2.8e-20	trans
ARSA	chr22:50616803:T:G	22	50616803	50046695	50813843	G	T	0.14511	0.988963	1.4023	0.031382	0	cis
ARSB	chr5:78982476:T:C	5	78982476	78810971	79684483	C	T	0.40941	0.952423	-0.46014	0.023164	9.4e-88	cis
ARSB	chr8:105551963:A:T	8	105551963	105490253	105591434	T	A	0.28069	0.870889	-0.14626	0.026512	2.2e-08	trans
ARSB	chrX:3476349:AAGG:A	X	3476349	3239617	3606627	A	AAGG	0.020292	0.734284	-0.40557	0.074738	4.6e-08	trans
ART3	chr4:76078866:G:T	4	76078866	75878416	76291609	T	G	0.58901	0.972396	-0.35381	0.022951	1.1e-53	cis
ART5	chr10:122442526:A:G	10	122442526	122192875	122515311	G	A	0.008662	0.852407	0.75169	0.13162	1.1e-08	trans
ARTN	chr22:35773382:C:T	22	35773382	35706634	36038913	T	C	0.012435	0.803448	-0.6405	0.10962	5.1e-09	trans
ASAH1	chr8:18068009:C:T	8	18068009	17738029	18325429	T	C	0.36514	0.982924	-0.46141	0.023488	5e-86	cis
ASAH2	chr9:70765198:T:C	9	70765198	70755198	70970055	C	T	0.004968	0.814446	0.93434	0.17791	2.4e-08	trans
ASAH2	chr10:50250948:C:T	10	50250948	45965475	51146236	T	C	0.36684	0.999293	-0.93304	0.023068	0	cis
ASGR1	chr11:117132344:C:T	11	117132344	116646565	117239878	T	C	0.35068	0.980199	-0.13435	0.023483	1.2e-08	trans
ASGR1	chr17:7176750:A:G	17	7176750	7130769	7293804	G	A	0.3383	0.951863	-0.15208	0.024479	5.6e-10	cis
ASGR2	chr1:196751137:AAAAC:A	1	196751137	196247763	197342320	A	AAAAC	0.43382	0.746797	0.18868	0.026534	8.5e-13	trans
ASGR2	chr17:7113747:C:T	17	7113747	7018276	7327639	C	T	0.40456	0.900419	-0.30967	0.02416	1.3e-37	cis
ASPSCR1	chr17:81996668:T:A	17	81996668	81784245	82085807	A	T	0.18295	0.94604	-0.33694	0.029922	2e-29	cis
ASRGL1	chr11:62371418:C:T	11	62371418	62042879	62448197	T	C	0.32995	0.951883	0.19793	0.024611	8.6e-16	cis
ASRGL1	chr12:7511262:A:AAGAAAGAGAGAG	12	7511262	7436341	7647365	A	AAGAAAGAGAGAG	0.3259	0.961374	0.13051	0.023816	4.5e-08	trans
ASRGL1	chr19:11903540:C:G	19	11903540	11759110	12412406	C	G	0.494456	0.889429	-0.22083	0.023782	1.5e-20	trans
ATOX1	chr5:151734247:G:A	5	151734247	151639578	152066314	A	G	0.6126	0.894891	0.13762	0.024254	1.4e-08	cis
ATOX1	chr11:72140463:T:C	11	72140463	71664371	72519589	C	T	0.059611	0.956381	-0.26908	0.048332	2.7e-08	trans
ATP1B4	chr7:46231833:A:G	7	46231833	46211053	46584220	G	A	0.08862	0.995046	0.209208	0.0379448	3.51787e-08	trans
ATP5IF1	chr1:28217607:G:T	1	28217607	28105698	28843935	T	G	0.094952	0.921643	0.26299	0.039658	3.3e-11	cis
ATP6V1F	chr10:25898788:T:C	10	25898788	25861630	26337709	C	T	0.66387	0.844634	0.1513	0.025923	5.3e-09	trans
ATXN3	chr7:68275033:GCTAT:G	7	68275033	68160529	68470689	G	GCTAT	0.008957	0.827744	-0.701353	0.127593	3.86723e-08	trans
ATXN3	chr14:92096224:T:C	14	92096224	91913587	92196745	C	T	0.470058	0.997223	-0.143122	0.0213854	2.19381e-11	cis
AZU1	chr19:829555:C:G	19	829555	798577	885559	G	C	0.02333	0.622522	-0.54946	0.092704	3.4e-09	cis
B2M	chr6:31593738:C:T	6	31593738	28477231	33122171	T	C	0.099242	0.973046	0.30163	0.038096	2.4e-15	trans
B3GAT3	chr8:95397100:G:A	8	95397100	95383648	95661146	A	G	0.00369	0.835024	1.1334	0.20405	2.8e-08	trans
B4GALT1	chr9:33116943:G:C	9	33116943	33092870	33196574	C	G	0.49088	0.958745	0.31385	0.022973	3.3e-44	cis
B4GALT1	chr19:51822757:C:T	19	51822757	51710087	52116349	T	C	0.19433	0.988769	-0.41129	0.028152	4e-49	trans
BCAM	chr9:133256781:T:C	9	133256781	133120654	133549646	C	T	0.21877	0.996867	0.53413	0.027468	1.6e-84	trans
BCAM	chr19:44813581:G:A	19	44813581	44752318	44951267	A	G	0.005521	0.912636	-1.2362	0.16135	1.6e-15	cis
BCAN	chr1:156645322:A:G	1	156645322	156572919	156724587	G	A	0.42222	0.801486	-0.27607	0.025149	3.5e-28	cis
BCAN	chr11:95964356:A:G	11	95964356	95735746	95998095	G	A	0.0303	0.977128	-0.39822	0.067491	1.2e-09	trans
BCHE	chr2:203440370:T:C	2	203440370	202335306	203596616	C	T	0.31411	0.940057	0.158	0.025243	2.8e-10	trans
BCHE	chr3:165878593:T:A	3	165878593	165427561	166677258	A	T	0.23945	0.934587	-0.33392	0.027131	7.1e-35	cis
BCHE	chr19:33371877:T:TGCA	19	33371877	33276130	33557348	TGCA	T	0.094326	0.940559	-0.21573	0.039563	3.5e-08	trans
BCL2	chr10:48560179:G:A	10	48560179	48353064	48570179	A	G	0.005658	0.749102	-0.95074	0.17375	3.6e-08	trans
BCL2	chr18:63318540:C:T	18	63318540	63280217	63885961	T	C	0.0694	0.817319	-1.4816	0.048421	2.8e-205	cis
BCL7A	chr20:3195345:C:T	20	3195345	3120109	3205345	T	C	0.005643	0.558622	-1.1148	0.2032	4.1e-08	trans
BDNF	chr3:56815721:T:C	3	56815721	56804669	56911825	T	C	0.422638	0.995936	0.16487	0.022813	5e-13	trans
BDNF	chr7:80563909:G:C	7	80563909	80456221	80692736	C	G	0.074294	0.921115	-0.35334	0.044689	2.6e-15	trans
BDNF	chr8:105569300:A:T	8	105569300	105490600	105591434	T	A	0.38345	0.999043	-0.13767	0.023209	3e-09	trans
BGLAP	chr1:156365320:T:C	1	156365320	156065147	156395653	T	C	0.284116	0.99447	-0.15901	0.025048	2.2e-10	cis
BGLAP	chr10:16027241:G:A	10	16027241	15990714	16297349	A	G	0.006058	0.801375	0.88033	0.15952	3.2e-08	trans
BGN	chr12:116366253:C:T	12	116366253	116356253	116376253	T	C	0.010968	0.547445	-0.818284	0.140999	6.49501e-09	trans
BHMT2	chr12:62634369:T:C	12	62634369	62173028	62672168	C	T	0.435252	0.934912	0.127847	0.0227467	1.90441e-08	trans
BID	chr4:109746434:C:T	4	109746434	109597840	109911938	T	C	0.10496	0.99399	0.24146	0.036945	6.2e-11	trans
BLMH	chr3:52527763:C:T	3	52527763	51894260	53160558	T	C	0.41033	0.980321	0.1646	0.022972	2.3e-14	trans
BLMH	chr12:7381962:AT:A	12	7381962	7356537	7578811	A	AT	0.13535	0.942013	-0.25082	0.034024	5.4e-15	trans
BLMH	chr17:30247159:G:A	17	30247159	29219877	31450747	A	G	0.14586	0.98122	0.84885	0.032201	4.7e-155	cis
BLOC1S2	chr10:10498502:T:A	10	10498502	10420878	10508502	A	T	0.006459	0.550919	-1.02629	0.182654	1.9234e-08	trans
BMP10	chr14:94441907:C:G	14	94441907	94418695	94481819	C	G	0.41685	0.942494	0.13795	0.023324	3.3e-09	trans
BMP6	chr5:177412889:T:G	5	177412889	177071929	177448328	G	T	0.27578	0.97543	-0.19443	0.02558	2.9e-14	trans
BMP6	chr6:7705258:T:G	6	7705258	7661398	7777210	G	T	0.21597	0.913693	0.18365	0.028463	1.1e-10	cis
BMP6	chr9:133276163:T:TGGTGCAGGCGCAGGAAAAAATTGTGGCAATTCCTCA	9	133276163	133155599	133494915	TGGTGCAGGCGCAGGAAAAAATTGTGGCAATTCCTCA	T	0.77525	0.968988	0.15559	0.027752	2.1e-08	trans
BMP6	chr13:60254171:C:T	13	60254171	59519046	60643744	T	C	0.004091	0.625374	-1.1672	0.20849	2.2e-08	trans
BMPER	chr7:34037658:C:T	7	34037658	33616394	34065075	T	C	0.098239	0.943189	-0.35709	0.038639	2.4e-20	cis
BOC	chr3:113279243:T:C	3	113279243	112822577	113636900	C	T	0.38846	0.929687	0.27808	0.023836	1.8e-31	cis
BPIFA2	chr12:10887731:T:C	12	10887731	10781027	11293329	C	T	0.21289	0.977282	-0.14771	0.027843	2.9e-08	trans
BPIFA2	chr19:48703374:A:T	19	48703374	48580136	48764454	T	A	0.45325	0.992198	0.40162	0.022649	5.5e-71	trans
BPIFA2	chr20:33172411:A:T	20	33172411	33102816	33742613	T	A	0.046053	0.979174	-0.54277	0.054203	5.9e-24	cis
BPIFB1	chr20:33292518:T:G	20	33292518	32913896	33905543	G	T	0.17374	0.911931	0.37198	0.030509	4.2e-34	cis
BRD1	chr6:146215152:G:A	6	146215152	145414865	146349488	A	G	0.013687	0.451929	0.8108	0.14294	1.4e-08	trans
BRDT	chr9:133261662:G:A	9	133261662	133159469	133481085	G	A	0.443296	0.999994	0.22054	0.022908	5.2e-22	trans
BRDT	chr16:72080103:C:T	16	72080103	71396664	72868452	T	C	0.31278	0.997502	0.18546	0.024424	2.6e-14	trans
BRK1	chr4:2479050:G:A	4	2479050	2399152	2955173	A	G	0.005782	0.870617	-0.857832	0.156794	4.4727e-08	trans
BRK1	chr19:44921921:G:A	19	44921921	44814773	44943400	A	G	0.075448	0.993709	-0.315316	0.0417675	4.37522e-14	trans
BRSK2	chr11:1386124:T:C	11	1386124	1212148	1449409	C	T	0.31562	0.952592	-0.16829	0.025265	2.5e-11	cis
BSG	chr9:133266772:C:T	9	133266772	133182305	133543074	T	C	0.21994	0.994846	0.19659	0.027452	8e-13	trans
BST1	chr4:15736314:A:G	4	15736314	15136950	15983313	G	A	0.53928	0.993382	-0.8357	0.021964	3.5e-286	cis
BST2	chr4:163170619:TGAAA:T	4	163170619	163046181	163640402	T	TGAAA	0.00509	0.736298	0.980039	0.179169	4.50277e-08	trans
BST2	chr9:133270004:C:A	9	133270004	133182305	133492710	A	C	0.245685	0.90597	0.155141	0.0269139	8.19842e-09	trans
BTC	chr4:74793561:A:T	4	74793561	74695871	74831455	T	A	0.27557	0.964029	-0.17024	0.025466	2.3e-11	cis
BTD	chr3:15603734:G:A	3	15603734	15336327	15977179	A	G	0.33839	0.974221	-0.25826	0.024052	6.5e-27	cis
BTN1A1	chr6:26516944:C:A	6	26516944	26012164	30700802	C	A	0.34164	0.850042	0.23232	0.02583	2.6e-19	cis
BTN2A1	chr6:26459768:C:T	6	26459768	25280079	31611087	T	C	0.047167	0.943585	-1.0963	0.053914	1.1e-91	cis
BTN3A2	chr6:26372893:G:A	6	26372893	24138390	33673341	A	G	0.077127	0.998734	-0.90795	0.041104	4.2e-107	cis
C1QA	chr1:22644736:A:G	1	22644736	22432045	22760346	G	A	0.16097	0.918765	-0.4361	0.032089	5.4e-42	cis
C1QL2	chr1:207126914:A:G	1	207126914	207106366	207512310	G	A	0.278163	0.908162	-0.263981	0.0254263	2.98745e-25	trans
C1QL2	chr2:118945656:G:A	2	118945656	118835292	119015229	A	G	0.131602	0.938571	-0.261074	0.0328962	2.08353e-15	cis
C1QL2	chr2:119159664:T:C	2	119159664	119051266	119284122	C	T	0.574414	0.945566	-0.197785	0.0227579	3.59749e-18	cis
C1QTNF1	chr16:23741456:G:A	16	23741456	23709215	23965301	A	G	0.2501	0.979961	0.14335	0.02604	3.6e-08	trans
C1QTNF5	chr8:16183123:C:T	8	16183123	16129288	16466587	T	C	0.20356	0.986738	0.23165	0.027862	9.2e-17	trans
C1QTNF5	chr11:119340329:CTTG:C	11	119340329	118320002	119401862	C	CTTG	0.004426	0.625756	2.103	0.20884	7.4e-24	cis
C1QTNF9	chr13:24357843:C:T	13	24357843	19374457	24702261	T	C	0.040773	0.945358	-1.4383	0.058258	7.3e-135	cis
C1R	chr12:7063032:G:A	12	7063032	6874617	7229052	A	G	0.07943	0.999113	-0.44277	0.040906	2.6e-27	cis
C1R	chr14:105679352:C:T	14	105679352	104975448	106335133	T	C	0.36265	0.792604	0.39301	0.028162	2.9e-44	trans
C1RL	chr12:7094298:G:A	12	7094298	7062074	7228729	G	A	0.425831	0.975727	0.22944	0.022978	1.9e-23	cis
C1S	chr12:7063032:G:A	12	7063032	6874617	7096501	A	G	0.07943	0.999113	-0.69971	0.040932	1.6e-65	cis
C1S	chr14:105605208:G:A	14	105605208	105064835	106335133	A	G	0.42929	0.666296	0.46083	0.030368	5e-52	trans
C2	chr6:31945298:C:T	6	31945298	25065454	33860019	T	C	0.007941	0.998176	-1.526	0.12515	3.9e-34	cis
C2CD2L	chr9:133266456:T:C	9	133266456	133158351	133482618	C	T	0.77702	0.980818	0.15303	0.027682	3.3e-08	trans
C3	chr1:196735502:C:A	1	196735502	196230815	197241234	A	C	0.44155	0.977815	0.14656	0.022991	1.9e-10	trans
C3	chr19:6701598:G:T	19	6701598	6641556	6740844	T	G	0.064308	0.992279	-0.28311	0.045943	7.1e-10	cis
C4BPB	chr1:207095434:A:G	1	207095434	206927912	207134139	G	A	0.76172	0.867466	0.2199	0.028033	3.9e-15	cis
C4BPB	chr12:111522227:AT:A	12	111522227	109895352	113285257	A	AT	0.17436	0.433259	0.25651	0.045528	1.4e-08	trans
C5	chr9:121053818:C:T	9	121053818	120321694	121601527	C	T	0.429184	0.963816	0.17131	0.022858	6.6e-14	cis
C7	chr5:40936439:T:C	5	40936439	39519308	42761202	C	T	0.040289	0.995633	-1.35	0.058172	3.5e-119	cis
C8B	chr1:56931628:G:A	1	56931628	56551892	57041125	G	A	0.476064	0.957805	-0.36351	0.022863	6.1e-57	cis
C8B	chr9:136937244:C:T	9	136937244	136756135	137022234	C	T	0.187734	0.887881	0.2308	0.030259	6.8e-15	trans
C9	chr5:39341276:G:A	5	39341276	38916872	39727110	A	G	0.0072	0.993449	-1.603	0.13437	8.3e-33	cis
CA11	chr8:5901838:G:C	8	5901838	5842188	6103806	C	G	0.003765	0.803154	-1.10902	0.203012	4.68598e-08	trans
CA12	chr15:63381972:T:C	15	63381972	63001217	63820876	C	T	0.5641	0.945213	-0.28894	0.023098	6.3e-36	cis
CA13	chr6:160672799:T:C	6	160672799	160187774	160904453	C	T	0.006274	0.753846	-0.91012	0.1657	3.8e-08	trans
CA13	chr8:85331941:C:T	8	85331941	84747437	86063567	T	C	0.59964	0.914185	0.14108	0.023944	4.5e-09	cis
CA2	chr3:99100195:T:A	3	99100195	98809410	99633404	A	T	0.011906	0.873158	-0.617339	0.110014	2.00655e-08	trans
CA4	chr9:133274084:C:T	9	133274084	133159469	133481085	T	C	0.55748	0.985965	-0.16056	0.023136	3.3e-12	trans
CA4	chr17:60156793:A:T	17	60156793	58246905	61265055	T	A	0.049731	0.9539	-0.84867	0.053573	1.5e-56	cis
CA4	chr20:14764586:A:G	20	14764586	14378122	14986994	G	A	0.006493	0.903803	0.83649	0.14875	1.7e-08	trans
CA5A	chr16:87893146:C:T	16	87893146	87690839	87925661	T	C	0.15677	0.882455	0.78436	0.033101	5.4e-124	cis
CA6	chr1:8974539:A:G	1	8974539	8397635	9017083	G	A	0.74531	0.816078	0.7967	0.028239	6e-176	cis
CA6	chr1:10689899:C:T	1	10689899	10607480	10710398	T	C	0.044552	0.998482	-0.32324	0.054652	3e-09	trans
CA6	chr11:94571104:A:G	11	94571104	94293308	94656518	G	A	0.070258	0.9593	-0.29498	0.04427	5.4e-12	trans
CA7	chr9:86920966:T:G	9	86920966	86868074	87168371	G	T	0.044767	0.980119	0.30359	0.054804	3e-08	trans
CA9	chr9:35658166:A:T	9	35658166	35385279	35916522	T	A	0.30216	0.983595	-0.22653	0.025162	2.2e-19	cis
CA9	chr9:133267707:G:A	9	133267707	133176024	133423750	A	G	0.55395	0.980531	-0.13173	0.023198	1.4e-08	trans
CACYBP	chr1:174691887:G:A	1	174691887	173330574	175130827	A	G	0.24202	0.948925	-0.17444	0.026746	6.8e-11	cis
CALCB	chr11:101501267:T:A	11	101501267	101366190	101537028	A	T	0.17234	0.954673	-0.17097	0.030416	1.9e-08	trans
CALCB	chr22:23921932:G:A	22	23921932	23885002	23931932	A	G	0.003246	0.895724	-1.1606	0.20421	1.3e-08	trans
CANT1	chr2:79249876:C:T	2	79249876	79063255	79316626	T	C	0.070488	0.976944	-0.25043	0.044872	2.4e-08	trans
CANT1	chr17:78995342:C:A	17	78995342	78909334	79110368	A	C	0.26696	0.98212	0.28767	0.025537	2.1e-29	cis
CAPG	chr2:85394936:T:C	2	85394936	85158836	85722449	C	T	0.47978	0.998808	-0.76536	0.022493	3.3e-253	cis
CAPS	chr6:32626664:A:G	6	32626664	30752579	32931816	G	A	0.39104	0.997693	0.13072	0.022899	1.2e-08	trans
CAPS	chr19:5919635:A:G	19	5919635	5861835	5997882	G	A	0.018064	0.956887	0.51494	0.085706	1.9e-09	cis
CASP4	chr3:84619089:G:T	3	84619089	83104962	85227342	T	G	0.010154	0.601007	-0.781256	0.142345	4.05397e-08	trans
CASP7	chr10:113729393:C:G	10	113729393	113562516	113933314	G	C	0.39814	0.999749	-0.34527	0.023084	1.4e-50	cis
CAT	chr11:34462347:A:T	11	34462347	34311238	34615430	A	T	0.492076	0.969578	-0.32534	0.02289	7.6e-46	cis
CAT	chr12:7414545:AAATT:A	12	7414545	7356537	7488594	A	AAATT	0.16656	0.986929	-0.18918	0.030645	6.6e-10	trans
CBLIF	chr6:119628948:CATA:C	6	119628948	118711160	120590195	C	CATA	0.13626	0.970566	0.43798	0.033081	5.4e-40	trans
CBLIF	chr13:81222749:T:C	13	81222749	81145233	81390689	C	T	0.16559	0.581935	0.21182	0.039226	4.5e-08	trans
CBLN1	chr4:37989499:C:T	4	37989499	37979499	37999499	T	C	0.004481	0.761629	-1.1091	0.19013	5.5e-09	trans
CBLN1	chr17:1335952:C:T	17	1335952	1303122	1489282	T	C	0.15358	0.95781	0.18614	0.031767	4.6e-09	trans
CBLN4	chr4:56947729:G:A	4	56947729	56816607	57062020	A	G	0.39232	0.982901	0.13269	0.022939	2.6e-09	trans
CBLN4	chr20:55694028:T:C	20	55694028	55471943	55758393	C	T	0.36841	0.942364	0.2156	0.023506	2.2e-20	cis
CBS	chrX:152871852:A:G	X	152871852	152817995	152979889	G	A	0.17835	0.932447	-0.14211	0.025015	1.3e-08	trans
CCDC50	chr14:106782337:A:G	14	106782337	106110170	106892740	A	G	0.439076	0.997593	-0.1775	0.02246	2.7e-15	trans
CCDC80	chr3:112673523:G:T	3	112673523	112626422	112738433	T	G	0.27088	0.957246	0.17543	0.025749	1e-11	cis
CCDC80	chr8:133461011:T:C	8	133461011	133372034	133513691	C	T	0.46317	0.929809	-0.22644	0.023498	5.3e-22	trans
CCDC80	chr14:94502364:G:A	14	94502364	94487391	94527387	A	G	0.049783	0.980041	-0.2847	0.052267	4.5e-08	trans
CCL11	chr3:42839573:G:A	3	42839573	42531559	43165146	A	G	0.67275	0.89164	-0.14923	0.02554	6.5e-09	trans
CCL13	chr8:115655407:A:G	8	115655407	115532340	115937974	G	A	0.29673	0.967456	0.1473	0.024792	7.5e-10	trans
CCL13	chr13:66984961:T:C	13	66984961	66526050	67284437	C	T	0.009049	0.675546	0.82844	0.14832	2.9e-08	trans
CCL13	chr17:34355333:CT:C	17	34355333	34153637	34459901	C	CT	0.14623	0.950423	-0.54851	0.032298	4.4e-65	cis
CCL14	chr17:35986879:A:G	17	35986879	35391317	36078330	G	A	0.083449	0.986491	-1.1687	0.040514	5.1e-183	cis
CCL14	chr17:36119684:CT:C	17	36119684	36090085	36151636	C	CT	0.11978	0.325977	-0.38896	0.059716	7.3e-11	cis
CCL15	chr9:133278860:T:C	9	133278860	133155599	133494915	C	T	0.77321	0.963324	0.090978	0.027605	3.4e-08	trans
CCL15	chr17:36001607:C:CAGGGCAG	17	36001607	35524424	36426621	CAGGGCAG	C	0.299	0.971137	1.2084	0.024717	0	cis
CCL15	chr19:48703374:A:T	19	48703374	48581885	48764454	T	A	0.45307	0.992199	-0.096988	0.022575	3e-10	trans
CCL16	chr7:151705326:G:GT	7	151705326	151689885	151750446	GT	G	0.19307	0.873182	-0.16701	0.030392	1.8e-08	trans
CCL16	chr17:35980421:T:C	17	35980421	35398250	36474330	C	T	0.13141	0.922497	-1.3509	0.034574	0	cis
CCL17	chr3:16857350:T:C	3	16857350	16711971	17106140	C	T	0.065586	0.963827	-0.31121	0.045902	1.3e-11	trans
CCL17	chr3:56815721:T:C	3	56815721	56804669	56918042	C	T	0.57762	0.995936	-0.15194	0.022802	2.5e-11	trans
CCL17	chr7:80547085:CTA:C	7	80547085	80475118	80692736	C	CTA	0.070989	0.908063	-0.26843	0.045934	4.7e-09	trans
CCL17	chr8:105569300:A:T	8	105569300	105490253	105591434	T	A	0.38375	0.999043	-0.17528	0.023186	3.7e-14	trans
CCL17	chr16:57398911:A:C	16	57398911	57295075	57521914	C	A	0.50686	0.95478	-0.15969	0.023068	3.8e-12	cis
CCL17	chr19:56113704:G:C	19	56113704	56059642	56150039	C	G	0.63341	0.922416	-0.14747	0.024208	1e-09	trans
CCL18	chr17:36058081:A:G	17	36058081	32430965	39799915	G	A	0.19703	0.903486	-0.90938	0.029588	3.2e-208	cis
CCL19	chr6:32637412:A:G	6	32637412	27620521	33897881	G	A	0.42762	0.850881	-0.22107	0.024604	2.2e-19	trans
CCL2	chr1:195420907:C:T	1	195420907	194686358	195685055	T	C	0.020627	0.736615	-0.51243	0.093903	4.6e-08	trans
CCL2	chr3:46371068:C:T	3	46371068	45788559	46599547	T	C	0.22641	0.963767	0.35669	0.027376	8e-39	trans
CCL2	chr3:106116012:CGTGTGTGT:C	3	106116012	105997780	106512357	C	CGTGTGTGT	0.004629	0.551567	-1.2173	0.22093	3.5e-08	trans
CCL2	chr17:34206675:C:T	17	34206675	34169554	34313923	T	C	0.28346	0.964635	-0.14312	0.025559	1.1e-08	cis
CCL21	chr6:33081210:A:G	6	33081210	25029896	33980025	G	A	0.038114	0.999679	0.48903	0.058063	4.4e-17	trans
CCL22	chr16:57362864:AAAAAC:A	16	57362864	57292454	57569316	A	AAAAAC	0.82692	0.821481	0.4719	0.032814	1.9e-47	cis
CCL22	chr17:69086821:C:G	17	69086821	68971127	69333169	G	C	0.50934	0.941741	-0.19505	0.023627	3.6e-17	trans
CCL23	chr11:116792991:G:A	11	116792991	116642583	117201110	A	G	0.72303	0.999584	-0.13119	0.024908	4.5e-08	trans
CCL23	chr17:36011795:A:T	17	36011795	35724834	40213746	T	A	0.24414	0.952806	-0.41117	0.026902	5.9e-53	cis
CCL23	chr18:32084741:A:G	18	32084741	32074741	32201175	G	A	0.003389	0.768229	1.3173	0.21636	9.1e-10	trans
CCL24	chr3:42839573:G:A	3	42839573	42531559	43165106	A	G	0.67275	0.89164	-0.15008	0.025491	2.5e-10	trans
CCL24	chr7:75818814:G:T	7	75818814	74858584	77162736	T	G	0.18507	0.986978	0.77523	0.028666	1.1e-160	cis
CCL24	chr15:90075922:A:G	15	90075922	90028740	90093863	G	A	0.58687	0.873194	0.1256	0.024509	3.3e-08	trans
CCL24	chrX:23828125:T:C	X	23828125	23785455	24201947	T	C	0.387098	0.831816	-0.10808	0.020345	1.9e-08	trans
CCL25	chr9:133271182:T:C	9	133271182	133155599	133494915	C	T	0.77601	0.979462	0.2977	0.027567	9.1e-31	trans
CCL25	chr19:8057138:AG:A	19	8057138	7740088	8121375	A	AG	0.11301	0.986181	0.86569	0.035465	1.6e-133	cis
CCL25	chr19:48703374:A:T	19	48703374	48581885	48764454	T	A	0.45307	0.992199	-0.33935	0.022511	1.1e-52	trans
CCL26	chr6:32609531:G:A	6	32609531	29977736	32988826	A	G	0.04952	0.998745	0.29874	0.051444	6.4e-09	trans
CCL27	chr6:134462343:T:G	6	134462343	134408441	134503993	G	T	0.68679	0.921018	0.14117	0.025057	1.8e-08	trans
CCL27	chr11:116792991:G:A	11	116792991	116632465	117239541	A	G	0.72303	0.999584	-0.14107	0.024949	1.6e-08	trans
CCL28	chr2:206123849:C:A	2	206123849	205946670	206416230	A	C	0.25111	0.967084	-0.1611	0.026485	1.2e-09	trans
CCL28	chr9:133271062:G:A	9	133271062	133159469	133481085	A	G	0.48261	0.871446	0.14471	0.024413	3.1e-09	trans
CCL3	chr17:36098851:C:A	17	36098851	36016659	36152948	A	C	0.35786	0.978851	0.44944	0.023915	4.5e-79	cis
CCL5	chr3:56815721:T:C	3	56815721	56804669	56907113	C	T	0.57762	0.995936	-0.15351	0.022811	2e-11	trans
CCL5	chr7:80559048:G:T	7	80559048	80465011	80692736	T	G	0.073408	0.923844	-0.34436	0.044876	1.4e-14	trans
CCL5	chr8:105569300:A:T	8	105569300	105490253	105591434	T	A	0.38375	0.999043	-0.1438	0.023184	5.7e-10	trans
CCL5	chr17:35894698:G:T	17	35894698	35739078	35986276	T	G	0.35709	0.966055	-0.19443	0.024063	6.3e-16	cis
CCL7	chr1:159207958:G:A	1	159207958	159106688	159622564	A	G	0.06324	0.97798	-0.55096	0.046615	2.7e-32	trans
CCL7	chr3:42839573:G:A	3	42839573	42674572	43165106	A	G	0.67275	0.89164	-0.14772	0.025537	6.1e-09	trans
CCL7	chr17:34290150:C:T	17	34290150	34179226	34356748	T	C	0.23893	0.925834	0.15511	0.027522	1.9e-08	cis
CCL8	chr17:34088954:C:G	17	34088954	34011290	34131723	G	C	0.028961	0.84098	-0.38114	0.06998	4.5e-08	cis
CCL8	chr17:34333130:A:G	17	34333130	34151871	34414706	G	A	0.28053	0.936888	-1.0567	0.025294	0	cis
CCN1	chr11:116791863:C:T	11	116791863	116632465	117239541	T	C	0.72355	0.999821	-0.18097	0.024943	4e-13	trans
CCN2	chr3:56815721:T:C	3	56815721	56804669	56918042	C	T	0.57762	0.995936	-0.16576	0.022817	3.9e-13	trans
CCN2	chr6:131973449:T:C	6	131973449	131886229	132219303	C	T	0.62595	0.887564	0.15442	0.024869	5.3e-10	cis
CCN2	chr7:80555759:T:C	7	80555759	80460968	80692736	C	T	0.07454	0.916868	-0.28324	0.044744	2.2e-10	trans
CCN3	chr8:119416784:G:A	8	119416784	118984206	120054078	A	G	0.13957	0.997203	-0.5715	0.0321	6.9e-71	cis
CCN4	chr8:132894539:G:A	8	132894539	132563341	132977627	A	G	0.34619	0.973051	-0.15034	0.023789	2.8e-10	cis
CCN4	chr8:133191793:G:C	8	133191793	133029953	133290735	C	G	0.13077	0.969498	-0.24545	0.034077	6.1e-13	cis
CCN5	chr20:44718925:G:A	20	44718925	44692215	44785427	A	G	0.76363	0.989358	-0.28861	0.026567	3e-27	cis
CD109	chr6:73790286:G:T	6	73790286	73087380	75121381	T	G	0.40363	0.974937	0.83333	0.022775	9.1e-304	cis
CD109	chr9:133255635:C:T	9	133255635	133153627	133543074	T	C	0.22063	0.994155	0.32524	0.027295	1.1e-41	trans
CD14	chr1:172444386:T:G	1	172444386	172207337	172505379	G	T	0.6212	0.943262	0.14271	0.023848	1.7e-09	trans
CD14	chr5:140642851:A:G	5	140642851	140125809	141138183	G	A	0.2615	0.987295	-0.3469	0.02579	3e-41	cis
CD160	chr1:85527323:G:A	1	85527323	85517323	85537323	A	G	0.43093	1	0.15694	0.022614	3.9e-12	trans
CD160	chr1:145783115:G:A	1	145783115	144517826	149033562	A	G	0.67394	0.915154	-0.35354	0.025263	1.5e-44	cis
CD160	chr6:31273095:T:G	6	31273095	29810015	32667107	G	T	0.36701	0.994472	0.16678	0.023288	8.5e-13	trans
CD160	chr9:4803927:C:T	9	4803927	4674529	4937525	T	C	0.0064	0.810322	-0.86066	0.15488	2.9e-08	trans
CD163	chr12:7591186:C:T	12	7591186	7383231	7683709	T	C	0.29033	0.897204	-0.2188	0.026032	4.2e-17	cis
CD163	chr17:7176997:C:T	17	7176997	7128503	7237691	T	C	0.33921	0.991769	0.20395	0.024094	2.4e-17	trans
CD164L2	chr1:27492521:C:T	1	27492521	27077161	27643500	T	C	0.32572	0.944385	0.17779	0.025	1.1e-12	cis
CD177	chr8:5221277:G:A	8	5221277	5089441	5231277	A	G	0.00338	0.938521	0.95883	0.19754	4.5e-08	trans
CD177	chr19:43325271:G:A	19	43325271	41533119	43670726	A	G	0.30796	0.940763	-0.6714	0.024582	1e-160	cis
CD200	chr3:112348394:C:T	3	112348394	112112719	112522450	T	C	0.24117	0.97882	0.34655	0.02639	6e-40	cis
CD200	chr9:133257567:T:C	9	133257567	133155599	133543074	C	T	0.21876	0.996534	0.2754	0.027499	2.9e-24	trans
CD200R1	chr3:98688089:G:C	3	98688089	98529393	99060684	C	G	0.45474	0.96439	-0.21386	0.021948	1.6e-18	trans
CD200R1	chr3:112925484:A:G	3	112925484	112173385	113588629	G	A	0.20342	0.99931	1.2788	0.026752	0	cis
CD200R1	chr9:133276354:C:T	9	133276354	133153627	133494915	T	C	0.77433	0.970548	0.1015	0.027365	7.9e-13	trans
CD207	chr2:70821647:G:T	2	70821647	70565745	71434933	T	G	0.093606	0.963267	-0.60775	0.03922	3.1e-54	cis
CD207	chr12:120778111:A:ATTTTT	12	120778111	120610736	121060569	ATTTTT	A	0.45237	0.948098	0.16991	0.023058	8.4e-14	trans
CD209	chr9:133257521:T:TC	9	133257521	133045079	133593655	TC	T	0.4359	0.993986	0.70812	0.022807	7.5e-227	trans
CD209	chr19:7716791:T:TTCTGGGGGC	19	7716791	7672559	7803137	TTCTGGGGGC	T	0.2998	0.846957	-0.46969	0.02634	3.3e-87	cis
CD22	chr3:187017902:A:C	3	187017902	186982069	187068019	C	A	0.50067	0.999638	-0.14597	0.022278	3.1e-11	trans
CD22	chr6:32461805:A:G	6	32461805	32001047	32942487	G	A	0.85552	0.990599	-0.17822	0.032161	2.7e-08	trans
CD22	chr19:35309817:G:C	19	35309817	35196200	35412056	C	G	0.7949	0.933889	-0.34234	0.028964	2.4e-32	cis
CD22	chr20:46136819:G:A	20	46136819	45974797	46164986	A	G	0.34577	0.965004	-0.13292	0.024371	4e-08	trans
CD226	chr18:69855122:C:CA	18	69855122	69804730	70155212	C	CA	0.361271	0.938555	-0.26392	0.024063	5.8e-28	cis
CD244	chr1:160849347:C:T	1	160849347	160684061	161381376	T	C	0.072563	0.976846	1.0063	0.043603	7.5e-118	cis
CD244	chr6:31542002:C:G	6	31542002	30585202	32611677	G	C	0.45785	0.999995	0.12924	0.02255	1.5e-08	trans
CD244	chr11:126383746:T:C	11	126383746	126170486	126435240	C	T	0.16061	0.949282	-0.17637	0.031543	6.6e-09	trans
CD248	chr3:52525689:G:A	3	52525689	51915467	53210978	A	G	0.45327	0.984317	0.14011	0.022726	6.3e-10	trans
CD248	chr11:66316873:C:T	11	66316873	65277464	67611362	T	C	0.016094	0.788978	-0.66624	0.10106	4e-11	cis
CD248	chr11:81506658:G:C	11	81506658	81492344	81601512	C	G	0.24018	0.953185	-0.14973	0.027203	3.6e-08	trans
CD27	chr12:6451979:G:A	12	6451979	6383094	6720777	A	G	0.095046	0.918194	-0.439337	0.0395916	1.30107e-28	cis
CD274	chr4:138481620:T:C	4	138481620	138414111	138491620	C	T	0.004741	0.675015	-1.1058	0.19067	5.6e-09	trans
CD274	chr9:5463243:G:A	9	5463243	5320810	6056005	A	G	0.64542	0.914637	-0.59179	0.024826	1.2e-125	cis
CD28	chr2:203723659:A:G	2	203723659	203437168	203823532	G	A	0.08938	0.96289	-0.24092	0.039991	1.7e-09	cis
CD28	chr7:129143002:CT:C	7	129143002	129112743	129192988	C	CT	0.43849	0.911137	0.15665	0.023756	4.2e-11	trans
CD28	chr17:7176997:C:T	17	7176997	7128503	7237691	T	C	0.33921	0.991769	0.15016	0.024127	4.9e-10	trans
CD2AP	chr6:47469961:AC:A	6	47469961	47337444	47905415	A	AC	0.119787	0.948487	0.39287	0.034655	8.64371e-30	cis
CD300A	chr12:89421637:C:A	12	89421637	89277189	90185336	A	C	0.27528	0.978883	0.45963	0.02572	4.7e-72	trans
CD300A	chr17:7176997:C:T	17	7176997	7128503	7198331	T	C	0.33922	0.991768	0.12938	0.024037	3e-08	trans
CD300A	chr17:74467076:G:A	17	74467076	74377430	74510744	G	A	0.42725	0.96823	0.14897	0.023255	1.1e-11	cis
CD300C	chr12:89422666:T:A	12	89422666	89304913	90180967	A	T	0.27563	0.979462	0.27164	0.025833	1.1e-28	trans
CD300C	chr17:74543335:C:T	17	74543335	74375486	74704533	T	C	0.29369	0.959641	0.76007	0.024932	1.8e-206	cis
CD300E	chr6:31477871:C:T	6	31477871	30747687	32338022	T	C	0.045647	0.963319	-0.28405	0.054562	2.7e-08	trans
CD300E	chr17:74603621:A:G	17	74603621	74384618	74735025	G	A	0.31622	0.997645	-0.60816	0.024064	9e-142	cis
CD300LF	chr4:182082847:C:T	4	182082847	182072847	182154159	T	C	0.003636	0.819549	1.0714	0.20341	2.6e-09	trans
CD300LF	chr17:74704804:A:G	17	74704804	74380786	75024714	G	A	0.74623	0.998646	1.203	0.025317	0	cis
CD300LG	chr3:100606456:C:T	3	100606456	99311165	101216450	T	C	0.006449	0.689423	-0.96851	0.16456	3.7e-09	trans
CD300LG	chr9:133257567:T:C	9	133257567	133183381	133468510	C	T	0.21876	0.996534	0.19065	0.027421	2.6e-12	trans
CD33	chr19:51215061:T:A	19	51215061	51068070	51381807	A	T	0.096069	0.976634	1.4433	0.037991	2.49999999867454e-315	cis
CD34	chr9:133256264:G:A	9	133256264	133153627	133543074	A	G	0.20188	0.998995	-0.49127	0.028576	3.4e-66	trans
CD36	chr7:80660086:C:T	7	80660086	80147967	81213805	C	T	0.503491	0.872635	-0.28784	0.02408	6.2e-33	cis
CD38	chr4:15754647:A:T	4	15754647	15480227	15870193	T	A	0.58429	0.999758	0.1671	0.022945	2.7e-13	cis
CD4	chr12:6816241:C:T	12	6816241	6768892	6966812	T	C	0.03223	0.999138	-0.75939	0.063128	1.7e-33	cis
CD40LG	chr3:56815721:T:C	3	56815721	56804669	56891504	C	T	0.57762	0.995936	-0.148	0.022788	9e-11	trans
CD40LG	chr20:46103450:T:C	20	46103450	45974797	46196357	C	T	0.60078	0.952771	-0.16458	0.023677	4e-12	trans
CD46	chr9:133255635:C:T	9	133255635	133183381	133468510	T	C	0.22063	0.994155	0.18012	0.027406	4.9e-11	trans
CD48	chr1:160685067:A:G	1	160685067	160662869	160764029	G	A	0.014963	0.988051	-1.16	0.092938	9.2e-36	cis
CD48	chr6:31296805:C:T	6	31296805	28477231	33122171	T	C	0.78453	0.994541	0.17234	0.027102	2e-10	trans
CD48	chr12:111495741:C:A	12	111495741	110278725	112741754	A	C	0.08946	0.93133	0.25738	0.041487	5.5e-10	trans
CD48	chr17:7176997:C:T	17	7176997	7128503	7237691	T	C	0.33921	0.991769	0.15034	0.024102	4.3e-10	trans
CD5	chr11:61026250:G:A	11	61026250	60939433	61070495	A	G	0.37523	0.970938	-0.15773	0.02398	4.8e-11	cis
CD5	chr12:111495741:C:A	12	111495741	110867011	112741754	A	C	0.08946	0.93133	0.23064	0.041497	2.7e-08	trans
CD5	chr13:20156416:C:T	13	20156416	20131623	20166416	T	C	0.008415	0.445433	-1.1305	0.19024	2.8e-09	trans
CD55	chr1:207348787:T:C	1	207348787	207127589	207848701	C	T	0.022472	0.92126	-0.70586	0.079097	3.6e-19	cis
CD55	chr8:133461011:T:C	8	133461011	133364354	133513691	C	T	0.46317	0.929809	-0.14765	0.02346	2.7e-10	trans
CD58	chr1:116558335:A:G	1	116558335	116478715	116754479	G	A	0.57389	0.998513	-0.24931	0.022683	1.4e-28	cis
CD58	chr1:172443855:T:C	1	172443855	172207337	172505011	C	T	0.62173	0.951657	-0.19126	0.023746	3.2e-16	trans
CD58	chr9:133264504:G:GAAACTGCC	9	133264504	133153627	133494915	GAAACTGCC	G	0.77554	0.980472	0.43117	0.027617	1.5e-55	trans
CD58	chr17:7176997:C:T	17	7176997	7120356	7198331	T	C	0.33921	0.991769	0.14416	0.024085	8.9e-10	trans
CD59	chr11:33718052:G:A	11	33718052	33684619	33857551	A	G	0.44325	0.965177	-0.29234	0.023271	4e-36	cis
CD5L	chr1:157830356:TTC:T	1	157830356	157511383	158015980	T	TTC	0.39431	0.924285	0.31785	0.023989	8e-40	cis
CD5L	chr4:180688297:G:T	4	180688297	180637812	180765635	T	G	0.01019	0.663836	0.73406	0.1295	2.9e-08	trans
CD6	chr11:61009309:T:C	11	61009309	60754316	61158577	C	T	0.15897	0.985976	-0.76765	0.030366	3.6e-142	cis
CD63	chr8:105581434:T:C	8	105581434	105490253	105591434	C	T	0.48419	0.987369	-0.13291	0.022786	5.4e-09	trans
CD63	chr20:3692649:A:G	20	3692649	3486387	3792719	G	A	0.012461	0.99773	0.77137	0.099075	6.8e-15	trans
CD7	chr12:89421637:C:A	12	89421637	89386415	90180518	A	C	0.27528	0.978883	0.18021	0.02588	3.3e-12	trans
CD70	chr1:109274968:G:T	1	109274968	109172342	109509320	T	G	0.053314	0.998537	-0.41117	0.049048	6.1e-18	trans
CD70	chr19:6609658:G:A	19	6609658	6377995	6694186	A	G	0.29129	0.925502	0.63315	0.025491	3.3e-137	cis
CD72	chr6:29942696:G:A	6	29942696	29520342	30109216	A	G	0.11907	0.822797	0.25463	0.03773	1.4e-11	trans
CD74	chr6:32542537:C:T	6	32542537	27578359	33225118	T	C	0.033423	0.536217	-0.47453	0.084127	1.7e-08	trans
CD74	chr9:133266772:C:T	9	133266772	133182305	133492710	T	C	0.21994	0.994846	0.17971	0.027449	5.6e-11	trans
CD74	chr16:10820909:G:C	16	10820909	10788992	10910325	C	G	0.72846	0.826504	0.25432	0.027872	8.3e-20	trans
CD79B	chr2:226888422:T:C	2	226888422	226721180	227072473	C	T	0.14727	0.876568	-0.19282	0.034288	1.6e-08	trans
CD79B	chr9:133266772:C:T	9	133266772	133153627	133482618	T	C	0.21994	0.994846	0.26844	0.027435	1.2e-22	trans
CD80	chr3:119573497:C:T	3	119573497	119267505	120109597	T	C	0.25569	0.979396	0.41903	0.026079	4.5e-58	cis
CD80	chr17:7176997:C:T	17	7176997	7128503	7237691	T	C	0.33922	0.991768	0.14933	0.024107	3.5e-10	trans
CD83	chr6:14098239:T:C	6	14098239	14008346	14196999	C	T	0.180104	0.988312	-0.174132	0.0284015	8.72811e-10	cis
CD83	chr9:133255635:C:T	9	133255635	133236727	133492710	T	C	0.22063	0.993368	0.157179	0.0266958	3.91381e-09	trans
CD84	chr1:160580490:G:A	1	160580490	160490966	160645354	A	G	0.7963	0.902001	-0.28212	0.028939	1.2e-22	cis
CD84	chr14:103099825:G:A	14	103099825	102767558	103159503	A	G	0.24835	0.983311	0.21305	0.026319	2.4e-16	trans
CD86	chr3:122108666:G:A	3	122108666	120526294	122608708	A	G	0.11231	0.838671	0.93815	0.039107	9.9e-128	cis
CD86	chr11:126396770:A:G	11	126396770	126189265	126450404	G	A	0.25343	0.926956	-0.20776	0.026737	1.4e-15	trans
CD8A	chr2:86789383:A:G	2	86789383	86064846	87336810	G	A	0.066795	0.977709	0.57085	0.044975	2.6e-36	cis
CD8A	chr5:17407834:G:A	5	17407834	17393553	17866524	A	G	0.017033	0.719852	-0.569	0.099387	3e-09	trans
CD8A	chr6:31263329:G:A	6	31263329	25286782	33975373	A	G	0.084312	0.90485	0.63907	0.042848	3.9e-51	trans
CD99L2	chrX:150898069:C:T	X	150898069	150514221	150962048	T	C	0.12523	0.890957	-0.31794	0.029316	2.8e-27	cis
CDA	chr1:20589208:A:C	1	20589208	20282186	20850159	C	A	0.12559	0.999337	-0.376	0.033901	1.4e-28	cis
CDC25A	chr15:95359724:TATTAA:T	15	95359724	95317748	95385470	T	TATTAA	0.084941	0.977978	-0.226803	0.039955	1.37518e-08	trans
CDC37	chr8:4117318:A:G	8	4117318	4057483	4218007	G	A	0.63445	0.945785	0.13876	0.023928	6.7e-09	trans
CDCP1	chr3:45142831:C:T	3	45142831	45125021	45532755	T	C	0.068617	0.975448	-0.26168	0.045513	9.2e-09	cis
CDH1	chr9:133271182:T:C	9	133271182	133153627	133543074	C	T	0.77601	0.979462	0.38682	0.027661	6.7e-45	trans
CDH1	chr16:68737219:A:C	16	68737219	66646701	69378928	C	A	0.15612	0.874581	0.18944	0.033698	1.4e-08	cis
CDH1	chr19:48703374:A:T	19	48703374	48570992	48770652	T	A	0.45307	0.992199	-0.40261	0.022664	1.3e-72	trans
CDH15	chr12:24246040:T:C	12	24246040	24232810	24369241	C	T	0.003366	0.900467	-1.0943	0.19888	1.1e-08	trans
CDH15	chr16:89171544:G:C	16	89171544	88928208	89955657	C	G	0.12603	0.989348	1.0146	0.033451	8e-202	cis
CDH15	chr22:19974432:A:G	22	19974432	19897834	20054484	G	A	0.50461	0.980692	-0.12177	0.022629	8.7e-09	trans
CDH17	chr8:94130034:G:C	8	94130034	94023940	94263661	C	G	0.54341	0.939039	-0.24783	0.022901	6.7e-35	cis
CDH17	chr9:133266456:T:C	9	133266456	132897285	133549646	C	T	0.77702	0.980818	0.71499	0.02754	2.2e-158	trans
CDH17	chr19:48703374:A:T	19	48703374	48102951	48809305	T	A	0.45307	0.992199	-0.49211	0.022618	6.9e-129	trans
CDH2	chr5:157291772:A:G	5	157291772	157196038	157621680	G	A	0.24131	0.981746	-0.17797	0.026789	2.9e-11	trans
CDH23	chr10:71709685:A:G	10	71709685	71665131	71757426	G	A	0.44088	0.949971	-0.18071	0.022651	1.5e-15	cis
CDH5	chr9:133256781:T:C	9	133256781	132820126	133555357	C	T	0.21877	0.996867	0.96557	0.027316	4.5e-273	trans
CDH6	chr5:30815483:ACATG:A	5	30815483	30434994	30928781	A	ACATG	0.12341	0.918965	0.49556	0.03557	3.9e-44	cis
CDH6	chr5:31058440:T:A	5	31058440	30936767	31090656	A	T	0.20818	0.92008	-0.17124	0.028734	2.5e-09	cis
CDH6	chr5:31283822:TTA:T	5	31283822	31133849	31392808	T	TTA	0.28203	0.884032	-0.2868	0.026722	7.1e-27	cis
CDHR1	chr10:84199569:A:G	10	84199569	83940877	84701670	G	A	0.53591	0.889945	0.19531	0.024162	6.3e-16	cis
CDHR5	chr1:197158361:A:C	1	197158361	196425137	197734136	C	A	0.67117	0.979252	0.24027	0.024256	8.3e-27	trans
CDHR5	chr5:9091224:T:C	5	9091224	9081196	9168605	C	T	0.004968	0.864238	0.88717	0.16947	2.6e-08	trans
CDHR5	chr9:114331659:G:C	9	114331659	114307007	114464631	C	G	0.052962	0.997413	0.27168	0.05014	8.7e-09	trans
CDHR5	chr11:620599:G:T	11	620599	337579	1056710	T	G	0.67735	0.970046	0.60069	0.023915	7.4e-142	cis
CDHR5	chr18:43122868:T:C	18	43122868	42929667	43420946	C	T	0.49581	0.988391	-0.1156	0.022707	3.6e-08	trans
CDK1	chr7:154291491:A:G	7	154291491	154272825	154334639	G	A	0.057743	0.949062	-0.31557	0.049536	1.9e-10	trans
CDK5RAP3	chr2:239514806:C:T	2	239514806	239417406	239543921	T	C	0.277469	0.968473	-0.136555	0.024654	3.04453e-08	trans
CDKN1A	chr6:36685820:C:T	6	36685820	36546817	36800026	T	C	0.45391	0.960795	-0.41695	0.023172	2.4e-72	cis
CDNF	chr10:14831795:C:T	10	14831795	14780111	14987658	T	C	0.11909	0.965438	0.31049	0.035311	1.4e-18	cis
CDON	chr11:125947990:C:T	11	125947990	125590629	126020168	T	C	0.36379	0.946292	-0.15411	0.024098	1.7e-10	cis
CDSN	chr6:31117010:A:G	6	31117010	25031992	33752488	G	A	0.299446	1	-0.504357	0.0240865	2.34207e-97	cis
CDSN	chr8:6865640:A:G	8	6865640	6840690	6898942	G	A	0.184315	0.965047	0.159335	0.0284886	2.23275e-08	trans
CDSN	chr15:40856053:G:A	15	40856053	40351110	41605724	A	G	0.028108	0.990337	-0.358523	0.0649347	3.36535e-08	trans
CDSN	chr16:31131521:C:T	16	31131521	30629671	31879462	T	C	0.019501	0.757485	-0.51423	0.0897951	1.02402e-08	trans
CDSN	chr19:38298609:G:A	19	38298609	38202137	38757133	A	G	0.400904	0.998591	-0.177547	0.0222794	1.59845e-15	trans
CEACAM16	chr8:125479491:G:T	8	125479491	125423956	125523821	G	T	0.452955	0.967339	-0.14241	0.022849	2.5e-12	trans
CEACAM16	chr19:44697435:T:C	19	44697435	44449582	44876575	C	T	0.2402	0.994024	-0.75051	0.02624	2e-181	cis
CEACAM19	chr2:100721033:G:A	2	100721033	100595261	100732182	G	A	0.27951	0.912251	0.14953	0.026429	1.5e-08	trans
CEACAM19	chr6:157385644:C:T	6	157385644	157262238	157575960	T	C	0.13804	0.944023	-0.18451	0.03299	2.3e-08	trans
CEACAM20	chr9:133271182:T:C	9	133271182	133120654	133543074	T	C	0.223829	0.97946	-0.36614	0.027695	6.7e-40	trans
CEACAM20	chr10:69669567:T:A	10	69669567	69638923	69749290	A	T	0.005374	0.561531	1.1374	0.20083	1.5e-08	trans
CEACAM20	chr19:44517149:G:A	19	44517149	44378460	44572805	A	G	0.1566	0.996373	-0.22646	0.030793	1.9e-13	cis
CEACAM20	chr19:48703374:A:T	19	48703374	48581885	48764454	T	A	0.45325	0.992198	-0.2489	0.022694	5.5e-28	trans
CEACAM21	chr1:118238165:C:A	1	118238165	117564189	118804297	A	C	0.004315	0.888978	-0.82686	0.17915	4.1e-08	trans
CEACAM21	chr19:41577830:C:G	19	41577830	41025144	42673251	G	C	0.054991	0.994402	1.6821	0.048347	4e-261	cis
CEACAM8	chr8:60811218:C:T	8	60811218	60228324	60904796	T	C	0.14234	0.977058	0.20692	0.032689	2.3e-10	trans
CEACAM8	chr17:39993471:T:C	17	39993471	39925407	40108239	C	T	0.42717	0.962323	-0.14571	0.023065	3.1e-10	trans
CEACAM8	chr19:41759235:A:G	19	41759235	41615899	41980048	G	A	0.10876	0.991198	-0.21492	0.035975	2.2e-09	trans
CEACAM8	chr19:42593736:G:A	19	42593736	42400416	43086419	A	G	0.002898	0.995433	-1.2643	0.20965	1.7e-09	cis
CELA2A	chr1:15456622:C:CA	1	15456622	15421394	15676304	C	CA	0.0330191	0.433881	-0.59318	0.094174	2.3e-10	cis
CELA2A	chr1:22009784:C:G	1	22009784	21865403	22176245	C	G	0.286866	0.877553	0.18598	0.026459	4.7e-12	trans
CELA2A	chr11:61864218:T:C	11	61864218	61336537	62045167	C	T	0.51198	0.889643	-0.1408	0.024815	1.2e-08	trans
CELA2A	chr16:20311846:G:A	16	20311846	20246383	20355510	A	G	0.081011	0.988719	0.33132	0.040652	3.2e-16	trans
CEMIP2	chr9:71638124:A:G	9	71638124	71628124	71708513	A	G	0.47052	0.989944	0.17961	0.02237	9.8e-16	cis
CEP112	chr17:65948591:TAC:T	17	65948591	65688831	66399686	TAC	T	0.126177	0.869404	0.27295	0.036638	9.5e-14	cis
CEP20	chr2:182966443:C:T	2	182966443	182867595	183385621	T	C	0.008075	0.674741	0.898749	0.15094	2.61138e-09	trans
CERT	chr1:233907715:GT:G	1	233907715	233803714	233954853	G	GT	0.648156	0.878225	0.140869	0.0244013	7.78538e-09	trans
CES1	chr12:7381962:AT:A	12	7381962	7356537	7488594	A	AT	0.13535	0.942013	-0.20636	0.03411	7.9e-10	trans
CES1	chr16:55826863:G:A	16	55826863	55665300	55871910	A	G	0.046804	0.997488	-0.90293	0.053441	4.2e-64	cis
CFB	chr1:196673403:T:C	1	196673403	196230815	197266824	C	T	0.40319	0.976252	0.22748	0.023312	7.9e-24	trans
CFB	chr6:32098670:G:A	6	32098670	29377461	33290206	A	G	0.057911	0.994218	-0.81976	0.048074	1.5e-65	cis
CFB	chr7:85929888:T:C	7	85929888	84634889	86559848	C	T	0.004013	0.666368	-1.1421	0.22157	4.3e-08	trans
CFD	chr19:863220:C:G	19	863220	836018	908233	G	C	0.14843	0.994726	-0.30621	0.031649	3.9e-22	cis
CFH	chr1:196856157:C:T	1	196856157	196217568	197206582	T	C	0.078294	0.997356	0.24412	0.041447	3.9e-09	cis
CFH	chr10:22506047:T:C	10	22506047	22075611	22516068	C	T	0.020493	0.464536	0.6456	0.11701	3.4e-08	trans
CFH	chr12:113462303:T:TAC	12	113462303	113219956	113526563	TAC	T	0.002971	0.934898	1.1711	0.21249	3.6e-08	trans
CFHR2	chr1:196951018:C:T	1	196951018	195959818	198454297	C	T	0.288723	0.999628	1.0351	0.024373	2.1e-299	cis
CFHR4	chr1:196917640:T:C	1	196917640	196045492	197974498	T	C	0.287429	0.996616	0.82944	0.024351	6.8e-256	cis
CFHR5	chr1:197028146:CT:C	1	197028146	196111164	197978070	C	CT	0.053035	0.98795	0.43767	0.050432	4.7e-18	cis
CFI	chr4:109746434:C:T	4	109746434	109443879	110052492	T	C	0.10486	0.993989	-0.63099	0.036988	2.8e-65	cis
CFP	chr1:196713216:G:A	1	196713216	196240204	197266824	A	G	0.4226	0.977689	0.27042	0.023214	2.7e-31	trans
CGREF1	chr2:27098356:T:C	2	27098356	26486587	28325298	C	T	0.29759	0.986047	0.5272	0.024675	1.3e-104	cis
CGREF1	chr9:133271182:T:C	9	133271182	133153627	133543074	C	T	0.77601	0.979462	0.28492	0.027641	6.6e-27	trans
CGREF1	chr19:48703374:A:T	19	48703374	48581885	48764454	T	A	0.45307	0.992199	-0.24666	0.022656	1.1e-29	trans
CHAC2	chr9:19336171:G:A	9	19336171	19326171	19346171	A	G	0.015035	0.403266	0.773028	0.140759	3.97722e-08	trans
CHEK2	chr10:49557308:A:G	10	49557308	49316495	49637218	G	A	0.051616	0.957003	-0.277482	0.0500705	2.9933e-08	trans
CHGA	chr14:92932756:C:T	14	92932756	92907966	93139970	T	C	0.1987	0.945247	-0.23341	0.028911	6e-16	cis
CHGB	chr12:75971847:C:A	12	75971847	75909048	76033191	A	C	0.34986	0.871145	0.12622	0.025048	4.5e-08	trans
CHGB	chr20:5923202:C:G	20	5923202	5863913	6387530	G	C	0.57682	0.999758	-0.53847	0.022662	1.4e-124	cis
CHI3L1	chr1:203186754:G:C	1	203186754	202942041	203250171	C	G	0.84027	0.994311	0.63486	0.030641	8.3e-97	cis
CHI3L1	chr8:125478730:A:T	8	125478730	125423295	125523821	T	A	0.564	0.968436	-0.19603	0.022859	9.5e-20	trans
CHI3L1	chr12:112030402:C:T	12	112030402	109702854	113285257	T	C	0.2143	0.989406	-0.15336	0.027751	8.9e-09	trans
CHL1	chr3:63289:A:G	3	63289	1919	742286	G	A	0.50051	0.960171	-0.41714	0.023011	2e-73	cis
CHMP1A	chr16:89632562:C:T	16	89632562	89353245	90010902	T	C	0.50026	0.971802	-0.19418	0.022845	1.9e-17	cis
CHMP6	chr17:81004485:C:T	17	81004485	80872614	81039663	T	C	0.10141	0.981502	0.21592	0.037316	7.2e-09	cis
CHRDL2	chr11:75262710:C:T	11	75262710	74649039	75505633	T	C	0.003735	0.933278	-1.2242	0.19016	1.2e-10	trans
CILP	chr15:65205511:A:G	15	65205511	65160492	65340270	G	A	0.22192	0.967045	-0.19595	0.027446	8.9e-13	cis
CKAP4	chr12:106237292:T:C	12	106237292	106184614	106335353	C	T	0.58874	0.901549	0.46331	0.023934	2.4e-83	cis
CKB	chr2:216495994:T:C	2	216495994	216371556	216593491	C	T	0.1618	0.988466	0.22565	0.03085	2.5e-13	trans
CKMT1A_CKMT1B	chr2:215434408:A:AT	2	215434408	215383446	215580545	AT	A	0.8736	0.588038	-0.24288	0.044439	4.5e-08	trans
CKMT1A_CKMT1B	chr15:43616830:G:A	15	43616830	42463098	44954708	A	G	0.32907	0.980774	-0.30276	0.02396	1.4e-36	cis
CLEC10A	chr4:144117474:T:C	4	144117474	143681501	144215046	C	T	0.45642	0.85238	0.13639	0.024104	1.2e-09	trans
CLEC10A	chr17:7078078:A:G	17	7078078	6888807	7207643	G	A	0.48109	0.992505	0.50581	0.022451	1.9e-112	cis
CLEC10A	chr22:42741210:CG:C	22	42741210	42576026	43024002	C	CG	0.77558	0.852778	-0.15876	0.029181	1.2e-08	trans
CLEC11A	chr3:47311508:T:C	3	47311508	46866334	48689560	C	T	0.24003	0.951432	0.16532	0.026915	7.9e-10	trans
CLEC11A	chr12:103757014:T:A	12	103757014	103734672	103871441	A	T	0.45487	0.890181	0.18056	0.023954	3.3e-14	trans
CLEC11A	chr16:424180:G:A	16	424180	375558	558651	A	G	0.19349	0.958497	0.20512	0.029182	9e-13	trans
CLEC11A	chr19:50752627:G:A	19	50752627	50740785	50773643	A	G	0.74827	0.73237	-0.28156	0.030268	9.1e-21	cis
CLEC12A	chr12:9967652:G:A	12	9967652	9858373	10034438	A	G	0.44361	0.974677	0.40192	0.022547	4.4e-71	cis
CLEC12A	chr19:7705161:T:C	19	7705161	7688992	7731292	T	C	0.158929	0.852861	0.17638	0.032851	3.1e-08	trans
CLEC1A	chr9:133256781:T:C	9	133256781	133045079	133549646	C	T	0.21877	0.996867	0.62189	0.027495	2.7e-113	trans
CLEC1A	chr12:10077861:C:T	12	10077861	10015359	10190854	T	C	0.23064	0.932695	-0.21222	0.027269	8.2e-16	cis
CLEC1B	chr8:105581434:T:C	8	105581434	105490600	105654672	C	T	0.484189	0.985858	-0.146413	0.0222457	4.65372e-11	trans
CLEC1B	chr12:9998330:T:C	12	9998330	9715062	10038883	C	T	0.025561	0.780659	-0.565534	0.0770627	2.15824e-13	cis
CLEC4A	chr1:161631946:G:A	1	161631946	161483518	161743770	A	G	0.096708	0.577473	-0.33226	0.04973	1e-11	trans
CLEC4A	chr12:8123452:A:T	12	8123452	8041563	8211535	T	A	0.97667	0.997909	-0.5334	0.074179	9.3e-13	cis
CLEC4C	chr2:111166052:A:T	2	111166052	110949418	111281189	T	A	0.2491	0.978935	0.19499	0.026474	9.6e-16	trans
CLEC4C	chr7:50270294:G:A	7	50270294	50175795	50332278	A	G	0.24391	0.977127	-0.27676	0.026206	2.5e-30	trans
CLEC4C	chr12:7747588:C:T	12	7747588	7588836	7813147	T	C	0.30368	0.978328	0.63707	0.024922	7.8e-146	cis
CLEC4C	chr13:28024957:T:C	13	28024957	28014957	28312071	C	T	0.013308	0.63106	0.7738	0.12386	4.4e-11	trans
CLEC4C	chr18:12298712:CAA:C	18	12298712	12288712	12308712	C	CAA	0.008235	0.326305	1.1682	0.2222	4e-08	trans
CLEC4D	chr1:161198214:C:T	1	161198214	160964049	161278699	T	C	0.53594	0.997172	-0.18016	0.022708	1.8e-17	trans
CLEC4D	chr7:92779056:C:T	7	92779056	92418654	92946517	T	C	0.35092	0.997402	-0.12267	0.023659	5.3e-09	trans
CLEC4D	chr12:8544032:CATCT:C	12	8544032	8180419	8634457	C	CATCT	0.097303	0.972223	-0.74806	0.038133	9.6e-90	cis
CLEC4D	chr19:51612392:G:C	19	51612392	51567906	51707535	C	G	0.56908	0.968537	-0.2365	0.022841	7.8e-30	trans
CLEC4G	chr9:133261703:A:G	9	133261703	133159469	133481085	G	A	0.56077	0.999993	-0.32387	0.022938	2.7e-45	trans
CLEC4G	chr14:105525846:A:C	14	105525846	105389841	106291981	C	A	0.46319	0.892792	0.20707	0.024612	2.7e-17	trans
CLEC4G	chr19:7731037:C:T	19	7731037	7631772	7760162	T	C	0.009873	0.988977	2.4337	0.11305	1.2e-104	cis
CLEC4M	chr9:133257521:T:TC	9	133257521	133045079	133593655	TC	T	0.43605	0.993986	0.69817	0.022745	3.7e-201	trans
CLEC4M	chr19:7707287:G:C	19	7707287	7687767	7895677	C	G	0.29823	0.85004	-0.41251	0.02634	1.3e-63	cis
CLEC6A	chr1:161198214:C:T	1	161198214	160953677	161264953	T	C	0.53594	0.997172	-0.1239	0.022809	4.9e-08	trans
CLEC6A	chr12:8540823:T:TTCTC	12	8540823	8370013	8577691	TTCTC	T	0.54426	0.957149	0.17978	0.023016	4.9e-15	cis
CLEC6A	chr14:57542670:C:A	14	57542670	57422495	57589475	A	C	0.1869	0.965738	-0.16339	0.029607	3.3e-08	trans
CLEC6A	chr19:51628762:A:G	19	51628762	51511370	51702221	G	A	0.48482	0.97991	-0.1895	0.022648	4.5e-17	trans
CLEC7A	chr12:10115529:G:A	12	10115529	9111143	10317258	A	G	0.28517	0.910908	0.46035	0.025866	5.9e-71	cis
CLGN	chr4:140405190:T:A	4	140405190	140100201	140865979	A	T	0.22944	0.975026	1.0046	0.026646	1.09999999999999e-310	cis
CLMP	chr11:123190640:T:C	11	123190640	122930898	123272285	C	T	0.57322	0.89591	0.37001	0.023812	3.8e-54	cis
CLPS	chr6:35780309:G:T	6	35780309	32881901	37561935	T	G	0.32231	0.975112	0.74013	0.023662	4.9e-214	cis
CLSTN1	chr1:169631399:G:A	1	169631399	169621399	169917586	A	G	0.048212	0.98728	-0.281266	0.0512696	4.11093e-08	trans
CLSTN2	chr3:139893823:GTGGGGAAAC:G	3	139893823	139680395	140070231	G	GTGGGGAAAC	0.3272	0.959073	-0.33015	0.024511	2.4e-41	cis
CLSTN2	chr3:140704072:C:A	3	140704072	140550356	140889240	A	C	0.27822	0.951995	-0.2384	0.025358	5.4e-21	cis
CLSTN3	chr9:133278860:T:C	9	133278860	133153627	133543074	T	C	0.22661	0.963324	-0.28869	0.027711	8.4e-26	trans
CLSTN3	chr12:7131705:C:T	12	7131705	6950457	7449213	C	T	0.242854	0.994641	0.30455	0.026049	5.8e-32	cis
CLUL1	chr18:596992:T:G	18	596992	499302	628201	G	T	0.26194	0.900114	-0.85874	0.026684	4.9e-228	cis
CNDP1	chr18:74542150:G:A	18	74542150	74445864	74792562	A	G	0.03577	0.911236	-1.4581	0.064076	1.3e-114	cis
CNDP1	chr19:23691945:G:A	19	23691945	23269717	28123845	A	G	0.48078	0.69547	0.17015	0.026599	1.3e-10	trans
CNP	chr17:41868616:G:A	17	41868616	41776380	42253579	G	A	0.241001	0.793439	-0.18465	0.029655	4.7e-10	cis
CNPY4	chr6:32618504:C:G	6	32618504	27561072	33902801	G	C	0.077053	0.940336	0.30387	0.043494	1.5e-12	trans
CNPY4	chr7:100147962:T:G	7	100147962	98837593	101120339	G	T	0.049977	0.941064	-0.57365	0.052746	1.2e-27	cis
CNTN1	chr12:40719795:A:T	12	40719795	39112377	41899371	T	A	0.48401	0.941537	-0.44291	0.02307	8.4e-86	cis
CNTN1	chr16:379951:T:C	16	379951	49105	788782	C	T	0.32618	0.972505	-0.39021	0.024139	6.5e-65	trans
CNTN2	chr1:205033342:C:G	1	205033342	204341885	205596728	G	C	0.067514	0.939325	1.1019	0.046814	1.1e-122	cis
CNTN3	chr3:74349218:A:G	3	74349218	74328495	74361638	G	A	0.37378	0.9771	-0.26451	0.023758	9.2e-29	cis
CNTN3	chr3:74557884:G:A	3	74557884	74460570	75173479	A	G	0.92706	0.909291	-0.63923	0.044999	9.5e-46	cis
CNTN4	chr3:2098694:C:A	3	2098694	1554093	2394420	A	C	0.42954	0.860633	0.33035	0.024097	4.3e-43	cis
CNTN4	chr3:3056357:G:C	3	3056357	2948830	3067678	C	G	0.86607	0.983209	-0.34713	0.033115	1.8e-25	cis
CNTN4	chrX:91116887:T:C	X	91116887	90220224	92000449	C	T	0.012448	0.706849	0.53293	0.094189	2.2e-08	trans
CNTN5	chr9:94311897:A:G	9	94311897	94122826	94659597	G	A	0.6207	0.979323	-0.22085	0.023715	1.4e-21	trans
CNTN5	chr11:97738886:C:T	11	97738886	97550436	97809993	T	C	0.68907	0.898115	0.16022	0.025203	1.7e-10	trans
CNTN5	chr11:99508388:G:A	11	99508388	99004120	99669700	A	G	0.42143	0.944978	0.27001	0.023811	8.7e-30	cis
CNTN5	chr11:100012946:A:T	11	100012946	99877311	100214703	T	A	0.14956	0.912796	0.25567	0.033368	1.2e-14	cis
CNTN5	chr11:100597556:G:C	11	100597556	100395397	100944185	C	G	0.23534	0.94753	0.2759	0.027078	1.7e-24	cis
CNTNAP2	chr7:145669271:G:C	7	145669271	145272972	146483826	C	G	0.54881	0.941528	-0.58145	0.023247	8.1e-138	cis
COCH	chr14:30773645:A:C	14	30773645	30731855	30784260	C	A	0.2855	0.984127	-0.26921	0.025173	1.1e-26	cis
COCH	chr14:30828199:C:T	14	30828199	30798330	30887304	C	T	0.373793	0.924366	0.26621	0.024466	1.4e-27	cis
COL15A1	chr9:98987661:A:T	9	98987661	98921677	99102028	T	A	0.46381	0.970165	0.19726	0.022751	4e-18	cis
COL18A1	chr21:45445445:G:A	21	45445445	45411017	45513276	A	G	0.17449	0.989163	-0.19985	0.029948	2.5e-11	cis
COL28A1	chr7:7502634:G:A	7	7502634	7106526	7830520	A	G	0.26756	0.98019	0.82782	0.02525	3.2e-237	cis
COL2A1	chr12:48026470:C:A	12	48026470	47473341	49062318	A	C	0.296	0.982448	0.52401	0.025013	2.2e-97	cis
COL5A1	chr9:134835104:C:T	9	134835104	134708341	134881026	T	C	0.097699	0.996377	-0.95702	0.03767	2.6e-142	cis
COL5A1	chr16:12000945:G:A	16	12000945	11815243	12159347	A	G	0.007866	0.822383	0.77533	0.13944	1.8e-08	trans
COL9A1	chr6:70298297:A:G	6	70298297	70057362	70333442	G	A	0.42906	0.967061	-0.26586	0.023199	2e-30	cis
COLEC12	chr18:376543:G:C	18	376543	342087	502998	C	G	0.29639	0.874099	0.33736	0.02639	2.1e-37	cis
COMP	chr19:18806853:T:C	19	18806853	18606387	18946171	C	T	0.25267	0.908257	-0.20517	0.02746	6.9e-14	cis
COMT	chr22:19963748:G:A	22	19963748	19842882	20225436	A	G	0.26888	0.997148	-0.53818	0.025153	1.1e-101	cis
COPE	chr12:67434864:CAG:C	12	67434864	67126498	67525169	C	CAG	0.012442	0.576881	0.737001	0.129975	1.42515e-08	trans
COQ7	chr16:19071990:C:T	16	19071990	18881117	19115720	T	C	0.016524	0.988179	-0.87375	0.089079	1.1e-22	cis
COX5B	chr17:8006707:C:T	17	8006707	7816527	8037897	T	C	0.120916	0.994695	-0.19629	0.0336201	5.26817e-09	trans
CPA1	chr6:1799130:G:C	6	1799130	1769948	1906625	C	G	0.039624	0.835183	-0.41976	0.062931	7.7e-12	trans
CPA1	chr7:130373733:G:C	7	130373733	130298589	130735808	C	G	0.15276	0.970399	0.22646	0.031399	3.4e-13	cis
CPA1	chr11:98612084:G:A	11	98612084	98067797	98819500	A	G	0.007823	0.938605	0.74973	0.13159	9.1e-09	trans
CPA1	chr16:20323485:A:T	16	20323485	20246383	20342383	T	A	0.080528	0.961593	0.42867	0.041331	2.9e-25	trans
CPA1	chr16:75220686:T:C	16	75220686	75181720	75270334	C	T	0.96004	0.988213	0.33934	0.056564	1.9e-09	trans
CPA2	chr7:130282658:T:C	7	130282658	130071833	130300598	C	T	0.74028	0.840777	-0.23912	0.027775	7.2e-18	cis
CPA2	chr21:27289362:CAT:C	21	27289362	27264737	27349532	C	CAT	0.58739	0.880404	0.13209	0.024038	3.7e-08	trans
CPA4	chr7:130293641:C:A	7	130293641	130083496	130776324	C	A	0.44099	0.869353	-0.56591	0.024229	1e-120	cis
CPB1	chr3:148847695:G:A	3	148847695	148732913	148923254	A	G	0.24084	0.945692	0.23637	0.026792	5.6e-19	cis
CPB1	chr6:170051397:G:A	6	170051397	169985025	170137053	A	G	0.28627	0.9727	-0.13909	0.025353	2e-08	trans
CPB1	chr11:98600260:TA:T	11	98600260	98067797	98819500	T	TA	0.007931	0.920088	0.73479	0.13168	1.2e-08	trans
CPB1	chr16:20317344:C:T	16	20317344	20247101	20342383	T	C	0.081449	0.999278	0.34135	0.040537	2.7e-17	trans
CPB1	chr16:75220686:T:C	16	75220686	75157237	75270334	C	T	0.96004	0.988213	0.40634	0.056601	6.8e-13	trans
CPB2	chr13:45995024:A:AC	13	45995024	45912605	46214748	A	AC	0.244181	0.889934	-0.56951	0.027765	1.5e-93	cis
CPE	chr4:165393820:C:T	4	165393820	165247528	165676321	T	C	0.549312	0.952244	-0.179191	0.0224584	1.47775e-15	cis
CPM	chr2:36337076:T:C	2	36337076	36327076	36352046	C	T	0.005814	0.731706	-0.93917	0.16873	2.4e-08	trans
CPM	chr2:216385705:C:T	2	216385705	216375705	216563827	T	C	0.005574	0.639623	1.0162	0.18228	2.6e-08	trans
CPM	chr12:68896393:G:GT	12	68896393	68776014	69114215	GT	G	0.12406	0.895395	0.23864	0.035868	2.6e-11	cis
CPOX	chr3:98580104:T:TTAAGAA	3	98580104	98488334	98726830	T	TTAAGAA	0.33221	0.908161	0.15459	0.024658	3.6e-10	cis
CPPED1	chr16:12803721:G:T	16	12803721	12630812	13018382	T	G	0.35153	0.995823	0.79724	0.023769	1.1e-246	cis
CPQ	chr8:97055582:C:G	8	97055582	96523077	97321532	G	C	0.077673	0.968992	0.92103	0.042292	1.2e-107	cis
CPQ	chr12:101827005:C:G	12	101827005	101622834	101959692	C	G	0.416177	0.977646	0.25753	0.023229	1.2e-31	trans
CPVL	chr6:32479411:T:A	6	32479411	25045311	33890589	A	T	0.053507	0.993617	0.55768	0.049481	5.4e-36	trans
CPVL	chr6:79607564:A:G	6	79607564	79597564	79870710	G	A	0.014182	0.708097	0.51587	0.11048	1.9e-08	trans
CPVL	chr7:29154792:G:A	7	29154792	28898295	29168075	A	G	0.61493	0.940883	0.41783	0.023655	8.5e-71	cis
CPVL	chr10:89250556:C:T	10	89250556	89233047	89264304	T	C	0.43838	0.915514	0.12826	0.022777	1.9e-08	trans
CPVL	chr14:23469415:T:C	14	23469415	23315461	23497422	C	T	0.0168	0.850416	0.53714	0.095327	4.5e-08	trans
CPVL	chr16:5029465:A:G	16	5029465	4940127	5075078	G	A	0.41664	0.89442	0.11616	0.024005	4.8e-08	trans
CPXM1	chr3:56815721:T:C	3	56815721	56804669	56918042	C	T	0.57762	0.995936	-0.12332	0.022816	3.4e-08	trans
CPXM1	chr7:80547085:CTA:C	7	80547085	80453636	80692736	C	CTA	0.070989	0.908063	-0.3225	0.045936	1.1e-12	trans
CPXM1	chr8:105581434:T:C	8	105581434	105490600	105591434	C	T	0.48419	0.987369	-0.14822	0.022797	2.8e-11	trans
CPXM1	chr20:2801369:T:C	20	2801369	2687675	3073387	C	T	0.59982	0.954056	0.44882	0.023516	2.8e-81	cis
CR1	chr1:207512441:T:C	1	207512441	207197107	207977559	T	C	0.379787	0.881467	0.23156	0.024748	9.6e-21	cis
CR1	chr3:186930622:C:T	3	186930622	186877071	186980820	T	C	0.34156	0.980287	-0.14759	0.023739	4.6e-10	trans
CR1	chr17:7176997:C:T	17	7176997	7130769	7237691	T	C	0.33922	0.991768	0.18022	0.024043	2.6e-14	trans
CR2	chr1:86373424:C:G	1	86373424	86245609	86492292	G	C	0.50133	0.970737	0.15016	0.022316	1e-10	trans
CR2	chr1:207433747:G:A	1	207433747	206790910	207947968	A	G	0.088705	0.997438	1.1326	0.039597	9.1e-171	cis
CRACR2A	chr22:29350847:G:A	22	29350847	29151471	29716360	A	G	0.006084	0.916488	-0.83342	0.14739	1.5e-08	trans
CRADD	chr11:44391230:T:C	11	44391230	44381230	44401230	C	T	0.005787	0.66102	-0.96687	0.176965	4.66498e-08	trans
CREG1	chr1:167537497:T:C	1	167537497	167523677	167573707	C	T	0.63533	0.949745	-0.20069	0.02422	1.2e-16	cis
CREG1	chr2:116009085:G:C	2	116009085	115999085	116080543	C	G	0.012499	0.354678	1.0227	0.17945	1.1e-08	trans
CREG1	chr12:101831973:A:G	12	101831973	101622834	101955887	G	A	0.58378	0.970141	-0.24492	0.023512	2.1e-25	trans
CRELD1	chr3:9942446:T:G	3	9942446	9639470	10492353	G	T	0.17592	0.974826	0.69824	0.029795	1.7e-121	cis
CRH	chr8:66421864:A:C	8	66421864	65272344	67638256	C	A	0.4223	0.97857	-0.24005	0.022813	3.7e-26	cis
CRH	chr8:71496267:C:T	8	71496267	71368960	71630675	T	C	0.77301	0.873806	0.21886	0.028509	1.8e-14	trans
CRH	chr8:99731328:A:C	8	99731328	98327573	99957529	C	A	0.063536	0.999418	0.36704	0.045357	4.6e-16	trans
CRH	chr8:100473842:A:T	8	100473842	100375570	100517880	T	A	0.076523	0.937863	0.25855	0.043424	2.9e-09	trans
CRHBP	chr5:76912946:CAG:C	5	76912946	76682178	77081657	C	CAG	0.46024	0.960836	-0.59179	0.022806	2.3e-148	cis
CRHBP	chr22:36582560:C:T	22	36582560	36549526	36592560	T	C	0.010052	0.609336	-0.76825	0.14019	4.2e-08	trans
CRIM1	chr2:36354324:G:A	2	36354324	36326974	36632792	A	G	0.72475	0.942423	-0.19102	0.026139	2.7e-13	cis
CRISP2	chr2:151545305:G:A	2	151545305	151375877	151647439	A	G	0.17044	0.990888	0.15448	0.03004	6.7e-09	trans
CRISP2	chr6:49742392:G:A	6	49742392	48130398	51628058	A	G	0.53619	0.962108	0.73743	0.022639	3.7e-235	cis
CRISP2	chr7:64035490:T:C	7	64035490	62643040	66439161	C	T	0.52811	0.960172	-0.19259	0.022682	1e-22	trans
CRISP3	chr6:31407716:G:C	6	31407716	29434646	32441410	C	G	0.21989	0.980236	-0.14424	0.027615	2.9e-08	trans
CRISP3	chr6:49768952:A:G	6	49768952	47808153	51848426	G	A	0.17822	0.953772	0.78808	0.029737	3.1e-152	cis
CRISP3	chr7:92779056:C:T	7	92779056	92418654	92886758	T	C	0.35107	0.997402	-0.13207	0.023571	2.5e-08	trans
CRISP3	chr8:129577430:A:G	8	129577430	129503563	129692521	G	A	0.38481	0.969575	-0.097196	0.023606	1.7e-08	trans
CRISP3	chr16:29664005:A:G	16	29664005	29299749	29889236	G	A	0.10466	0.994344	0.25475	0.036677	9.5e-17	trans
CRISP3	chr19:58353513:T:TG	19	58353513	58140988	58600603	T	TG	0.100266	0.827172	-0.35029	0.040198	1.2e-20	trans
CRNN	chr1:152469072:T:C	1	152469072	150383045	153149085	C	T	0.00329	0.911531	-1.9971	0.20321	8.5e-23	cis
CRTAC1	chr3:186677647:C:T	3	186677647	186630979	186791136	T	C	0.31363	0.998357	0.50228	0.024001	6.8e-98	trans
CRTAC1	chr10:97882974:C:T	10	97882974	97722572	98050067	T	C	0.55975	0.932775	-0.3594	0.023651	3.3e-53	cis
CRTAM	chr6:30934590:G:T	6	30934590	27721225	32900413	T	G	0.095269	0.9871	0.28107	0.038694	3.4e-14	trans
CRTAM	chr6:33087505:C:T	6	33087505	32992673	33617461	T	C	0.2731	0.744844	0.15623	0.029171	3.6e-08	trans
CRTAM	chr11:122843102:A:G	11	122843102	122777831	122920481	G	A	0.42881	0.963153	0.36144	0.022887	2.9e-56	cis
CRTAM	chr21:19620892:G:A	21	19620892	19610892	20205003	A	G	0.004129	0.820641	1.0754	0.19082	2.5e-08	trans
CRYBB1	chr9:93120463:A:AC	9	93120463	93037880	93325606	A	AC	0.330897	0.906263	-0.1418	0.024971	1.4e-08	trans
CRYBB1	chr14:89011125:G:A	14	89011125	88336758	89021125	A	G	0.004262	0.770096	1.0651	0.18349	6.4e-09	trans
CRYBB2	chr12:7387881:A:G	12	7387881	7361835	7487982	G	A	0.17114	0.979237	-0.17184	0.030314	1.4e-08	trans
CRYBB2	chr17:44407857:A:C	17	44407857	44397857	44533691	C	A	0.012887	0.486621	0.80798	0.14014	8.2e-09	trans
CRYGD	chr2:208099721:G:A	2	208099721	208004537	208760546	A	G	0.29495	0.9642	-0.63684	0.025263	7.9e-141	cis
CRYGD	chr19:52904912:G:C	19	52904912	52824965	52932269	C	G	0.27308	0.997515	-0.16103	0.025002	7.5e-12	trans
CRYZL1	chr2:48363385:AG:A	2	48363385	47800454	48762466	A	AG	0.13871	0.954399	-0.2285	0.033708	1.2e-11	trans
CRYZL1	chr11:17109401:T:C	11	17109401	16616120	17497486	C	T	0.00849	0.598551	-0.85172	0.15573	4.5e-08	trans
CSF1	chr1:109911185:C:G	1	109911185	109884563	110079814	G	C	0.18439	0.962734	0.19001	0.029644	1.5e-10	cis
CSF1R	chr5:150070569:T:C	5	150070569	149887004	150210038	C	T	0.37481	0.993783	-0.3811	0.023118	2.4e-61	cis
CSF1R	chr17:7176997:C:T	17	7176997	7128503	7237691	T	C	0.33922	0.991768	0.15686	0.02403	3.4e-12	trans
CSF2	chr5:132096996:C:A	5	132096996	131231874	132284252	C	A	0.398421	0.960969	-0.29538	0.023787	2.1e-35	cis
CSF2RB	chr22:36935263:A:G	22	36935263	36787613	37094821	A	G	0.220649	0.872799	1.3146	0.028946	0	cis
CSF3R	chr1:36467716:C:T	1	36467716	35205862	36563955	T	C	0.056741	0.967136	0.96314	0.049107	1.1e-85	cis
CSF3R	chr7:100690781:C:CAA	7	100690781	100558487	100809808	C	CAA	0.473981	0.761311	0.14036	0.025669	4.9e-08	trans
CSPG4	chr2:6908645:C:A	2	6908645	6896160	6950515	A	C	0.0265	0.941825	0.39924	0.071979	3.8e-08	trans
CSPG4	chr3:52523992:T:C	3	52523992	51916762	53210978	C	T	0.45824	0.999181	0.14797	0.0225	4.5e-11	trans
CSPG4	chr15:75714298:G:A	15	75714298	75244864	76572540	A	G	0.094936	0.968459	0.26657	0.038985	7.3e-12	cis
CST1	chr20:23749699:C:T	20	23749699	23461134	23975737	T	C	0.18254	0.896443	-0.43138	0.030912	2.9e-44	cis
CST3	chr20:23642624:C:T	20	23642624	23349679	23828061	T	C	0.074991	0.938052	-0.31557	0.044297	1e-12	cis
CST5	chr12:10848335:A:G	12	10848335	10781027	11293329	G	A	0.21694	0.976113	-0.13111	0.027493	1.7e-08	trans
CST5	chr19:48703374:A:T	19	48703374	48601123	48761698	T	A	0.45307	0.992199	0.11749	0.022554	1.5e-08	trans
CST5	chr20:23877345:A:G	20	23877345	23032448	24253158	G	A	0.4613	0.948683	0.79001	0.022533	1.3e-243	cis
CST6	chr11:66012772:G:A	11	66012772	65607256	66423765	A	G	0.15464	0.964136	0.44019	0.031435	1.1e-44	cis
CST7	chr8:105569300:A:T	8	105569300	105490253	105591434	T	A	0.38375	0.999043	-0.14437	0.023164	1.9e-10	trans
CST7	chr9:134958176:A:G	9	134958176	134895510	134991240	G	A	0.35439	0.998236	0.1318	0.023507	1.5e-08	trans
CST7	chr17:40057402:A:G	17	40057402	39925407	40108239	G	A	0.42517	0.952221	-0.12979	0.02323	2.4e-08	trans
CST7	chr20:24996950:C:T	20	24996950	24052371	30964909	T	C	0.06364	0.99086	-0.75082	0.046611	1.1e-58	cis
CSTB	chr21:43776442:CGCGCGGGGCGGG:C	21	43776442	43677404	44030372	C	CGCGCGGGGCGGG	0.66443	0.908787	-0.51433	0.024921	1.2e-94	cis
CTRB1	chr10:48017127:T:C	10	48017127	46403182	48545734	C	T	0.265	0.762942	0.16689	0.029393	1.7e-08	trans
CTRB1	chr11:61834986:CCCA:C	11	61834986	61336537	61977562	C	CCCA	0.41018	0.963127	0.13378	0.024516	4.1e-08	trans
CTRB1	chr16:20323485:A:T	16	20323485	20247101	20342383	T	A	0.080528	0.961593	0.28429	0.041384	6.9e-12	trans
CTRB1	chr16:75220686:T:C	16	75220686	75051170	75270334	C	T	0.96004	0.988213	0.61631	0.056636	1.4e-27	cis
CTRC	chr6:96011655:A:C	6	96011655	95430647	96655161	C	A	0.12074	0.928287	-0.27521	0.035416	1.6e-18	trans
CTRC	chr9:133256205:G:C	9	133256205	132989884	133549646	C	G	0.21867	0.996617	0.80539	0.027255	2.7e-197	trans
CTRC	chr19:943584:G:T	19	943584	910642	985763	T	G	0.17416	0.953736	0.16719	0.029875	5.9e-09	trans
CTRL	chr1:21982490:T:C	1	21982490	21836915	22176394	C	T	0.36725	0.933988	-0.17484	0.02393	4.7e-13	trans
CTRL	chr6:96011655:A:C	6	96011655	95509536	96654022	C	A	0.12079	0.928291	-0.20891	0.035576	1.7e-09	trans
CTRL	chr9:133256074:G:A	9	133256074	133045079	133549646	A	G	0.21885	0.996724	0.43637	0.02747	5.6e-57	trans
CTRL	chr16:67971738:A:G	16	67971738	66504200	69069259	G	A	0.007546	0.971346	-0.99903	0.13215	1.4e-14	cis
CTRL	chr16:75220964:G:T	16	75220964	75190974	75270334	G	T	0.0505386	0.76823	-0.33466	0.05744	2.3e-09	trans
CTSB	chr8:11845144:T:G	8	11845144	8220708	12344974	G	T	0.03914	0.996729	0.8001	0.057377	3.5e-44	cis
CTSC	chr2:137774382:G:A	2	137774382	137374630	137948101	A	G	0.023707	0.543463	0.57734	0.10101	8e-09	trans
CTSC	chr6:32055648:C:T	6	32055648	25451882	33864422	T	C	0.058128	0.999976	0.36643	0.048288	1.7e-14	trans
CTSC	chr11:88294041:T:C	11	88294041	87958804	88890272	C	T	0.096115	0.998592	-0.42566	0.03805	3.2e-29	cis
CTSD	chr11:1753704:A:G	11	1753704	1463383	1851435	G	A	0.036547	0.951852	-0.57503	0.061848	1.4e-20	cis
CTSD	chr20:16959356:A:T	20	16959356	16889155	17110431	T	A	0.062685	0.935408	-0.28252	0.048511	5.4e-09	trans
CTSE	chr1:206004871:A:G	1	206004871	205979544	206056287	G	A	0.014615	0.697329	-0.77342	0.11105	1.6e-12	cis
CTSE	chr2:60490908:T:G	2	60490908	60423679	60513209	T	G	0.223208	0.999324	0.17159	0.027127	1e-10	trans
CTSE	chr7:53643123:A:T	7	53643123	53291202	53903552	T	A	0.3903	0.945061	-0.12938	0.023388	2.9e-08	trans
CTSE	chr9:133254842:C:G	9	133254842	133155599	133543074	G	C	0.20521	0.965603	0.29429	0.028492	6.3e-25	trans
CTSE	chr10:130883991:C:T	10	130883991	130449009	131016418	T	C	0.006528	0.828521	-0.80729	0.14969	1.9e-08	trans
CTSE	chr19:48703374:A:T	19	48703374	48581885	48764454	T	A	0.45325	0.992198	-0.1417	0.022631	2.6e-10	trans
CTSF	chr9:91183315:G:A	9	91183315	91089755	91411072	A	G	0.20097	0.957587	-0.16781	0.02882	4.9e-09	trans
CTSF	chr11:66572568:T:C	11	66572568	66063197	67283495	C	T	0.26631	0.984186	0.20457	0.02534	5.9e-16	cis
CTSF	chr12:101831973:A:G	12	101831973	101622834	101955887	G	A	0.58378	0.970141	-0.17371	0.02348	1e-13	trans
CTSH	chr15:78331149:A:G	15	78331149	78039431	78341149	G	A	0.004159	0.779226	-1.1088	0.19128	1.1e-08	trans
CTSH	chr15:78933471:CT:C	15	78933471	78356826	79049289	C	CT	0.82851	0.917238	1.0828	0.030478	4e-253	cis
CTSO	chr4:155952329:A:G	4	155952329	155822022	156097784	G	A	0.085723	0.963724	-0.28985	0.040601	7.8e-13	cis
CTSS	chr1:150752859:G:T	1	150752859	149476481	152021320	T	G	0.34152	0.982803	-0.51698	0.023733	3.7e-104	cis
CTSS	chr12:8946399:G:GAAC	12	8946399	8871415	9191153	GAAC	G	0.31485	0.974602	0.2165	0.024287	9.6e-19	trans
CTSV	chr9:97137587:G:A	9	97137587	96073266	97894490	A	G	0.1193	0.978963	-0.50094	0.035008	2.7e-46	cis
CTSZ	chr12:8946399:G:GAAC	12	8946399	8871415	9191153	GAAC	G	0.31485	0.974602	0.16857	0.024412	4.7e-12	trans
CTSZ	chr12:101831973:A:G	12	101831973	101622594	101959692	G	A	0.58378	0.970141	-0.20817	0.023474	7.2e-19	trans
CUZD1	chr6:96007937:G:T	6	96007937	95412786	96654022	T	G	0.12082	0.929112	-0.30623	0.035552	5.2e-19	trans
CUZD1	chr9:133256205:G:C	9	133256205	133120654	133549646	C	G	0.219	0.996617	0.52497	0.027448	3.5e-82	trans
CUZD1	chr10:122843900:T:TTA	10	122843900	122687807	123070577	TTA	T	0.032428	0.837921	-0.41386	0.070088	7.3e-10	cis
CUZD1	chr19:5844781:A:C	19	5844781	5766947	5867058	C	A	0.25499	0.994931	0.1498	0.025486	2.2e-09	trans
CX3CL1	chr16:57383222:G:T	16	57383222	57293329	57522109	T	G	0.62472	0.944902	-0.16196	0.02373	8.9e-12	cis
CXADR	chr9:133256264:G:A	9	133256264	133155599	133494915	A	G	0.20188	0.998995	-0.20422	0.028526	8.2e-13	trans
CXCL1	chr3:56815721:T:C	3	56815721	56804669	56918042	C	T	0.57762	0.995936	-0.13572	0.022813	1.5e-09	trans
CXCL1	chr4:73868951:T:C	4	73868951	72895411	74461261	C	T	0.47501	0.962841	0.41972	0.022806	1.3e-75	cis
CXCL11	chr4:76062839:T:C	4	76062839	75937124	76269663	C	T	0.579328	0.981895	-0.121053	0.0220276	3.89574e-08	cis
CXCL11	chr14:105521601:C:T	14	105521601	105235979	105870073	T	C	0.277143	0.772983	0.187525	0.028839	7.89951e-11	trans
CXCL12	chr10:44386546:C:T	10	44386546	44287302	44502286	T	C	0.4366	0.778163	0.15737	0.025518	7.1e-10	cis
CXCL13	chr11:116792991:G:A	11	116792991	116638938	117081184	A	G	0.72303	0.999584	-0.15171	0.024917	1.1e-09	trans
CXCL13	chr22:30196498:C:G	22	30196498	29418534	30561046	G	C	0.68	0.999358	0.14988	0.024145	5.4e-10	trans
CXCL16	chr17:4725290:A:G	17	4725290	4624404	4767941	G	A	0.60205	0.907389	0.14639	0.023818	1.7e-09	cis
CXCL3	chr3:56815721:T:C	3	56815721	56804669	56918042	C	T	0.57762	0.995936	-0.16731	0.022834	2.4e-13	trans
CXCL3	chr7:80557424:A:C	7	80557424	80475118	80692736	C	A	0.073842	0.919868	-0.27785	0.044853	5.8e-10	trans
CXCL5	chr1:207100579:T:C	1	207100579	207020914	207134139	C	T	0.1837	0.972954	0.16193	0.029378	3.5e-08	trans
CXCL5	chr3:56815721:T:C	3	56815721	56804669	56918042	C	T	0.57762	0.995936	-0.22137	0.022833	3.2e-22	trans
CXCL5	chr4:74184841:A:T	4	74184841	73836256	74534520	T	A	0.002922	0.877016	2.6516	0.2274	2e-31	cis
CXCL5	chr7:80557424:A:C	7	80557424	80457346	80692736	C	A	0.073842	0.919868	-0.26481	0.044847	3.5e-09	trans
CXCL5	chr10:63295026:T:TA	10	63295026	63069981	63651111	TA	T	0.29966	0.956019	0.15464	0.024859	5e-10	trans
CXCL6	chr1:248028303:G:A	1	248028303	247873550	248377343	A	G	0.014647	0.714724	0.62616	0.11164	2.3e-08	trans
CXCL6	chr3:56815721:T:C	3	56815721	56804669	56877264	C	T	0.57762	0.995936	-0.13068	0.022806	1.4e-08	trans
CXCL6	chr4:73838282:C:T	4	73838282	72895411	74461261	T	C	0.3259	0.961719	0.39653	0.024236	3.5e-60	cis
CXCL8	chr4:73706845:A:G	4	73706845	73122453	73736138	G	A	0.37185	0.950881	-0.1408	0.024141	5.2e-09	cis
CXCL8	chr14:61027060:C:A	14	61027060	60210695	61168299	A	C	0.2196	0.963411	-0.15529	0.027748	2.2e-08	trans
CXCL9	chr4:75968703:G:A	4	75968703	75896793	76223130	A	G	0.3507	0.973277	0.17032	0.023906	1e-12	cis
CXCL9	chr6:160738593:G:A	6	160738593	160554945	161081804	A	G	0.01751	0.993476	-0.57318	0.086244	3e-11	trans
CYB5R2	chr11:7673233:A:G	11	7673233	7463361	7785461	G	A	0.34321	0.933365	0.33733	0.024366	2.9e-43	cis
DAG1	chr1:21834811:G:A	1	21834811	21573515	22127860	A	G	0.014023	0.994545	0.73127	0.096413	2.8e-14	trans
DAG1	chr11:126416693:A:C	11	126416693	126222723	126449875	C	A	0.30929	0.972244	0.1547	0.024558	3.3e-10	trans
DAPP1	chr7:98683061:G:A	7	98683061	98516958	98700672	A	G	0.01108	0.753614	0.70814	0.12536	1.6e-08	trans
DARS1	chr5:22035435:C:G	5	22035435	20844760	22160765	G	C	0.005926	0.911118	0.84703	0.15245	3.3e-08	trans
DBI	chr2:119372310:G:A	2	119372310	119177337	119435772	A	G	0.020539	0.991441	-0.88383	0.079862	1.9e-28	cis
DBNL	chr11:89747347:A:C	11	89747347	88398943	90597127	C	A	0.003191	0.825917	-1.23	0.2211	2.7e-08	trans
DCC	chr18:51954237:C:T	18	51954237	51629570	52184499	T	C	0.28327	0.886536	0.29439	0.026322	5.1e-29	cis
DCTN2	chr1:247874910:G:A	1	247874910	247852826	247939244	A	G	0.15195	0.980407	-0.18488	0.031754	5.6e-09	trans
DCTPP1	chr14:94502364:G:A	14	94502364	94487391	94527387	A	G	0.049783	0.980041	-0.28567	0.052256	4.6e-08	trans
DCTPP1	chr16:30424330:C:A	16	30424330	29608454	31899269	A	C	0.015183	0.94802	-1.3758	0.094645	7e-48	cis
DCXR	chr17:82036043:C:T	17	82036043	81716700	82365620	T	C	0.14702	0.99561	-0.61912	0.032087	5.6e-83	cis
DDAH1	chr1:85321274:T:G	1	85321274	85090101	85488531	G	T	0.28275	0.999225	-0.20218	0.025102	8.1e-16	cis
DDAH1	chrX:77718261:A:G	X	77718261	72726754	79806451	G	A	0.01428	0.939457	0.45985	0.080419	1.2e-08	trans
DDC	chr7:50589782:GT:G	7	50589782	50325836	50800948	G	GT	0.64333	0.846067	-0.26614	0.025396	8.9e-26	cis
DDHD2	chr8:38390624:A:G	8	38390624	38079033	38496981	G	A	0.2898	0.929145	-0.14682	0.025811	1.3e-08	cis
DDHD2	chr15:59715101:G:T	15	59715101	59613851	59735191	G	T	0.192147	0.84321	-0.17675	0.030897	1e-08	trans
DDR1	chr6:30904155:T:A	6	30904155	26022082	34077720	A	T	0.28959	0.971694	0.48236	0.024698	1.4e-83	cis
DDR1	chr9:133277095:C:T	9	133277095	133183381	133543074	T	C	0.2196	0.983049	0.15067	0.027328	5.4e-09	trans
DDT	chr1:78690880:A:AT	1	78690880	78588087	78816137	AT	A	0.11197	0.961302	-0.19351	0.036104	4.7e-08	trans
DDT	chr22:23924891:AC:A	22	23924891	23838827	24021117	A	AC	0.47115	0.986564	-0.34505	0.02262	1.3e-52	cis
DDX58	chr9:32495999:C:G	9	32495999	32336223	32589855	G	C	0.046029	0.990641	-0.52794	0.053942	1.3e-22	cis
DDX58	chr19:53618607:C:T	19	53618607	53608607	53634694	T	C	0.17939	0.450109	-0.23921	0.042506	2e-08	trans
DECR1	chr8:90155764:C:CA	8	90155764	89868207	90349768	CA	C	0.64881	0.869933	0.14949	0.024991	2.3e-09	cis
DEFA1_DEFA1B	chr8:6963897:T:C	8	6963897	6920872	7117188	C	T	0.45994	0.960222	-0.28245	0.023207	4.5e-34	cis
DEFA1_DEFA1B	chr8:60811218:C:T	8	60811218	60386563	60904796	T	C	0.14234	0.977058	0.18965	0.032698	6.4e-09	trans
DEFA1_DEFA1B	chr19:3548233:A:G	19	3548233	3424567	3575094	G	A	0.29554	0.90106	0.17155	0.02611	2.1e-11	trans
DEFB104A_DEFB104B	chr3:140715620:A:ATGAG	3	140715620	140565724	140912638	ATGAG	A	0.28037	0.936685	-0.14115	0.025445	2.9e-08	trans
DEFB4A_DEFB4B	chr7:129267237:G:GTGTGTGTA	7	129267237	129162443	129420361	GTGTGTGTA	G	0.95564	0.382048	0.51933	0.089101	5.6e-09	trans
DFFA	chr1:10461512:C:T	1	10461512	9840400	10632624	T	C	0.029731	0.995351	-0.42281	0.06619	1.7e-10	cis
DKK1	chr3:56815721:T:C	3	56815721	56804669	56918042	C	T	0.57762	0.995936	-0.13656	0.022824	2.2e-09	trans
DKK1	chr7:80559413:G:C	7	80559413	80462306	80692736	C	G	0.073946	0.922518	-0.2874	0.044736	1.2e-10	trans
DKK1	chr8:105569300:A:T	8	105569300	105490253	105591434	T	A	0.38375	0.999043	-0.18066	0.023193	6.7e-15	trans
DKK1	chr10:52660463:G:A	10	52660463	52566160	52689968	A	G	0.19511	0.915968	0.28304	0.029104	2.4e-22	cis
DKK3	chr3:53191177:A:C	3	53191177	52820677	53462635	C	A	0.38256	0.921505	0.1345	0.024113	3.4e-08	trans
DKK3	chr11:12017327:G:A	11	12017327	11705720	12064704	A	G	0.40954	0.988941	0.29676	0.022747	3.9e-40	cis
DKK3	chr12:103654676:C:A	12	103654676	103544605	103710381	A	C	0.10511	0.995069	0.33091	0.03657	3.6e-20	trans
DKK3	chr12:103757012:T:A	12	103757012	103736163	103846975	A	T	0.45883	0.876536	0.16089	0.024181	9.2e-12	trans
DKK4	chr4:183401237:G:C	4	183401237	183385503	183422539	C	G	0.18407	0.929778	0.16879	0.030194	2.3e-08	trans
DKK4	chr6:132541518:T:C	6	132541518	132436556	132735693	C	T	0.01305	0.915246	0.57304	0.10373	3.3e-08	trans
DKK4	chr9:133273983:A:G	9	133273983	133155599	133494915	G	A	0.78019	0.999893	0.21787	0.027572	2.8e-15	trans
DKKL1	chr19:49386526:CA:C	19	49386526	48789305	49909380	C	CA	0.316428	0.940028	-1.22196	0.0248176	0	cis
DLK1	chr14:100729932:C:T	14	100729932	100229589	100819425	T	C	0.061505	0.98108	-0.7108	0.047589	1.9e-50	cis
DLL1	chr9:133266772:C:T	9	133266772	133183381	133543074	T	C	0.21994	0.994846	0.18316	0.027471	2.6e-11	trans
DNAJB2	chr7:68275033:GCTAT:G	7	68275033	68160529	68470689	G	GCTAT	0.008957	0.827744	-0.800907	0.127881	3.77859e-10	trans
DNAJB6	chr7:157363548:G:C	7	157363548	157191141	157413890	C	G	0.32689	0.978821	-0.16495	0.024019	7.6e-12	cis
DNER	chr2:229445094:G:C	2	229445094	229317948	229529649	C	G	0.07075	0.864832	-0.32571	0.047388	5.9e-12	cis
DNER	chr2:229827834:A:T	2	229827834	229664244	230043963	T	A	0.21753	0.947669	-0.19588	0.027975	2.7e-12	cis
DNPEP	chr4:72989798:G:A	4	72989798	72903594	73466063	A	G	0.23795	0.97183	0.15035	0.027108	3.2e-08	trans
DNPEP	chr12:7381962:AT:A	12	7381962	7323228	7578811	A	AT	0.13531	0.942012	-0.44463	0.034144	9.3e-39	trans
DOC2B	chr11:116935932:T:C	11	116935932	116717986	117403339	C	T	0.004286	0.859148	-1.0076	0.18051	2.37843e-08	trans
DOK1	chr7:22059217:G:A	7	22059217	22049217	22069217	A	G	0.006996	0.695355	-0.91244	0.16302	2.3e-08	trans
DPEP1	chr16:89637957:G:C	16	89637957	88694366	90230205	C	G	0.339309	0.993742	-0.970665	0.0230995	0	cis
DPEP2	chr9:133273983:A:G	9	133273983	133153627	133494915	G	A	0.78019	0.999893	0.36903	0.027432	6.6e-43	trans
DPEP2	chr16:67992583:T:G	16	67992583	66282141	69372115	G	T	0.043772	0.997318	-0.92448	0.055262	2.2e-64	cis
DPP10	chr2:115184509:G:T	2	115184509	114805344	116136914	T	G	0.31294	0.938417	-0.25245	0.025043	7.9e-24	cis
DPP4	chr2:162074215:T:G	2	162074215	161931111	162151149	G	T	0.41088	0.910634	-0.26503	0.02381	8.4e-29	cis
DPP6	chr7:154892443:T:C	7	154892443	154850182	155013452	C	T	0.28173	0.9944	0.25649	0.025086	2.6e-24	cis
DPP6	chr10:17844928:G:A	10	17844928	17673410	22726415	A	G	0.42955	0.56761	-0.194	0.029862	6.2e-11	trans
DPP6	chr13:92124704:C:G	13	92124704	91968490	92241586	G	C	0.003907	0.653074	1.2833	0.2243	6.2e-09	trans
DPP7	chr8:17890911:C:T	8	17890911	17744377	18095527	T	C	0.40442	0.969957	0.1337	0.023286	8.9e-09	trans
DPP7	chr9:137077767:G:T	9	137077767	136692718	137315352	T	G	0.016918	0.979119	-1.1232	0.088419	5.2e-37	cis
DPP7	chr12:101827259:A:G	12	101827259	101622834	101955075	G	A	0.58393	0.978102	-0.18369	0.023415	3.8e-15	trans
DPP7	chr14:94502344:T:C	14	94502344	94487391	94526410	C	T	0.061111	0.980615	-0.26646	0.047646	2.2e-08	trans
DPP7	chr18:69036008:G:A	18	69036008	69026008	69150986	A	G	0.004007	0.695898	-1.2553	0.2196	1.1e-08	trans
DPT	chr1:168728704:C:T	1	168728704	168581774	168989792	T	C	0.18494	0.955144	0.41158	0.029544	3e-44	cis
DPT	chr3:53177950:T:TTC	3	53177950	52247062	53501944	TTC	T	0.42801	0.807451	-0.14903	0.025381	2.7e-09	trans
DRAXIN	chr1:11659381:C:A	1	11659381	11641532	11769251	A	C	0.33625	0.949026	0.31734	0.024048	9.6e-40	cis
DRAXIN	chr8:129580252:A:G	8	129580252	129503151	129692521	G	A	0.54401	0.964846	-0.13752	0.022881	6.4e-10	trans
DSC2	chr9:133266772:C:T	9	133266772	133183381	133468510	T	C	0.21994	0.994846	0.1725	0.027468	3.4e-10	trans
DSC2	chr18:31106803:G:A	18	31106803	30985711	31217392	A	G	0.52154	0.934018	-0.28007	0.023095	7.6e-34	cis
DSCAM	chr10:18217812:G:C	10	18217812	18183762	18282586	C	G	0.43656	0.942546	0.15572	0.02358	2.9e-11	trans
DSCAM	chr21:40692413:T:G	21	40692413	40624187	40831828	G	T	0.11424	0.927794	0.60422	0.036826	1.5e-60	cis
DSG2	chr6:138092196:G:C	6	138092196	138019322	138277125	C	G	0.69923	0.986103	-0.13924	0.024503	4e-09	trans
DSG2	chr9:133257367:C:A	9	133257367	133157237	133543074	A	C	0.2193	0.99998	0.405	0.027396	1.4e-50	trans
DSG2	chr18:31510771:A:G	18	31510771	31407024	31569662	G	A	0.33432	0.946981	-0.22908	0.024333	5.9e-22	cis
DSG2	chr19:5840915:C:A	19	5840915	5801707	5861790	A	C	0.26603	0.976639	0.17205	0.025552	6.2e-12	trans
DSG3	chr12:89528083:A:T	12	89528083	89298914	90066108	T	A	0.13618	0.975201	0.22035	0.033162	4.8e-11	trans
DSG3	chr17:7176997:C:T	17	7176997	7128503	7198331	T	C	0.33921	0.991769	0.13492	0.024051	1.5e-08	trans
DSG3	chr18:31448528:G:A	18	31448528	31298281	31568143	A	G	0.14173	0.978807	-0.32121	0.032656	9.8e-23	cis
DSG4	chr11:126394260:C:T	11	126394260	126239726	126449828	T	C	0.42393	0.943862	-0.132	0.023615	2.3e-08	trans
DUSP13	chr10:75174626:G:GT	10	75174626	74685472	75359131	G	GT	0.134345	0.788585	0.40403	0.037239	2e-27	cis
DUSP29	chr10:75042814:G:A	10	75042814	74042398	75356431	A	G	0.037134	0.966893	-0.33428	0.059987	2.5e-08	cis
DUT	chr21:44335925:G:A	21	44335925	44279139	44479555	A	G	0.36284	0.905244	-0.13496	0.024487	3.6e-08	trans
DYNLT1	chr1:247881693:C:T	1	247881693	247752918	248060093	T	C	0.15306	0.937695	0.24072	0.032555	1.4e-13	trans
ECE1	chr9:133266456:T:C	9	133266456	133130288	133526814	C	T	0.77702	0.980818	0.35212	0.027689	4.5e-37	trans
ECHS1	chr10:133369540:T:A	10	133369540	133163605	133639823	A	T	0.024665	0.961032	0.48098	0.074382	9.7e-11	cis
ECM1	chr1:150510879:C:T	1	150510879	149833756	151621771	T	C	0.2239	0.999601	-0.61942	0.02698	2e-116	cis
EDA2R	chrX:66649655:C:T	X	66649655	64183202	67985418	T	C	0.079735	0.918591	-0.26623	0.035153	3.6e-14	cis
EDAR	chr2:108895309:A:G	2	108895309	108304111	109010344	G	A	0.93248	0.844758	0.32087	0.048725	4.6e-11	cis
EDAR	chr4:91420405:A:C	4	91420405	89606888	92575210	C	A	0.003095	0.967362	1.1908	0.20687	8.7e-09	trans
EDAR	chr8:105570896:A:G	8	105570896	105490253	105654672	G	A	0.37637	0.969128	0.20088	0.023643	1.9e-17	trans
EDDM3B	chr14:20767333:T:C	14	20767333	20729397	20809172	T	C	0.0622717	0.727968	0.32405	0.054109	2.1e-09	cis
EDN1	chr5:104911699:C:CA	5	104911699	104328897	105776625	CA	C	0.004083	0.802957	1.1752	0.20393	8.3e-09	trans
EDN1	chr6:12296022:G:T	6	12296022	12264755	12364387	T	G	0.2753	0.996318	0.22657	0.02525	2.9e-19	cis
EEF1D	chr1:247881693:C:T	1	247881693	247752918	248072952	T	C	0.15306	0.937695	0.32697	0.03248	7.5e-24	trans
EFEMP1	chr2:55853244:T:A	2	55853244	55397808	55986663	A	T	0.78721	0.946974	0.1657	0.028206	4.3e-09	cis
EFHD1	chr2:232655869:C:T	2	232655869	232503861	232918146	T	C	0.17986	0.92163	0.42882	0.030268	1.5e-45	cis
EFNA1	chr1:155133578:A:G	1	155133578	154886217	156135568	G	A	0.17623	0.991788	0.27688	0.029816	1.6e-20	cis
EGF	chr2:153112412:C:T	2	153112412	152799114	153142775	T	C	0.004545	0.821256	-1.0131	0.18553	4.8e-08	trans
EGF	chr8:105581434:T:C	8	105581434	105490253	105591434	C	T	0.48419	0.987369	-0.12475	0.022791	4.4e-08	trans
EGFLAM	chr5:38357317:T:C	5	38357317	37978796	38393289	C	T	0.23304	0.956242	-0.55232	0.027115	6.2e-92	cis
EGFLAM	chr17:80117133:T:C	17	80117133	79996419	80215609	C	T	0.33752	0.98804	0.1227	0.023877	2.5e-08	trans
EGLN1	chr1:231421509:C:G	1	231421509	231004518	231737966	G	C	0.40356	0.894649	0.29157	0.024088	1e-33	cis
EHBP1	chr2:62510976:G:A	2	62510976	62419525	63047933	G	A	0.322365	0.964615	0.16137	0.024446	4.1e-11	cis
EHD3	chr15:97849799:C:T	15	97849799	97789492	97859799	T	C	0.003858	0.802496	-1.0795	0.19801	4.9e-08	trans
EIF2S2	chr2:58679158:A:ATG	2	58679158	57876804	58987545	ATG	A	0.045902	0.612628	0.4225	0.068992	9.1e-10	trans
ENAH	chr12:123963902:G:A	12	123963902	123809700	124199551	A	G	0.008648	0.669166	-0.83255	0.14753	1.7e-08	trans
ENDOU	chr12:47734721:G:T	12	47734721	47182390	47882799	T	G	0.28362	0.964334	0.486	0.025592	2.3e-80	cis
ENDOU	chr16:57760446:C:T	16	57760446	57651404	57814573	T	C	0.012062	0.984401	0.58496	0.10347	3.6e-08	trans
ENG	chr9:127827660:A:G	9	127827660	127516592	127910006	G	A	0.093869	0.98117	-0.37954	0.038708	9.7e-23	cis
ENG	chr9:133256781:T:C	9	133256781	133006719	133549646	C	T	0.21877	0.996867	0.62933	0.027362	2.7e-117	trans
ENO2	chr12:6896051:ACT:A	12	6896051	6835460	6956217	A	ACT	0.15944	0.726691	0.20094	0.035818	2e-08	cis
ENO3	chr12:7590131:A:G	12	7590131	7436341	7704464	G	A	0.32077	0.933355	0.17388	0.024846	1.8e-12	trans
ENO3	chr17:5039893:A:C	17	5039893	4819007	5684162	C	A	0.018282	0.99854	-0.64535	0.084104	1.3e-14	cis
ENPP2	chr8:119676204:G:A	8	119676204	119438460	119981105	A	G	0.61008	0.961828	0.26286	0.02357	6.4e-29	cis
ENPP2	chr9:133276557:G:A	9	133276557	133226343	133468510	A	G	0.39246	0.975346	0.12947	0.023302	2.5e-08	trans
ENPP2	chr12:120983916:CTGTGTG:C	12	120983916	120608120	121062717	C	CTGTGTG	0.39879	0.977115	-0.14357	0.023239	5.7e-10	trans
ENPP5	chr6:46161947:T:A	6	46161947	45879614	46708476	A	T	0.22309	0.933088	0.77329	0.027347	6.9e-177	cis
ENPP5	chr22:25101491:TATTG:T	22	25101491	25074457	25214678	T	TATTG	0.017307	0.580761	0.58093	0.11037	4.9e-08	trans
ENPP6	chr4:184217948:C:T	4	184217948	183941119	184404629	T	C	0.12945	0.994623	0.89358	0.033507	1.2e-156	cis
ENPP7	chr3:28384247:T:G	3	28384247	28014642	28475875	G	T	0.00407	0.669578	1.2041	0.21572	1.5e-09	trans
ENPP7	chr12:111681367:T:C	12	111681367	109667817	113463924	C	T	0.21253	0.99562	-0.14082	0.027766	3.7e-08	trans
ENPP7	chr17:79732746:C:T	17	79732746	79602039	79923996	T	C	0.49225	0.972704	-0.90218	0.022598	0	cis
ENTPD2	chr9:137051609:A:G	9	137051609	136660177	137359331	G	A	0.029239	0.90927	-1.5871	0.069854	2.6e-114	cis
ENTPD5	chr14:74006467:C:T	14	74006467	72862119	74505612	T	C	0.16136	0.973828	-0.94879	0.030749	2.4e-209	cis
ENTPD6	chr1:203087385:A:G	1	203087385	203009777	203227822	G	A	0.004075	0.816862	1.0116	0.19097	4.7e-08	trans
ENTPD6	chr3:52517957:C:T	3	52517957	51813070	53465935	T	C	0.095718	0.998513	0.47341	0.037604	1.2e-36	trans
ENTPD6	chr19:51809382:G:A	19	51809382	51746225	52035522	A	G	0.19328	0.984158	-0.18302	0.028476	7.5e-11	trans
ENTPD6	chr20:25197966:G:A	20	25197966	24890604	28653198	A	G	0.60649	0.965684	0.2866	0.023165	2e-35	cis
EPHA1	chr7:143408735:C:T	7	143408735	143368461	143790767	T	C	0.30185	0.954327	-0.22068	0.024844	6.5e-19	cis
EPHA4	chr2:221487909:C:T	2	221487909	221429714	221664747	C	T	0.476938	0.942981	0.15188	0.023165	6.8e-12	cis
EPHA4	chr9:133271182:T:C	9	133271182	133026821	133549646	T	C	0.223829	0.97946	-0.61143	0.02755	2e-109	trans
EPHB4	chr7:100819742:G:A	7	100819742	99724784	101447130	A	G	0.026067	0.994898	-1.6972	0.071613	8.1e-126	cis
EPHB4	chr9:133256264:G:A	9	133256264	133153627	133543074	A	G	0.20188	0.998995	-0.36192	0.028538	3.5e-37	trans
EPHB6	chr7:142854785:G:A	7	142854785	142787472	143008300	A	G	0.91886	0.995927	0.28671	0.041005	2.7e-12	cis
EPHX2	chr7:77159559:T:C	7	77159559	76938503	77286077	C	T	0.25785	0.933978	0.14291	0.026283	4.5e-08	trans
EPHX2	chr8:27516348:G:A	8	27516348	27263521	27602297	A	G	0.2339	0.998059	-0.41094	0.026744	3.1e-53	cis
EPN1	chr1:92119632:C:CT	1	92119632	92045864	92993322	CT	C	0.075137	0.801053	-0.258471	0.0464961	2.71344e-08	trans
EPN1	chr2:171851509:AAG:A	2	171851509	171292035	172199197	A	AAG	0.061086	0.816394	0.284527	0.0498569	1.15064e-08	trans
EPO	chr6:135097901:C:A	6	135097901	134866538	135219780	A	C	0.28034	0.978912	0.24422	0.025369	4.3e-22	trans
EPS8L2	chr11:698253:A:T	11	698253	421757	837342	T	A	0.27234	0.997462	-0.30749	0.024961	1.1e-34	cis
ERBB2	chr9:133255635:C:T	9	133255635	133182305	133522426	T	C	0.22063	0.994155	0.19489	0.027424	1.1e-12	trans
ERBB2	chr17:39720582:A:G	17	39720582	36111549	40520747	G	A	0.41371	0.978363	0.20898	0.02307	1.3e-19	cis
ERBB3	chr7:129100706:A:G	7	129100706	128928081	129144151	G	A	0.79901	0.92685	-0.15908	0.029011	4.2e-08	trans
ERBB4	chr2:211634019:C:G	2	211634019	211541192	211663672	G	C	0.78821	0.819162	0.23658	0.030365	3.8e-15	cis
ERBB4	chr2:212344618:G:GT	2	212344618	212170321	212528035	GT	G	0.89802	0.710838	0.25674	0.043971	6.4e-09	cis
ERBB4	chr9:133252613:G:C	9	133252613	133183381	133543074	C	G	0.22148	0.974545	0.17058	0.027601	4.1e-10	trans
EREG	chr20:16463557:C:T	20	16463557	16229403	16641892	T	C	0.020782	0.974567	0.47042	0.079719	3.6e-09	trans
ERMAP	chr4:144155319:TTCTC:T	4	144155319	143874138	144230918	T	TTCTC	0.44051	0.923328	0.16294	0.023391	2.1e-12	trans
ERMAP	chr21:41209284:T:C	21	41209284	41174958	41241255	C	T	0.069665	0.984769	0.49388	0.044033	3.6e-29	trans
ERN1	chr9:133257138:T:C	9	133257138	133155599	133543074	C	T	0.21862	0.993796	0.24229	0.027565	1.4e-18	trans
ERN1	chr12:7399319:TTC:T	12	7399319	7295764	7487982	T	TTC	0.094634	0.824642	-0.32844	0.04263	1e-14	trans
ERN1	chr17:64073335:A:T	17	64073335	63990491	64248072	A	T	0.365731	0.768515	0.22598	0.026891	3.2e-17	cis
ERN1	chr19:48703374:A:T	19	48703374	48581885	48764454	T	A	0.45325	0.992198	-0.20185	0.022704	4.5e-19	trans
ERP44	chr4:148153578:T:C	4	148153578	147646040	148434869	C	T	0.021399	0.690293	0.43524	0.093434	6.5e-09	trans
ERP44	chr10:7735836:C:A	10	7735836	7596423	8179826	A	C	0.2518	0.980926	1.0774	0.025806	0	trans
ESAM	chr9:133257567:T:C	9	133257567	133182305	133543074	C	T	0.21876	0.996534	0.304	0.027446	1.3e-28	trans
ESAM	chr11:124754958:T:C	11	124754958	124648084	124821775	C	T	0.26432	0.92474	-0.15165	0.026333	4.4e-09	cis
ESM1	chr5:54906211:G:A	5	54906211	54842217	54962199	A	G	0.62506	0.857602	0.27046	0.025287	9.3e-27	cis
ESM1	chr5:82465425:C:T	5	82465425	82410208	82675663	T	C	0.71924	0.921738	-0.15712	0.025875	1.2e-09	trans
F10	chr9:114331659:G:C	9	114331659	114211885	114536579	C	G	0.053041	0.997412	-0.6359	0.050355	1.4e-36	trans
F10	chr13:113133145:A:G	13	113133145	113045218	113330975	G	A	0.45067	0.934798	0.23361	0.023499	2.4e-23	cis
F11	chr3:186736391:A:C	3	186736391	186643856	186870005	C	A	0.2957	0.999465	0.34284	0.024378	5e-46	trans
F11	chr4:186275426:C:T	4	186275426	186168455	186335069	T	C	0.30734	0.904225	0.3105	0.025795	2e-34	cis
F11R	chr3:6386379:T:G	3	6386379	6324807	6797544	G	T	0.003587	0.794502	1.1247	0.20387	3.5e-08	trans
F11R	chr4:132791972:G:A	4	132791972	132639589	132963297	A	G	0.003437	0.880094	-1.1486	0.20457	2e-08	trans
F13B	chr1:197040378:G:C	1	197040378	193754968	201092029	G	C	0.332873	0.976897	0.50461	0.024227	1.8e-97	cis
F13B	chr6:6336689:G:T	6	6336689	6310147	6419413	T	G	0.4218	0.971582	0.19443	0.022998	1.1e-18	trans
F3	chr1:94558029:G:A	1	94558029	94400726	94632268	A	G	0.16905	0.997316	-0.16519	0.029801	2.5e-08	cis
F3	chr1:94801364:T:A	1	94801364	94693885	94858074	A	T	0.30747	0.946	-0.20135	0.024978	1.2e-16	cis
F3	chr6:170238569:G:A	6	170238569	170124275	170610974	A	G	0.05027	0.876946	-0.31341	0.054793	1.6e-08	trans
F3	chr9:133257567:T:C	9	133257567	133153627	133543074	C	T	0.21876	0.996534	0.29255	0.027447	4.9e-27	trans
F3	chr19:48703374:A:T	19	48703374	48581885	48761883	T	A	0.45307	0.992199	-0.18291	0.022634	2.7e-16	trans
F7	chr2:27513909:TTGTGTGTGTGTG:T	2	27513909	26982229	28062962	T	TTGTGTGTGTGTG	0.28077	0.857509	-0.15658	0.027122	7.7e-09	trans
F7	chr8:95494975:A:G	8	95494975	95387043	95522873	G	A	0.025674	0.703242	0.47743	0.086688	2.9e-08	trans
F7	chr13:113102878:C:A	13	113102878	113011944	113233242	A	C	0.047063	0.999671	-0.80729	0.053356	1e-51	cis
F7	chr20:35171469:C:G	20	35171469	34225828	35607548	G	C	0.072674	0.993014	0.24285	0.043811	2.8e-08	trans
F9	chr15:36929289:C:G	15	36929289	36902052	36985795	G	C	0.15521	0.908605	-0.17794	0.032554	4.7e-08	trans
FABP1	chr2:88116866:C:T	2	88116866	88056015	88267804	T	C	0.21333	0.966122	-0.25613	0.027942	6.2e-20	cis
FABP2	chr4:119359962:T:A	4	119359962	119022853	119878390	A	T	0.28922	0.963609	-0.19964	0.025397	3.7e-15	cis
FABP3	chr1:31389499:G:A	1	31389499	30800336	31577254	A	G	0.22398	0.949273	0.25811	0.027683	1e-20	cis
FABP4	chr12:100968906:T:C	12	100968906	100097116	101402673	C	T	0.004851	0.666692	1.1262	0.19525	8e-09	trans
FABP6	chr5:160232266:C:T	5	160232266	160141331	160246841	T	C	0.53658	0.99375	-0.169	0.022586	7e-14	cis
FABP6	chr8:70888463:A:G	8	70888463	70364884	71374102	G	A	0.009736	0.415141	1.0219	0.18521	2.4e-08	trans
FABP9	chr1:152913437:G:A	1	152913437	152623131	153181028	A	G	0.50233	0.944632	0.20892	0.02305	3.4e-20	trans
FABP9	chr8:81500456:G:T	8	81500456	81344048	81749057	T	G	0.11733	0.85674	-0.24679	0.037567	7.6e-12	cis
FABP9	chr8:116321004:T:TG	8	116321004	116187325	116414500	TG	T	0.42953	0.95018	-0.14082	0.023657	1.5e-09	trans
FABP9	chr12:52544536:C:T	12	52544536	52527683	52652855	T	C	0.25826	0.99848	-0.16409	0.025774	1.5e-10	trans
FABP9	chr17:39966427:G:T	17	39966427	39488894	40106975	T	G	0.52022	0.991697	0.26757	0.022609	6e-33	trans
FAM171B	chr2:186684550:T:A	2	186684550	185833953	187609151	A	T	0.072438	0.940169	-0.442018	0.0442778	1.81217e-23	cis
FAM172A	chr6:33081497:A:T	6	33081497	32646550	33298656	T	A	0.055363	0.998195	0.39521	0.049347	1.2e-15	trans
FAM20A	chr11:61790942:CTTT:C	11	61790942	61768942	62001911	C	CTTT	0.019187	0.699524	-0.53741	0.097194	3e-08	trans
FAM20A	chr11:117201809:C:T	11	117201809	116686217	117239878	C	T	0.361756	0.976539	-0.13837	0.023448	3.4e-09	trans
FAM20A	chr17:68652774:T:A	17	68652774	68376851	68765895	A	T	0.24745	0.962727	-0.24343	0.026256	1.9e-20	cis
FAM3B	chr19:5844781:A:C	19	5844781	5766947	5867058	C	A	0.25524	0.994931	0.34493	0.025523	1.2e-41	trans
FAM3B	chr19:48703374:A:T	19	48703374	48641870	48761698	T	A	0.45307	0.992199	0.15195	0.022681	2e-11	trans
FAM3B	chr21:41317710:G:T	21	41317710	41276559	41379022	T	G	0.055491	0.96329	0.48681	0.050092	1.3e-22	cis
FAM3C	chr7:121440228:A:G	7	121440228	121367758	121494918	G	A	0.63192	0.892218	-0.14689	0.025089	4.8e-09	cis
FAM3C	chr14:94499257:G:A	14	94499257	94487391	94527387	A	G	0.049477	0.991024	-0.31874	0.05217	1e-09	trans
FAM3D	chr3:58662452:A:T	3	58662452	58585476	58723788	T	A	0.15871	0.953585	-0.40975	0.031896	6.8e-43	cis
FAM3D	chr9:133264504:G:GAAACTGCC	9	133264504	133153627	133528513	G	GAAACTGCC	0.224298	0.980471	0.69129	0.027613	1.3e-141	trans
FAM3D	chr19:5844781:A:C	19	5844781	5803755	5861325	C	A	0.25499	0.994931	0.18208	0.025498	9.1e-13	trans
FAM3D	chr19:48703374:A:T	19	48703374	48539600	48764454	T	A	0.45325	0.992198	-0.38621	0.022679	1.3e-70	trans
FAP	chr2:162224472:A:G	2	162224472	159973143	163137592	G	A	0.12829	0.997952	0.91642	0.033535	1.1e-164	cis
FAS	chr10:89013024:A:G	10	89013024	88956223	89037551	G	A	0.52975	0.952586	0.19144	0.022704	3.5e-17	cis
FASLG	chr1:172659481:T:G	1	172659481	172281270	173000518	G	T	0.008143	0.985897	1.0603	0.12636	2.1e-17	cis
FASLG	chr3:47083271:T:A	3	47083271	46615226	48354228	A	T	0.30405	0.9731	-0.175	0.024555	7.5e-13	trans
FASLG	chr10:88988090:C:T	10	88988090	88969611	89035933	T	C	0.56417	0.951989	0.16054	0.023002	2.3e-12	trans
FASLG	chr12:111418869:C:T	12	111418869	110867011	112807469	T	C	0.086763	0.934581	0.30082	0.042002	5.3e-13	trans
FBP1	chr3:25011263:C:T	3	25011263	24984319	25034783	T	C	0.45455	0.930019	-0.13094	0.023427	2.6e-08	trans
FBP1	chr6:34514326:C:T	6	34514326	34201516	35685430	T	C	0.007231	0.931673	-0.79612	0.1369	6.8e-09	trans
FBP1	chr9:94606823:A:T	9	94606823	93932537	95528256	T	A	0.035698	0.99661	1.6138	0.060951	1.6e-154	cis
FCAMR	chr1:206923726:G:A	1	206923726	206654990	207406718	A	G	0.37782	0.951984	0.45343	0.02375	2.5e-81	cis
FCAR	chr7:6488678:G:A	7	6488678	6403638	6543456	A	G	0.39703	0.947875	0.13624	0.02356	1.5e-09	trans
FCAR	chr11:23680605:CAGCCT:C	11	23680605	23559558	23867573	C	CAGCCT	0.015774	0.604436	-0.65435	0.11127	1.3e-08	trans
FCAR	chr19:54879918:C:G	19	54879918	54719454	54944400	G	C	0.25527	0.985335	0.88526	0.025718	1.8e-259	cis
FCER1A	chr1:159305198:T:C	1	159305198	159152742	159731962	C	T	0.082114	0.987971	-0.32699	0.041003	1.5e-15	cis
FCER2	chr6:45723691:G:A	6	45723691	45645011	45763543	A	G	0.046388	0.808778	0.33517	0.058734	2.6e-08	trans
FCER2	chr19:7699550:G:T	19	7699550	7668935	7737313	T	G	0.85472	0.827771	-0.44447	0.034933	6.5e-38	cis
FCER2	chr20:46124869:C:T	20	46124869	45903249	46196357	T	C	0.39327	0.958813	0.18976	0.023661	2e-16	trans
FCGR2A	chr1:161509000:T:C	1	161509000	161269093	162003370	C	T	0.49559	0.91843	0.48973	0.023407	2.3e-97	cis
FCGR2A	chr17:7176997:C:T	17	7176997	7132342	7237691	T	C	0.33921	0.991769	0.14318	0.024086	6.1e-10	trans
FCGR2B	chr1:161509955:A:G	1	161509955	161378853	161712205	G	A	0.346335	0.995097	-0.346088	0.0226865	1.5188e-52	cis
FCGR2B	chr10:7341514:A:C	10	7341514	7331514	7351514	C	A	0.011811	0.336092	0.960683	0.173254	2.9407e-08	trans
FCGR3B	chr1:161642820:A:G	1	161642820	161060828	162005409	G	A	0.46782	0.591206	-0.73574	0.029749	4.9e-135	cis
FCGR3B	chr5:91881115:A:G	5	91881115	91657809	91907600	G	A	0.011243	0.491017	-0.85331	0.15385	2.9e-08	trans
FCN1	chr9:134857007:A:G	9	134857007	134832614	134876475	G	A	0.49233	0.984128	0.13405	0.022554	2.7e-09	cis
FCN1	chr9:134966017:T:C	9	134966017	134881790	135022950	C	T	0.34514	0.917889	0.48675	0.024676	1.2e-86	cis
FCN1	chr11:126383746:T:C	11	126383746	126186334	126439194	C	T	0.16084	0.949283	0.17187	0.031543	2.1e-08	trans
FCN1	chr17:17042078:T:C	17	17042078	16740016	17112847	C	T	0.004267	0.970717	-0.9491	0.1688	2e-08	trans
FCN2	chr5:96803547:C:G	5	96803547	96619119	97151127	G	C	0.47334	0.999654	0.15423	0.022835	8.7e-16	trans
FCN2	chr9:134859278:C:T	9	134859278	134823612	135090789	T	C	0.39349	0.881209	-0.78916	0.02415	5.9e-239	cis
FCN2	chr11:114522930:C:T	11	114522930	114378931	114726418	T	C	0.68705	0.999647	0.24118	0.024101	3.3e-34	trans
FCRL1	chr1:157802090:C:T	1	157802090	157479313	158052990	T	C	0.56198	0.952042	-0.46631	0.023435	1.2e-88	cis
FCRL1	chr13:28024957:T:C	13	28024957	28014957	28312071	C	T	0.013308	0.63106	0.69545	0.12377	2.9e-08	trans
FCRL1	chr16:85972232:C:T	16	85972232	85939383	85999454	T	C	0.44232	0.969391	0.12639	0.022906	6.5e-09	trans
FCRL2	chr1:157770999:G:C	1	157770999	157489964	158053815	C	G	0.21796	0.926541	0.85809	0.027892	3.1e-201	cis
FCRL2	chr17:68897031:A:G	17	68897031	68804606	68917152	G	A	0.41811	0.902495	0.14949	0.023808	1.9e-12	trans
FCRL3	chr1:157698600:T:C	1	157698600	157298293	158052990	C	T	0.41696	0.99998	0.94714	0.022479	0	cis
FCRL5	chr1:157544301:C:T	1	157544301	157390595	157873121	T	C	0.085532	0.997831	-0.50889	0.040262	3.5e-37	cis
FCRL5	chr14:105641600:G:A	14	105641600	105415849	106872757	A	G	0.40495	0.622053	-0.16637	0.030518	8.6e-09	trans
FCRL5	chr17:16939677:G:A	17	16939677	16847831	16998959	A	G	0.37475	0.997203	0.19904	0.023172	2e-18	trans
FCRL6	chr1:159809193:T:C	1	159809193	159781643	159838131	C	T	0.25132	0.976933	-0.76549	0.025824	5.8e-174	cis
FCRL6	chr6:31270081:T:C	6	31270081	26490335	33717801	C	T	0.4286	0.818252	0.23697	0.025157	1.5e-23	trans
FCRLB	chr1:161722235:G:A	1	161722235	161361376	161995890	A	G	0.028341	0.995116	-0.91498	0.067094	3.1e-42	cis
FETUB	chr3:186661567:G:A	3	186661567	186565391	186817925	A	G	0.35257	0.931469	0.29668	0.024434	6.3e-34	cis
FETUB	chr8:125469835:A:G	8	125469835	125423295	125523821	G	A	0.57011	0.967089	-0.16144	0.022958	2e-12	trans
FETUB	chr10:63142032:A:AT	10	63142032	63104994	63651111	AT	A	0.26082	0.95518	0.14814	0.026093	1.4e-08	trans
FGA	chr4:154555109:AGGGATTT:A	4	154555109	154428308	154635007	A	AGGGATTT	0.21985	0.979383	0.15524	0.027545	1.7e-08	cis
FGF19	chr9:133255635:C:T	9	133255635	133182305	133543074	T	C	0.22063	0.994155	0.15879	0.027458	7.3e-09	trans
FGF19	chr19:48703374:A:T	19	48703374	48581885	48761883	T	A	0.45307	0.992199	-0.19532	0.022707	7.8e-18	trans
FGF2	chr4:122843636:A:G	4	122843636	122629671	123266519	G	A	0.13365	0.971398	-0.2381	0.033467	1.1e-12	cis
FGF2	chr10:61294628:C:T	10	61294628	61214707	61304628	T	C	0.011144	0.526075	-0.91378	0.15081	1.4e-09	trans
FGF20	chr3:39988826:G:A	3	39988826	39645820	40710919	A	G	0.029862	0.909455	0.39783	0.069106	8.6e-09	trans
FGF23	chr12:4399663:C:CTT	12	4399663	4300604	4457470	CTT	C	0.82902	0.779608	0.19295	0.033738	1.1e-08	cis
FGF5	chr4:80263187:A:T	4	80263187	80122548	80950174	T	A	0.40622	0.997827	0.6338	0.022679	3e-172	cis
FGF7	chr4:8330511:G:A	4	8330511	8320511	8485114	A	G	0.009409	0.895634	-0.66136	0.12096	4.6e-08	trans
FGFBP1	chr4:15939760:G:C	4	15939760	15915521	15982902	C	G	0.81005	0.853797	-0.21462	0.030462	1.9e-12	cis
FGFBP1	chr11:116792991:G:A	11	116792991	116633982	116831618	A	G	0.72303	0.999584	0.16937	0.02492	1.1e-11	trans
FGFBP1	chr19:44905371:T:C	19	44905371	44814773	44943400	C	T	0.084094	0.945288	-0.26433	0.041454	1.8e-10	trans
FGFBP1	chr22:31139886:G:C	22	31139886	31069321	31790007	C	G	0.31029	0.998736	0.14266	0.024098	3.3e-09	trans
FGFBP3	chr4:61390350:A:G	4	61390350	61298634	61516188	G	A	0.42065	0.929657	0.129862	0.0231721	2.09185e-08	trans
FGFBP3	chr10:91906592:C:T	10	91906592	91318339	93194434	T	C	0.193033	0.975077	-0.478083	0.0284941	3.51722e-63	cis
FGFBP3	chr10:100204779:C:A	10	100204779	99650958	100325116	A	C	0.033594	0.917362	-0.371666	0.0641839	7.01148e-09	trans
FGFR2	chr3:189465794:A:AT	3	189465794	189442895	189675547	AT	A	0.95899	0.532019	0.44341	0.080953	3.6e-08	trans
FGFR2	chr10:121551804:G:A	10	121551804	121470568	121812173	A	G	0.069622	0.989536	-0.42347	0.044325	1.3e-21	cis
FGFR4	chr4:39451324:G:C	4	39451324	39185093	39860306	G	C	0.40684	0.947884	-0.30874	0.023839	3.8e-61	trans
FGFR4	chr5:177093242:G:A	5	177093242	176731763	177703301	A	G	0.42686	0.998368	0.96421	0.02222	0	cis
FGFR4	chr7:67337575:G:A	7	67337575	63844731	67823026	A	G	0.035623	0.881349	-0.30424	0.064154	1e-09	trans
FGL1	chr8:17882334:C:A	8	17882334	17715642	18405553	A	C	0.40724	0.9808	0.54629	0.023035	1.1e-124	cis
FHIT	chr3:59971257:C:G	3	59971257	59910235	60022988	G	C	0.598077	0.973636	0.131488	0.0230695	1.20063e-08	cis
FIS1	chr7:101245098:C:T	7	101245098	100632529	101458186	T	C	0.034634	0.844608	-0.50917	0.0669	2.7e-14	cis
FLRT2	chr1:81798632:T:G	1	81798632	81699539	82107606	G	T	0.20281	0.901388	0.28216	0.029972	1.6e-21	trans
FLRT2	chr14:85343567:T:C	14	85343567	85247479	85403540	C	T	0.14079	0.999009	-0.2023	0.032742	5.4e-10	cis
FLRT2	chr14:85622971:G:A	14	85622971	85577874	85809774	A	G	0.059524	0.997662	-0.73737	0.047018	1.5e-55	cis
FLRT2	chr20:14697142:C:T	20	14697142	14476351	14726740	T	C	0.10361	0.982612	0.29878	0.0371	7.6e-16	trans
FLT1	chr6:43957870:G:A	6	43957870	43933861	43977066	A	G	0.36612	0.960713	0.22277	0.023965	1.5e-20	trans
FLT1	chr9:133264504:G:GAAACTGCC	9	133264504	133155599	133494915	GAAACTGCC	G	0.77554	0.980472	0.19222	0.027676	4.2e-12	trans
FLT3	chr13:28058232:C:T	13	28058232	28006276	28099879	T	C	0.21354	0.965115	0.1641	0.028018	4.7e-09	cis
FLT3LG	chr5:1284020:C:T	5	1284020	1263783	1353679	T	C	0.38919	0.975087	-0.18721	0.023272	8.5e-16	trans
FLT3LG	chr13:28024957:T:C	13	28024957	28014957	28312071	C	T	0.013308	0.63106	1.0451	0.12385	3.2e-17	trans
FLT4	chr3:98688089:G:C	3	98688089	98120782	99993327	C	G	0.45474	0.96439	-0.69537	0.022558	2.7e-207	trans
FLT4	chr9:133264504:G:GAAACTGCC	9	133264504	133120654	133494915	GAAACTGCC	G	0.77554	0.980472	0.39358	0.027476	5.9e-54	trans
FN1	chr2:215453514:T:C	2	215453514	215379076	215580545	T	C	0.110356	0.790712	-0.29681	0.040687	3e-13	cis
FOLR1	chr1:230738065:G:A	1	230738065	230609450	230893361	A	G	0.089036	0.937296	0.23043	0.041219	2.4e-08	trans
FOLR1	chr11:72189920:G:A	11	72189920	71645278	72497315	A	G	0.15305	0.955124	0.23062	0.031976	5.4e-13	cis
FOLR2	chr11:72220031:C:T	11	72220031	72103296	72468433	T	C	0.066627	0.939224	-0.249207	0.0452549	3.65544e-08	cis
FOLR3	chr11:72139110:CTA:C	11	72139110	71398117	73188164	C	CTA	0.899089	0.694111	-1.54059	0.0426833	2.86418e-285	cis
FRZB	chr2:182920870:G:A	2	182920870	182816293	183528694	A	G	0.83785	0.856251	0.40782	0.032926	2.4e-35	cis
FRZB	chr6:32039286:C:T	6	32039286	26980136	33663316	T	C	0.33615	0.977377	0.13237	0.024073	1.9e-08	trans
FSHB	chr1:197172123:A:C	1	197172123	196605959	197734136	A	C	0.338736	0.91581	-0.14609	0.024822	4e-09	trans
FSHB	chr11:48083730:T:C	11	48083730	46164457	50532660	C	T	0.064821	0.909887	0.26141	0.046987	2.6e-08	trans
FST	chr2:27508073:T:C	2	27508073	27099387	28041902	C	T	0.48239	0.995894	-0.13431	0.022525	2.4e-09	trans
FSTL1	chr2:63939217:C:A	2	63939217	62572572	64269365	A	C	0.047218	0.841386	-0.31569	0.057875	4.9e-08	trans
FSTL1	chr3:120437627:G:GCA	3	120437627	120147362	120558934	GCA	G	0.33524	0.81961	0.14938	0.026505	1.7e-08	cis
FUCA1	chr1:23854472:T:C	1	23854472	23613188	24169074	C	T	0.25645	0.99987	-0.70925	0.025641	1.4e-185	cis
FUCA1	chr4:6609511:TG:T	4	6609511	6540232	6637425	T	TG	0.1441	0.948497	0.26384	0.032455	5.9e-21	trans
FUCA1	chr6:143480042:T:C	6	143480042	142990798	144086546	C	T	0.057429	0.977759	-1.0272	0.048578	1.8e-114	trans
FURIN	chr15:90897856:T:C	15	90897856	90845927	90909829	C	T	0.10564	0.882912	0.21295	0.038824	4.2e-08	cis
FUT8	chr3:56815721:T:C	3	56815721	56804925	56918042	C	T	0.57762	0.995936	-0.11727	0.022793	2.5e-08	trans
FUT8	chr7:80559413:G:C	7	80559413	80470251	80692736	C	G	0.073946	0.922518	-0.24441	0.044666	1.2e-08	trans
FUT8	chr8:105569300:A:T	8	105569300	105490253	105639316	T	A	0.38375	0.999043	-0.13565	0.023157	1.5e-09	trans
FUT8	chr14:65330817:TAATG:T	14	65330817	64851734	65841189	T	TAATG	0.089671	0.965219	0.91116	0.03957	1.7e-117	cis
FZD10	chr2:119359603:G:C	2	119359603	119349603	119413221	C	G	0.010607	0.31871	1.0884	0.19957	4.9e-08	trans
FZD8	chr5:22937087:TC:T	5	22937087	22492985	23157393	T	TC	0.012089	0.423129	0.84268	0.153184	3.77442e-08	trans
GABARAP	chr10:85575498:G:A	10	85575498	85528095	85927353	A	G	0.046883	0.964245	0.29197	0.0526867	2.99668e-08	trans
GADD45GIP1	chr8:28320076:C:G	8	28320076	28297297	28448720	G	C	0.20653	0.806826	-0.17951	0.030441	3.7e-09	trans
GAL	chr3:12077308:T:A	3	12077308	11905531	12426423	A	T	0.35671	0.969361	-0.13739	0.024001	1.9e-08	trans
GAL	chr6:104538417:T:A	6	104538417	104033766	105101036	A	T	0.025411	0.947655	0.41437	0.073111	3.8e-08	trans
GAL	chr17:69086821:C:G	17	69086821	68926862	69335357	G	C	0.50934	0.941741	-0.19083	0.023549	9.1e-16	trans
GALNT10	chr2:15123879:T:C	2	15123879	15025042	15154048	C	T	0.47337	0.998127	-0.13042	0.02277	9.4e-09	trans
GALNT10	chr5:154419605:T:C	5	154419605	153773128	154728493	C	T	0.47101	0.978641	-0.28739	0.022902	1.5e-36	cis
GALNT10	chr9:133264504:G:GAAACTGCC	9	133264504	133153627	133519774	GAAACTGCC	G	0.77554	0.980472	-0.2928	0.027633	5.9e-27	trans
GALNT2	chr1:230279402:G:A	1	230279402	230085509	230315892	A	G	0.34781	0.998148	-0.17912	0.023563	5.6e-15	cis
GALNT2	chr11:75394303:G:T	11	75394303	75384303	75676396	T	G	0.011631	0.820836	-0.64384	0.11642	4e-08	trans
GALNT2	chr14:96190809:T:C	14	96190809	96153592	96200809	C	T	0.007021	0.952588	0.74313	0.13964	4.9e-08	trans
GALNT2	chr16:72113517:C:T	16	72113517	69764778	73049118	T	C	0.036514	0.997998	1.0173	0.060256	5.8e-64	trans
GALNT2	chr19:54255498:T:C	19	54255498	54168573	54330829	C	T	0.056104	0.997329	-0.29253	0.050704	7.4e-09	trans
GALNT3	chr2:164452182:A:G	2	164452182	163999765	164756504	G	A	0.011359	0.684473	-0.71201	0.12666	1.2e-08	trans
GALNT3	chr2:165725521:T:A	2	165725521	165471308	166280944	A	T	0.37632	0.962641	0.23747	0.023623	3.9e-24	cis
GALNT3	chr9:133256264:G:A	9	133256264	133153627	133494915	A	G	0.20188	0.998995	0.27818	0.028542	1.1e-22	trans
GALNT3	chr19:48703374:A:T	19	48703374	48639698	48761883	T	A	0.45307	0.992199	-0.13526	0.022671	1.5e-09	trans
GAS6	chr13:113849020:T:C	13	113849020	113729257	113876425	C	T	0.31301	0.959098	-0.32067	0.024473	2.2e-39	cis
GAS6	chr19:41231949:C:A	19	41231949	41184155	41348654	A	C	0.29377	0.933404	-0.32941	0.025785	1.6e-37	trans
GBP1	chr1:89063177:G:A	1	89063177	88095494	89667546	A	G	0.012397	0.902706	-1.6064	0.1081	6.2e-50	cis
GC	chr4:71749645:A:G	4	71749645	71024522	72918635	G	A	0.30233	0.978514	1.0926	0.024814	0	cis
GCG	chr6:127734896:A:T	6	127734896	127642421	127926825	T	A	0.047431	0.519843	-0.414793	0.0719398	8.12531e-09	trans
GCG	chr13:55827036:A:G	13	55827036	54664301	56929715	G	A	0.072513	0.912956	0.243807	0.0438452	2.688e-08	trans
GCHFR	chr14:101085629:T:A	14	101085629	101058768	101095629	A	T	0.47223	0.864378	0.13928	0.024704	1.7e-08	trans
GCNT1	chr9:76500140:A:AT	9	76500140	76324767	76674981	AT	A	0.22225	0.975797	-0.38076	0.026919	2.1e-45	cis
GDF15	chr19:18389005:G:C	19	18389005	18289565	18547153	C	G	0.1666	0.984168	0.40469	0.030311	1.2e-40	cis
GDF2	chr9:92544712:ATTTTT:A	9	92544712	91676768	93067588	A	ATTTTT	0.072086	0.927507	-0.25413	0.045431	2e-08	trans
GDF2	chr10:69100965:A:AT	10	69100965	68710341	69239514	AT	A	0.52764	0.957372	-0.14468	0.022836	2.2e-10	trans
GDF2	chr14:94447222:C:T	14	94447222	94418695	94481819	T	C	0.5847	0.952616	-0.17305	0.023239	9.4e-14	trans
GDNF	chr5:37909713:G:C	5	37909713	37899484	37926005	C	G	0.094075	0.926473	0.23191	0.039833	6.2e-09	cis
GDNF	chr14:105588091:C:G	14	105588091	105385720	105936137	G	C	0.47724	0.779659	-0.24207	0.026165	2.4e-20	trans
GET3	chr14:106008121:G:C	14	106008121	105693726	106569760	C	G	0.271838	0.418637	-0.213096	0.0378353	1.77918e-08	trans
GFER	chr11:389236:G:A	11	389236	367519	655393	A	G	0.33254	0.830511	-0.1533	0.026009	3.8e-09	trans
GFRA1	chr10:116259039:T:C	10	116259039	116189880	116473696	C	T	0.091854	0.938985	-0.24938	0.040232	5.8e-10	cis
GFRA2	chr8:21614949:A:C	8	21614949	21538655	21640086	C	A	0.38067	0.904168	0.30138	0.024143	9.4e-36	cis
GFRA2	chr8:21689248:A:G	8	21689248	21643188	21716780	G	A	0.35024	0.827223	0.20017	0.026219	2.3e-14	cis
GFRA2	chr8:21875502:G:C	8	21875502	21768779	21968812	C	G	0.02466	0.965464	-0.79342	0.074389	1.6e-26	cis
GFRA3	chr5:138162784:C:T	5	138162784	137601878	138570562	T	C	0.59885	0.954116	-0.13165	0.02339	1.6e-08	cis
GFRA3	chr12:443905:A:T	12	443905	195574	529888	T	A	0.052855	0.988318	-0.31766	0.050402	3e-10	trans
GFRA3	chr12:115298901:T:G	12	115298901	115206147	115410843	G	T	0.22905	0.974403	-0.22011	0.027037	4.1e-16	trans
GFRAL	chr6:55429430:GA:G	6	55429430	54037914	56466476	G	GA	0.3105	0.946354	0.36718	0.025152	8.9e-50	cis
GFRAL	chr6:151555133:C:T	6	151555133	151399649	151600747	T	C	0.34491	0.940923	0.13986	0.024377	3e-09	trans
GFRAL	chr9:133256781:T:C	9	133256781	133120654	133543074	C	T	0.2191	0.996867	0.30655	0.027384	2.2e-32	trans
GGA1	chr13:107291732:T:C	13	107291732	107226836	107358823	C	T	0.60225	0.870735	0.14587	0.024753	3.8e-09	trans
GGH	chr5:161462135:C:T	5	161462135	161168087	162059801	T	C	0.008691	0.950597	0.6727	0.12494	3.1e-08	trans
GGH	chr8:63017730:C:A	8	63017730	61793197	64355867	A	C	0.35859	0.998817	0.619	0.022746	2.1e-153	cis
GGH	chr12:7482442:A:G	12	7482442	7370309	7701745	G	A	0.67619	0.964308	-0.21794	0.023735	1.9e-25	trans
GGH	chr12:101827259:A:G	12	101827259	101622834	101956558	G	A	0.58393	0.978102	-0.16779	0.023221	4.2e-14	trans
GGH	chr12:112095970:C:T	12	112095970	109728385	113285257	T	C	0.12274	0.946593	0.21613	0.03565	2.2e-08	trans
GGT5	chr22:24247481:C:G	22	24247481	23808151	24897003	G	C	0.28865	0.962641	0.51758	0.025123	1.9e-94	cis
GH2	chr17:78466239:C:T	17	78466239	78346731	78483351	T	C	0.016313	0.831844	-0.53877	0.096906	2.7e-08	trans
GHR	chr5:42631162:T:C	5	42631162	40219517	45771505	C	T	0.16382	0.968804	-0.69321	0.030493	2.3e-114	cis
GHRL	chr7:127613496:C:T	7	127613496	125917452	128380410	T	C	0.070287	0.995388	0.33155	0.045277	2.2e-13	trans
GHRL	chr11:116791863:C:T	11	116791863	116632465	117239541	T	C	0.72355	0.999821	-0.16616	0.024901	2.4e-11	trans
GIMAP7	chr4:14737985:C:T	4	14737985	14655884	14781747	T	C	0.011407	0.755034	0.68687	0.12217	3.5e-08	trans
GIMAP7	chr7:150519772:T:G	7	150519772	150441375	150795437	G	T	0.14429	0.988096	-0.51177	0.032236	7.9e-57	cis
GIP	chr5:96434194:G:C	5	96434194	95863024	96556458	G	C	0.302112	0.931038	0.22465	0.025468	1.1e-18	trans
GIP	chr7:127613496:C:T	7	127613496	125917452	128277001	T	C	0.070389	0.995388	0.27269	0.045378	1.9e-09	trans
GIPC2	chr1:78055138:C:T	1	78055138	77420670	78362532	C	T	0.488772	0.967602	0.23157	0.022749	2.5e-24	cis
GLA	chrX:101408672:C:G	X	101408672	101311881	101594828	G	C	0.078532	0.952126	-0.29516	0.035312	6.1e-17	cis
GLB1	chr3:33089578:C:T	3	33089578	32930161	33193272	T	C	0.41017	0.951903	-0.19634	0.023437	2.5e-16	cis
GLB1	chr12:101822895:C:T	12	101822895	101622834	101956558	T	C	0.5841	0.976436	-0.25415	0.023313	5.1e-27	trans
GLB1	chr14:67497518:C:T	14	67497518	67487518	67507518	T	C	0.007856	0.671061	-0.90017	0.16286	1.4e-08	trans
GLIPR1	chr12:75498844:C:T	12	75498844	75189461	75655703	T	C	0.004802	0.98743	2.2472	0.16352	6.4e-43	cis
GLIPR1	chr19:58365499:T:C	19	58365499	58300317	58600603	C	T	0.021507	0.744969	-0.52355	0.091249	6.8e-09	trans
GLO1	chr6:38682852:T:G	6	38682852	38499484	38728446	G	T	0.134832	0.998496	-0.344162	0.0319374	4.46272e-27	cis
GLRX	chr5:95827745:G:A	5	95827745	95771888	96404432	A	G	0.04142	0.980209	-0.720043	0.0550434	4.20824e-39	cis
GM2A	chr5:151253271:G:A	5	151253271	151174498	151411828	A	G	0.17423	0.995183	-0.2902	0.029999	4e-22	cis
GMFG	chr9:36113715:C:T	9	36113715	36024000	36533165	T	C	0.042572	0.987483	0.30601	0.055615	3.7e-08	trans
GMPR	chr6:16295116:A:AACTC	6	16295116	16091635	16339675	AACTC	A	0.020091	0.944994	-1.54409	0.0818236	1.97515e-79	cis
GMPR	chr15:59421741:ATCTG:A	15	59421741	59343625	59431741	A	ATCTG	0.964428	0.401292	-0.505116	0.0925858	4.87944e-08	trans
GMPR2	chr6:16268177:A:G	6	16268177	16132534	16358638	A	G	0.0937767	0.85048	0.25853	0.041785	6.1e-10	trans
GNAS	chr15:24045798:G:C	15	24045798	23978481	24641614	C	G	0.007474	0.840165	-0.82596	0.139779	3.44104e-09	trans
GNAS	chr20:58707603:A:G	20	58707603	58624843	58795874	G	A	0.437908	0.960539	0.177827	0.0226103	3.69403e-15	cis
GNE	chr3:11725318:C:T	3	11725318	11714252	11779494	T	C	0.078571	0.709083	-0.270083	0.0488287	3.17973e-08	trans
GNLY	chr2:85705880:C:T	2	85705880	85423668	86769566	T	C	0.045334	0.990359	0.97476	0.053705	1.2e-74	cis
GNLY	chr6:31188608:G:C	6	31188608	27509598	33142244	C	G	0.35459	0.980538	0.23322	0.023767	6.6e-24	trans
GOLM2	chr9:133279427:T:C	9	133279427	133153627	133485012	C	T	0.77554	0.960972	-0.19193	0.027888	1.8e-12	trans
GOLM2	chr11:117211047:C:G	11	117211047	116646565	117323520	G	C	0.63848	0.975414	0.22054	0.02349	1.5e-21	trans
GOLM2	chr12:89503892:T:C	12	89503892	89316529	89957678	C	T	0.77056	0.869904	0.28199	0.028986	8.4e-23	trans
GP1BA	chr11:126416693:A:C	11	126416693	126337882	126450404	C	A	0.30929	0.972244	0.17991	0.024511	4.3e-14	trans
GP1BA	chr12:111418869:C:T	12	111418869	110867011	112807469	T	C	0.086763	0.934581	0.2716	0.041991	2.3e-11	trans
GP1BA	chr17:4933915:A:G	17	4933915	4782979	5461208	G	A	0.69579	0.821287	0.30488	0.026738	1.4e-30	cis
GP1BB	chr1:117631792:T:TG	1	117631792	117570644	118298324	TG	T	0.45381	0.956371	0.13012	0.023084	1.8e-08	trans
GP1BB	chr6:29765613:C:T	6	29765613	28504915	32078084	T	C	0.37126	0.993732	-0.13631	0.022898	2.3e-09	trans
GP5	chr3:56815721:T:C	3	56815721	56804669	56873547	T	C	0.422638	0.995936	0.13495	0.022781	3.3e-09	trans
GP5	chr3:194398854:G:A	3	194398854	194361060	194503637	A	G	0.045629	0.988783	-0.38997	0.054132	5.8e-13	cis
GP6	chr19:55032466:C:T	19	55032466	54952842	55085212	T	C	0.18202	0.992189	0.37628	0.029107	3.1e-38	cis
GPC1	chr5:177609230:T:C	5	177609230	176012350	177913913	C	T	0.45544	0.974387	0.24687	0.022464	3.5e-28	trans
GPC5	chr13:91404657:T:C	13	91404657	91184324	91491355	C	T	0.72249	0.907906	-0.45415	0.026672	5.7e-65	cis
GPC5	chr13:91775797:C:T	13	91775797	91493758	94987337	T	C	0.19552	0.97303	-0.88874	0.028792	5.9e-209	cis
GPHA2	chr11:64978321:A:T	11	64978321	64811677	65250394	T	A	0.36097	0.981911	-0.2478	0.023304	2.2e-26	cis
GPI	chr12:7414545:AAATT:A	12	7414545	7142825	7659310	A	AAATT	0.16656	0.986929	-0.61004	0.030543	2.7e-89	trans
GPNMB	chr7:23260509:G:A	7	23260509	22740270	24266055	A	G	0.006166	0.998229	1.8702	0.14403	1.6e-38	cis
GPNMB	chr9:114331659:G:C	9	114331659	114307007	114536579	C	G	0.052962	0.997413	0.30169	0.050292	9.1e-10	trans
GPR37	chr2:27508073:T:C	2	27508073	27165011	28041902	C	T	0.48239	0.995894	-0.13514	0.022438	1.1e-09	trans
GPR37	chr7:124459247:C:T	7	124459247	122901321	125355002	T	C	0.29349	0.978183	-0.70765	0.024657	6.6e-181	cis
GRHPR	chr9:37429750:G:A	9	37429750	36889525	37800935	A	G	0.009482	0.994733	-1.3644	0.11547	3.3e-32	cis
GRIK2	chr6:100827916:A:C	6	100827916	100419365	101412086	C	A	0.44581	0.976743	0.25674	0.022974	5.4e-29	cis
GRN	chr1:109274968:G:T	1	109274968	109144298	109648238	T	G	0.053314	0.998537	-0.74233	0.049058	4.9e-53	trans
GRN	chr6:29857044:GAA:G	6	29857044	28479828	32985975	G	GAA	0.23173	0.997459	0.15088	0.026446	7.8e-09	trans
GRN	chr8:11844019:TCTCA:T	8	11844019	8220708	12039819	T	TCTCA	0.040455	0.97739	0.31724	0.056935	8.2e-09	trans
GRN	chr10:71825769:A:G	10	71825769	71738439	71978907	G	A	0.37978	0.936899	-0.29131	0.023721	7.8e-36	trans
GRN	chr17:44352876:C:T	17	44352876	44282040	44588684	T	C	0.32709	0.943467	-0.28416	0.024562	8.6e-32	cis
GRP	chr18:59209610:T:C	18	59209610	59183783	59287182	C	T	0.20382	0.996791	0.28346	0.028005	4.2e-24	cis
GSN	chr9:121281582:CA:C	9	121281582	120802883	121567247	C	CA	0.14097	0.968351	-0.40536	0.033301	4.3e-34	cis
GSR	chr8:30724834:T:A	8	30724834	30308768	31225523	T	A	0.076988	0.647848	-0.57169	0.052267	5.7e-28	cis
GSR	chr12:7381962:AT:A	12	7381962	7356537	7578811	A	AT	0.13531	0.942012	-0.33944	0.034061	1.1e-23	trans
GSTA1	chr6:52801475:T:C	6	52801475	52650420	52955855	C	T	0.8738	0.999872	0.49297	0.033561	7.6e-49	cis
GSTA3	chr6:52761774:C:T	6	52761774	52650420	52955855	T	C	0.839557	0.763035	0.409707	0.0334073	1.41319e-34	cis
GSTA3	chr10:69790045:T:C	10	69790045	69756125	69800045	C	T	0.007324	0.425112	1.08396	0.192231	1.71206e-08	trans
GSTM4	chr1:109750234:G:C	1	109750234	109619614	109770883	C	G	0.741611	0.90002	-0.17562	0.0258132	1.02117e-11	cis
GSTM4	chr14:105863242:C:T	14	105863242	105853242	105935768	T	C	0.216104	1	0.152496	0.0264906	8.58242e-09	trans
GSTP1	chr11:67586206:G:T	11	67586206	66344557	68083659	T	G	0.008374	0.990013	0.71002	0.12485	1.3e-08	cis
GSTT2B	chr22:23924860:C:T	22	23924860	21469511	24620298	T	C	0.49266	0.999833	-0.97347	0.021937	0	cis
GUK1	chr8:63656965:G:A	8	63656965	63360972	64253068	A	G	0.005294	0.914715	0.90277	0.16129	2.2e-08	trans
GUSB	chr12:101695783:A:G	12	101695783	101668417	101955887	G	A	0.41105	0.97121	0.1632	0.02332	2.7e-12	trans
GUSB	chr12:131855685:G:C	12	131855685	131691100	132026596	C	G	0.27331	0.945667	-0.14224	0.025987	4.3e-08	trans
GUSB	chr17:66212167:C:G	17	66212167	65616084	66346946	G	C	0.063164	0.996406	-0.3246	0.046313	2.5e-12	trans
GZMA	chr5:55108225:G:T	5	55108225	54939647	56096822	T	G	0.03444	0.818689	-1.6372	0.067628	1.3e-129	cis
GZMA	chr6:31273405:C:T	6	31273405	26470945	32900413	T	C	0.81442	0.997806	0.28356	0.028348	9.4e-25	trans
GZMA	chr12:7589430:T:C	12	7589430	7436341	7662912	C	T	0.60921	0.946113	-0.1626	0.023415	2.1e-11	trans
GZMB	chr6:31356973:G:A	6	31356973	29312633	32727158	A	G	0.10064	0.954128	0.60809	0.038266	7.7e-61	trans
GZMB	chr14:24631676:C:T	14	24631676	24357241	24799113	T	C	0.26142	0.978214	-0.489	0.025485	2e-85	cis
GZMH	chr6:31259473:C:T	6	31259473	28900864	31678254	T	C	0.81939	0.894147	0.19384	0.030398	2e-10	trans
GZMH	chr12:13354821:T:C	12	13354821	13255790	13364821	C	T	0.006848	0.744262	0.89593	0.15828	1.5e-08	trans
HAGH	chr16:1825043:G:A	16	1825043	1497789	1942588	A	G	0.23709	0.98877	-0.150717	0.0262572	9.46586e-09	cis
HAO1	chr12:56980005:G:GT	12	56980005	56580967	57409471	GT	G	0.050745	0.887127	0.30312	0.054269	2.3e-08	trans
HAO1	chr20:769651:C:G	20	769651	719328	810707	G	C	0.38763	0.970565	0.20411	0.024011	1.9e-17	trans
HARS1	chr5:140691265:G:T	5	140691265	140025561	141299483	T	G	0.013219	0.998458	-0.97686	0.0982	2.6e-23	cis
HAVCR1	chr5:157056670:A:G	5	157056670	156514295	157210376	G	A	0.5497	0.821092	0.44336	0.024893	1.6e-70	cis
HAVCR2	chr5:157106776:T:C	5	157106776	156899745	157203883	C	T	0.017112	0.995302	-1.9851	0.086979	3.5e-115	cis
HBEGF	chr3:56815721:T:C	3	56815721	56804669	56918042	C	T	0.57762	0.995936	-0.19287	0.022823	2.9e-17	trans
HBEGF	chr7:80547085:CTA:C	7	80547085	80470251	80692736	C	CTA	0.070989	0.908063	-0.25223	0.045946	4e-08	trans
HBQ1	chr16:180482:C:G	16	180482	34080	673726	G	C	0.16137	0.954881	-0.49341	0.031217	2.8e-56	cis
HBQ1	chr16:72113517:C:T	16	72113517	70026503	72873220	T	C	0.036514	0.997998	0.71811	0.060285	1e-32	trans
HBZ	chr1:84584177:GT:G	1	84584177	84053117	84857541	G	GT	0.002928	0.871893	0.95215	0.21534	5.1e-09	trans
HBZ	chr2:60493816:A:G	2	60493816	60367512	60578706	A	G	0.223404	0.999797	0.10914	0.026714	3.8e-08	trans
HBZ	chr5:169133174:T:C	5	169133174	169122793	169198706	C	T	0.14423	0.930594	-0.15406	0.03294	1.6e-08	trans
HBZ	chr11:87369085:G:A	11	87369085	86901217	87959989	A	G	0.004167	0.716923	1.1212	0.21612	3.7e-09	trans
HBZ	chr16:157612:T:C	16	157612	647	816994	T	C	0.360879	0.939719	0.93395	0.023205	0	cis
HDGF	chr1:156743766:G:A	1	156743766	156612469	157045803	A	G	0.1018	0.999649	1.1565	0.036826	9.3e-217	cis
HEBP1	chr3:187537867:C:T	3	187537867	187285805	187712360	T	C	0.003624	0.822458	-1.10001	0.201342	4.67208e-08	trans
HEBP1	chr11:127564679:C:T	11	127564679	127438499	127775555	T	C	0.206115	0.898649	-0.155171	0.0283479	4.40453e-08	trans
HEPACAM2	chr2:62296430:C:G	2	62296430	62232403	62419226	C	G	0.443854	0.913378	0.19736	0.0234	8.5e-18	trans
HEPACAM2	chr3:186937047:G:A	3	186937047	186877071	187068160	G	A	0.401563	0.997899	0.42788	0.022713	4.2e-81	trans
HEPACAM2	chr9:133266456:T:C	9	133266456	133155599	133522426	T	C	0.222811	0.980817	-0.28797	0.027597	3e-28	trans
HEPACAM2	chr21:41203488:T:C	21	41203488	41180099	41241255	C	T	0.061583	0.965004	0.2732	0.046814	1.8e-09	trans
HEPH	chr6:12390341:G:A	6	12390341	12371155	12449875	A	G	0.056096	0.992283	0.27729	0.04906	2.3e-08	trans
HEPH	chr9:133266456:T:C	9	133266456	133120654	133543074	T	C	0.222811	0.980817	-0.44264	0.027714	2.5e-57	trans
HEPH	chr19:48703374:A:T	19	48703374	48581885	48764454	T	A	0.45325	0.992198	-0.20991	0.022728	4.1e-21	trans
HEPH	chrX:66218715:A:T	X	66218715	54749187	68439150	T	A	0.01494	0.924187	-1.3482	0.080497	6.1e-65	cis
HGF	chr4:3442204:A:G	4	3442204	3273024	3544200	G	A	0.52053	0.966056	-0.20212	0.023035	1.7e-18	trans
HGF	chrX:103990531:G:A	X	103990531	103740467	105237540	A	G	0.44442	0.948234	0.10428	0.019169	4.6e-08	trans
HGFAC	chr4:3436916:G:A	4	3436916	2474589	3618078	A	G	0.42152	0.958549	-0.51892	0.023359	2.3e-109	cis
HHEX	chr12:29414745:A:T	12	29414745	29086481	29505831	A	T	0.373697	0.924862	-0.14107	0.02408	4.7e-09	trans
HIP1R	chr8:105487092:A:G	8	105487092	105477092	105735509	G	A	0.006684	0.551445	1.0285	0.18352	2e-08	trans
HIP1R	chr12:122853545:T:C	12	122853545	122458463	123441550	T	C	0.315203	0.945859	-0.22852	0.025158	1.1e-19	cis
HJV	chr2:115890634:G:C	2	115890634	115745157	116629144	C	G	0.006393	0.671035	-0.9444	0.1707	3.2e-08	trans
HLA.E	chr5:97036461:G:A	5	97036461	96651008	97151617	A	G	0.62234	0.936632	0.24375	0.023872	1.1e-24	trans
HLA.E	chr6:31271808:C:T	6	31271808	25478956	33902801	T	C	0.2958	0.964273	-0.26588	0.024304	1.9e-27	trans
HMBS	chr3:99100195:T:A	3	99100195	98809410	99793557	A	T	0.011906	0.873158	-0.642969	0.110145	5.30005e-09	trans
HMGCS1	chr13:98281029:C:A	13	98281029	98271029	98328862	A	C	0.016212	0.555954	-0.644513	0.115508	2.40769e-08	trans
HMOX1	chr2:32264782:T:C	2	32264782	31342805	32845899	C	T	0.36896	0.949958	0.18797	0.023823	2.2e-15	trans
HMOX1	chr5:4723722:T:C	5	4723722	4666316	4804502	C	T	0.62773	0.90893	-0.13683	0.024859	2.5e-08	trans
HMOX1	chr11:116792991:G:A	11	116792991	116632465	117239313	A	G	0.72303	0.999584	-0.14427	0.024884	6.1e-09	trans
HMOX1	chr19:44908822:C:T	19	44908822	44832530	44933535	T	C	0.078248	0.999726	0.28546	0.041625	4.7e-12	trans
HMOX2	chr16:4496585:G:C	16	4496585	4310568	4774892	C	G	0.63625	0.950763	-0.1633	0.023921	8.7e-12	cis
HNMT	chr2:138023034:C:T	2	138023034	136418505	138643140	T	C	0.045494	0.9498	-1.1823	0.056032	9.7e-99	cis
HNRNPK	chr8:85169977:C:T	8	85169977	84527196	85473577	T	C	0.004611	0.667063	1.11204	0.198735	2.19842e-08	trans
HPCAL1	chr2:10390584:C:T	2	10390584	10379835	10485216	T	C	0.046136	0.785029	0.55888	0.059723	1.1e-20	cis
HPGDS	chr4:94296734:A:G	4	94296734	93692597	94640728	G	A	0.7009	0.914183	-0.2458	0.025821	1.7e-21	cis
HPGDS	chr5:42801033:C:T	5	42801033	41524608	44780469	T	C	0.010704	0.998125	1.2103	0.10763	2.5e-29	trans
HPGDS	chr9:93136897:C:T	9	93136897	93053913	93360372	T	C	0.67678	0.999594	0.13997	0.023966	5.2e-09	trans
HPSE	chr7:80563909:G:C	7	80563909	80441294	80698707	C	G	0.074294	0.921115	-0.37869	0.044606	1.2e-17	trans
HPSE	chr8:105569300:A:T	8	105569300	105490253	105591434	T	A	0.38345	0.999043	-0.17239	0.023162	6.9e-14	trans
HPSE	chr12:8946399:G:GAAC	12	8946399	8871415	9321645	GAAC	G	0.31494	0.9746	0.22042	0.024391	1.4e-19	trans
HRC	chr3:52776353:TTTTTC:T	3	52776353	51915467	53203412	T	TTTTTC	0.45167	0.896981	0.13337	0.02364	1.7e-08	trans
HRC	chr14:49356231:T:C	14	49356231	49072356	49366231	C	T	0.007521	0.723737	-0.86509	0.15838	4.8e-08	trans
HRG	chr3:186672838:C:T	3	186672838	186596319	186800775	C	T	0.476944	0.997481	-0.45258	0.022758	3.8e-88	cis
HS3ST3B1	chr1:225989206:A:AG	1	225989206	225821546	226323745	AG	A	0.14162	0.780394	0.20012	0.036392	3.9e-08	trans
HS3ST3B1	chr17:13930205:C:A	17	13930205	13912773	13995201	A	C	0.074086	0.879647	0.39139	0.045673	1e-17	cis
HS3ST3B1	chr17:14303006:T:C	17	14303006	14233476	14395283	C	T	0.2341	0.934767	-0.22439	0.027208	1.6e-16	cis
HS6ST1	chr2:128268221:C:T	2	128268221	127674216	128293737	T	C	0.006811	0.97299	-2.3994	0.13805	1.2e-67	cis
HS6ST1	chr2:144294612:GTGTA:G	2	144294612	144284612	144304612	G	GTGTA	0.1624	0.506064	-0.2472	0.043253	9.7e-09	trans
HS6ST1	chr17:28386951:C:T	17	28386951	28005880	28478017	T	C	0.71076	0.962256	-0.15815	0.024977	2.6e-10	trans
HS6ST2	chr4:132128860:G:A	4	132128860	131058222	133508951	A	G	0.006872	0.782768	-0.85677	0.15281	2e-08	trans
HS6ST2	chr22:34300425:C:T	22	34300425	34095037	34580658	T	C	0.03882	0.696118	-0.39457	0.06918	1.2e-08	trans
HS6ST2	chrX:132760716:A:G	X	132760716	131626482	133891282	G	A	0.44121	0.994263	-0.30341	0.018829	2.1e-58	cis
HSD17B14	chr19:48835841:T:C	19	48835841	48641116	48922604	C	T	0.13027	0.997484	-0.73447	0.033036	1.3e-109	cis
HSDL2	chr9:112447393:C:A	9	112447393	112090689	112899168	A	C	0.41953	0.972181	-0.63414	0.022909	3.1e-168	cis
HSPA1A	chr5:9160642:A:AAT	5	9160642	9077809	9210382	AAT	A	0.2543	0.925716	0.15049	0.027329	3.4e-08	trans
HSPA1A	chr6:31707724:G:A	6	31707724	25427574	33902801	A	G	0.12196	0.999757	-0.38858	0.034155	1.6e-30	cis
HSPA1A	chr11:123067152:T:C	11	123067152	122989975	123142607	C	T	0.35291	0.945433	-0.20799	0.024264	2.3e-18	trans
HSPA1A	chr16:136951:T:C	16	136951	126951	816994	C	T	0.00527	0.931046	1.1471	0.1634	9.6e-13	trans
HSPA2	chr5:6250705:G:A	5	6250705	6061551	6286389	A	G	0.064754	0.888522	-0.26925	0.047655	1.6e-08	trans
HSPA2	chr9:103960446:AT:A	9	103960446	103719319	104288432	AT	A	0.469004	0.952878	-0.12391	0.022657	4.5e-08	trans
HSPB1	chr1:226672901:C:T	1	226672901	226242298	226737012	T	C	0.006883	0.857505	-0.83836	0.14964	2e-08	trans
HSPB1	chr7:76290678:C:CTTTTA	7	76290678	75794761	77437278	CTTTTA	C	0.60085	0.950432	-0.46385	0.023411	1.1e-87	cis
HYAL1	chr3:50302212:G:A	3	50302212	47850618	53012626	A	G	0.013588	0.999906	-1.7676	0.096671	1.1e-74	cis
HYOU1	chr11:119057196:C:G	11	119057196	118931803	119347373	G	C	0.40478	0.937799	-0.21493	0.023846	2e-19	cis
ICAM1	chr9:133266456:T:C	9	133266456	133155599	133494915	C	T	0.77702	0.980818	0.27237	0.027674	5.1e-23	trans
ICAM1	chr19:10285007:A:G	19	10285007	10093993	10856373	G	A	0.2867	0.996068	0.58335	0.024615	3.7e-124	cis
ICAM2	chr3:98688089:G:C	3	98688089	98078030	99822275	C	G	0.45474	0.96439	-0.71487	0.022427	4e-238	trans
ICAM2	chr9:133264504:G:GAAACTGCC	9	133264504	133006719	133546303	GAAACTGCC	G	0.77554	0.980472	0.79289	0.027291	3.4e-211	trans
ICAM2	chr17:7176997:C:T	17	7176997	7132342	7198331	T	C	0.33921	0.991769	0.10463	0.023905	3.6e-10	trans
ICAM3	chr6:31281701:A:G	6	31281701	30194594	31774770	G	A	0.47305	0.996651	0.13661	0.022619	2.3e-10	trans
ICAM3	chr8:24292097:A:C	8	24292097	24212180	24529672	C	A	0.28703	0.920779	-0.22459	0.025659	4e-18	trans
ICAM3	chr13:48256465:A:C	13	48256465	47861618	48719989	C	A	0.22336	0.948347	-0.16269	0.02747	2.6e-09	trans
ICAM3	chr19:10346796:T:G	19	10346796	9971568	11137526	G	T	0.10818	0.926517	0.49301	0.037662	4.6e-39	cis
ICAM4	chr1:25484997:G:A	1	25484997	25135326	25559973	A	G	0.72118	0.995238	-0.19908	0.025087	1.7e-15	trans
ICAM4	chr6:135090090:T:C	6	135090090	134873801	135227501	C	T	0.28239	0.998498	-0.2156	0.025145	8.5e-18	trans
ICAM4	chr9:133278860:T:C	9	133278860	133006719	133543074	C	T	0.77321	0.963324	0.40862	0.027723	1.9e-49	trans
ICAM4	chr11:3651711:TC:T	11	3651711	3633535	3859569	T	TC	0.16116	0.785516	-0.19957	0.034602	2e-08	trans
ICAM4	chr19:10286991:C:T	19	10286991	10230613	10967266	T	C	0.014772	0.958981	-1.2234	0.093743	1.4e-39	cis
ICAM4	chr19:44814121:C:G	19	44814121	44725372	44997385	G	C	0.007778	0.847689	1.3766	0.14193	7.3e-23	trans
ICAM5	chr9:133266456:T:C	9	133266456	133153627	133494915	C	T	0.77702	0.980818	0.39265	0.027518	2.9e-67	trans
ICAM5	chr17:69106332:C:A	17	69106332	69026128	69332409	A	C	0.14824	0.991389	-0.19454	0.031607	1.7e-12	trans
ICAM5	chr19:10289628:G:A	19	10289628	10086182	11027096	A	G	0.46319	0.967541	0.80424	0.022538	1.3e-289	cis
ICOSLG	chr21:44227538:C:T	21	44227538	43931234	44351381	T	C	0.43307	1	0.38742	0.022523	2.4e-66	cis
IDI2	chr10:1016218:CAGG:C	10	1016218	753429	1298576	C	CAGG	0.57984	0.96168	-0.24288	0.023399	3e-25	cis
IDO1	chr8:39966178:G:T	8	39966178	39733042	40061998	G	T	0.417863	0.899486	0.17765	0.023938	1.2e-13	cis
IDS	chr12:101823942:C:A	12	101823942	101622834	101956558	A	C	0.58956	0.999673	-0.15235	0.022967	3.2e-11	trans
IDUA	chr4:1003198:G:T	4	1003198	68944	1504806	T	G	0.21702	0.985933	0.50533	0.027262	6.4e-77	cis
IFNAR1	chr3:130201948:C:A	3	130201948	129653776	130592343	C	A	0.041342	0.487046	-0.4791	0.08079	4.1e-09	trans
IFNAR1	chr21:33343393:G:C	21	33343393	33252870	33704531	C	G	0.36159	0.999177	-0.41551	0.023164	3.9e-72	cis
IFNG	chr5:64799447:G:A	5	64799447	64706424	65051896	A	G	0.48845	0.895973	-0.13437	0.024085	2.4e-08	trans
IFNGR1	chr6:137202859:C:T	6	137202859	136680403	137291092	T	C	0.006258	0.901934	2.0849	0.14776	3.3e-45	cis
IFNGR1	chr9:133257567:T:C	9	133257567	133182305	133543074	C	T	0.21876	0.996534	0.32464	0.027478	3.3e-32	trans
IFNGR2	chr21:33415005:A:G	21	33415005	33229681	34227963	G	A	0.428837	0.999688	1.0953	0.0222573	0	cis
IFNL1	chr14:76483185:C:G	14	76483185	76461379	76508312	G	C	0.68951	0.916236	0.15367	0.025097	9.2e-10	trans
IFNLR1	chr1:24159074:C:T	1	24159074	23659700	24209506	T	C	0.011668	0.992215	0.93026	0.10476	6.6e-19	cis
IFT20	chr10:50993084:A:G	10	50993084	49849969	51362553	G	A	0.003018	0.965297	-1.1958	0.20799	9e-09	trans
IGDCC4	chr13:42175812:T:C	13	42175812	41550671	42739611	C	T	0.024247	0.905434	-0.44626	0.07663	5.8e-09	trans
IGDCC4	chr15:65396929:T:C	15	65396929	64614697	66069569	C	T	0.25383	0.986289	0.37037	0.02578	8.4e-47	cis
IGF1R	chr9:133271182:T:C	9	133271182	133120654	133543074	C	T	0.77601	0.979462	0.51474	0.02765	1.6e-77	trans
IGF1R	chr15:98961900:C:G	15	98961900	98905489	99074211	G	C	0.54956	0.91663	0.17518	0.023241	2.3e-14	cis
IGF1R	chr16:85335663:G:A	16	85335663	85177966	85385666	A	G	0.006046	0.799965	0.8411	0.16106	3.1e-08	trans
IGF2R	chr4:78657097:T:C	4	78657097	78461351	78983470	C	T	0.11363	0.995727	-0.20558	0.035477	2.1e-09	trans
IGF2R	chr6:160092761:G:A	6	160092761	159633700	160253012	A	G	0.24247	0.953288	0.6124	0.026651	6e-118	cis
IGF2R	chr12:8910242:A:G	12	8910242	8871415	9180857	G	A	0.32302	0.97811	-0.18394	0.024248	1.3e-14	trans
IGFBP2	chr2:216508071:CAT:C	2	216508071	216371556	216575657	C	CAT	0.17412	0.987644	0.18815	0.030114	4e-10	cis
IGFBP3	chr4:7220526:G:A	4	7220526	7183327	7269169	A	G	0.72186	0.953928	0.14579	0.025616	1.5e-08	trans
IGFBP3	chr7:45923515:C:T	7	45923515	45889358	46162187	T	C	0.74914	0.918511	0.42176	0.02697	3.6e-55	cis
IGFBP3	chr16:1887711:C:T	16	1887711	1203805	2416845	T	C	0.003797	0.859479	-1.355	0.19425	3.2e-12	trans
IGFBP6	chr12:53103504:A:G	12	53103504	52880224	53369815	G	A	0.14016	0.938144	0.18421	0.033741	4.8e-08	cis
IGFBP7	chr4:57086796:C:T	4	57086796	56768896	57176329	T	C	0.95694	0.78131	-0.37715	0.063057	2.2e-09	cis
IGFBPL1	chr9:38406791:A:ATTAT	9	38406791	38280598	38515858	ATTAT	A	0.77239	0.918994	0.52719	0.02827	1e-77	cis
IGSF3	chr1:116691675:C:T	1	116691675	116537531	116762156	T	C	0.32599	0.994526	0.3056	0.023938	2.4e-37	cis
IGSF3	chr9:133255635:C:T	9	133255635	133182305	133522426	T	C	0.22063	0.994155	0.20165	0.027427	1.9e-13	trans
IGSF8	chr1:160132444:G:A	1	160132444	159947109	160185085	A	G	0.067221	0.993366	-0.38205	0.04535	1.3e-17	cis
IGSF8	chr11:130159766:T:C	11	130159766	130048519	130212685	C	T	0.38446	0.966751	-0.31838	0.023662	1.2e-41	trans
IL10	chr11:118008030:C:T	11	118008030	117938509	118113978	T	C	0.29129	0.965179	0.13875	0.025005	2.8e-08	trans
IL10RB	chr21:33288402:CACAG:C	21	33288402	33206930	33699764	C	CACAG	0.21482	0.967409	0.43323	0.027488	6e-56	cis
IL12B	chr3:188397894:C:A	3	188397894	188342620	188430544	A	C	0.19216	0.741355	0.33594	0.033488	3.6e-25	trans
IL12B	chr5:159366095:GT:G	5	159366095	158926049	159433698	G	GT	0.87624	0.784336	0.59334	0.038222	1.7e-55	cis
IL12B	chr6:31498018:C:A	6	31498018	28477231	32900413	A	C	0.14711	0.9968	0.23329	0.03179	6.2e-14	trans
IL12RB1	chr11:60385111:G:A	11	60385111	60047593	60729641	A	G	0.47008	0.961624	0.36934	0.022989	4.9e-59	trans
IL12RB1	chr19:18075557:A:G	19	18075557	17977106	18337863	G	A	0.35118	0.985653	-0.27376	0.023775	3.5e-31	cis
IL12RB2	chr1:204376023:T:G	1	204376023	204282519	204399944	G	T	0.1819	0.896643	0.1738	0.030923	1.9e-08	trans
IL12RB2	chr12:100430824:A:G	12	100430824	99718562	100685984	G	A	0.00476	0.773051	1.0037	0.18305	4.2e-08	trans
IL13RA1	chr7:155068429:AGG:A	7	155068429	154888171	155123609	A	AGG	0.807046	0.7152	0.185177	0.033015	2.03643e-08	trans
IL13RA1	chr13:86182615:G:C	13	86182615	85439888	87939371	C	G	0.003086	0.84281	-1.25062	0.216652	7.81088e-09	trans
IL13RA1	chrX:118770266:T:C	X	118770266	118234627	119512629	C	T	0.517481	0.998162	0.693891	0.018107	2.66795448754273e-321	cis
IL15	chr20:38731516:T:C	20	38731516	38545489	38925091	C	T	0.54263	0.905444	0.13337	0.023995	3.2e-08	trans
IL15RA	chr10:5960405:T:G	10	5960405	5869727	6160381	G	T	0.41174	0.998792	-0.33644	0.022998	1.9e-48	cis
IL16	chr15:81308110:T:G	15	81308110	80991876	81580101	G	T	0.21038	0.999387	-0.87966	0.027123	5.5e-232	cis
IL17C	chr10:66841710:A:G	10	66841710	66623496	66996192	G	A	0.032021	0.818685	-0.41726	0.070727	3.6e-09	trans
IL17D	chr13:20721826:G:C	13	20721826	20290742	21123682	C	G	0.015426	0.993903	-1.3256	0.092527	1.5e-46	cis
IL17F	chr6:52236941:T:C	6	52236941	52180537	52350836	C	T	0.127788	0.99673	-0.189477	0.0327188	6.99423e-09	cis
IL17RA	chr22:17105724:G:C	22	17105724	16899032	17214004	C	G	0.77575	0.961781	1.1328	0.026975	0	cis
IL17RB	chr3:53842191:A:G	3	53842191	53210716	54166782	G	A	0.75262	0.954866	-0.82647	0.027077	6.9e-205	cis
IL18	chr2:32264782:T:C	2	32264782	31304090	33024262	C	T	0.36896	0.949958	0.35195	0.023822	1.5e-49	trans
IL18	chr8:143561433:G:A	8	143561433	143391086	143643985	A	G	0.5522	0.970367	-0.18167	0.023187	4.1e-15	trans
IL18	chr16:3254626:C:G	16	3254626	3225623	3336189	G	C	0.26932	0.899346	0.14985	0.026718	8.5e-09	trans
IL18R1	chr2:102392250:T:C	2	102392250	101718976	102832865	C	T	0.50977	0.963022	-0.70876	0.023163	2e-202	cis
IL18RAP	chr6:29917028:T:G	6	29917028	28904454	32378122	G	T	0.28788	0.899974	-0.14379	0.02588	2.8e-08	trans
IL18RAP	chr11:125103141:G:A	11	125103141	124901448	125126196	A	G	0.70193	0.893741	0.14528	0.025777	1.7e-08	trans
IL18RAP	chr14:106777878:T:C	14	106777878	106262022	106892740	C	T	0.18521	0.990488	0.17183	0.028731	2.2e-09	trans
IL19	chr1:206838140:G:A	1	206838140	206778362	207019750	A	G	0.35306	0.925926	0.47722	0.024717	4.3e-83	cis
IL19	chr7:155493338:A:T	7	155493338	155422800	155505033	T	A	0.028777	0.863239	0.41146	0.071443	8.6e-09	trans
IL19	chr19:48703374:A:T	19	48703374	48581885	48761698	T	A	0.45307	0.992199	0.2527	0.022683	7.6e-29	trans
IL1A	chr6:32669698:G:A	6	32669698	31488226	32938553	A	G	0.080432	0.978472	-0.2729	0.042716	1.7e-10	trans
IL1R1	chr2:102170504:C:T	2	102170504	102046852	102655809	T	C	0.069662	0.969953	0.80315	0.044994	4.7e-73	cis
IL1R1	chr3:98688089:G:C	3	98688089	98529393	99060684	C	G	0.45474	0.96439	-0.27627	0.022827	6.1e-35	trans
IL1R2	chr2:102000742:T:C	2	102000742	101458364	102367610	C	T	0.42825	0.975784	-0.55617	0.022907	5.8e-129	cis
IL1R2	chr8:125469835:A:G	8	125469835	125423295	125523821	G	A	0.57011	0.967089	-0.22354	0.022699	2.2e-22	trans
IL1RAP	chr3:190633393:G:T	3	190633393	190527521	190867540	T	G	0.77026	0.876293	-0.475	0.028244	1.7e-63	cis
IL1RL1	chr2:102349607:G:A	2	102349607	100960209	102998228	A	G	0.42386	0.974799	-0.71905	0.023408	5.5e-207	cis
IL1RL1	chr5:1036950:AGT:A	5	1036950	973069	1090019	A	AGT	0.54434	0.880932	-0.13302	0.023827	2.8e-08	trans
IL1RL2	chr2:102224047:T:C	2	102224047	101286801	103052748	C	T	0.60641	0.959168	-0.45542	0.023124	9.2e-88	cis
IL1RL2	chr12:120988791:G:A	12	120988791	120610736	121060569	A	G	0.41386	0.974312	0.16981	0.023121	7e-15	trans
IL1RN	chr2:113077709:GT:G	2	113077709	112953139	113151948	G	GT	0.68531	0.908756	-0.17516	0.0251	2.6e-12	cis
IL20RB	chr3:136958803:T:C	3	136958803	136065234	137409243	T	C	0.309634	0.93547	-0.15652	0.025184	5.2e-10	cis
IL20RB	chr6:34755327:T:A	6	34755327	34505776	35484620	A	T	0.19874	0.97214	0.16697	0.028619	5.4e-09	trans
IL20RB	chr7:84488315:T:C	7	84488315	84317087	85084002	C	T	0.34004	0.707993	-0.16077	0.028279	1.4e-08	trans
IL22	chr11:80179243:C:G	11	80179243	80169243	80261512	G	C	0.02079	0.47163	-0.75481	0.11203	1.8e-11	trans
IL22RA1	chr19:48703374:A:T	19	48703374	48581885	48764454	T	A	0.45307	0.992199	-0.1438	0.022695	2.4e-10	trans
IL2RA	chr10:6037054:C:T	10	6037054	5978560	6159309	T	C	0.137357	0.936912	-0.450654	0.0324921	9.67609e-44	cis
IL2RG	chr6:31343894:C:T	6	31343894	29434646	32706898	T	C	0.30718	0.997406	0.13654	0.024403	2.2e-08	trans
IL31	chr11:91345286:GGTTA:G	11	91345286	90962282	91547000	G	GGTTA	0.010348	0.709222	-0.74281	0.13271	2.2e-08	trans
IL31RA	chr5:55917875:C:A	5	55917875	55041818	56204186	A	C	0.31423	0.947497	-0.47682	0.024979	2.5e-81	cis
IL32	chr12:7483197:G:A	12	7483197	7389550	7648162	A	G	0.613896	0.999447	-0.124612	0.0223034	2.30818e-08	trans
IL32	chr16:3146671:G:GT	16	3146671	2945702	3337182	GT	G	0.006768	0.713028	-1.28321	0.160158	1.1272e-15	cis
IL34	chr1:239574870:A:G	1	239574870	239564870	239747847	G	A	0.004465	0.793849	1.0443	0.18237	1.5e-08	trans
IL34	chr16:70660097:C:A	16	70660097	69509308	72505018	A	C	0.057193	0.996282	-0.92913	0.048307	1.7e-82	cis
IL36A	chr7:47099610:T:C	7	47099610	47028273	47177023	C	T	0.31857	0.963983	0.13485	0.024471	3.6e-08	trans
IL36G	chr19:2567049:G:C	19	2567049	2557049	2722581	C	G	0.014056	0.806682	-0.59004	0.10701	3.4e-08	trans
IL3RA	chr9:133276163:T:TGGTGCAGGCGCAGGAAAAAATTGTGGCAATTCCTCA	9	133276163	132897285	133543074	TGGTGCAGGCGCAGGAAAAAATTGTGGCAATTCCTCA	T	0.775246	0.969496	0.563161	0.0270832	4.92833e-96	trans
IL4R	chr5:91207705:G:A	5	91207705	91035233	91759631	A	G	0.11306	0.937194	-0.20564	0.036984	2e-08	trans
IL4R	chr6:32553671:C:T	6	32553671	27549486	33690159	T	C	0.005284	1	-0.91725	0.15584	5.9e-09	trans
IL4R	chr7:34901392:C:A	7	34901392	34818934	35322495	A	C	0.1181	0.938447	0.21226	0.036426	8.1e-09	trans
IL4R	chr16:27329414:T:C	16	27329414	27185333	27428071	C	T	0.47114	0.910565	-0.31312	0.023347	4.8e-41	cis
IL5	chr16:53066023:G:T	16	53066023	53056023	53522767	T	G	0.007132	0.780618	-0.797631	0.145918	4.59536e-08	trans
IL5RA	chr3:3108627:C:T	3	3108627	3049132	3215559	T	C	0.27523	0.877926	0.76435	0.026625	1.8e-182	cis
IL5RA	chr8:103538753:C:T	8	103538753	102894829	105384879	T	C	0.00632	0.905418	-0.80964	0.14718	1.9e-08	trans
IL5RA	chr17:16939677:G:A	17	16939677	16847831	16991000	A	G	0.37475	0.997203	0.19359	0.023098	9.2e-21	trans
IL6	chr1:154449054:T:C	1	154449054	154390755	154706591	C	T	0.38164	0.970805	0.21941	0.023349	5.5e-21	trans
IL6R	chr1:154454494:A:C	1	154454494	153414098	155117396	C	A	0.38953	0.999678	1.0675	0.021952	0	cis
IL6ST	chr3:98688089:G:C	3	98688089	98529393	99060684	C	G	0.45474	0.96439	-0.19064	0.022857	7.5e-17	trans
IL6ST	chr9:133271182:T:C	9	133271182	133120654	133543074	C	T	0.77601	0.979462	0.2403	0.02766	3.7e-18	trans
IL7	chr3:56815721:T:C	3	56815721	56804669	56918042	C	T	0.57762	0.995936	-0.13442	0.022774	3.8e-09	trans
IL7	chr7:80547085:CTA:C	7	80547085	80475118	80692736	C	CTA	0.070989	0.908063	-0.28082	0.045844	8e-10	trans
IL7	chr8:105569300:A:T	8	105569300	105490253	105591434	T	A	0.38375	0.999043	-0.13254	0.023149	1.2e-08	trans
IL7R	chr5:35873021:G:GT	5	35873021	35190214	36427581	GT	G	0.14493	0.98824	-0.95606	0.032284	3.9e-213	cis
IL7R	chr6:30970696:T:C	6	30970696	25966699	33865283	C	T	0.12684	0.995382	0.15191	0.033815	3e-08	trans
IL7R	chr9:133266456:T:C	9	133266456	133026821	133543074	C	T	0.77702	0.980818	0.55202	0.027438	3.5e-107	trans
IL7R	chr12:54158905:AG:A	12	54158905	54123292	54195509	A	AG	0.004297	0.642323	1.0649	0.20789	7.4e-09	trans
IMPA1	chr8:81652967:A:G	8	81652967	81343462	81867135	G	A	0.7017	0.952291	-0.33134	0.024858	1.6e-40	cis
INHBB	chr2:120548864:G:A	2	120548864	120523912	120609065	A	G	0.48689	0.994743	0.31612	0.02235	1.9e-45	cis
INHBC	chr6:161096109:A:G	6	161096109	160598714	161310042	G	A	0.006444	0.603551	1.1001	0.18167	2.1e-09	trans
INHBC	chr12:57449928:G:A	12	57449928	56813028	58106700	A	G	0.087905	0.999938	-0.81939	0.039209	1.2e-97	cis
INPP5D	chr2:233206296:T:C	2	233206296	233174179	233221910	C	T	0.37028	0.965261	-0.15777	0.023561	2.1e-11	cis
INSR	chr9:133276354:C:T	9	133276354	133153627	133494915	C	T	0.225503	0.970545	-0.2171	0.027717	4.3e-15	trans
IRAK4	chr12:43789419:C:T	12	43789419	43616717	44290888	T	C	0.058739	0.981436	0.256766	0.045751	1.99715e-08	cis
ISLR2	chr9:133274414:A:G	9	133274414	133026821	133549646	G	A	0.77676	0.980201	0.71491	0.027637	1.5e-148	trans
ISLR2	chr15:74318059:G:A	15	74318059	74248772	74732964	A	G	0.24201	0.975956	-0.28427	0.026726	7.8e-29	cis
ISM1	chr20:13468370:A:AC	20	13468370	13215501	13705505	AC	A	0.3527	0.958058	-0.22813	0.023836	1e-21	cis
ITGA11	chr15:68332303:A:C	15	68332303	68308713	68357921	C	A	0.91395	0.886164	0.37566	0.042432	7.7e-19	cis
ITGA11	chr15:68463822:G:C	15	68463822	68417541	68491939	C	G	0.36055	0.917575	-0.14449	0.024704	4.6e-09	cis
ITGA2	chr5:52974496:C:T	5	52974496	52856596	54049007	T	C	0.3949	0.983752	0.70715	0.02295	1.8e-205	cis
ITGA2	chr11:116831285:T:TTTC	11	116831285	116695684	117236506	T	TTTC	0.329177	0.951879	0.13525	0.024468	1.3e-09	trans
ITGA5	chr9:133262254:C:T	9	133262254	133155599	133543074	T	C	0.21861	0.995614	0.23934	0.027486	2.9e-18	trans
ITGA6	chr9:133278431:T:C	9	133278431	133153627	133494915	C	T	0.77956	0.999938	0.23694	0.027547	7.9e-18	trans
ITGAM	chr9:33116943:G:C	9	33116943	33098248	33196574	C	G	0.49088	0.958745	0.13491	0.022999	6.2e-09	trans
ITGAM	chr16:31334504:CCCTT:C	16	31334504	31052777	31379275	C	CCCTT	0.70688	0.928279	0.19761	0.025884	2.5e-14	cis
ITGAV	chr17:47249199:A:G	17	47249199	47221376	47791121	G	A	0.47906	0.982425	-0.14768	0.022736	8.3e-11	trans
ITGB1	chr9:133255635:C:T	9	133255635	133183381	133468510	T	C	0.22063	0.994155	0.16493	0.027415	1.8e-09	trans
ITGB2	chr9:33129609:A:G	9	33129609	33097799	33196574	G	A	0.58579	0.961127	0.13182	0.023154	2.6e-08	trans
ITGB2	chr16:31331922:T:C	16	31331922	31052777	31392223	C	T	0.72314	0.968555	0.16399	0.025618	1.5e-10	trans
ITGB2	chr21:44908184:T:C	21	44908184	44814216	44926251	C	T	0.75749	0.994976	0.19797	0.026076	4.6e-14	cis
ITGB5	chr3:124763647:TTTGTTGAAC:T	3	124763647	124653300	124940528	T	TTTGTTGAAC	0.060962	0.875672	0.29816	0.049928	2.3e-09	cis
ITGB5	chr11:72139110:CTA:C	11	72139110	71558860	72468480	C	CTA	0.89909	0.696232	0.55621	0.044275	2.6e-36	trans
ITGB6	chr2:160137064:GA:G	2	160137064	159716217	160334882	G	GA	0.43862	0.933882	0.2638	0.023483	2.4e-29	cis
ITGB6	chr9:133257567:T:C	9	133257567	133183381	133543074	C	T	0.21876	0.996534	0.15594	0.02747	1.3e-08	trans
ITGB7	chr1:43805985:T:C	1	43805985	43291898	44026640	C	T	0.67461	0.95301	-0.1375	0.024407	1.6e-08	trans
ITGB7	chr2:134322568:A:G	2	134322568	134218053	134399635	G	A	0.8783	0.81238	-0.24198	0.038276	1.2e-10	trans
ITGB7	chr3:186922204:G:A	3	186922204	186876547	186989446	A	G	0.11306	0.954599	0.27636	0.035864	3.2e-15	trans
ITGB7	chr12:53186347:T:C	12	53186347	52983747	53500562	C	T	0.17523	0.954072	0.21482	0.029866	3.3e-13	cis
ITGB7	chr15:58472984:T:G	15	58472984	58446318	58522760	G	T	0.84818	0.899757	-0.1785	0.032969	4.6e-08	trans
ITGB7	chr17:3726573:G:A	17	3726573	3627461	3768217	A	G	0.29668	0.982136	-0.38624	0.02492	2e-54	trans
ITGB7	chr17:7176997:C:T	17	7176997	7124193	7264884	T	C	0.33921	0.991769	0.20471	0.024104	2e-17	trans
ITIH1	chr2:204186171:C:T	2	204186171	204117914	204206813	T	C	0.774804	0.897589	-0.158505	0.0275972	9.27299e-09	trans
ITIH1	chr3:52799203:G:A	3	52799203	51916762	53160558	A	G	0.378982	0.999021	-0.175735	0.0225033	5.75043e-15	cis
ITIH3	chr2:238813817:C:T	2	238813817	238803817	238823817	T	C	0.013126	0.594338	0.7235	0.13048	4.2e-08	trans
ITIH3	chr3:52795617:G:A	3	52795617	48413704	53741784	A	G	0.13067	0.995024	-0.73027	0.033262	7.9e-107	cis
ITIH3	chr3:126522952:C:T	3	126522952	126487341	126909401	T	C	0.20864	0.949676	-0.28679	0.028107	1.8e-24	trans
ITIH4	chr3:52855755:C:T	3	52855755	50031292	53632683	T	C	0.32725	0.980814	0.28233	0.024468	4.5e-31	cis
ITM2A	chr14:94382864:C:T	14	94382864	94288903	94419828	T	C	0.19746	0.939097	-0.38912	0.029526	1.1e-39	trans
ITM2A	chrX:79367683:T:C	X	79367683	75588822	80736320	C	T	0.069279	0.817803	-0.30242	0.039565	2e-14	cis
ITPA	chr20:3213527:G:A	20	3213527	3095464	3571023	A	G	0.15821	0.99049	-0.68792	0.030711	4e-111	cis
JAM2	chr9:133257367:C:A	9	133257367	133236239	133543074	A	C	0.2193	0.99998	0.2216	0.027419	6e-16	trans
JAM3	chr11:134148761:T:C	11	134148761	134033571	134338278	T	C	0.403822	0.903028	-0.3021	0.024018	2.8e-36	cis
JUN	chr7:125841607:A:C	7	125841607	125691647	126196247	C	A	0.052229	0.549722	-0.41873	0.067536	5.7e-10	trans
JUN	chr10:100878913:G:A	10	100878913	100682616	101010276	A	G	0.005027	0.715715	1.0078	0.1837	4e-08	trans
KAZALD1	chr10:101062818:T:G	10	101062818	100918605	103464979	G	T	0.050979	0.78335	-1.5772	0.057013	1.2e-168	cis
KDR	chr3:98684125:C:T	3	98684125	98529393	99060684	T	C	0.45478	0.96431	-0.22627	0.022803	7.1e-24	trans
KDR	chr4:55115364:C:T	4	55115364	55077163	55189578	T	C	0.009559	0.97442	-1.6446	0.11532	4.5e-48	cis
KDR	chr6:32218864:C:T	6	32218864	30728970	32918885	T	C	0.039172	0.997949	-0.34835	0.057391	1.8e-10	trans
KDR	chr9:133264504:G:GAAACTGCC	9	133264504	132897285	133526814	GAAACTGCC	G	0.77554	0.980472	0.42408	0.027577	4e-54	trans
KEL	chr3:186937213:T:C	3	186937213	186877071	186978446	C	T	0.590633	0.96805	-0.259919	0.0224155	4.3421e-31	trans
KEL	chr3:187021889:G:A	3	187021889	186982069	187075244	A	G	0.403057	0.994014	-0.191108	0.0219719	3.38221e-18	trans
KEL	chr9:133264504:G:GAAACTGCC	9	133264504	133153627	133494915	GAAACTGCC	G	0.775537	0.980682	0.289327	0.0268156	3.85834e-27	trans
KHK	chr1:118893352:G:A	1	118893352	118497237	119156933	A	G	0.018149	0.500958	0.68157	0.11808	5.5e-09	trans
KHK	chr2:27100517:C:T	2	27100517	26786020	28041902	T	C	0.2957	0.999668	-0.23148	0.024577	4.2e-21	cis
KIF1C	chr6:137331295:A:T	6	137331295	137241220	137494108	T	A	0.007164	0.567597	0.92808	0.16768	3.1e-08	trans
KIR2DL2	chr6:31276053:G:A	6	31276053	25261792	33902801	A	G	0.614407	0.997636	-0.492693	0.0227548	5.79429e-104	trans
KIR2DL2	chr19:54740939:T:G	19	54740939	54689249	54882740	G	T	0.229209	1	0.55373	0.02626	1.05974e-98	trans
KIR2DL3	chr6:31272516:C:T	6	31272516	25265433	33943826	T	C	0.823167	0.995369	-0.691923	0.0287776	9.68278e-128	trans
KIR2DL3	chr19:54744332:C:G	19	54744332	54656747	54800165	G	C	0.109599	0.854914	0.514782	0.0379882	7.80369e-42	cis
KIR2DS4	chr19:54826121:C:T	19	54826121	50865730	55157683	C	T	0.469523	0.899765	-1.0829	0.023327	0	cis
KIR3DL1	chr6:29940273:C:T	6	29940273	25135154	33135828	T	C	0.010806	0.960728	0.90465	0.11176	2.6e-19	trans
KIR3DL1	chr19:54827411:A:T	19	54827411	50742501	55517688	T	A	0.39138	0.919947	-0.79948	0.02372	4.1e-252	cis
KIR3DL2	chr19:54816475:A:G	19	54816475	54745693	54926507	A	G	0.394084	0.960664	-0.18337	0.02311	2e-15	cis
KIRREL2	chr6:96011655:A:C	6	96011655	95430647	96655161	C	A	0.12074	0.928287	-0.25271	0.035576	6.6e-14	trans
KIRREL2	chr9:133266772:C:T	9	133266772	133045079	133549646	T	C	0.21994	0.994846	0.47661	0.027393	1.5e-75	trans
KIRREL2	chr19:35858431:G:A	19	35858431	35581342	37971753	A	G	0.048593	0.992344	-1.1758	0.051847	3.7e-120	cis
KIT	chr3:141485026:T:C	3	141485026	141309716	141675946	C	T	0.18017	0.914629	-0.24251	0.030403	1.5e-15	trans
KIT	chr3:148892553:C:T	3	148892553	148825377	148989419	T	C	0.89775	0.455474	0.45802	0.055899	2.1e-16	trans
KIT	chr11:126423293:G:T	11	126423293	126162625	126456355	T	G	0.86069	0.848282	-0.21016	0.03497	1.6e-09	trans
KIT	chr21:41148410:A:G	21	41148410	41122429	41184254	G	A	0.64505	0.998017	0.19193	0.023792	8.3e-16	trans
KITLG	chr15:38756030:C:T	15	38756030	38745565	38827913	T	C	0.18011	0.991561	-0.15239	0.028893	3.8e-08	trans
KITLG	chr20:45945077:A:G	20	45945077	45548395	46110769	G	A	0.063517	0.98298	0.4651	0.046162	7.3e-24	trans
KLB	chr4:39452673:G:A	4	39452673	38973077	40207226	A	G	0.41159	0.999202	-0.75433	0.022845	2.9e-239	cis
KLB	chr5:177093242:G:A	5	177093242	176886297	177392617	A	G	0.42697	0.998368	-0.26074	0.022635	3.7e-43	trans
KLB	chr17:68888738:G:A	17	68888738	68804606	68917152	A	G	0.53996	0.922684	0.15744	0.023256	8.5e-16	trans
KLK10	chr11:72139110:CTA:C	11	72139110	71628608	72468480	C	CTA	0.89909	0.696232	0.2441	0.044385	3.4e-08	trans
KLK10	chr19:51019947:T:C	19	51019947	50956787	51034785	C	T	0.64253	0.956926	0.71091	0.023695	1.1e-197	cis
KLK11	chr2:241789751:C:T	2	241789751	241722744	241814528	T	C	0.13124	0.960893	-0.19445	0.033762	5.7e-09	trans
KLK11	chr11:72139110:CTA:C	11	72139110	71628608	72468480	C	CTA	0.89909	0.696232	0.41223	0.044302	5.6e-21	trans
KLK11	chr19:51025576:C:T	19	51025576	51015576	51036591	T	C	0.067985	0.950878	-0.33299	0.045579	1.4e-13	cis
KLK12	chr15:57555718:G:A	15	57555718	57468209	57677335	A	G	0.04166	0.971765	-0.306986	0.0547634	2.07444e-08	trans
KLK12	chr17:36894450:T:C	17	36894450	36846535	36920684	C	T	0.661195	0.957221	0.128839	0.0234895	4.1358e-08	trans
KLK12	chr19:47138295:C:A	19	47138295	46662869	47264436	A	C	0.002998	0.845495	1.22572	0.21706	1.63332e-08	trans
KLK12	chr19:51032204:T:TCC	19	51032204	51004792	51056478	TCC	T	0.638932	0.909386	-1.08313	0.0237854	0	cis
KLK13	chr19:51035305:G:T	19	51035305	51010109	51056478	T	G	0.34106	0.995398	-0.39305	0.023898	4.7e-61	cis
KLK14	chr19:51081694:T:C	19	51081694	51060781	51166665	C	T	0.1085	0.999075	0.34909	0.036103	4.4e-22	cis
KLK15	chr11:118323626:G:T	11	118323626	118254438	118422668	T	G	0.002788	0.958519	1.2589	0.21776	1.4e-08	trans
KLK15	chr19:48703374:A:T	19	48703374	48582021	48764454	T	A	0.45325	0.992198	0.1877	0.022601	1.3e-16	trans
KLK15	chr19:50833210:A:G	19	50833210	50766470	50888296	G	A	0.20691	0.999651	-0.43104	0.027737	2.9e-54	cis
KLK3	chr19:50846460:T:C	19	50846460	50822325	50883907	T	C	0.442809	0.999701	-0.13802	0.022923	1.7e-09	cis
KLK4	chr19:50909070:C:G	19	50909070	50820489	50956660	G	C	0.079107	0.996579	0.48153	0.041432	3.2e-31	cis
KLK6	chr19:50968727:A:C	19	50968727	50938337	50988314	C	A	0.59402	0.889322	-0.15813	0.024032	5.2e-11	cis
KLK7	chr12:7574245:G:T	12	7574245	7432242	7704464	T	G	0.35119	0.946311	0.15648	0.024134	8.9e-11	trans
KLK7	chr19:50981734:T:C	19	50981734	50950038	51033406	C	T	0.48374	0.940396	0.25027	0.023372	9.3e-27	cis
KLK8	chr19:51002469:C:A	19	51002469	50975320	51033406	A	C	0.32252	0.969809	0.2022	0.024576	1.8e-16	cis
KLKB1	chr3:186736391:A:C	3	186736391	186643856	186870005	C	A	0.2957	0.999465	0.31393	0.024347	3.4e-41	trans
KLKB1	chr4:186257319:G:A	4	186257319	186106813	186334715	A	G	0.30461	0.997786	-0.49287	0.024787	6.8e-91	cis
KLRB1	chr6:31280657:A:G	6	31280657	31103632	31612124	G	A	0.79937	0.995444	0.15924	0.027887	1.1e-08	trans
KLRB1	chr15:50694416:G:A	15	50694416	50410162	51422510	A	G	0.070242	0.979947	0.35649	0.04509	2.6e-15	trans
KLRF1	chr6:31268902:C:T	6	31268902	29775571	32232629	T	C	0.46825	1	-0.19041	0.022764	6.6e-17	trans
KLRF1	chr6:33191121:C:T	6	33191121	32362063	33839541	T	C	0.48138	0.99554	0.14916	0.022529	3.6e-11	trans
KLRF1	chr12:10431777:AT:A	12	10431777	10330129	10605017	AT	A	0.342679	0.728111	0.15515	0.028183	2.9e-08	trans
KLRK1	chr12:10373949:T:C	12	10373949	10324378	10685072	T	C	0.268202	0.886436	0.46529	0.026692	3.7e-68	cis
KRT18	chr11:5675205:TTA:T	11	5675205	5596927	5707865	T	TTA	0.42124	0.910217	-0.14773	0.023887	6.7e-10	trans
KRT5	chr20:1570692:C:T	20	1570692	1560692	1634750	T	C	0.005035	0.77801	-1.0077	0.18337	4.5e-08	trans
KYAT1	chr9:81786983:G:A	9	81786983	81768908	81827474	A	G	0.006049	0.835301	-0.84663	0.15513	4.8e-08	trans
KYAT1	chr9:128816394:C:CA	9	128816394	128577515	129254064	CA	C	0.62328	0.918545	-0.21433	0.024442	1.8e-18	cis
KYNU	chr2:142957696:G:A	2	142957696	141840557	144225249	A	G	0.015131	0.995341	-1.193	0.092962	1.1e-37	cis
KYNU	chr12:7381962:AT:A	12	7381962	7356537	7488594	A	AT	0.13535	0.942013	-0.24701	0.034139	4.6e-13	trans
L1CAM	chr9:133251152:A:ACT	9	133251152	133153627	133494915	ACT	A	0.20574	0.932453	-0.45928	0.028886	5.9e-57	trans
L1CAM	chr11:72140463:T:C	11	72140463	71628608	72468480	C	T	0.059611	0.956381	-0.27838	0.048375	4.8e-09	trans
L1CAM	chrX:153882237:G:C	X	153882237	153309501	155705745	C	G	0.25116	0.987809	0.69603	0.021628	5.2e-232	cis
L3HYPDH	chr21:44080878:TA:T	21	44080878	43941007	44186324	T	TA	0.25468	0.909648	0.19033	0.027123	2.2e-12	trans
LACRT	chr7:7114878:A:T	7	7114878	6888971	7239111	T	A	0.028899	0.985066	0.42087	0.067223	3.8e-10	trans
LACTB2	chr14:94506437:G:T	14	94506437	94487391	94527387	T	G	0.049318	0.965721	-0.49618	0.052652	4.8e-21	trans
LAG3	chr1:109274570:A:G	1	109274570	109144298	109306778	G	A	0.053151	0.983952	-0.27669	0.049637	2.5e-08	trans
LAG3	chr8:33506389:CTT:C	8	33506389	33496389	33516389	C	CTT	0.008536	0.42614	1.0841	0.1975	4e-08	trans
LAG3	chr12:6776063:G:A	12	6776063	6765078	6806251	A	G	0.607	0.988116	0.15693	0.02339	2e-11	cis
LAIR1	chr19:54361936:C:T	19	54361936	54329821	54429648	T	C	0.21743	0.947397	-0.48047	0.027994	4e-66	cis
LAIR2	chr19:54502908:G:A	19	54502908	54374844	54755281	A	G	0.29964	0.980728	0.92373	0.024418	8.90000000000018e-311	cis
LAMA4	chr6:112219732:A:G	6	112219732	111077447	112435455	G	A	0.003128	0.987247	-1.08725	0.197438	3.65401e-08	cis
LAMB1	chr5:96886481:C:T	5	96886481	96644353	97151617	C	T	0.428596	0.973809	0.19039	0.023506	6e-17	trans
LAMB1	chr7:108103772:A:G	7	108103772	107873131	108856784	G	A	0.36453	0.96551	-0.52789	0.023632	2.9e-111	cis
LAMP1	chr13:113306530:G:A	13	113306530	113164978	113348459	A	G	0.01797	0.798321	-0.66133	0.09389	1.8e-12	cis
LAP3	chr12:7381962:AT:A	12	7381962	7356537	7488594	A	AT	0.13535	0.942013	-0.30213	0.034124	8.7e-19	trans
LAT	chr7:80547085:CTA:C	7	80547085	80460968	80711284	C	CTA	0.070989	0.908063	-0.31568	0.045951	6.3e-12	trans
LAT	chr8:105569300:A:T	8	105569300	105490253	105591434	T	A	0.38375	0.999043	-0.18146	0.023193	5.1e-15	trans
LAT	chr15:45463166:T:C	15	45463166	45453166	45473166	C	T	0.010932	0.386721	0.99973	0.18051	3e-08	trans
LAYN	chr11:111549715:T:C	11	111549715	111306441	111952732	C	T	0.010005	0.993845	-1.6617	0.11395	3.6e-48	cis
LBP	chr20:38355355:G:T	20	38355355	38317207	38750837	T	G	0.004911	0.987376	-1.0849	0.16212	2.2e-11	cis
LCAT	chr19:54280275:C:T	19	54280275	54235677	54337022	T	C	0.25761	0.860072	0.16609	0.029545	1.9e-08	trans
LCAT	chr22:21555991:T:C	22	21555991	21319070	21655003	C	T	0.37562	0.889386	-0.14229	0.024397	5.5e-09	trans
LCN2	chr9:128150312:G:A	9	128150312	128068358	128883634	A	G	0.007634	0.994982	-1.5722	0.13052	2e-33	cis
LCP1	chr12:7421559:A:G	12	7421559	7286256	7540565	G	A	0.16115	0.966255	-0.27522	0.031398	1.2e-23	trans
LCP1	chr13:46134156:T:C	13	46134156	45912617	46212584	T	C	0.103159	0.996313	1.4067	0.03645	0	cis
LDLR	chr11:116792991:G:A	11	116792991	116632465	117220044	A	G	0.72303	0.999584	-0.22003	0.024867	4.6e-19	trans
LDLR	chr19:44909976:G:T	19	44909976	44814773	44943400	T	G	0.077378	0.994718	0.45412	0.041904	1.4e-27	trans
LDLRAP1	chr8:36598848:A:G	8	36598848	35688374	36869888	G	A	0.01799	0.827409	-0.50011	0.090936	3.9e-08	trans
LECT2	chr5:135953415:C:T	5	135953415	135624382	136980160	C	T	0.36829	0.964141	0.94076	0.023477	0	cis
LECT2	chr9:124165818:CAACA:C	9	124165818	124155818	124175818	C	CAACA	0.011468	0.424985	0.77951	0.1539	3.2e-08	trans
LEFTY2	chr1:225890637:A:G	1	225890637	225677707	226153758	G	A	0.55184	0.946622	-0.46521	0.022998	4.2e-91	cis
LEG1	chr3:9682322:G:A	3	9682322	9672322	9844884	A	G	0.004206	0.627377	1.2094	0.20965	4.1e-09	trans
LEG1	chr15:88838476:G:A	15	88838476	88820604	88849703	A	G	0.004061	0.710268	1.1748	0.20935	5e-09	trans
LEG1	chr19:5831829:C:T	19	5831829	5509246	6006288	T	C	0.083176	0.971812	0.89179	0.041492	1.9e-102	trans
LEG1	chr19:48703374:A:T	19	48703374	48601123	48761883	T	A	0.45325	0.992198	0.15323	0.022652	1.4e-11	trans
LEPR	chr2:27508073:T:C	2	27508073	27153931	27952131	C	T	0.48239	0.995894	-0.14258	0.022535	2.5e-10	trans
LGALS1	chr22:37666105:C:G	22	37666105	37571706	38114518	G	C	0.25771	0.97812	-0.24405	0.025474	1e-21	cis
LGALS3	chr14:55159259:A:C	14	55159259	54820325	55554156	C	A	0.25768	0.989299	-0.39516	0.025383	8.7e-55	cis
LGALS3	chr19:5844332:C:T	19	5844332	5803220	5862932	T	C	0.14197	0.952241	-0.19196	0.032443	6.5e-10	trans
LGALS3BP	chr8:16196818:C:T	8	16196818	16070240	16484108	T	C	0.088728	0.977906	0.32418	0.039239	1.2e-16	trans
LGALS3BP	chr20:3692649:A:G	20	3692649	3486387	3792719	G	A	0.01248	0.99773	0.95652	0.098953	4.5e-22	trans
LGALS4	chr9:133263862:A:C	9	133263862	133065818	133515417	C	A	0.56844	0.999966	0.37215	0.022905	1.2e-59	trans
LGALS4	chr19:38776705:T:C	19	38776705	38224728	38950011	C	T	0.28139	0.977364	0.20244	0.025261	5.8e-16	cis
LGALS7_LGALS7B	chr9:133257521:T:TC	9	133257521	133161108	133481085	TC	T	0.4359	0.993986	0.17822	0.023088	1.1e-14	trans
LGALS7_LGALS7B	chr19:38769554:T:C	19	38769554	38231019	38956771	C	T	0.32992	0.96536	0.23724	0.02454	4.1e-22	cis
LGALS8	chr1:236538910:A:G	1	236538910	236509556	237001339	G	A	0.63418	0.999596	0.81582	0.023205	2.9e-269	cis
LGALS8	chr6:32599879:T:C	6	32599879	32218792	32992866	C	T	0.061173	0.996388	0.31465	0.04702	3.5e-12	trans
LGALS8	chr12:7589430:T:C	12	7589430	7462557	7689552	C	T	0.60921	0.946113	-0.13666	0.02357	1.1e-08	trans
LGALS9	chr17:27633297:CACACATGGA:C	17	27633297	27017243	27997257	C	CACACATGGA	0.26991	0.985828	-0.52922	0.02516	1.5e-98	cis
LGMN	chr12:8946399:G:GAAC	12	8946399	8871415	9321645	GAAC	G	0.31485	0.974602	0.31854	0.024371	9.2e-39	trans
LGMN	chr14:92839815:G:GT	14	92839815	92717192	92924146	GT	G	0.81333	0.829137	0.17743	0.031684	3.9e-08	cis
LHB	chr3:117609361:T:A	3	117609361	117509913	117634975	A	T	0.29206	0.936976	0.13857	0.025358	4.6e-08	trans
LHB	chr22:46979515:C:T	22	46979515	46773670	47180059	T	C	0.010188	0.727244	0.73859	0.13502	4.5e-08	trans
LIFR	chr5:38527126:T:G	5	38527126	38440823	38665151	G	T	0.56857	0.99687	-0.15876	0.022586	2.6e-12	cis
LIFR	chr9:133271182:T:C	9	133271182	133026821	133543074	C	T	0.77601	0.979462	0.42138	0.027663	2.1e-52	trans
LIFR	chr12:127665146:T:C	12	127665146	127632041	127693761	C	T	0.013717	0.909185	0.54209	0.10027	4.5e-08	trans
LILRA2	chr19:54578177:T:C	19	54578177	54384248	54779912	C	T	0.317023	0.986708	-1.16564	0.0233943	0	cis
LILRA3	chr2:113603903:C:A	2	113603903	113304651	114203687	A	C	0.012665	0.874928	0.59963	0.10659	1.4e-08	trans
LILRA3	chr19:54297564:G:A	19	54297564	53994339	54337022	A	G	0.25402	0.854803	1.1832	0.030358	0	trans
LILRA5	chr19:54307511:G:A	19	54307511	54121957	54336363	A	G	0.005551	0.990678	2.3921	0.14523	4.3e-61	cis
LILRA6	chr19:54244919:T:G	19	54244919	53961921	54370786	G	T	0.27787	0.942206	1.1101	0.025685	0	cis
LILRB1	chr6:31287161:A:G	6	31287161	25576918	33807624	G	A	0.099468	0.993623	0.61891	0.036739	9.6e-68	trans
LILRB1	chr19:54297564:G:A	19	54297564	53994339	54370786	A	G	0.25404	0.854802	0.64659	0.029936	2.2e-108	cis
LILRB1	chr19:54631705:C:T	19	54631705	54504855	54675335	T	C	0.46923	0.848646	-0.31578	0.023928	6.9e-41	cis
LILRB2	chr1:196844222:T:C	1	196844222	196380890	197350473	C	T	0.34267	0.437831	0.19161	0.035224	3.8e-08	trans
LILRB2	chr6:31356866:G:C	6	31356866	28477231	33004622	C	G	0.36488	0.935437	-0.14467	0.024268	1.9e-09	trans
LILRB2	chr19:54280275:C:T	19	54280275	53994339	54337022	T	C	0.25761	0.860078	1.2485	0.029415	0	cis
LILRB4	chr6:32552561:A:G	6	32552561	27015829	33902801	G	A	0.69337	0.446268	-0.66598	0.035264	1.1e-81	trans
LILRB4	chr19:54660452:A:G	19	54660452	54496826	54675084	G	A	0.073188	0.982608	0.40793	0.042671	5.9e-23	cis
LILRB5	chr19:54255803:T:C	19	54255803	53589882	54337022	C	T	0.098905	0.96772	-1.3002	0.038986	1.6e-243	cis
LMNB1	chr1:17087568:C:T	1	17087568	16851896	17151612	C	T	0.456136	0.922005	0.13348	0.023492	1.3e-08	trans
LMNB1	chr1:17311650:C:T	1	17311650	17236294	17361967	T	C	0.36414	0.864937	0.183	0.025139	3.3e-13	trans
LMOD1	chr1:201915540:A:G	1	201915540	201778734	202002583	A	G	0.487249	0.926474	-0.15745	0.023408	1.7e-11	cis
LPCAT2	chr16:55551487:A:C	16	55551487	55474346	55649423	C	A	0.1132	0.962682	-0.26823	0.035953	8.6e-14	cis
LPL	chr8:19997495:C:G	8	19997495	19859936	20123211	G	C	0.093454	0.993922	-0.32478	0.038586	3.9e-17	cis
LPO	chr17:58246317:C:T	17	58246317	58140642	59037153	T	C	0.11028	0.946457	-0.42211	0.037005	3.4e-31	cis
LPO	chr19:5828053:G:C	19	5828053	5762101	6006288	C	G	0.082024	0.968977	0.66447	0.041883	7.6e-57	trans
LPO	chr19:48703374:A:T	19	48703374	48593738	48761883	T	A	0.45307	0.992199	0.14431	0.022596	7.1e-11	trans
LRIG1	chr3:66384219:T:C	3	66384219	65952401	66658538	C	T	0.71885	0.997514	-0.92052	0.024516	1e-300	cis
LRP1	chr6:31417943:CT:C	6	31417943	29476373	32778159	C	CT	0.008938	0.472019	1.1689	0.17696	4e-11	trans
LRP11	chr6:149788159:C:T	6	149788159	148976536	150279239	T	C	0.81422	0.940318	0.6615	0.029863	4.7e-113	cis
LRP11	chr9:114331659:G:C	9	114331659	114285719	114536579	C	G	0.052962	0.997413	0.80885	0.050211	5.3e-63	trans
LRP11	chr9:114576152:T:C	9	114576152	114566152	114867422	C	T	0.022531	0.827382	0.47374	0.082175	5.1e-09	trans
LRPAP1	chr4:3524918:C:T	4	3524918	2976405	3579697	T	C	0.03367	0.994001	-1.1844	0.061412	7.2e-83	cis
LRPAP1	chr4:66735032:GA:G	4	66735032	66549821	66757554	G	GA	0.60654	0.724206	-0.15202	0.027341	2.5e-08	trans
LRPAP1	chr6:31417943:CT:C	6	31417943	28566768	32848497	C	CT	0.008938	0.472019	1.256	0.17706	9.2e-13	trans
LRPAP1	chr6:33971102:T:C	6	33971102	33959148	33981102	C	T	0.003331	0.8592	1.1698	0.20819	1.1e-08	trans
LRPAP1	chr7:6482832:CAAAAAAAAAAAA:C	7	6482832	6444555	6566885	C	CAAAAAAAAAAAA	0.41957	0.947309	0.14933	0.023374	2.6e-11	trans
LRRC25	chr3:99051081:G:A	3	99051081	98699311	99156908	A	G	0.24122	0.911075	-0.20342	0.027718	1.2e-13	trans
LRRC25	chr6:10533230:T:C	6	10533230	10455938	10570119	C	T	0.61233	0.952671	0.2833	0.023528	8.3e-34	trans
LRRC25	chr7:129137407:C:T	7	129137407	128988738	129155999	T	C	0.29371	0.987102	-0.16997	0.025025	1.4e-11	trans
LRRC25	chr11:60385111:G:A	11	60385111	60330187	60635955	A	G	0.47008	0.961624	0.15834	0.022996	5.7e-12	trans
LRRC25	chr19:18402007:TAGAAAAAAA:T	19	18402007	18326215	18552034	T	TAGAAAAAAA	0.16354	0.919873	-0.37727	0.031738	9.6e-33	cis
LRRC37A2	chr17:46568816:G:A	17	46568816	45189809	47223425	A	G	0.34985	0.880638	0.88012	0.025241	1.8e-266	cis
LRRC59	chr17:71736648:G:C	17	71736648	71684855	71955578	C	G	0.014111	0.707445	-0.616613	0.110824	2.63809e-08	trans
LRRN1	chr3:3766094:G:A	3	3766094	3659629	4046866	A	G	0.49528	0.929539	0.68474	0.022979	2.2e-195	cis
LSP1	chr11:1852991:C:T	11	1852991	1840583	1948956	T	C	0.29085	0.957417	0.19601	0.025079	5.4e-15	cis
LTA	chr6:31572980:A:C	6	31572980	25286782	33980025	C	A	0.013879	0.99604	-1.8045	0.09634	7.3e-79	cis
LTA	chr12:111495741:C:A	12	111495741	110370390	112741754	A	C	0.08946	0.93133	0.32064	0.041355	2.4e-15	trans
LTA	chr14:81500386:C:T	14	81500386	81333308	81610029	T	C	0.18772	0.906163	-0.16548	0.029922	2.2e-08	trans
LTB	chr6:29953707:C:G	6	29953707	29377440	32078084	G	C	0.31694	0.988375	-0.14474	0.023839	1.3e-09	trans
LTBR	chr12:6391677:G:A	12	6391677	6373483	6421328	A	G	0.86271	0.997491	-0.2886	0.033067	2.6e-18	cis
LXN	chr3:158616264:A:AT	3	158616264	157910424	158902408	AT	A	0.31399	0.983596	-0.15439	0.024273	2e-10	cis
LXN	chr3:186672838:C:T	3	186672838	186630979	186690108	T	C	0.5234	0.997481	0.13709	0.022719	1.6e-09	trans
LY6D	chr1:238252853:A:G	1	238252853	237861189	238386774	G	A	0.012948	0.810158	-0.59768	0.10858	3.2e-08	trans
LY6D	chr8:142794416:C:T	8	142794416	142197522	143145998	T	C	0.22918	0.997059	-0.34328	0.026525	2.6e-38	cis
LY75	chr2:159899834:G:A	2	159899834	158886649	161297531	A	G	0.24898	0.97536	0.80514	0.025437	6.3e-210	cis
LY75	chr6:31268902:C:T	6	31268902	29672701	32705671	T	C	0.46855	1	-0.11181	0.022597	9.4e-09	trans
LY75	chr9:133273734:C:T	9	133273734	133182305	133522426	T	C	0.2198	0.994654	0.1347	0.027217	1.4e-09	trans
LY9	chr1:160792994:T:G	1	160792994	160701934	161503006	G	T	0.27387	0.96284	0.69268	0.02575	1.2e-159	cis
LY96	chr17:7574620:G:C	17	7574620	7453029	7670842	C	G	0.8138	0.962844	-0.17473	0.029843	3.5e-09	trans
LYPD3	chr9:133252214:G:A	9	133252214	133153627	133494915	A	G	0.19021	0.959482	-0.2326	0.029538	7.6e-17	trans
LYPD3	chr11:72139110:CTA:C	11	72139110	71628608	72468480	C	CTA	0.89909	0.696232	0.38942	0.044162	5.5e-21	trans
LYPD3	chr11:126405507:C:T	11	126405507	126231558	126449875	T	C	0.27629	0.987554	-0.25792	0.025667	3.5e-24	trans
LYPD3	chr12:47958563:G:T	12	47958563	47881551	48388287	T	G	0.005382	0.909481	0.88491	0.16338	3.6e-08	trans
LYPD3	chr16:363747:A:G	16	363747	256891	401017	G	A	0.34597	0.964097	-0.1402	0.023914	1.2e-10	trans
LYPD3	chr18:31031022:C:T	18	31031022	30974271	31126767	T	C	0.69574	0.995795	0.14089	0.024182	8.5e-10	trans
LYPD3	chr19:43464117:A:G	19	43464117	43117280	43666265	G	A	0.11713	0.998666	-0.43834	0.034881	5.1e-38	cis
LYPD3	chr19:48703374:A:T	19	48703374	48588320	48764454	T	A	0.45307	0.992199	0.32231	0.022556	5.3e-46	trans
LYPD8	chr1:248759364:C:T	1	248759364	247865325	248951191	T	C	0.2495	0.970982	0.67614	0.026238	1.9e-147	cis
LYPD8	chr19:5844781:A:C	19	5844781	5801707	5867058	C	A	0.25524	0.994931	0.22828	0.025469	5.4e-21	trans
LYSMD3	chr8:58062755:A:G	8	58062755	58052755	58377729	G	A	0.006597	0.775267	-0.88152	0.16156	4.9e-08	trans
LYVE1	chr9:33125659:CGA:C	9	33125659	33094542	33229947	C	CGA	0.19076	0.932863	-0.16736	0.029653	1.6e-08	trans
LYVE1	chr11:126355981:C:G	11	126355981	126179527	126444225	G	C	0.098427	0.983571	0.45599	0.038036	3.2e-33	trans
LYZL2	chr12:70814094:C:T	12	70814094	70744484	71166022	T	C	0.013653	0.8424	-0.57403	0.10498	4.5e-08	trans
LZTFL1	chr9:34078089:T:C	9	34078089	33583588	34519577	T	C	0.404595	0.965144	-0.2327	0.023445	3e-23	trans
MAD1L1	chr11:44834463:C:A	11	44834463	44703753	44865480	A	C	0.022107	0.943526	0.422158	0.0764833	3.3975e-08	trans
MAGEA3	chr5:40947097:ATT:A	5	40947097	40937097	40957097	A	ATT	0.013285	0.378147	-0.872845	0.156468	2.42722e-08	trans
MAMDC2	chr2:237367692:A:G	2	237367692	237329160	237415684	G	A	0.29085	0.948813	-0.16746	0.025334	3.1e-11	trans
MAMDC2	chr9:70019256:A:G	9	70019256	69697475	70541312	G	A	0.18576	0.975558	0.25005	0.028767	3.4e-18	cis
MAMDC2	chr21:46124685:G:A	21	46124685	46082028	46495993	A	G	0.005346	0.722694	1.7066	0.17841	1.1e-21	trans
MAN1A2	chr11:61899971:C:T	11	61899971	61664364	62067906	T	C	0.26335	0.981667	-0.14278	0.025839	3.1e-08	trans
MAN1A2	chr19:51810615:T:C	19	51810615	51746225	52035522	C	T	0.19578	0.984087	-0.26546	0.028303	5.6e-21	trans
MAN2B2	chr4:6598285:A:G	4	6598285	6502917	6669235	A	G	0.382576	0.998397	-0.68888	0.023169	7.6e-196	cis
MAN2B2	chr12:101823942:C:A	12	101823942	101622834	101955887	C	A	0.410683	0.999673	0.2001	0.023186	1e-20	trans
MANSC1	chr12:12361543:A:G	12	12361543	12288890	12542654	G	A	0.045617	0.863752	0.69151	0.057002	6.8e-34	cis
MANSC4	chr6:32575084:A:G	6	32575084	29827511	33880307	G	A	0.22698	0.316248	-0.51513	0.046245	2e-36	trans
MANSC4	chr12:27770229:T:G	12	27770229	27253247	28257429	G	T	0.15793	0.979336	1.1937	0.031049	0	cis
MAP2K1	chr7:68203968:C:T	7	68203968	68163452	68470689	T	C	0.006682	0.867994	-0.83044	0.14963	2.9e-08	trans
MAP2K1	chr10:63080234:A:G	10	63080234	62925174	63980152	G	A	0.072677	0.584576	0.3089	0.05656	4.7e-08	trans
MAP4K5	chr14:50656506:G:T	14	50656506	50289532	50855533	T	G	0.043922	0.94832	-0.40915	0.055924	2.6e-13	cis
MAPK9	chr6:125211554:G:A	6	125211554	125175121	125221554	A	G	0.004934	0.649483	1.083	0.19506	2.9e-08	trans
MAPT	chr16:17766302:A:G	16	17766302	17629933	17972370	G	A	0.003603	0.98954	-1.02603	0.18562	3.24638e-08	trans
MARCO	chr2:118975372:G:T	2	118975372	118849294	119023729	T	G	0.14311	0.911819	0.24665	0.033449	1.4e-13	cis
MARCO	chr14:94506437:G:T	14	94506437	94487391	94527387	T	G	0.049318	0.965721	-0.42811	0.052672	3.6e-16	trans
MARCO	chrX:40718191:T:G	X	40718191	40496799	40788488	G	T	0.023998	0.976085	-0.33533	0.061611	4.5e-08	trans
MASP1	chr1:27370983:G:C	1	27370983	26805865	27804373	C	G	0.13931	0.970445	-0.42749	0.033303	2.6e-39	trans
MASP1	chr1:198862480:G:A	1	198862480	198571967	199260956	A	G	0.004817	0.806917	0.95268	0.1762	4.8e-08	trans
MASP1	chr2:3592552:C:T	2	3592552	3483933	3611729	T	C	0.26887	0.96676	0.28555	0.025679	3.8e-30	trans
MASP1	chr2:179874723:C:A	2	179874723	179717293	180002149	A	C	0.22013	0.87788	0.3484	0.029054	4.9e-35	trans
MASP1	chr3:187285707:A:G	3	187285707	187166958	187331708	G	A	0.86529	0.835268	-0.28585	0.035741	2.4e-16	cis
MASP1	chr8:143917037:C:T	8	143917037	143860231	144141529	T	C	0.02714	0.542312	-0.51066	0.092457	4.2e-08	trans
MASP1	chr14:94595248:T:G	14	94595248	94544811	94634403	G	T	0.4385	0.95372	0.13817	0.023263	1.7e-09	trans
MATN2	chr8:27904504:C:T	8	27904504	27584822	27984825	T	C	0.33343	0.971415	0.27349	0.024248	1.9e-29	trans
MATN2	chr8:97978993:A:G	8	97978993	97774633	98088430	G	A	0.2865	0.99678	0.4259	0.02438	9.9e-69	cis
MATN2	chr9:115126379:G:GT	9	115126379	115067479	115501170	GT	G	0.48633	0.958444	-0.17869	0.022915	2.7e-15	trans
MATN3	chr2:20007858:G:A	2	20007858	19852895	20478279	A	G	0.87883	0.8095	-0.62904	0.038452	3.8e-60	cis
MB	chr16:82301296:C:T	16	82301296	81839640	82388150	T	C	0.00481	0.675046	-1.0576	0.19162	3.5e-08	trans
MBL2	chr9:133257521:T:TC	9	133257521	133100409	133494915	TC	T	0.43605	0.993986	0.28451	0.022924	5e-53	trans
MBL2	chr10:52777079:T:G	10	52777079	52403631	52956365	T	G	0.342756	0.863132	-1.0884	0.025491	0	cis
MCAM	chr7:69914328:C:T	7	69914328	69347874	70634783	T	C	0.009431	0.829855	0.73671	0.13088	2.3e-08	trans
MCAM	chr9:133256781:T:C	9	133256781	133155599	133543074	C	T	0.21877	0.996867	0.24087	0.027443	2.1e-18	trans
MCEE	chr7:137698582:C:G	7	137698582	137604164	137816032	G	C	0.45504	0.912059	-0.13262	0.023626	2e-08	trans
MCTS1	chr6:32484011:G:C	6	32484011	30965451	33034628	C	G	0.31089	0.899952	-0.20627	0.025579	7.7e-16	trans
MDGA1	chr6:37698162:T:C	6	37698162	37122177	38725092	C	T	0.52632	0.941162	-1.0716	0.022551	0	cis
MDGA1	chr9:103341506:G:GA	9	103341506	103299225	103593093	GA	G	0.005978	0.6286	0.66173	0.18367	4.5e-08	trans
MDH1	chr12:7490189:A:C	12	7490189	7373402	7704464	A	C	0.32579	0.966735	0.20318	0.023788	1.3e-17	trans
MDH1	chr18:57125985:ACCAACGGAAGACCTGAGCAAC:A	18	57125985	56690503	57343115	A	ACCAACGGAAGACCTGAGCAAC	0.017475	0.885561	-0.50629	0.090786	2.4e-08	trans
MDK	chr6:160738593:G:A	6	160738593	160334917	161081804	A	G	0.01751	0.991347	-0.503291	0.0829491	1.29939e-09	trans
MEGF10	chr5:127295256:T:A	5	127295256	126548732	127614069	A	T	0.29077	0.957283	0.45586	0.025145	1.7e-73	cis
MEGF10	chr17:69086821:C:G	17	69086821	68926862	69335357	G	C	0.50934	0.941741	-0.18249	0.02358	1.6e-16	trans
MENT	chr1:151034061:G:A	1	151034061	150325917	151365398	A	G	0.38138	0.995599	-0.15748	0.023264	1.2e-11	cis
MENT	chr11:116791863:C:T	11	116791863	116616384	117239541	C	T	0.276492	0.999821	-0.19638	0.024773	1.3e-16	trans
MENT	chr19:44912921:G:T	19	44912921	44785026	45100220	T	G	0.18547	0.999927	0.5924	0.028601	2.1e-92	trans
MEP1A	chr9:133253728:A:T	9	133253728	132997070	133543074	T	A	0.21747	0.984849	0.40895	0.027702	3e-50	trans
MEP1A	chr18:32232898:G:A	18	32232898	32145865	32450289	A	G	0.23936	0.979243	-0.24695	0.026544	2.7e-21	trans
MEP1A	chr19:5844781:A:C	19	5844781	5766947	5867058	C	A	0.25499	0.994931	0.29376	0.025524	1.4e-32	trans
MEP1A	chr19:48703374:A:T	19	48703374	48581885	48764454	T	A	0.45325	0.992198	-0.2488	0.022702	6.1e-29	trans
MEPE	chr4:87824524:C:T	4	87824524	87652253	87980965	T	C	0.30269	0.969345	-0.19938	0.024997	1.4e-15	cis
MEPE	chr15:51031991:C:T	15	51031991	50410162	51312775	T	C	0.46363	0.984379	0.16204	0.023013	1.8e-12	trans
MERTK	chr2:111936935:G:A	2	111936935	111903046	112467673	A	G	0.002952	0.961915	-1.2229	0.2099	5.6e-09	cis
MERTK	chr11:89491285:A:C	11	89491285	89102724	90298618	C	A	0.5112	0.856682	0.19455	0.02439	1.5e-15	trans
MESD	chr8:30556125:A:G	8	30556125	30308599	30984383	G	A	0.96195	0.372681	-0.55818	0.09682	8.2e-09	trans
MESD	chr8:102631450:C:T	8	102631450	101908573	102655218	T	C	0.002966	0.917182	1.1499	0.20837	3.4e-08	trans
MET	chr7:116672385:C:G	7	116672385	116577853	117231615	G	C	0.63113	0.905729	-0.2308	0.024448	2.3e-21	cis
MET	chr9:133251249:A:G	9	133251249	133153627	133494915	G	A	0.20559	0.932567	-0.30784	0.02887	1.3e-26	trans
MFAP4	chr3:52539828:G:A	3	52539828	51915467	53210978	A	G	0.42454	0.982544	0.14614	0.022829	1.6e-10	trans
MFAP4	chr17:19330892:G:C	17	19330892	18989151	19524415	G	C	0.178326	0.918225	0.22312	0.031175	8.4e-13	cis
MFGE8	chr11:116791863:C:T	11	116791863	116616384	117239541	T	C	0.72355	0.999821	-0.18769	0.024872	3e-14	trans
MFGE8	chr15:88912537:C:G	15	88912537	88875658	89047733	G	C	0.11617	0.998522	0.36337	0.035803	2.2e-24	cis
MGMT	chr10:129708019:C:T	10	129708019	129439311	129738430	T	C	0.09537	0.993765	-0.40269	0.037713	1.3e-26	cis
MGMT	chr12:108867187:G:A	12	108867187	108679624	109133877	A	G	0.014081	0.877843	-0.57013	0.10196	3e-08	trans
MIA	chr4:55155229:G:GAA	4	55155229	55145229	55357660	GAA	G	0.006975	0.577076	-0.80811	0.17395	1.8e-08	trans
MIA	chr19:40778493:G:A	19	40778493	39795798	42944866	A	G	0.23371	0.996243	1.0017	0.025903	1.9e-294	cis
MICALL2	chr7:1467375:G:A	7	1467375	1347001	1575653	A	G	0.600552	0.784079	0.147841	0.0252695	4.89835e-09	cis
MIF	chr22:23929935:C:T	22	23929935	23822181	24146725	T	C	0.47157	0.981277	-0.24873	0.022732	7.3e-28	cis
MILR1	chr17:64448998:C:T	17	64448998	63513325	65029881	T	C	0.54194	0.491816	-0.60024	0.032444	1.7e-76	cis
MITD1	chr2:99073780:C:T	2	99073780	98719967	99544691	T	C	0.20332	0.976678	-0.1541	0.028197	4.6e-08	cis
MLN	chr1:205492095:G:C	1	205492095	205480383	205632548	C	G	0.62789	0.91547	0.13523	0.024174	2.1e-08	trans
MLN	chr2:221205237:G:A	2	221205237	221145287	221270054	A	G	0.21342	0.89633	-0.2793	0.028795	2.1e-23	trans
MLN	chr6:20665949:AC:A	6	20665949	20439673	20961582	A	AC	0.41491	0.968661	0.22892	0.023351	7.7e-23	trans
MLN	chr6:33772548:G:C	6	33772548	32650157	33938343	C	G	0.12596	0.997369	-0.42104	0.033665	3.6e-36	cis
MLN	chr6:116877184:G:C	6	116877184	116379949	117232623	C	G	0.49249	0.936644	0.13152	0.023133	1.7e-08	trans
MLN	chr18:57485966:A:C	18	57485966	57435577	57555084	C	A	0.2369	0.893794	0.1718	0.027976	1.5e-10	trans
MME	chr3:52818881:G:T	3	52818881	50234544	53571685	T	G	0.32573	0.990722	0.65116	0.024192	1.9e-158	trans
MME	chrX:78466063:T:G	X	78466063	73485250	79934622	G	T	0.013845	0.900402	0.43285	0.082137	1e-08	trans
MMP1	chr8:105569300:A:T	8	105569300	105490253	105639316	T	A	0.38375	0.999043	-0.14902	0.023118	7.3e-12	trans
MMP1	chr11:102834927:C:G	11	102834927	102564850	103015039	G	C	0.57232	0.962037	-0.40972	0.023041	4.4e-71	cis
MMP1	chr19:56087294:A:C	19	56087294	56059642	56150039	C	A	0.68962	0.993428	-0.14008	0.024178	4.5e-09	trans
MMP10	chr11:102770074:A:C	11	102770074	102639213	102806332	C	A	0.69983	0.921631	-0.18754	0.025427	1.6e-13	cis
MMP10	chr19:48708575:C:G	19	48708575	48639698	48761883	G	C	0.47981	0.922111	0.12754	0.023338	4.6e-08	trans
MMP12	chr11:102875061:T:C	11	102875061	102711830	102969682	C	T	0.025965	0.997948	-0.60438	0.071381	2.5e-17	cis
MMP13	chr11:102959076:G:C	11	102959076	102789764	102989051	C	G	0.36475	0.999074	-0.19678	0.023189	2.1e-17	cis
MMP3	chr11:102842889:T:C	11	102842889	102573942	103515948	C	T	0.65668	0.998397	0.53922	0.023602	1e-115	cis
MMP7	chr11:102527598:C:T	11	102527598	102119833	103275050	T	C	0.092277	0.994375	-0.98979	0.038581	2.7e-145	cis
MMP8	chr11:102713445:A:G	11	102713445	102025691	102795437	G	A	0.032758	0.997344	-0.81172	0.062887	4.1e-38	cis
MMP8	chr17:40010626:T:C	17	40010626	39924555	40108239	C	T	0.46048	0.999791	0.12333	0.022511	3.7e-08	trans
MMP9	chr11:73234296:C:T	11	73234296	73218181	73253270	T	C	0.88987	0.975754	0.30281	0.036671	1.5e-16	trans
MMP9	chr20:46027628:CTGTT:C	20	46027628	45504028	46160139	C	CTGTT	0.71593	0.906994	0.31976	0.026317	5.7e-34	cis
MNDA	chr20:20422009:C:T	20	20422009	20407154	20837514	T	C	0.003893	0.826138	-1.1598	0.19938	5.9e-09	trans
MOG	chr2:163156017:G:C	2	163156017	162406932	163793208	C	G	0.004202	0.857293	1.0296	0.1849	2.6e-08	trans
MPI	chr3:32944358:T:G	3	32944358	32859094	33634808	G	T	0.013644	0.832704	0.58957	0.10568	2.2e-08	trans
MPI	chr15:74900663:T:C	15	74900663	74343833	75666284	C	T	0.1686	0.992372	0.24772	0.030238	2.9e-16	cis
MPIG6B	chr7:80547085:CTA:C	7	80547085	80497170	80711099	C	CTA	0.070989	0.908063	-0.26352	0.045905	9e-09	trans
MPIG6B	chr15:97849799:C:T	15	97849799	97824073	97859799	T	C	0.003852	0.802487	-1.0886	0.19853	4e-08	trans
MRC1	chr2:160039811:C:G	2	160039811	159709770	160334882	C	G	0.429021	0.93677	0.13105	0.023543	2.6e-08	trans
MRC1	chr5:75053967:C:T	5	75053967	74937519	75860528	T	C	0.029923	0.991143	-0.38521	0.064988	3.1e-09	trans
MRC1	chr10:17920294:T:TAACAG	10	17920294	17781194	18018843	TAACAG	T	0.33914	0.754757	0.18676	0.027095	5.5e-12	cis
MRC1	chr11:89920655:C:A	11	89920655	89481579	90671827	A	C	0.037743	0.920407	0.35045	0.061442	1.2e-08	trans
MRI1	chr19:13764812:T:C	19	13764812	13658262	13816450	T	C	0.452577	0.824677	0.31254	0.025095	1.3e-35	cis
MSLN	chr16:760593:C:A	16	760593	567378	1046783	A	C	0.29006	0.954014	0.84447	0.02499	8.4e-251	cis
MSMB	chr10:46046326:A:G	10	46046326	44771301	49925934	G	A	0.52968	0.998614	0.99774	0.022242	0	cis
MSMB	chr11:12297432:T:G	11	12297432	12233843	12403550	G	T	0.006041	0.919841	0.73135	0.15258	3.7e-08	trans
MSR1	chr8:16183123:C:T	8	16183123	16129288	16637714	T	C	0.2035	0.986739	-0.34342	0.027759	4.1e-35	cis
MSR1	chr11:126401080:G:C	11	126401080	126163391	126450404	C	G	0.23331	0.929115	-0.15667	0.0275	1.4e-08	trans
MSR1	chr17:7176997:C:T	17	7176997	7124193	7237691	T	C	0.33921	0.991769	0.15735	0.024064	3.8e-11	trans
MSRA	chr8:10428300:T:C	8	10428300	10294032	10626600	C	T	0.41316	0.993811	0.16912	0.022814	1e-13	cis
MSRA	chr11:72139110:CTA:C	11	72139110	71628608	72468480	C	CTA	0.89909	0.696232	0.3199	0.044338	5.7e-13	trans
MST1	chr3:49629531:C:A	3	49629531	45957007	53210679	A	C	0.063338	0.997745	-1.2112	0.045823	1.8e-154	cis
MSTN	chr3:191800369:T:A	3	191800369	191633405	192100333	A	T	0.041998	0.99268	-0.30581	0.05586	4e-08	trans
MTHFSD	chr8:56793188:G:A	8	56793188	56015444	57296968	A	G	0.008956	0.78044	0.74589	0.13047	2.1e-08	trans
MTHFSD	chr16:86529523:G:T	16	86529523	86511178	86614236	T	G	0.34383	0.960593	0.38098	0.02413	3e-56	cis
MTIF3	chr17:73501590:A:G	17	73501590	73458358	73539287	G	A	0.513226	0.888838	-0.137537	0.023557	5.26854e-09	trans
MUC16	chr2:241793577:A:G	2	241793577	241723358	241814528	G	A	0.13129	0.95581	-0.208041	0.033199	3.69284e-10	trans
MYDGF	chr7:6482832:CAAAAAAAAAAAA:C	7	6482832	6420774	6585692	C	CAAAAAAAAAAAA	0.41994	0.947307	0.14342	0.023369	8.3e-10	trans
MYDGF	chr19:4674787:A:G	19	4674787	4633564	4747516	G	A	0.15258	0.900952	-0.36321	0.032968	3.2e-28	cis
MYLPF	chr2:196091841:C:T	2	196091841	195543788	196747185	T	C	0.003886	0.762912	-1.2106	0.20856	6.5e-09	trans
MYOC	chr1:171645230:T:C	1	171645230	171249790	172305163	C	T	0.25198	0.961362	-0.48053	0.026642	1e-72	cis
MYOC	chr8:142607143:G:A	8	142607143	142548109	142918870	A	G	0.96011	0.391601	0.4973	0.089734	3e-08	trans
MYOM3	chr1:243949842:G:T	1	243949842	243914788	244020266	T	G	0.15503	0.856447	0.19066	0.033442	1.1e-08	trans
MZB1	chr5:139389334:C:A	5	139389334	137650161	141216990	A	C	0.014385	0.996125	-1.8751	0.095081	1.5e-86	cis
MZB1	chr14:105745936:C:T	14	105745936	105485192	105939446	T	C	0.34947	0.622667	-0.23501	0.031465	3.7e-14	trans
MZB1	chr17:16945436:C:T	17	16945436	16847831	16983654	T	C	0.36571	0.999624	0.1341	0.02326	4e-09	trans
NAA80	chr3:50332633:G:GA	3	50332633	48360770	52088668	G	GA	0.440449	0.947693	0.20225	0.023346	4.6e-18	cis
NAAA	chr4:75935995:AT:A	4	75935995	75034808	76561815	A	AT	0.38038	0.974335	-0.58435	0.023116	2e-143	cis
NAAA	chr10:72932888:T:G	10	72932888	72047378	73823378	G	T	0.26226	0.966263	-0.13501	0.026148	2.3e-09	trans
NAAA	chr12:101825121:T:C	12	101825121	101621481	101955887	C	T	0.58425	0.978381	-0.24465	0.023315	6.6e-27	trans
NADK	chr1:1756186:T:C	1	1756186	1669993	1989807	C	T	0.25861	0.941679	-0.23764	0.026886	2.5e-19	cis
NADK	chr12:7400325:C:T	12	7400325	7361835	7489318	T	C	0.1669	0.990852	0.38977	0.030538	1.7e-37	trans
NAGK	chr2:71090845:A:T	2	71090845	70983127	71484222	T	A	0.34893	0.952009	-0.27202	0.024064	1.2e-29	cis
NAGPA	chr9:133254842:C:G	9	133254842	133182305	133522426	G	C	0.20521	0.965603	0.18198	0.02853	8.6e-11	trans
NAGPA	chr16:5029465:A:G	16	5029465	4929538	5108637	G	A	0.41689	0.894434	-0.54903	0.024124	7.7e-115	cis
NAGPA	chr21:15978661:C:T	21	15978661	15966248	16043962	T	C	0.003558	0.777059	-1.1501	0.21271	3.7e-08	trans
NAP1L4	chr3:49756320:A:G	3	49756320	47289879	51529276	G	A	0.036292	0.998831	0.4314	0.060053	6.8e-13	trans
NCAM1	chr11:112739992:G:T	11	112739992	112385206	112886440	T	G	0.10607	0.985316	0.25929	0.036391	1.3e-12	cis
NCAM1	chr11:113108781:G:GT	11	113108781	112945588	113305364	GT	G	0.46254	0.897205	-0.2922	0.02359	2.2e-35	cis
NCAM2	chr16:376432:T:C	16	376432	256891	401017	C	T	0.32369	0.999648	-0.24252	0.02395	1.3e-24	trans
NCAM2	chr21:21009984:C:T	21	21009984	20872394	21091646	T	C	0.77139	0.930518	0.27141	0.027579	4.7e-23	cis
NCAM2	chr21:21502728:C:T	21	21502728	21125107	21522688	T	C	0.30142	0.929933	-0.27381	0.025104	6.4e-28	cis
NCAN	chr19:19204371:G:A	19	19204371	18977449	19881754	A	G	0.4118	0.998821	0.17171	0.022559	2.4e-14	cis
NCK2	chr8:30556125:A:G	8	30556125	30308599	30984383	G	A	0.96195	0.372681	-0.55658	0.096533	8.1e-09	trans
NCR1	chr19:54908273:C:T	19	54908273	54709772	54944097	T	C	0.64178	0.940236	0.5921	0.02401	4e-134	cis
NCR3LG1	chr3:98688089:G:C	3	98688089	98529393	99060684	C	G	0.45482	0.96439	-0.27635	0.022749	5.2e-35	trans
NCR3LG1	chr9:133264504:G:GAAACTGCC	9	133264504	133153627	133543074	G	GAAACTGCC	0.224298	0.980471	-0.32295	0.027551	2.4e-32	trans
NCR3LG1	chr11:17368303:G:A	11	17368303	16969317	17413164	G	A	0.382837	0.922316	-0.35602	0.02412	4.6e-51	cis
NDRG1	chr8:43963774:AGAAACTTCTTTGT:A	8	43963774	42698189	48734563	A	AGAAACTTCTTTGT	0.011489	0.550687	-0.838749	0.138153	1.26981e-09	trans
NECAP2	chr20:18292198:G:A	20	18292198	17934137	19034477	A	G	0.008478	0.710608	0.779512	0.142061	4.08423e-08	trans
NECTIN1	chr9:133266456:T:C	9	133266456	133155599	133494915	C	T	0.777189	0.981429	0.262676	0.0271524	3.88419e-22	trans
NECTIN2	chr14:94509525:C:T	14	94509525	94487391	94527387	T	C	0.049246	0.967272	-0.436687	0.0513039	1.71317e-17	trans
NECTIN2	chr15:81898072:C:T	15	81898072	81888072	81908072	T	C	0.037362	0.959613	-0.328037	0.0592626	3.10678e-08	trans
NECTIN2	chr19:48703374:A:T	19	48703374	48581885	48764454	T	A	0.453073	0.99206	-0.151221	0.0220352	6.75772e-12	trans
NEFL	chrX:121447103:T:G	X	121447103	121287146	122363398	G	T	0.006183	0.493422	0.83356	0.15284	4.9e-08	trans
NELL1	chr11:20943239:T:C	11	20943239	20805265	21043336	C	T	0.093166	0.975178	0.70437	0.038932	3.4e-74	cis
NELL1	chr11:126396770:A:G	11	126396770	126189265	126443421	G	A	0.25318	0.926948	-0.15773	0.026715	2.6e-09	trans
NELL1	chr12:552490:A:G	12	552490	512838	567777	G	A	0.18635	0.999753	0.21895	0.028947	2.6e-15	trans
NELL1	chrX:112864498:A:G	X	112864498	112823699	113447572	A	G	0.420256	0.998345	0.14404	0.018871	1.1e-14	trans
NELL2	chr9:133273983:A:G	9	133273983	133158351	133494915	G	A	0.78019	0.999893	0.23909	0.027535	3.4e-18	trans
NELL2	chr11:95571417:C:T	11	95571417	95478766	95605846	T	C	0.10644	0.721777	0.24084	0.043256	2.1e-08	trans
NELL2	chr12:493080:C:T	12	493080	401206	530568	T	C	0.18753	0.972358	0.1621	0.028975	1.3e-08	trans
NELL2	chr19:7731037:C:T	19	7731037	7662623	7741037	T	C	0.009873	0.988977	0.87899	0.11299	5.1e-15	trans
NENF	chr5:95169962:G:A	5	95169962	94988941	95272135	A	G	0.004766	0.739784	1.0197	0.184886	3.48185e-08	trans
NEO1	chr5:79787211:C:A	5	79787211	79044541	80034068	A	C	0.003983	0.864853	-1.039	0.1848	1.9e-08	trans
NFASC	chr1:204840546:T:A	1	204840546	204705485	205022123	A	T	0.43924	0.933468	0.27703	0.023763	2.1e-31	cis
NFKB1	chr7:11938604:C:T	7	11938604	11806392	12048703	T	C	0.080562	0.930929	-0.2369	0.043321	4.5e-08	trans
NFKBIE	chr6:44264673:CAAG:C	6	44264673	44183049	44329344	C	CAAG	0.15476	0.979158	-0.44659	0.031635	3e-45	cis
NFKBIE	chr7:40272664:A:T	7	40272664	40113019	40454977	T	A	0.44967	0.839053	-0.15695	0.024837	2.6e-10	trans
NHLRC3	chr13:99659241:C:T	13	99659241	98826777	99869213	T	C	0.006579	0.964882	0.79039	0.14252	2.9e-08	trans
NID1	chr1:236098248:T:C	1	236098248	236029980	236146558	C	T	0.62437	0.840689	0.17799	0.025198	1.6e-12	cis
NID1	chr7:80547085:CTA:C	7	80547085	80441294	80699483	C	CTA	0.070989	0.908063	-0.27964	0.045933	1.1e-09	trans
NID1	chr10:19946534:C:G	10	19946534	19840605	20145458	G	C	0.7621	0.882264	0.24708	0.027809	6.1e-19	trans
NID2	chr7:80557424:A:C	7	80557424	80441294	80692969	C	A	0.073842	0.919868	-0.33089	0.044754	6.6e-14	trans
NID2	chr14:52021048:T:C	14	52021048	51858213	52227447	C	T	0.29766	0.969657	0.37613	0.025109	4.6e-51	cis
NID2	chr19:56111697:C:G	19	56111697	56059642	56150039	G	C	0.64356	0.947698	-0.12755	0.024014	1.4e-08	trans
NMI	chr2:151282902:G:A	2	151282902	150718035	152520512	A	G	0.38311	0.999545	-0.45634	0.022956	6.5e-88	cis
NMNAT1	chr14:106030608:A:ACTGTGCTCT	14	106030608	101387815	106361600	ACTGTGCTCT	A	0.44445	0.406705	-0.20763	0.03533	4.1e-09	trans
NMNAT1	chr17:28361641:G:A	17	28361641	27983270	28466565	A	G	0.71018	0.961718	-0.18827	0.024968	4.6e-14	trans
NMRK2	chr7:117353071:A:G	7	117353071	117223408	117788563	G	A	0.005896	0.750657	-0.90044	0.16469	4.6e-08	trans
NOTCH1	chr9:133256205:G:C	9	133256205	133120654	133549646	C	G	0.21867	0.996617	0.48706	0.027488	3e-70	trans
NOTCH2	chr1:146059902:A:G	1	146059902	145243242	149217666	G	A	0.144	0.910493	1.1513	0.033591	2e-258	trans
NOTCH2	chr1:149957192:T:C	1	149957192	149544699	151307944	C	T	0.045288	0.810842	0.57527	0.059465	2.5e-22	trans
NOTCH3	chr19:15138948:G:T	19	15138948	15077389	15384291	T	G	0.004545	0.926284	-1.77175	0.170052	2.03283e-25	cis
NPDC1	chr9:137047074:T:A	9	137047074	136965104	137153947	A	T	0.3425	0.941778	0.19347	0.024383	2.1e-15	cis
NPDC1	chr11:60511180:T:A	11	60511180	60454513	60748373	A	T	0.18103	0.784684	-0.193	0.032843	4.3e-09	trans
NPDC1	chr14:94499100:G:T	14	94499100	94487391	94527387	T	G	0.049881	0.997696	-0.30762	0.051787	2.8e-09	trans
NPDC1	chr15:85918584:C:G	15	85918584	85908584	85928584	G	C	0.007466	0.69415	-0.86744	0.15385	1.7e-08	trans
NPL	chr1:182803762:A:G	1	182803762	182599965	183807148	G	A	0.012334	0.991709	-1.3559	0.10189	2.2e-40	cis
NPTX1	chr1:27370868:C:G	1	27370868	27075914	27646748	G	C	0.038165	0.992677	-0.4217	0.059011	3.4e-16	trans
NPTX1	chr1:213764039:G:A	1	213764039	213714303	213811391	A	G	0.77207	0.816277	0.15851	0.029766	2.5e-09	trans
NPTX1	chr6:29954963:A:G	6	29954963	25690114	32716011	G	A	0.42753	1	-0.31382	0.022148	1.4e-51	trans
NPTX1	chr17:80682114:C:CA	17	80682114	80361064	80981918	CA	C	0.076992	0.982049	0.67288	0.042364	1.4e-61	cis
NPTX1	chr21:14981852:AT:A	21	14981852	14874845	15079324	A	AT	0.24845	0.850913	0.14846	0.02832	2.7e-08	trans
NPTX1	chr21:37484329:CT:C	21	37484329	37474329	37494329	C	CT	0.00673	0.375419	-1.0549	0.20563	4.7e-08	trans
NPTX2	chr7:98651775:T:TA	7	98651775	98529101	99086779	T	TA	0.245101	0.825451	-0.42793	0.028574	1.1e-50	cis
NPTX2	chr12:7418001:T:TA	12	7418001	7356889	7467692	TA	T	0.38273	0.985782	0.14181	0.023353	1.1e-09	trans
NPTXR	chr7:98613740:TACACACAC:T	7	98613740	98539474	98775283	T	TACACACAC	0.12565	0.668755	-0.26351	0.041368	4.4e-11	trans
NPTXR	chr22:38843682:C:G	22	38843682	38287864	39043719	G	C	0.077268	0.924822	1.6009	0.043275	9.6e-300	cis
NPY	chr5:177413083:G:GC	5	177413083	177137245	177492904	GC	G	0.27478	0.973811	-0.19732	0.025641	1.3e-14	trans
NPY	chr7:24283791:T:C	7	24283791	24215523	24350766	C	T	0.64438	0.948082	-0.14727	0.024239	1.2e-09	cis
NPY	chr11:116791863:C:T	11	116791863	116642583	117239541	T	C	0.72355	0.999821	-0.15691	0.024915	2.9e-10	trans
NRCAM	chr7:108326598:T:C	7	108326598	108039536	108768048	C	T	0.27193	0.998128	0.38326	0.02514	1.2e-52	cis
NRP1	chr1:230159329:TCTTAAAGTGTTCAGCACTCCC:T	1	230159329	230089862	230207382	T	TCTTAAAGTGTTCAGCACTCCC	0.17758	0.984649	0.1722	0.029655	5.4e-09	trans
NRP1	chr10:33188502:G:C	10	33188502	32901630	33378396	C	G	0.77692	0.905244	-0.37181	0.02843	3.6e-39	cis
NRP1	chr15:27638598:A:G	15	27638598	27625087	27692556	G	A	0.78753	0.952009	-0.15407	0.027811	4.1e-08	trans
NRP1	chr19:11234771:C:A	19	11234771	11163863	11333448	A	C	0.007413	0.993083	1.0263	0.13131	3.9e-15	trans
NRP2	chr2:205172194:C:T	2	205172194	204904703	205359750	T	C	0.59825	0.888704	0.14082	0.024721	1.2e-08	trans
NT5C	chr17:75131015:A:T	17	75131015	74946728	75605550	T	A	0.056562	0.844483	-0.61776	0.052572	6.8e-32	cis
NT5E	chr6:85486079:A:G	6	85486079	84668139	87123280	G	A	0.59977	0.909603	-0.61073	0.02422	7.4e-140	cis
NTF3	chr4:88317217:G:C	4	88317217	88305258	88376646	C	G	0.24181	0.85382	-0.15953	0.028567	2.2e-08	trans
NTF3	chr12:5570938:T:A	12	5570938	5519539	5617299	A	T	0.076687	0.998707	0.28465	0.042003	1.2e-11	cis
NTF3	chr15:87759617:G:T	15	87759617	87576336	87834853	T	G	0.45439	0.940155	-0.13225	0.023066	8.9e-09	trans
NTRK3	chr21:41248192:C:A	21	41248192	41234552	41315920	A	C	0.17562	0.995082	0.17371	0.029392	3.4e-09	trans
NUCB2	chr11:17277109:C:T	11	17277109	16829248	17450630	T	C	0.7787	0.908442	-0.63176	0.028398	9.9e-110	cis
NUDT10	chr2:179276874:T:G	2	179276874	179226824	179478089	G	T	0.009076	0.751169	-0.739304	0.133021	2.732e-08	trans
NUDT15	chrX:30351260:A:G	X	30351260	30117804	30500027	G	A	0.008243	0.542752	0.69751	0.12394	1.8e-08	trans
NUDT16	chr3:131213352:A:G	3	131213352	130786714	131611510	G	A	0.003264	0.855775	-1.4231	0.20683	6e-12	cis
NUDT16	chr5:1706900:G:A	5	1706900	1543027	1860541	A	G	0.006069	0.684717	1.0225	0.17446	4.6e-09	trans
NUDT16	chr18:23334221:C:T	18	23334221	23088702	23988159	T	C	0.0049	0.576965	-1.081	0.19466	2.8e-08	trans
NUDT2	chr1:2305258:A:G	1	2305258	2279589	2393999	G	A	0.85737	0.848676	0.1912	0.034568	1.9e-08	trans
NUDT2	chr9:34346284:C:T	9	34346284	33523063	35500592	T	C	0.44571	0.978889	0.43775	0.022814	4.9e-82	cis
NUDT5	chr10:12208862:A:G	10	12208862	12044127	12311301	G	A	0.42584	0.964076	-0.15441	0.023124	2.4e-11	cis
NXPH3	chr12:29355709:A:G	12	29355709	29114204	29487148	G	A	0.39014	0.929025	0.25773	0.024194	1.3e-26	trans
OBP2B	chr9:133215442:G:A	9	133215442	132979223	133549646	A	G	0.56377	0.955213	0.96734	0.0222	0	cis
OGFR	chr1:196714701:A:G	1	196714701	196369649	197287838	G	A	0.27638	0.662675	-0.16828	0.030606	3.8e-08	trans
OGFR	chr20:62813396:C:T	20	62813396	62803396	62823396	T	C	0.003523	1	-1.2409	0.18981	6.3e-11	cis
OGN	chr9:92336430:A:G	9	92336430	91828669	93460271	G	A	0.15631	0.981712	0.59805	0.031388	1.5e-80	cis
OLFM4	chr4:131261093:C:T	4	131261093	131162011	132816152	T	C	0.004774	0.806221	1.097	0.18935	2.2e-08	trans
OLFM4	chr13:53028327:G:A	13	53028327	52816956	53801862	A	G	0.19659	0.809338	-0.78366	0.031648	1.8e-135	cis
OLR1	chr12:10159313:C:G	12	10159313	10128579	10215872	G	C	0.18024	0.891684	0.17383	0.03108	2.2e-08	cis
OMD	chr3:52523992:T:C	3	52523992	51916762	53210978	C	T	0.45843	0.999181	0.14341	0.0225	1.6e-10	trans
OPTC	chr1:203498801:G:T	1	203498801	203256048	203530555	T	G	0.009591	0.997699	-1.204	0.11595	4.1e-25	cis
OPTC	chr2:88330792:A:G	2	88330792	88232520	88658585	G	A	0.12316	0.960373	-0.20841	0.034723	8.9e-10	trans
OPTC	chr5:104046360:G:A	5	104046360	103739547	104832427	A	G	0.016173	0.710992	-0.59554	0.10457	2.2e-08	trans
OPTC	chr20:39830989:C:CT	20	39830989	39351597	40119296	CT	C	0.010587	0.924601	-0.6427	0.1125	1.1e-08	trans
OSCAR	chr19:54097629:C:G	19	54097629	53961921	54204538	G	C	0.30544	0.978983	-0.82682	0.024795	3.7e-244	cis
OSM	chr4:179914966:CA:C	4	179914966	179796964	180050694	C	CA	0.3983	0.912693	-0.13148	0.023939	4e-08	trans
OSM	chr11:73234296:C:T	11	73234296	73218181	73253270	T	C	0.88987	0.975754	0.30164	0.036664	1.9e-16	trans
OSMR	chr5:38849281:C:T	5	38849281	38632316	39326335	T	C	0.19806	0.945652	-0.603	0.028897	5.9e-97	cis
OSTN	chr1:200031019:C:T	1	200031019	199289964	200178397	T	C	0.036202	0.977313	-0.337083	0.0587768	9.75304e-09	trans
OXCT1	chr10:79341077:T:C	10	79341077	79331077	79354429	C	T	0.004493	0.704094	-1.1702	0.20402	9.2e-09	trans
OXCT1	chr12:7381962:AT:A	12	7381962	7356537	7578811	A	AT	0.13531	0.942012	-0.21823	0.033973	1.4e-10	trans
OXT	chr1:61521295:AAT:A	1	61521295	61456718	61632759	A	AAT	0.33123	0.920113	0.13401	0.024834	2.7e-08	trans
OXT	chr12:111681367:T:C	12	111681367	109692967	113516243	C	T	0.21253	0.99562	-0.13506	0.027771	3.3e-09	trans
OXT	chr20:3069244:T:G	20	3069244	2730312	3109706	G	T	0.50372	0.714882	0.78646	0.0265	4.3e-193	cis
PADI2	chr17:16989607:AAG:A	17	16989607	16582529	17256893	A	AAG	0.003495	0.819755	1.2156	0.20774	4.9e-09	trans
PADI4	chr1:17346607:C:T	1	17346607	17227472	17670720	T	C	0.60355	0.92448	-0.40128	0.024042	1.5e-62	cis
PAEP	chr9:135580082:G:A	9	135580082	135480827	135610269	A	G	0.034937	0.977635	1.14563	0.0594361	8.71164e-83	cis
PAFAH1B3	chr14:65813085:C:T	14	65813085	65179686	65831912	T	C	0.10176	0.738089	0.24469	0.043277	1.6e-08	trans
PALM	chr19:719295:C:G	19	719295	631893	763668	G	C	0.22589	0.984463	0.2975	0.027215	7.8e-28	cis
PAM	chr3:128954165:C:A	3	128954165	128705960	128964165	A	C	0.016197	0.566185	0.64834	0.11936	4.7e-08	trans
PAM	chr5:102863669:T:C	5	102863669	102308524	103364261	C	T	0.23517	0.965098	-0.21213	0.026623	1.6e-15	cis
PAPPA	chr11:57399974:G:A	11	57399974	56811617	57847874	A	G	0.81566	0.999782	0.3641	0.029066	4.9e-36	trans
PARK7	chr1:7962047:C:T	1	7962047	7756287	8130323	T	C	0.006691	0.862323	-1.39271	0.145714	1.20226e-21	cis
PARP1	chr14:100230645:G:T	14	100230645	99980720	100312204	T	G	0.022934	0.817138	0.46019	0.082649	2.5e-08	trans
PCBD1	chr1:118893352:G:A	1	118893352	118527256	119156933	A	G	0.018149	0.500958	0.642	0.11808	4.5e-08	trans
PCBD1	chr3:25022530:G:A	3	25022530	24984319	25037980	A	G	0.39623	0.971336	-0.13181	0.023385	1.8e-08	trans
PCBD1	chr12:7421785:G:A	12	7421785	7361835	7540565	A	G	0.16678	0.985883	0.28017	0.030695	6.9e-20	trans
PCDH1	chr9:133277095:C:T	9	133277095	133182305	133522426	T	C	0.2196	0.983049	0.26588	0.027576	5e-22	trans
PCDH1	chr14:105968272:A:C	14	105968272	105768248	106810875	C	A	0.23613	0.5946	0.31015	0.03417	1.2e-19	trans
PCDH12	chr5:141957561:C:T	5	141957561	141838958	142005398	C	T	0.187758	0.99856	-0.29625	0.029238	1.4e-24	cis
PCDH12	chr9:133256508:C:T	9	133256508	133155599	133543074	T	C	0.21909	0.99621	0.30856	0.027455	1.5e-29	trans
PCDH17	chr9:133257129:G:A	9	133257129	133120654	133549646	A	G	0.21829	0.993771	0.51592	0.027547	4.8e-79	trans
PCDH17	chr13:59458948:T:C	13	59458948	59210224	59525420	C	T	0.16214	0.979248	0.35457	0.03058	1.7e-32	trans
PCDH9	chr13:67136759:TTAA:T	13	67136759	66045015	67567531	T	TTAA	0.18263	0.896479	0.42122	0.03083	1.6e-42	cis
PCOLCE	chr7:100637885:G:A	7	100637885	100149577	100895076	A	G	0.20204	0.967463	-0.24134	0.02851	2.5e-17	cis
PCSK7	chr11:117205992:T:C	11	117205992	116646565	117240729	C	T	0.631421	0.950506	-0.341942	0.0230779	1.14025e-49	cis
PCSK9	chr1:55051671:C:T	1	55051671	55009425	55294840	T	C	0.73728	0.835149	0.22243	0.027974	1.6e-15	cis
PDCD1	chr2:241859600:CG:C	2	241859600	241798108	242167853	C	CG	0.60151	0.924706	-0.17763	0.023982	1.3e-13	cis
PDCD1LG2	chr3:98688089:G:C	3	98688089	98117056	99414719	C	G	0.45474	0.96439	-0.50193	0.022806	3e-114	trans
PDCD1LG2	chr5:132358024:C:CA	5	132358024	132208523	132649878	CA	C	0.60813	0.830006	0.15392	0.024979	3.8e-10	trans
PDCD1LG2	chr9:5514839:T:C	9	5514839	5323338	5536124	C	T	0.64834	0.930973	0.447	0.024084	1.4e-84	cis
PDCD1LG2	chr9:5549474:C:T	9	5549474	5539474	6145887	T	C	0.006319	0.866009	-0.81619	0.1521	7e-09	cis
PDCD1LG2	chr9:133256264:G:A	9	133256264	133153627	133494915	A	G	0.20188	0.998995	-0.23672	0.028526	1.9e-17	trans
PDCD1LG2	chr17:7176997:C:T	17	7176997	7128503	7293804	T	C	0.33921	0.991769	0.12234	0.024092	7.6e-09	trans
PDCD5	chr19:32579738:TA:T	19	32579738	32528740	32937161	T	TA	0.9018	0.830229	0.52984	0.042144	3e-36	cis
PDCD6	chr1:56928943:C:G	1	56928943	56833554	56993190	G	C	0.50088	0.926772	-0.13323	0.023122	1.7e-10	trans
PDCD6	chr5:277187:A:G	5	277187	2041	962519	G	A	0.063078	0.986839	-1.7457	0.046018	2.09999984216899e-317	cis
PDCD6	chr6:138349883:C:T	6	138349883	138313620	138475398	T	C	0.079063	0.879205	-0.2243	0.044534	2.4e-09	trans
PDE5A	chr4:119655663:T:C	4	119655663	119018773	119888980	C	T	0.29223	0.998332	-0.26172	0.024578	3.1e-26	cis
PDGFA	chr3:56815721:T:C	3	56815721	56804669	56918042	C	T	0.57762	0.995936	-0.17755	0.022816	7.8e-15	trans
PDGFA	chr7:80547085:CTA:C	7	80547085	80459768	80698707	C	CTA	0.070989	0.908063	-0.3513	0.045952	1.6e-14	trans
PDGFA	chr8:105569300:A:T	8	105569300	105490253	105591434	T	A	0.38375	0.999043	-0.17311	0.023191	7.4e-14	trans
PDGFB	chr3:56815721:T:C	3	56815721	56804669	56907113	C	T	0.57762	0.995936	-0.15032	0.022824	4.8e-11	trans
PDGFB	chr7:80563909:G:C	7	80563909	80460968	80711284	C	G	0.074294	0.921117	-0.35543	0.044721	1.7e-15	trans
PDGFB	chr8:105569300:A:T	8	105569300	105490253	105639316	T	A	0.38375	0.999043	-0.15838	0.023194	8.5e-12	trans
PDGFC	chr9:114331659:G:C	9	114331659	114239989	114628161	C	G	0.052962	0.997413	-0.37318	0.050332	1.2e-13	trans
PDGFRA	chr1:57701609:G:A	1	57701609	57688686	57736026	A	G	0.006131	0.849822	-0.92436	0.15455	8.9e-09	trans
PDGFRA	chr4:54273604:T:C	4	54273604	54110649	54306367	C	T	0.1465	0.998281	-0.44699	0.032061	1.5e-44	cis
PDGFRA	chr12:103659331:C:T	12	103659331	103609739	103688178	T	C	0.11459	0.92546	0.20513	0.03694	2.1e-08	trans
PDGFRA	chr12:103757012:T:A	12	103757012	103734672	103941333	A	T	0.45883	0.876536	0.2233	0.024226	1.9e-20	trans
PDGFRB	chr5:150128912:C:T	5	150128912	149883354	150303732	T	C	0.42895	0.997102	1.2112	0.02244	0	cis
PDIA4	chr8:4314810:A:G	8	4314810	4207856	4389484	G	A	0.0126	0.988692	0.57598	0.10195	1.6e-08	trans
PDZK1	chr3:186623474:T:C	3	186623474	186513666	186643346	T	C	0.183185	0.858741	-0.18319	0.031288	4.9e-09	trans
PDZK1	chr6:32350607:A:G	6	32350607	31597297	33060764	G	A	0.046229	0.99945	-0.3023	0.052853	9.4e-09	trans
PEAR1	chr1:156913701:G:A	1	156913701	156857624	157121949	A	G	0.45115	0.993902	-0.32823	0.022303	7.1e-51	cis
PEAR1	chr9:133255635:C:T	9	133255635	132997070	133549646	T	C	0.22063	0.994155	0.52414	0.027334	1.1e-84	trans
PECAM1	chr9:133274414:A:G	9	133274414	132897285	133549646	G	A	0.77676	0.980201	0.80439	0.02751	5.3e-188	trans
PECAM1	chr17:7173030:C:T	17	7173030	7120664	7237691	T	C	0.33189	0.926325	0.14578	0.02499	1.3e-09	trans
PENK	chr8:56452747:C:T	8	56452747	56097576	56655060	T	C	0.33621	0.947393	-0.26602	0.024373	1e-27	cis
PENK	chr8:56884702:T:A	8	56884702	56812378	56968288	T	A	0.343394	0.893366	-0.15494	0.025118	7e-10	cis
PF4	chr3:56815721:T:C	3	56815721	56804669	56907113	T	C	0.422638	0.995936	0.12837	0.022806	1.9e-08	trans
PF4	chr7:80563909:G:C	7	80563909	80453636	80692736	C	G	0.074294	0.921115	-0.33956	0.044678	2.8e-14	trans
PF4	chr8:105569300:A:T	8	105569300	105490253	105591434	T	A	0.38345	0.999043	-0.12853	0.023201	3e-08	trans
PGD	chr1:10388539:C:T	1	10388539	9827862	10593404	T	C	0.09294	0.985762	0.5747	0.03857	3.1e-50	cis
PGF	chr14:75002247:G:C	14	75002247	74666990	75215477	C	G	0.17942	0.956574	0.17628	0.030283	5.7e-09	cis
PGLYRP1	chr6:31360023:C:T	6	31360023	26363218	33773784	T	C	0.063431	0.997364	0.28817	0.046026	1.3e-10	trans
PGLYRP1	chr11:44086197:A:G	11	44086197	44004724	44279934	G	A	0.34531	0.966869	0.14952	0.024233	2.7e-10	trans
PGLYRP1	chr17:39984674:A:C	17	39984674	39925407	40106975	C	A	0.43066	0.98071	-0.13156	0.022784	6.5e-09	trans
PGLYRP1	chr19:46017687:T:A	19	46017687	45996321	46208791	A	T	0.5032	0.962273	-0.31416	0.022996	8.7e-43	cis
PGLYRP2	chr19:15470494:AC:A	19	15470494	13800617	15812995	A	AC	0.2674	0.896221	-1.1088	0.026507	0	cis
PGLYRP4	chr1:153341677:C:A	1	153341677	153205204	153372049	C	A	0.147536	0.998524	0.26213	0.031944	2.3e-16	cis
PGR	chr20:1915598:A:G	20	1915598	1884162	1935382	A	G	0.365389	0.929141	0.3055	0.024131	1e-36	trans
PIGR	chr1:206931468:T:C	1	206931468	206654990	207406718	C	T	0.099075	0.987695	-0.57215	0.038112	4.6e-51	cis
PIGR	chr9:133255635:C:T	9	133255635	133183381	133543074	T	C	0.22063	0.994155	0.20134	0.027369	7.5e-14	trans
PIGR	chr19:5844781:A:C	19	5844781	5801707	5867058	C	A	0.25524	0.994931	0.15543	0.025455	3.4e-10	trans
PIK3AP1	chr10:96620380:T:C	10	96620380	96433420	96661144	C	T	0.120168	0.997423	-0.203267	0.0330721	7.93707e-10	cis
PIK3AP1	chr10:96788957:ATAGAAGT:A	10	96788957	96731166	96955480	A	ATAGAAGT	0.195617	0.968073	-0.255451	0.0279955	7.19283e-20	cis
PIK3IP1	chr22:31291079:C:T	22	31291079	30502228	32209817	T	C	0.010054	0.997904	-1.6506	0.11177	2.4e-49	cis
PILRA	chr7:100374211:A:G	7	100374211	98837593	101282922	G	A	0.40778	0.998326	1.0065	0.02182	0	cis
PKD2	chr4:88040584:A:C	4	88040584	87585995	88223937	C	A	0.24406	0.972999	-0.23621	0.026374	3.4e-19	cis
PKLR	chr3:49756320:A:G	3	49756320	47289879	51529276	G	A	0.036363	0.999316	0.361515	0.059022	9.06358e-10	trans
PLA2G10	chr6:30108066:T:C	6	30108066	25561588	33663223	C	T	0.88992	0.982739	-0.22505	0.036634	8.1e-10	trans
PLA2G10	chr8:142683461:G:C	8	142683461	142564743	142827291	C	G	0.26178	0.984937	-0.25203	0.025733	1.2e-22	trans
PLA2G10	chr9:133274414:A:G	9	133274414	133155599	133494915	G	A	0.77676	0.980201	0.15395	0.027681	2.6e-08	trans
PLA2G1B	chr12:120327837:T:C	12	120327837	119708130	120939847	C	T	0.034521	0.99659	-0.68848	0.061012	1.7e-29	cis
PLA2G1B	chr16:88909576:C:G	16	88909576	88823450	88954115	G	C	0.13853	0.771028	-0.20086	0.036853	4.3e-08	trans
PLA2G2A	chr1:19960373:A:T	1	19960373	19824424	20133167	T	A	0.18445	0.972023	-0.4237	0.029441	6.2e-47	cis
PLA2G7	chr6:46709361:C:A	6	46709361	46072190	47293229	A	C	0.057389	0.997875	-1.6089	0.047302	1.1e-257	cis
PLA2G7	chr19:44908822:C:T	19	44908822	44814773	44943400	T	C	0.078248	0.999726	-0.46391	0.041645	6.3e-33	trans
PLAU	chr9:133277095:C:T	9	133277095	133183381	133522426	T	C	0.2196	0.983049	0.16542	0.027592	2e-09	trans
PLAU	chr10:73924035:G:A	10	73924035	73465552	74031080	A	G	0.29617	0.966975	0.14813	0.024736	2.3e-09	cis
PLAU	chr19:43670267:C:T	19	43670267	43450616	43683985	T	C	0.040822	0.989589	1.7688	0.057135	6.3e-211	trans
PLAU	chr19:43793823:AC:A	19	43793823	43728545	44529688	A	AC	0.003625	0.845443	1.4083	0.20304	3.7e-12	trans
PLAUR	chr2:159851355:T:A	2	159851355	159457426	160068595	A	T	0.44249	0.970985	-0.13933	0.022969	1.3e-09	trans
PLAUR	chr14:104780349:G:A	14	104780349	104673936	104820872	A	G	0.52418	0.958599	-0.12768	0.022941	2.6e-08	trans
PLAUR	chr19:43670267:C:T	19	43670267	43443483	43718099	T	C	0.040822	0.989589	1.5729	0.057184	1.1e-166	cis
PLAUR	chr19:43793823:AC:A	19	43793823	43778290	44529688	A	AC	0.003625	0.845443	1.337	0.20322	4.6e-11	cis
PLG	chr6:160718766:G:A	6	160718766	160340025	161220082	A	G	0.007187	0.997421	-1.556	0.13354	2.8e-31	cis
PLIN3	chr19:4864455:G:T	19	4864455	4812843	4893146	T	G	0.48114	0.939102	0.17682	0.023491	5.1e-14	cis
PLSCR3	chr17:7393802:G:A	17	7393802	7311409	7818047	A	G	0.090012	0.902745	-0.28222	0.040659	3.9e-12	cis
PLTP	chr20:45930210:G:A	20	45930210	45548395	46155322	A	G	0.063284	0.969266	-0.85615	0.046334	4.5e-77	cis
PLXDC1	chr1:18950832:A:G	1	18950832	18897875	19478876	G	A	0.92823	0.684984	0.30056	0.052337	1.1e-08	trans
PLXDC1	chr5:96785666:T:TA	5	96785666	96619119	97151127	TA	T	0.52231	0.977772	0.15634	0.023128	1.1e-11	trans
PLXDC1	chr15:98492389:T:A	15	98492389	98397389	98502389	A	T	0.008733	0.557891	0.86979	0.16192	2.5e-08	trans
PLXDC1	chr17:39067958:C:T	17	39067958	38882863	39688840	T	C	0.1482	0.999285	-0.34481	0.031271	2.4e-28	cis
PLXDC2	chr6:32630035:T:C	6	32630035	30138317	32958414	C	T	0.06275	0.981855	-0.44374	0.047166	3.6e-21	trans
[truncated: 646 more rows]

## Sheet: SomaScan
somascan_id	sentinel_variant	CHR	POS	min	max	effect_allele	non_effect_allele	effect_allele_frequency	INFO	BETA	SE	P	cis_trans
seq.10046.55	chr19:44908822:C:T	19	44908822	44736404	45568916	C	T	0.922011	0.999722	-1.5137	0.0411322	1.79473e-296	trans
seq.10047.12	chr14:94378225:C:T	14	94378225	94288263	94398515	C	T	0.73235	0.995866	-0.150948	0.0253689	2.67948e-09	trans
seq.10074.128	chr7:21409226:T:C	7	21409226	21349173	21666050	T	C	0.975515	0.937793	0.40569	0.0734805	3.36961e-08	trans
seq.10082.251	chr11:116791863:C:T	11	116791863	116632465	117239313	C	T	0.276618	0.999837	0.148504	0.0228711	8.40814e-11	trans
seq.10082.251	chr19:44908684:T:C	19	44908684	44728962	44954779	T	C	0.906638	0.990888	0.96601	0.0380011	1.49279e-142	trans
seq.10086.39	chr8:58118447:C:T	8	58118447	57739169	58689377	C	T	0.989548	0.838097	-0.71582	0.119604	2.16481e-09	trans
seq.10088.37	chr16:88813154:G:T	16	88813154	88739048	88959418	G	T	0.863379	0.957165	-0.241679	0.0329467	2.20953e-13	cis
seq.10344.334	chr5:40945908:A:G	5	40945908	40305412	41256499	A	G	0.908718	0.990362	0.305174	0.0378057	6.90558e-16	trans
seq.10365.132	chr3:188397894:C:A	3	188397894	188344588	188430544	C	A	0.807816	0.732322	-0.286914	0.0328921	2.71206e-18	trans
seq.10365.132	chr5:159387569:T:G	5	159387569	159068524	159433698	T	G	0.120994	0.816404	-0.46499	0.0372767	1.0349e-35	trans
seq.10365.132	chr6:31498018:C:A	6	31498018	28477231	32900413	C	A	0.853174	0.996963	-0.223684	0.0313965	1.04472e-12	trans
seq.10365.132	chr12:78627063:G:A	12	78627063	78408183	78797500	G	A	0.983984	0.729939	0.591565	0.104142	1.34416e-08	trans
seq.10366.11	chr4:54277410:G:A	4	54277410	54110649	54306367	G	A	0.85491	0.968532	0.237913	0.0319731	9.99079e-14	cis
seq.10366.11	chr12:103757012:T:A	12	103757012	103736163	103857627	T	A	0.541578	0.874931	-0.175968	0.0236223	9.38858e-14	trans
seq.10382.1	chr1:62690372:A:G	1	62690372	62358423	62946495	A	G	0.218423	0.875281	-0.291564	0.0288507	5.19996e-24	cis
seq.10382.1	chr9:121791158:C:T	9	121791158	121689102	121821226	C	T	0.889093	0.919551	0.240604	0.0368299	6.45357e-11	trans
seq.10391.1	chr1:62620326:T:A	1	62620326	62358423	62946495	T	A	0.813472	0.979859	0.316139	0.0284426	1.06096e-28	cis
seq.10391.1	chr8:116610332:A:G	8	116610332	116498416	116642761	A	G	0.182138	0.891723	-0.162635	0.0297077	4.38733e-08	trans
seq.10419.1	chr8:27948266:C:T	8	27948266	27903765	28069597	C	T	0.798847	0.962035	0.228126	0.028019	3.89314e-16	cis
seq.10424.31	chr6:125813790:G:A	6	125813790	125477362	126671221	G	A	0.146323	0.725781	0.218778	0.0370719	3.60296e-09	trans
seq.10424.31	chr8:5529772:G:A	8	5529772	5402236	5601545	G	A	0.996125	0.772302	-1.12095	0.201446	2.629e-08	trans
seq.10439.57	chr1:103572776:A:T	1	103572776	101927451	104511295	A	T	0.755832	0.934836	0.213275	0.0269593	2.55388e-15	cis
seq.10439.57	chr9:133258677:G:A	9	133258677	133153627	133482618	G	A	0.781285	0.975628	0.175616	0.0277049	2.31547e-10	trans
seq.10440.26	chr11:123190016:A:C	11	123190016	123154107	123219910	A	C	0.456965	0.835943	-0.236641	0.0239374	4.79733e-23	cis
seq.10445.20	chr6:31699425:A:G	6	31699425	28479828	33237908	A	G	0.85737	0.99919	0.516707	0.0320207	1.40994e-58	cis
seq.10455.196	chr17:28367840:G:A	17	28367840	27785822	28849360	G	A	0.281849	0.999106	-0.354343	0.0239434	1.48218e-49	trans
seq.10460.1	chr1:203212234:C:A	1	203212234	202949345	203375193	C	A	0.45849	0.960371	1.01789	0.0228734	0	cis
seq.10462.14	chr3:6061571:A:T	3	6061571	6031233	6101962	A	T	0.603141	0.900758	0.130619	0.0236889	3.50889e-08	trans
seq.10463.23	chr9:133256264:G:A	9	133256264	133153627	133522426	G	A	0.798323	0.998808	0.440433	0.0282103	5.98825e-55	trans
seq.10463.23	chr19:48703374:A:T	19	48703374	48581885	48764454	A	T	0.5475	0.992048	0.291717	0.0221014	8.88792e-40	trans
seq.10472.53	chr6:32067136:A:G	6	32067136	31591498	32974943	A	G	0.944517	0.922586	0.272199	0.0496668	4.24102e-08	trans
seq.10479.18	chr11:102770074:A:C	11	102770074	102639213	102806332	A	C	0.300749	0.917148	0.190529	0.0250527	2.84643e-14	cis
seq.10499.1	chr3:52862016:C:A	3	52862016	52180996	53514080	C	A	0.614041	0.987585	0.1348	0.0228041	3.39602e-09	trans
seq.10505.12	chr3:27681326:A:G	3	27681326	27374808	27982657	A	G	0.981947	0.835057	0.487858	0.0889132	4.09035e-08	trans
seq.10512.13	chr22:36934040:T:C	22	36934040	36841809	36963241	T	C	0.209272	0.993087	0.85865	0.0271732	3.79315e-219	cis
seq.10539.30	chr17:28394876:G:A	17	28394876	27983270	28501658	G	A	0.287812	0.965153	-0.146704	0.0244855	2.0796e-09	trans
seq.10558.26	chr13:67136759:TTAA:T	13	67136759	66108113	67681513	TTAA	T	0.817419	0.893347	-0.372707	0.0301584	4.39137e-35	cis
seq.10558.26	chr13:100630965:T:C	13	100630965	100516212	100735941	T	C	0.424981	0.968029	-0.144378	0.0225396	1.49837e-10	trans
seq.10574.10	chr17:36463294:A:C	17	36463294	36022689	36648895	A	C	0.468605	0.999009	0.254241	0.0220427	8.88996e-31	trans
seq.10576.7	chr1:169520274:A:G	1	169520274	169100442	169563393	A	G	0.784571	0.957252	-0.235226	0.0269351	2.47856e-18	trans
seq.10576.7	chr1:210207837:GA:G	1	210207837	209733539	210393964	GA	G	0.386003	0.825421	-0.144719	0.0250893	8.01493e-09	trans
seq.10576.7	chr6:32598621:G:A	6	32598621	30711888	32958414	G	A	0.939384	0.996939	0.447151	0.0465662	7.80369e-22	trans
seq.10576.7	chr9:133276354:C:T	9	133276354	133120654	133543074	C	T	0.225499	0.970922	-0.228501	0.0268936	1.95434e-17	trans
seq.10576.7	chr17:7176997:C:T	17	7176997	7120356	7200077	C	T	0.660499	0.991268	-0.166281	0.0234301	1.27585e-12	trans
seq.10600.24	chr1:56928943:C:G	1	56928943	56833554	56967962	C	G	0.499392	0.927285	-0.189092	0.0227618	9.77687e-17	trans
seq.10606.34	chr2:91452268:G:A	2	91452268	87565470	96456207	G	A	0.657869	0.336316	-0.473094	0.0406323	2.48199e-31	trans
seq.10606.34	chr10:96308978:A:G	10	96308978	96221421	96439184	A	G	0.642466	0.899376	-0.168396	0.0240669	2.61517e-12	trans
seq.10613.33	chr9:133270015:A:C	9	133270015	133155599	133519774	A	C	0.265068	0.874883	0.404783	0.0272522	6.63285e-50	trans
seq.10613.33	chr11:117185065:T:C	11	117185065	116686217	117323520	T	C	0.669181	0.953618	0.165636	0.0234936	1.78608e-12	trans
seq.10613.33	chr12:89489818:A:G	12	89489818	89316529	89976286	A	G	0.218692	0.924264	-0.312109	0.0278684	4.10582e-29	trans
seq.10620.21	chr10:46046326:A:G	10	46046326	44661428	49925934	A	G	0.470531	0.998556	-1.00885	0.0220842	0	cis
seq.10620.21	chr11:1196902:G:A	11	1196902	1089692	1230618	G	A	0.7233	0.952251	-0.117554	0.0204626	9.20238e-09	trans
seq.10620.21	chr11:12297432:T:G	11	12297432	12233843	12403550	T	G	0.99384	0.906323	-0.687038	0.118501	6.7214e-09	trans
seq.10636.1	chr14:106692815:G:A	14	106692815	106009878	106892543	G	A	0.903881	0.763709	-0.259576	0.0427438	1.2567e-09	trans
seq.10714.7	chr9:133271182:T:C	9	133271182	133120654	133543074	T	C	0.223825	0.979764	-0.43099	0.0261316	4.11718e-61	trans
seq.10714.7	chr17:63493061:A:G	17	63493061	62865908	64042978	A	G	0.378899	0.99895	0.535031	0.022332	7.60326e-127	cis
seq.10716.35	chr3:52801338:C:T	3	52801338	52170986	53160558	C	T	0.613923	0.999633	0.128742	0.0226436	1.3038e-08	trans
seq.10716.35	chr8:117160436:C:T	8	117160436	116931624	117240238	C	T	0.918192	0.821382	-0.248037	0.0445957	2.66846e-08	trans
seq.10716.35	chr14:106009744:C:T	14	106009744	105906828	106077480	C	T	0.75993	0.480571	-0.204876	0.0368633	2.73325e-08	trans
seq.10741.22	chr1:109921973:T:C	1	109921973	109911973	109962598	T	C	0.997064	0.986645	1.16518	0.206838	1.76767e-08	cis
seq.10743.13	chr5:122226848:G:C	5	122226848	122111349	122511259	G	C	0.975647	0.798474	0.439229	0.0792525	2.98786e-08	trans
seq.10743.13	chr7:45920318:G:A	7	45920318	45889358	46162187	G	A	0.249003	0.918351	-0.317892	0.0264711	3.18713e-33	trans
seq.10743.13	chr12:96271524:T:TG	12	96271524	96227999	96416340	T	TG	0.578373	0.594906	-0.170389	0.0285446	2.38386e-09	trans
seq.10743.13	chr16:1887711:C:T	16	1887711	1203805	2416845	C	T	0.996197	0.886887	1.30658	0.189881	5.94155e-12	trans
seq.10746.24	chr11:12017327:G:A	11	12017327	11979723	12064868	G	A	0.59022	0.988792	-0.307318	0.0224623	1.30918e-42	cis
seq.10746.24	chr12:103654676:C:A	12	103654676	103609755	103687195	C	A	0.894605	0.995292	-0.30081	0.0355258	2.51015e-17	trans
seq.10746.24	chr12:103757012:T:A	12	103757012	103739300	103842428	T	A	0.541578	0.874931	-0.132172	0.0235342	1.9525e-08	trans
seq.10767.52	chr6:31946529:G:A	6	31946529	30994149	33208158	G	A	0.983619	1	-0.929044	0.0865345	6.88811e-27	trans
seq.10781.19	chr11:116791863:C:T	11	116791863	116616384	117184619	C	T	0.276618	0.999837	0.162054	0.024481	3.60164e-11	trans
seq.10781.19	chr19:7731037:C:T	19	7731037	7631772	7741037	C	T	0.990112	0.989801	-1.01137	0.111073	8.59607e-20	cis
seq.10781.19	chr19:44908822:C:T	19	44908822	44814773	44933535	C	T	0.922011	0.999722	0.235334	0.0410701	1.00404e-08	trans
seq.10809.14	chr9:136951025:G:T	9	136951025	136793597	137022234	G	T	0.232193	0.76749	-0.187126	0.0289275	9.8787e-11	trans
seq.10809.14	chr12:9594692:C:T	12	9594692	9152261	9796671	C	T	0.43944	0.974881	0.383012	0.0226593	4.26973e-64	cis
seq.10816.150	chr7:100374211:A:G	7	100374211	98709967	101466892	A	G	0.592357	0.998463	1.17552	0.0222338	0	cis
seq.10816.150	chr15:89514743:A:G	15	89514743	89241184	89836461	A	G	0.994112	0.885422	-0.531233	0.0913264	5.99625e-09	trans
seq.10818.36	chr11:6394233:G:A	11	6394233	6308704	6817747	G	A	0.844984	0.989192	0.413254	0.0303537	3.27793e-42	cis
seq.10818.36	chr12:101823942:C:A	12	101823942	101622834	101956558	C	A	0.410054	0.999761	0.198992	0.022542	1.0693e-18	trans
seq.10855.55	chr2:68510188:G:A	2	68510188	68422709	68859237	G	A	0.993568	0.618573	-0.544907	0.0991036	3.83354e-08	trans
seq.10855.55	chr22:50289633:T:C	22	50289633	49844484	50817608	T	C	0.435958	0.996879	1.20267	0.0222786	0	cis
seq.10892.8	chr5:39002413:TATAC:T	5	39002413	38792920	39334877	TATAC	T	0.452588	0.8775	-0.236552	0.0237072	1.90152e-23	cis
seq.10945.11	chr8:125507165:T:C	8	125507165	125422680	125553943	T	C	0.980529	0.853709	0.480244	0.083767	9.86166e-09	trans
seq.10955.4	chr8:125507165:T:C	8	125507165	125422680	125534369	T	C	0.980529	0.853709	0.472576	0.0846106	2.33287e-08	trans
seq.10966.1	chr3:186620593:G:C	3	186620593	186302978	186829686	G	C	0.277045	0.999542	1.29725	0.023745	0	cis
seq.10966.1	chr8:111698583:A:G	8	111698583	111482369	112636290	A	G	0.99584	0.956768	0.596823	0.109461	4.97027e-08	trans
seq.10970.3	chr2:182432388:ATAAAT:A	2	182432388	182047324	182535126	ATAAAT	A	0.971776	0.9823	0.368049	0.0662417	2.75778e-08	trans
seq.10970.3	chr4:76079288:A:G	4	76079288	75878416	76291609	A	G	0.398688	0.979852	0.337273	0.0228192	1.96607e-49	cis
seq.10980.11	chr7:100915204:C:T	7	100915204	100064656	101120806	C	T	0.169173	0.999324	-0.581178	0.0296428	1.37341e-85	cis
seq.10980.11	chr9:133277095:C:T	9	133277095	133182305	133522426	C	T	0.780695	0.984179	-0.157497	0.0262821	2.06581e-09	trans
seq.11067.13	chr6:32436443:G:C	6	32436443	32047281	32845799	G	C	0.254662	1	-0.160084	0.0252029	2.12775e-10	trans
seq.11083.23	chr2:88855976:G:A	2	88855976	87543344	89028805	G	A	0.721523	0.444569	-0.247367	0.037525	4.3381e-11	trans
seq.11083.23	chr15:78458810:G:A	15	78458810	78152574	78799310	G	A	0.993839	0.764235	-0.883824	0.161273	4.24571e-08	trans
seq.11102.22	chr1:119807686:C:A	1	119807686	119797686	120230580	C	A	0.518152	0.808233	0.212666	0.0248984	1.32678e-17	cis
seq.11102.22	chr1:205374712:G:C	1	205374712	205320402	205438180	G	C	0.748632	0.96002	-0.143974	0.0259674	2.94971e-08	trans
seq.11102.22	chr7:127613496:C:T	7	127613496	126597795	128277001	C	T	0.929859	0.994875	0.24501	0.0445729	3.86661e-08	trans
seq.11103.24	chr7:76294901:G:T	7	76294901	75794761	76873053	G	T	0.400018	0.929578	0.33468	0.0231561	2.39276e-47	cis
seq.11104.13	chr1:203183673:T:C	1	203183673	202876362	203363751	T	C	0.633885	0.997371	0.789005	0.0229829	2.78612e-258	cis
seq.11104.13	chr8:125478730:A:T	8	125478730	125423295	125523821	A	T	0.435629	0.967442	0.143822	0.0187774	1.86896e-14	trans
seq.11121.56	chr7:49782841:A:G	7	49782841	49360435	50132447	A	G	0.773126	0.768843	0.489201	0.0298701	2.76376e-60	cis
seq.11121.56	chr16:86861620:GTGGTGGTGA:G	16	86861620	86847268	86886588	GTGGTGGTGA	G	0.990697	0.524048	0.847887	0.153943	3.63362e-08	trans
seq.11137.43	chr3:75428066:A:G	3	75428066	75272052	76038189	A	G	0.956726	0.910288	-0.334742	0.0559805	2.23666e-09	trans
seq.11140.56	chr17:62641460:C:T	17	62641460	62376396	62732257	C	T	0.17884	0.997299	0.161177	0.0291448	3.19823e-08	trans
seq.11142.11	chr1:178557947:A:AT	1	178557947	177844555	179000902	A	AT	0.481884	0.968254	0.363462	0.0225296	1.50383e-58	cis
seq.11145.72	chr9:133256508:C:T	9	133256508	133182305	133492710	C	T	0.781537	0.996102	-0.1695	0.0261938	9.73419e-11	trans
seq.11145.72	chr11:33378145:G:A	11	33378145	33261068	33703095	G	A	0.647438	0.925385	0.468935	0.0237275	6.1546e-87	cis
seq.11147.17	chr19:15472052:C:T	19	15472052	15448781	15542779	C	T	0.723889	0.917347	0.197608	0.0255918	1.14948e-14	trans
seq.11152.46	chr14:94576160:C:CAGCCCT	14	94576160	94541471	94627042	C	CAGCCCT	0.754321	0.976392	-0.156571	0.0256148	9.80731e-10	trans
seq.11152.46	chr19:5831829:C:T	19	5831829	5766947	5905982	C	T	0.916579	0.971504	-0.25298	0.0410451	7.11721e-10	trans
seq.11152.46	chr19:51035305:G:T	19	51035305	51020161	51056478	G	T	0.658926	0.995534	0.426791	0.0236636	1.02094e-72	cis
seq.11157.35	chr1:83369577:A:T	1	83369577	82998410	84202596	A	T	0.991576	0.773886	0.738241	0.134284	3.84946e-08	trans
seq.11157.35	chr17:28349109:C:T	17	28349109	27990004	28457565	C	T	0.28108	0.999652	-0.150128	0.024158	5.15217e-10	trans
seq.11168.3	chr12:7088974:C:T	12	7088974	6950457	7403231	C	T	0.877683	0.98036	-0.204312	0.0343425	2.69395e-09	trans
seq.11177.16	chr19:3548233:A:G	19	3548233	3424567	3575094	A	G	0.704667	0.902659	-0.153096	0.0257149	2.62349e-09	trans
seq.11184.51	chr14:92932756:C:T	14	92932756	92850101	93139970	C	T	0.80104	0.943364	0.193378	0.0286742	1.54099e-11	cis
seq.11187.11	chr9:34694644:C:T	9	34694644	34416660	34779007	C	T	0.777742	0.929188	0.11832	0.0204762	7.54119e-09	trans
seq.11187.11	chr12:9984697:T:C	12	9984697	9225410	10200117	T	C	0.10173	0.912627	1.56559	0.0387952	0	cis
seq.11192.168	chr15:101524805:T:C	15	101524805	101471317	101544748	T	C	0.506946	0.942565	0.127194	0.0228726	2.68263e-08	trans
seq.11200.52	chr9:133277095:C:T	9	133277095	133183381	133543074	C	T	0.780695	0.984179	-0.164008	0.0273466	2.00521e-09	trans
seq.11207.3	chr19:15476661:T:C	19	15476661	15450527	15530766	T	C	0.71917	0.931815	-0.210109	0.0248803	3.04649e-17	trans
seq.11208.15	chr9:133254842:C:G	9	133254842	133183381	133522426	C	G	0.79541	0.966521	-0.185579	0.0262255	1.48047e-12	trans
seq.11208.15	chr16:5029465:A:G	16	5029465	4789346	5128757	A	G	0.583983	0.894718	0.66518	0.0236898	1.77828e-173	cis
seq.11215.6	chr3:52832972:A:G	3	52832972	50031292	53416751	A	G	0.0259601	0.645568	-0.552514	0.0855612	1.06424e-10	trans
seq.11215.6	chr5:177409531:A:G	5	177409531	177071929	177492904	A	G	0.725002	0.957196	0.233184	0.0252355	2.45867e-20	trans
seq.11218.84	chr11:116791863:C:T	11	116791863	116616384	117239541	C	T	0.276618	0.999837	0.18687	0.0242931	1.44544e-14	trans
seq.11219.95	chr10:91906592:C:T	10	91906592	91570311	92666472	C	T	0.806843	0.975098	0.360892	0.0280829	8.49963e-38	cis
seq.11219.95	chr10:100204779:C:A	10	100204779	99700328	100480833	C	A	0.966031	0.918301	0.39871	0.063033	2.52546e-10	trans
seq.11219.95	chr19:44909976:G:T	19	44909976	44814773	44943400	G	T	0.922883	0.994116	0.254021	0.0403586	3.09215e-10	trans
seq.11232.46	chr3:128582609:C:G	3	128582609	128466018	128915164	C	G	0.370257	0.93389	-0.169877	0.0235355	5.27959e-13	trans
seq.11232.46	chr9:38489701:C:T	9	38489701	38478345	38499701	C	T	0.993526	0.747167	-0.902181	0.160191	1.78221e-08	trans
seq.11232.46	chr11:60082798:A:T	11	60082798	59887190	60391392	A	T	0.873825	0.961443	-0.305708	0.0336592	1.06145e-19	cis
seq.11232.46	chr19:5811708:TTG:T	19	5811708	5763693	6006288	TTG	T	0.899729	0.872516	-0.273601	0.0395262	4.45246e-12	trans
seq.11232.46	chr19:48703374:A:T	19	48703374	48581885	48764454	A	T	0.5475	0.992048	-0.24918	0.0222932	5.25896e-29	trans
seq.11237.49	chr7:100638347:C:A	7	100638347	100074403	100895076	C	A	0.228054	0.930488	-0.218283	0.0275629	2.38561e-15	cis
seq.11246.3	chr20:33253865:G:A	20	33253865	32680536	33872726	G	A	0.775618	0.955061	-0.313563	0.0266829	6.93905e-32	cis
seq.11248.43	chr10:125796152:A:C	10	125796152	125684089	126232766	A	C	0.955956	0.857736	0.635248	0.0582949	1.18932e-27	cis
seq.11265.8	chr1:119855237:A:G	1	119855237	119763543	120362068	A	G	0.809348	0.840813	-0.177724	0.030879	8.63933e-09	trans
seq.11265.8	chr9:72925588:T:A	9	72925588	72413504	73325531	T	A	0.964008	0.993458	0.40984	0.0593601	5.04545e-12	cis
seq.11266.8	chr6:29995415:C:G	6	29995415	28728250	31013298	C	G	0.946505	0.985647	0.396955	0.0487713	3.98199e-16	trans
seq.11266.8	chr8:7003077:C:T	8	7003077	6945158	7067124	C	T	0.966032	0.612373	0.429716	0.0763018	1.78349e-08	trans
seq.11266.8	chr8:133533410:G:A	8	133533410	133421490	133566000	G	A	0.338769	0.949763	-0.186284	0.0235337	2.4598e-15	trans
seq.11266.8	chr8:133899531:G:T	8	133899531	133859926	133935414	G	T	0.913158	0.986334	-0.281446	0.0390973	6.08275e-13	trans
seq.11266.8	chr12:108620465:T:C	12	108620465	108430438	108640949	T	C	0.630558	0.933679	0.242883	0.0232668	1.64475e-25	cis
seq.11282.16	chr20:50906976:GT:G	20	50906976	50843605	50988713	GT	G	0.34828	0.88373	-0.133113	0.0243453	4.559e-08	trans
seq.11285.8	chr1:196692881:C:A	1	196692881	196207205	197346969	C	A	0.295414	0.666144	0.174801	0.029479	3.03501e-09	trans
seq.11293.14	chr19:44908684:T:C	19	44908684	44712164	45041038	T	C	0.906638	0.990888	-1.29539	0.0381828	2.75423e-252	trans
seq.11302.237	chr1:27370868:C:G	1	27370868	26915267	27804373	C	G	0.961526	0.991304	-0.404576	0.0582016	3.6191e-12	trans
seq.11302.237	chr1:175624697:C:T	1	175624697	175549693	175688382	C	T	0.52204	0.950096	0.183891	0.0226395	4.56457e-16	cis
seq.11313.100	chr11:19946326:T:C	11	19946326	19932766	19967982	T	C	0.85897	0.981055	-0.182945	0.0325456	1.89653e-08	trans
seq.11313.100	chr12:7400325:C:T	12	7400325	7361835	7540565	C	T	0.833229	0.990314	-0.233263	0.0300656	8.59805e-15	trans
seq.11313.100	chr13:114117725:T:C	13	114117725	113718796	114297938	T	C	0.948736	0.552231	0.382073	0.0668794	1.11086e-08	trans
seq.11361.73	chr22:50525536:C:G	22	50525536	50486726	50650793	C	G	0.284531	0.966263	-0.159069	0.0249577	1.84684e-10	cis
seq.11368.32	chr19:775439:CG:C	19	775439	755185	794701	CG	C	0.974036	0.877063	0.413382	0.0750403	3.61285e-08	trans
seq.11388.75	chr20:45481252:T:C	20	45481252	45440323	45816030	T	C	0.587454	0.963879	0.138453	0.0231322	2.16028e-09	cis
seq.11390.24	chr8:60265103:G:C	8	60265103	60135414	60670683	G	C	0.719537	0.973091	-0.317919	0.0246391	4.32613e-38	cis
seq.11391.69	chr17:28367840:G:A	17	28367840	27122825	28849360	G	A	0.281849	0.999106	-0.383324	0.0243316	6.42836e-56	trans
seq.11432.11	chr11:30684456:A:C	11	30684456	30613670	31574346	A	C	0.988102	0.621568	-0.727626	0.127096	1.03424e-08	trans
seq.11464.9	chr1:196692560:CTTCT:C	1	196692560	196230815	197341366	CTTCT	C	0.477355	0.897145	0.156209	0.0234676	2.80737e-11	trans
seq.11464.9	chr17:28322698:A:C	17	28322698	27953262	28501658	A	C	0.260835	0.999987	-0.227025	0.0251138	1.56892e-19	trans
seq.11468.15	chr14:105863242:C:T	14	105863242	101186592	106892543	C	T	0.784148	1	-0.572649	0.0271492	9.29394e-99	trans
seq.11481.25	chr6:122900091:T:G	6	122900091	122741216	123129806	T	G	0.98932	0.837597	0.657263	0.117406	2.16566e-08	trans
seq.11487.4	chrX:102547406:G:T	23	102547406	101457180	103602026	G	T	0.99075	0.731685	-0.589475	0.105296	2.16491e-08	trans
seq.11510.31	chr16:72045758:C:T	16	72045758	70026503	72891267	C	T	0.748695	0.958339	-0.494625	0.0263487	1.27204e-78	trans
seq.11510.31	chr22:36246324:G:A	22	36246324	36229710	36280279	G	A	0.768177	0.809274	0.309812	0.0275388	2.31579e-29	cis
seq.11510.51	chr16:72045758:C:T	16	72045758	70026503	72891267	C	T	0.748695	0.958339	-0.482573	0.0260975	2.43332e-76	trans
seq.11510.51	chr22:36263525:G:A	22	36263525	36176446	36280279	G	A	0.187542	0.86964	-0.559055	0.0294603	2.66502e-80	cis
seq.11514.196	chr11:33722133:T:G	11	33722133	33684619	33857551	T	G	0.554039	0.965871	0.287172	0.0227846	2.01326e-36	cis
seq.11516.7	chr2:88124547:T:C	2	88124547	88056015	88781373	T	C	0.779318	0.996442	0.241448	0.0265085	8.36758e-20	cis
seq.11531.24	chr10:71746757:C:A	10	71746757	71673446	71757426	C	A	0.722805	0.993172	-0.18103	0.0247845	2.78997e-13	cis
seq.11545.9	chr17:28306322:T:G	17	28306322	27983270	28501658	T	G	0.745933	0.905116	0.146674	0.026256	2.31942e-08	trans
seq.11563.51	chr3:165737777:AC:A	3	165737777	165551870	166279838	AC	A	0.691208	0.88704	-0.149095	0.0254189	4.47734e-09	trans
seq.11563.51	chr17:28306322:T:G	17	28306322	27983270	28501658	T	G	0.745933	0.905116	0.172963	0.0266168	8.12456e-11	trans
seq.11568.2	chr18:66860454:ATTTCTT:A	18	66860454	66850454	66957035	ATTTCTT	A	0.953047	0.352144	-0.481537	0.0881307	4.65779e-08	trans
seq.11617.1	chr14:105953161:G:C	14	105953161	105724806	106336123	G	C	0.702383	0.733949	-0.157564	0.0277122	1.30248e-08	trans
seq.11633.89	chr6:31644495:C:T	6	31644495	31192964	32186753	C	T	0.986835	0.925681	0.599452	0.100184	2.18414e-09	trans
seq.11666.72	chr1:196651787:C:T	1	196651787	196194701	197321228	C	T	0.462142	0.998223	0.127436	0.0220741	7.78287e-09	trans
seq.11666.72	chr6:32067136:A:G	6	32067136	31449362	32974943	A	G	0.944517	0.922586	0.281013	0.0496439	1.50872e-08	trans
seq.11814.29	chr7:116765333:T:C	7	116765333	116577853	117117944	T	C	0.459705	0.999705	-0.163163	0.021524	3.44271e-14	cis
seq.11814.29	chr9:133264504:G:GAAACTGCC	9	133264504	133153627	133494915	G	GAAACTGCC	0.224296	0.980657	-0.248575	0.0269035	2.47628e-20	trans
seq.11814.29	chr11:61813896:A:G	11	61813896	61368566	61913684	A	G	0.594903	0.969933	-0.13562	0.0237382	1.109e-08	trans
seq.11836.144	chr6:30904155:T:A	6	30904155	25185616	33835134	T	A	0.710787	0.970879	-0.429434	0.0245911	2.74347e-68	cis
seq.11836.144	chr9:133277095:C:T	9	133277095	133191005	133543074	C	T	0.780695	0.984179	-0.19119	0.0258076	1.27968e-13	trans
seq.11851.21	chr11:60302703:A:G	11	60302703	59979667	60761100	A	G	0.627498	0.999363	0.319996	0.0225568	1.11506e-45	trans
seq.11949.25	chr7:95308134:T:C	7	95308134	94839529	95461030	T	C	0.372981	0.999956	-0.317246	0.023106	6.71429e-43	trans
seq.11952.1	chr14:35924264:C:A	14	35924264	35515793	36284117	C	A	0.994681	0.713943	-1.00104	0.180235	2.79094e-08	trans
seq.11988.24	chr6:32043427:G:C	6	32043427	31251502	32716509	G	C	0.624156	0.970531	0.137341	0.0231569	3.01301e-09	trans
seq.12008.3	chr1:75576598:G:A	1	75576598	75024421	76115842	G	A	0.980423	0.752661	0.525004	0.0923836	1.32456e-08	trans
seq.12334.25	chr17:18359232:T:C	17	18359232	15727333	18944168	T	C	0.479115	0.978392	-0.396914	0.0223692	1.92575e-70	cis
seq.12338.27	chr5:38377051:A:G	5	38377051	38229587	38393175	A	G	0.769958	0.982047	0.206686	0.0265311	6.68344e-15	cis
seq.12338.27	chr12:7518287:A:G	12	7518287	7370309	7646175	A	G	0.311637	0.944991	0.213275	0.0239759	5.82103e-19	trans
seq.12338.27	chr17:80112072:G:A	17	80112072	80006721	80206327	G	A	0.848623	0.997006	-0.213796	0.030628	2.94307e-12	trans
seq.12338.27	chr19:54255803:T:C	19	54255803	54202075	54318343	T	C	0.901234	0.964749	-0.229634	0.0383923	2.21442e-09	trans
seq.12366.16	chr14:29945972:T:C	14	29945972	29693034	30078196	T	C	0.847384	0.952358	0.171431	0.0312147	3.9742e-08	trans
seq.12370.30	chr7:66394341:G:T	7	66394341	66143759	67043966	G	T	0.994684	0.540371	-1.0754	0.194335	3.13473e-08	trans
seq.12370.30	chr12:56361868:C:T	12	56361868	55345040	58169073	C	T	0.945336	0.991447	1.47748	0.0487299	6.29506e-202	cis
seq.12372.50	chrX:20238621:G:GA	23	20238621	19520104	20248621	G	GA	0.96913	0.539013	0.37182	0.0654933	1.36899e-08	trans
seq.12403.30	chr12:16185288:A:G	12	16185288	16150040	16266281	A	G	0.977651	0.914757	-0.42734	0.0778513	4.03794e-08	trans
seq.12415.122	chr1:196671760:G:GAT	1	196671760	196230815	197305985	G	GAT	0.494062	0.952903	0.130488	0.0229713	1.34301e-08	trans
seq.12417.46	chr3:165737777:AC:A	3	165737777	165460963	166162119	AC	A	0.691208	0.88704	-0.143921	0.0255035	1.6694e-08	trans
seq.12425.104	chr8:124965563:T:C	8	124965563	124822656	125290486	T	C	0.989937	0.957933	-0.60829	0.110414	3.60537e-08	trans
seq.12425.104	chr17:28349109:C:T	17	28349109	27979923	28501658	C	T	0.28108	0.999652	-0.157549	0.0242144	7.69662e-11	trans
seq.12432.23	chr1:174691887:G:A	1	174691887	173324801	175152810	G	A	0.758082	0.947962	0.151501	0.0262225	7.58158e-09	cis
seq.12446.49	chr6:52792523:T:C	6	52792523	52638594	52955855	T	C	0.876019	0.981825	0.57162	0.0328413	7.48686e-68	cis
seq.12446.49	chr16:7759786:G:A	16	7759786	7676556	7800434	G	A	0.460263	0.964257	0.132755	0.0217796	1.09172e-09	trans
seq.12451.62	chr1:196692881:C:A	1	196692881	196207205	197339870	C	A	0.295414	0.666144	0.184882	0.0295347	3.85425e-10	trans
seq.12451.62	chr6:31644495:C:T	6	31644495	30449332	32940280	C	T	0.986835	0.925681	0.596855	0.100691	3.07362e-09	trans
seq.12451.62	chr17:28322698:A:C	17	28322698	27983270	28501658	A	C	0.260835	0.999987	-0.141836	0.0248809	1.19374e-08	trans
seq.12458.79	chr14:51749620:C:G	14	51749620	51637391	51782247	C	G	0.97366	0.771013	-0.433009	0.0781301	2.98772e-08	trans
seq.12461.8	chr1:195085051:C:T	1	195085051	193761641	196020355	C	T	0.994832	0.867927	0.920558	0.16796	4.23341e-08	trans
seq.12488.9	chr6:32054075:A:G	6	32054075	30368052	32985641	A	G	0.894306	0.999669	-0.208306	0.0359046	6.56629e-09	trans
seq.12488.9	chr8:49357757:T:C	8	49357757	48840392	50849540	T	C	0.992494	0.747112	0.825129	0.14818	2.57057e-08	trans
seq.12501.10	chr19:44908684:T:C	19	44908684	44728962	45335336	T	C	0.906638	0.990888	1.24664	0.0382525	5.71479e-233	trans
seq.12504.26	chr22:22906870:C:T	22	22906870	22879148	22952235	C	T	0.199585	0.900873	-0.213537	0.0284013	5.53732e-14	trans
seq.12517.52	chr19:32579738:TA:T	19	32579738	32528740	32991791	TA	T	0.0981894	0.829714	-0.500781	0.041574	2.04739e-33	cis
seq.12534.10	chr17:48959047:G:C	17	48959047	48743032	49009356	G	C	0.337594	0.945157	0.158002	0.0240594	5.12861e-11	cis
seq.12549.33	chr4:94357252:C:CT	4	94357252	93856600	94662217	C	CT	0.675965	0.95472	-0.285738	0.0244246	1.293e-31	cis
seq.12549.33	chr5:42801033:C:T	5	42801033	41708399	44162013	C	T	0.989279	0.997984	-0.577818	0.105831	4.76639e-08	trans
seq.12549.33	chr9:93136897:C:T	9	93136897	93053913	93360372	C	T	0.323201	0.999415	-0.167064	0.0235849	1.4054e-12	trans
seq.12560.9	chr17:75131015:A:T	17	75131015	74946728	75559192	A	T	0.943754	0.844145	0.469875	0.0523109	2.65033e-19	cis
seq.12569.25	chr1:156351807:C:T	1	156351807	156079255	156395733	C	T	0.753252	0.98432	0.270859	0.0258516	1.09648e-25	trans
seq.12576.21	chr8:1266363:C:T	8	1266363	1208987	1353049	C	T	0.272861	0.966653	0.144145	0.0251768	1.03255e-08	trans
seq.12576.21	chr19:44941309:G:T	19	44941309	44926888	45063500	G	T	0.477127	0.87691	-0.229698	0.0229325	1.29271e-23	trans
seq.12583.77	chr7:95311470:T:C	7	95311470	94616005	95464452	T	C	0.914072	0.997608	0.325851	0.0389557	6.02837e-17	trans
seq.12583.77	chr19:44908822:C:T	19	44908822	44814773	44943400	C	T	0.922011	0.999722	-0.589689	0.0411262	1.25719e-46	trans
seq.12593.33	chr1:56940892:C:G	1	56940892	56828023	57517612	C	G	0.9929	0.99184	-0.744287	0.13308	2.23491e-08	trans
seq.12617.2	chr14:21910654:T:C	14	21910654	21726286	21920781	T	C	0.364596	0.981452	-0.126437	0.0231686	4.83493e-08	trans
seq.12663.1	chr1:53065777:T:A	1	53065777	52640579	53194422	T	A	0.573604	0.95977	-0.174677	0.0226112	1.11609e-14	trans
seq.12663.1	chr1:196688284:A:G	1	196688284	192503463	200509355	A	G	0.064734	0.834851	-0.947095	0.0489813	2.68287e-83	trans
seq.12663.1	chr12:104581173:T:C	12	104581173	104503666	104679144	T	C	0.883838	0.979683	-0.190658	0.0338539	1.78345e-08	trans
seq.12675.14	chr2:135915108:T:A	2	135915108	134992610	136101945	T	A	0.807436	0.965692	-0.167999	0.0286349	4.43895e-09	cis
seq.12684.5	chr12:7131485:G:A	12	7131485	6950457	7229052	G	A	0.584397	0.962343	0.126507	0.0228392	3.0418e-08	trans
seq.12684.5	chr14:105722291:C:G	14	105722291	105328888	106075730	C	G	0.640456	0.771282	-0.214725	0.0282213	2.77013e-14	trans
seq.12687.2	chr17:1127620:G:C	17	1127620	1077825	1171418	G	C	0.795934	0.868086	-0.165665	0.0291412	1.30891e-08	trans
seq.12714.38	chr14:23501937:C:T	14	23501937	23430646	23511937	C	T	0.987882	0.519203	0.824698	0.136957	1.72719e-09	cis
seq.12714.38	chr14:23559828:C:T	14	23559828	23518804	23612751	C	T	0.916653	0.990038	1.10088	0.0397648	1.0617e-168	cis
seq.12729.12	chr5:32131882:G:T	5	32131882	31991338	32437590	G	T	0.982568	0.661715	0.56371	0.102297	3.57808e-08	trans
seq.12800.5	chr1:223747018:G:A	1	223747018	223543719	223971470	G	A	0.334464	0.954625	-0.164044	0.0242439	1.32008e-11	trans
seq.12800.5	chr9:114331659:G:C	9	114331659	114307007	114536579	G	C	0.946958	0.997557	-0.29882	0.0493241	1.37575e-09	trans
seq.12813.18	chr12:7088974:C:T	12	7088974	6950457	7228729	C	T	0.877683	0.98036	-0.214038	0.0343433	4.596e-10	trans
seq.12835.101	chr16:62728296:T:A	16	62728296	62718296	62937428	T	A	0.991321	0.829911	-0.709139	0.129676	4.53764e-08	trans
seq.12844.10	chr11:92844551:C:T	11	92844551	92352865	93008235	C	T	0.983108	0.992458	-0.488115	0.0877303	2.63949e-08	trans
seq.12859.33	chr17:28349109:C:T	17	28349109	27990004	28455528	C	T	0.28108	0.999652	-0.140025	0.0241627	6.82889e-09	trans
seq.12891.1	chr17:28386951:C:T	17	28386951	27983270	28501658	C	T	0.289407	0.963294	-0.175183	0.0245562	9.75214e-13	trans
seq.12923.51	chr20:8458590:C:T	20	8458590	8399465	8519239	C	T	0.926916	0.991585	-0.241468	0.0420489	9.32567e-09	trans
seq.13011.20	chr6:31946032:CG:C	6	31946032	31596379	33060764	CG	C	0.964097	0.998983	0.340347	0.0592244	9.09871e-09	trans
seq.13067.5	chr7:95318487:G:A	7	95318487	95102627	95391352	G	A	0.496553	0.999193	-0.129965	0.0220306	3.65073e-09	trans
seq.13078.3	chr1:78679500:G:GT	1	78679500	78638627	78898033	G	GT	0.896813	0.905496	0.210799	0.0380398	2.99826e-08	trans
seq.13078.3	chr11:116792991:G:A	11	116792991	116616384	117220044	G	A	0.277135	0.99944	0.167865	0.0244314	6.38117e-12	trans
seq.13094.75	chr6:118371954:G:C	6	118371954	118178410	118994779	G	C	0.985898	0.748586	0.624222	0.107942	7.34142e-09	trans
seq.13094.75	chr6:127150646:C:T	6	127150646	126697021	127221662	C	T	0.481813	0.943186	-0.271652	0.0225603	2.15973e-33	cis
seq.13094.75	chr12:7089608:C:T	12	7089608	6908495	7319924	C	T	0.663587	0.992217	-0.231674	0.0229139	4.95678e-24	trans
seq.13095.51	chr2:79103043:T:G	2	79103043	78987561	79546959	T	G	0.904264	0.869273	-0.896545	0.0405419	2.31739e-108	cis
seq.13095.51	chr10:122547335:C:T	10	122547335	122467625	122630942	C	T	0.361824	0.956442	-0.145293	0.0227697	1.75971e-10	trans
seq.13098.93	chr9:114331659:G:C	9	114331659	114285719	114536579	G	C	0.946958	0.997557	-0.538386	0.0495203	1.56675e-27	trans
seq.13098.93	chrX:15398199:A:G	23	15398199	15020244	15859804	A	G	0.551788	0.935373	0.258368	0.0187258	2.63937e-43	cis
seq.13102.1	chr3:58666565:G:T	3	58666565	58585476	58723788	G	T	0.834429	0.993396	0.348897	0.0271469	8.3618e-38	cis
seq.13102.1	chr7:11711507:T:C	7	11711507	11701507	11842093	T	C	0.995075	0.730263	-0.917444	0.165489	2.9589e-08	trans
seq.13102.1	chr9:133264504:G:GAAACTGCC	9	133264504	133026821	133545444	G	GAAACTGCC	0.224296	0.980657	0.844937	0.0269069	1.88365e-216	trans
seq.13102.1	chr19:5844781:A:C	19	5844781	5804665	5860486	A	C	0.744501	0.996458	-0.144569	0.0226927	1.88122e-10	trans
seq.13102.1	chr19:48703374:A:T	19	48703374	48539600	48764454	A	T	0.5475	0.992048	0.379229	0.0201626	6.42836e-79	trans
seq.13103.125	chr9:120827415:C:T	9	120827415	120145374	121616614	C	T	0.989506	0.850866	0.647083	0.118499	4.74297e-08	trans
seq.13103.125	chr11:116752497:TA:T	11	116752497	116632465	117239313	TA	T	0.345956	0.97347	0.135823	0.0235454	7.99429e-09	trans
seq.13103.125	chr12:7089608:C:T	12	7089608	6915298	7319924	C	T	0.663587	0.992217	-0.156107	0.0233652	2.37028e-11	trans
seq.13107.9	chr9:133252214:G:A	9	133252214	133153627	133482618	G	A	0.809903	0.960454	0.189424	0.029229	9.13272e-11	trans
seq.13112.179	chr3:120450401:C:T	3	120450401	120135062	120675086	C	T	0.787633	0.833999	0.178357	0.0298712	2.36021e-09	cis
seq.13113.7	chr3:126542359:G:A	3	126542359	126483724	126909401	G	A	0.786661	0.977085	-0.184741	0.027297	1.30737e-11	trans
seq.13113.7	chr4:87878502:G:T	4	87878502	87701114	88117623	G	T	0.300718	0.847632	0.167828	0.0261415	1.36282e-10	cis
seq.13116.25	chr6:13787072:T:C	6	13787072	13580948	13800531	T	C	0.834588	0.962091	-0.144983	0.026592	4.97737e-08	trans
seq.13116.25	chr19:43325271:G:A	19	43325271	41533119	47400129	G	A	0.691574	0.940555	0.636737	0.0243153	3.76704e-151	cis
seq.13118.5	chr2:229668573:T:C	2	229668573	229615889	229682564	T	C	0.921753	0.920392	0.240849	0.0433563	2.7746e-08	trans
seq.13118.5	chr3:76834175:C:T	3	76834175	76798696	76882481	C	T	0.755064	0.810939	0.163261	0.0287261	1.32066e-08	trans
seq.13118.5	chr13:46537706:C:T	13	46537706	46480815	46685032	C	T	0.964168	0.904398	-0.342772	0.0621653	3.5101e-08	trans
seq.13122.19	chr1:81798632:T:G	1	81798632	81700628	82107606	T	G	0.797342	0.902012	-0.197054	0.029066	1.20559e-11	trans
seq.13122.19	chr14:85343567:T:C	14	85343567	85247479	85427341	T	C	0.859502	0.999202	0.299726	0.0318235	4.58036e-21	cis
seq.13124.20	chr9:133256205:G:C	9	133256205	132820126	133549646	G	C	0.781631	0.99642	-0.75908	0.0270273	1.46218e-173	trans
seq.13124.20	chr15:74317938:A:T	15	74317938	74248772	74699746	A	T	0.759965	0.980801	0.305285	0.023783	1.02707e-37	cis
seq.13124.20	chr17:7176997:C:T	17	7176997	7124193	7237691	C	T	0.660499	0.991268	-0.12382	0.0213032	6.1641e-09	trans
seq.13124.20	chr19:41440190:C:G	19	41440190	41332442	41491965	C	G	0.541204	0.995863	0.114766	0.0201821	1.29646e-08	trans
seq.13126.52	chr18:31103275:A:G	18	31103275	30985711	31213725	A	G	0.449187	0.993279	0.15092	0.0221646	9.822e-12	cis
seq.13130.150	chr2:74888256:A:C	2	74888256	74862110	74903586	A	C	0.878314	0.921221	-0.239187	0.0351767	1.0493e-11	cis
seq.13130.150	chr7:99566041:G:GTGTGTGTA	7	99566041	99220603	99773843	G	GTGTGTGTA	0.714008	0.898838	0.146269	0.0257887	1.41283e-08	trans
seq.13381.49	chr9:33113324:C:T	9	33113324	33000446	33196574	C	T	0.522145	0.989444	-0.280469	0.0220919	6.26181e-37	cis
seq.13381.49	chr19:51820963:G:A	19	51820963	51710087	52035522	G	A	0.801801	0.999562	0.300457	0.0271563	1.87543e-28	trans
seq.13384.110	chr1:241541926:T:C	1	241541926	241414333	241562200	T	C	0.703156	0.991418	0.135066	0.024705	4.57309e-08	cis
seq.13392.13	chr6:24476325:G:A	6	24476325	24202560	24929403	G	A	0.507326	0.97488	-0.191197	0.022434	1.55919e-17	trans
seq.13397.88	chr8:7396343:C:A	8	7396343	7386343	7406343	C	A	0.979335	1	-0.425724	0.0778485	4.53545e-08	cis
seq.13405.61	chr4:56823077:C:T	4	56823077	56722122	57248107	C	T	0.896376	0.984282	-0.65213	0.0369701	1.22744e-69	cis
seq.13405.61	chr18:70296348:T:A	18	70296348	70197047	70385928	T	A	0.973852	0.97637	0.414668	0.068513	1.42712e-09	trans
seq.13406.161	chr9:33335233:T:C	9	33335233	33186392	33510784	T	C	0.981966	0.562962	-0.635332	0.112368	1.56744e-08	trans
seq.13406.161	chr14:105926715:C:A	14	105926715	105506969	106890679	C	A	0.627937	0.47354	0.360721	0.0334023	3.46897e-27	trans
seq.13408.23	chr17:50838691:C:G	17	50838691	50592790	51001323	C	G	0.613102	0.964639	0.595698	0.0228208	3.34965e-150	cis
seq.13422.66	chr4:180260699:T:G	4	180260699	180236958	180285626	T	G	0.994335	0.627823	1.01587	0.185619	4.42772e-08	trans
seq.13422.66	chr8:125507165:T:C	8	125507165	125422680	125553943	T	C	0.980529	0.853709	0.459586	0.0839214	4.3412e-08	trans
seq.13479.8	chr1:25642582:A:T	1	25642582	25632582	25652582	A	T	0.994335	0.729058	0.969434	0.172909	2.06315e-08	trans
seq.13479.8	chr17:28349109:C:T	17	28349109	27953262	28501658	C	T	0.28108	0.999652	-0.160892	0.0243392	3.83266e-11	trans
seq.13486.9	chr2:233757562:G:A	2	233757562	233590317	233801739	G	A	0.873232	0.965313	-0.18974	0.03383	2.03934e-08	trans
seq.13488.3	chr4:152920052:G:A	4	152920052	152696905	152969800	G	A	0.510863	0.939276	-0.151773	0.023062	4.66982e-11	cis
seq.13522.20	chr13:36562317:C:T	13	36562317	36287276	36679760	C	T	0.974819	0.70391	-0.453603	0.0822386	3.47416e-08	trans
seq.13543.7	chr9:111448610:C:T	9	111448610	110684559	111996622	C	T	0.945877	0.982142	0.714228	0.0486649	9.12221e-49	cis
seq.13552.7	chr11:9753544:A:G	11	9753544	9393970	10322302	A	G	0.592654	0.958087	0.416921	0.0227755	7.45933e-75	cis
seq.13590.1	chr12:7528263:A:G	12	7528263	7436341	7646175	A	G	0.599724	0.96763	-0.135079	0.0227872	3.06966e-09	trans
seq.13596.3	chr6:31644495:C:T	6	31644495	30768027	32616581	C	T	0.986835	0.925681	0.558503	0.0999336	2.28718e-08	trans
seq.13599.15	chr1:196704300:T:G	1	196704300	196207205	197329178	T	G	0.0638436	0.837879	0.271267	0.0491183	3.3378e-08	trans
seq.13599.15	chr17:28386951:C:T	17	28386951	27983270	28501658	C	T	0.289407	0.963294	-0.186356	0.0245717	3.34657e-14	trans
seq.13620.10	chr10:48577318:T:C	10	48577318	47373838	48720788	T	C	0.990895	0.730644	-0.767121	0.137137	2.22096e-08	trans
seq.13624.17	chr1:1757725:C:T	1	1757725	1669993	1997702	C	T	0.743674	0.94594	0.269465	0.0264844	2.57751e-24	cis
seq.13644.30	chr19:57499501:C:CATCATCTCT	19	57499501	57436265	57674173	C	CATCATCTCT	0.639311	0.651761	0.157476	0.0281157	2.13118e-08	trans
seq.13660.76	chr9:133255801:C:T	9	133255801	133120654	133549646	C	T	0.782075	0.999768	-0.326274	0.0269066	7.67538e-34	trans
seq.13676.46	chr2:120548864:G:A	2	120548864	120523912	120609065	G	A	0.512962	0.992688	-0.358691	0.0220503	1.69395e-59	cis
seq.13676.46	chr12:57395576:G:A	12	57395576	57156026	57814301	G	A	0.917526	0.976228	-0.269758	0.0396354	1.00369e-11	trans
seq.13678.169	chr2:3592325:C:G	2	3592325	3483933	3611729	C	G	0.736263	0.956835	0.200594	0.0249002	7.8886e-16	trans
seq.13678.169	chr2:179874723:C:A	2	179874723	179788307	179936692	C	A	0.779662	0.880472	0.196702	0.0278194	1.5417e-12	trans
seq.13678.169	chr19:863220:C:G	19	863220	836018	1103011	C	G	0.851442	0.993654	0.529655	0.0309928	1.77256e-65	cis
seq.13682.47	chr3:98755811:T:A	3	98755811	98523288	99053149	T	A	0.634412	0.901182	0.141168	0.0239744	3.90256e-09	trans
seq.13682.47	chr5:150063735:C:T	5	150063735	149950527	150172263	C	T	0.463935	0.942901	0.180038	0.0230426	5.57186e-15	cis
seq.13682.47	chr17:7176997:C:T	17	7176997	7124193	7199385	C	T	0.660499	0.991268	-0.172083	0.0236473	3.41114e-13	trans
seq.13686.2	chr3:3103081:C:T	3	3103081	3049132	3215559	C	T	0.577638	0.926378	-0.648572	0.0230741	7.76247e-174	cis
seq.13686.2	chr17:16945436:C:T	17	16945436	16852858	16991000	C	T	0.634495	0.999266	-0.184397	0.0208117	7.98362e-19	trans
seq.13690.26	chr2:203301195:C:CA	2	203301195	202152365	203643408	C	CA	0.725862	0.904474	0.148095	0.0262225	1.62675e-08	trans
seq.13690.26	chr3:165873851:T:G	3	165873851	165366917	166677258	T	G	0.760722	0.932347	-0.335728	0.0269739	1.46285e-35	trans
seq.13692.154	chr8:133067917:A:AG	8	133067917	132979206	133218736	A	AG	0.261069	0.859711	0.393244	0.0269975	4.62594e-48	cis
seq.13692.154	chr19:56113704:G:C	19	56113704	56059642	56150039	G	C	0.366732	0.923409	0.13144	0.0236568	2.75886e-08	trans
seq.13697.51	chr12:50108027:A:G	12	50108027	50098027	51037920	A	G	0.994497	0.99265	0.817809	0.149471	4.46642e-08	cis
seq.13697.51	chr13:114117719:G:A	13	114117719	113718796	114297938	G	A	0.949489	0.552186	0.37625	0.0670657	2.0213e-08	trans
seq.13699.6	chr19:50856831:G:A	19	50856831	50821989	50885875	G	A	0.475116	0.97377	-0.188586	0.0226426	8.1677e-17	cis
seq.13700.10	chr15:60396980:T:A	15	60396980	60370752	60560658	T	A	0.188428	0.993975	0.180001	0.0285234	2.77869e-10	cis
seq.13701.2	chr22:30143832:C:T	22	30143832	29408392	30655675	C	T	0.769604	0.988996	0.18711	0.0266848	2.3518e-12	trans
seq.13707.27	chr4:87526508:T:C	4	87526508	87101004	87596652	T	C	0.709372	0.933901	-0.389712	0.0255944	2.35939e-52	cis
seq.13707.27	chr11:6432002:C:T	11	6432002	6422002	6821394	C	T	0.994384	0.982328	0.810561	0.147107	3.58839e-08	trans
seq.13707.27	chr16:72072066:T:C	16	72072066	71674521	72848464	T	C	0.741573	0.960332	0.14672	0.0256588	1.07716e-08	trans
seq.13708.56	chr19:51001505:CTG:C	19	51001505	50975320	51033406	CTG	C	0.678537	0.958925	-0.19289	0.0243687	2.4632e-15	cis
seq.13710.6	chr11:49222801:C:T	11	49222801	46434997	50818424	C	T	0.844976	0.998033	-0.180136	0.0306011	3.94285e-09	trans
seq.13710.6	chr11:57613790:T:C	11	57613790	54544383	59911015	T	C	0.855416	0.991938	-0.965355	0.0320038	7.09578e-200	cis
seq.13710.6	chr12:7088974:C:T	12	7088974	6950457	7248620	C	T	0.877683	0.98036	-0.282408	0.0319574	9.83332e-19	trans
seq.13712.104	chr6:31638745:C:G	6	31638745	30368052	32985641	C	G	0.180806	0.987657	0.173261	0.0290866	2.57336e-09	trans
seq.13717.15	chr1:47881593:G:A	1	47881593	47644416	48042134	G	A	0.996669	0.771172	1.07497	0.180259	2.46888e-09	trans
seq.13717.15	chr3:187220136:C:T	3	187220136	187076310	187375307	C	T	0.995173	0.990363	-0.734179	0.131931	2.62374e-08	trans
seq.13717.15	chr9:134859278:C:T	9	134859278	134822532	135090789	C	T	0.607296	0.879505	0.736003	0.0238177	1.14025e-209	cis
seq.13717.15	chr11:114552007:G:C	11	114552007	114378931	114674474	G	C	0.31654	0.934176	-0.216195	0.0204211	3.43005e-26	trans
seq.13720.95	chr6:81753659:C:T	6	81753659	81641676	81859700	C	T	0.704044	0.994511	-0.125082	0.0218092	9.73576e-09	trans
seq.13720.95	chr19:839642:G:A	19	839642	767519	940641	G	A	0.496796	0.918618	-0.727569	0.023277	1.79473e-214	cis
seq.13722.105	chr5:39341276:G:A	5	39341276	38916872	39727110	G	A	0.992926	0.995674	2.07462	0.132933	6.57355e-55	cis
seq.13722.105	chr17:38991633:C:A	17	38991633	38906441	39165556	C	A	0.994891	0.64397	1.08493	0.192619	1.77587e-08	trans
seq.13723.6	chr11:116791863:C:T	11	116791863	116616384	117239541	C	T	0.276618	0.999837	0.186676	0.0245604	2.94578e-14	trans
seq.13723.6	chr19:44913484:C:T	19	44913484	44842486	44943400	C	T	0.814857	0.993194	0.281956	0.0288195	1.32526e-22	trans
seq.13724.27	chr9:133251979:C:T	9	133251979	133182305	133543074	C	T	0.80278	0.936361	-0.187557	0.0294861	2.00613e-10	trans
seq.13724.27	chr19:48703374:A:T	19	48703374	48581885	48761883	A	T	0.5475	0.992048	0.203076	0.0226137	2.70271e-19	trans
seq.13728.19	chr7:83455904:T:C	7	83455904	82984276	84321567	T	C	0.995879	0.858474	1.03751	0.18665	2.71982e-08	trans
seq.13728.19	chr13:39230416:C:T	13	39230416	39200371	39310856	C	T	0.99149	0.605655	-0.860162	0.156687	4.02615e-08	trans
seq.13730.18	chr5:86741213:C:T	5	86741213	86464869	86869296	C	T	0.545812	0.926538	0.132345	0.023112	1.02688e-08	trans
seq.13730.18	chr11:88232053:C:T	11	88232053	87958804	89266789	C	T	0.240745	0.918407	0.169772	0.0272799	4.86676e-10	cis
seq.13731.14	chr5:40936439:T:C	5	40936439	39497914	42287384	T	C	0.95971	0.997232	1.33824	0.057711	5.94292e-119	cis
seq.13732.79	chr11:116791863:C:T	11	116791863	116616384	117239541	C	T	0.276618	0.999837	0.168163	0.0223771	5.69246e-14	trans
seq.13732.79	chr16:89139274:A:G	16	89139274	89031744	89597011	A	G	0.992857	0.72611	-0.771454	0.139256	3.02747e-08	trans
seq.13732.79	chr19:44908684:T:C	19	44908684	44728962	45083733	T	C	0.906638	0.990888	-0.991514	0.0378595	3.5156e-151	trans
seq.13733.5	chr3:188397894:C:A	3	188397894	188344588	188430544	C	A	0.807816	0.732322	-0.250044	0.0326572	1.90853e-14	trans
seq.13733.5	chr5:159392299:C:T	5	159392299	159068524	159482551	C	T	0.904884	0.965753	0.418629	0.0376552	1.03205e-28	cis
seq.13733.5	chr6:31498018:C:A	6	31498018	28537218	32846222	C	A	0.853174	0.996963	-0.209041	0.0311192	1.84969e-11	trans
seq.13740.51	chr2:182928655:T:C	2	182928655	182449085	183562299	T	C	0.161448	0.852494	-0.441311	0.0328054	2.98195e-41	cis
seq.13740.51	chr6:32039286:C:T	6	32039286	30147760	32724234	C	T	0.663597	0.977872	-0.167309	0.023837	2.23666e-12	trans
seq.13744.37	chr5:82516313:T:C	5	82516313	82410208	82657277	T	C	0.75826	0.927498	0.129561	0.0231468	2.17636e-08	trans
seq.13744.37	chr9:133266456:T:C	9	133266456	132897285	133549646	T	C	0.222808	0.98142	-0.79947	0.0270921	2.18273e-191	trans
seq.13744.37	chr19:48046691:G:A	19	48046691	48017061	48072384	G	A	0.142102	0.989839	0.151959	0.0276698	3.97695e-08	trans
seq.13745.10	chr12:65777020:G:T	12	65777020	65767020	66084278	G	T	0.996446	0.815651	-1.17949	0.203463	6.74839e-09	trans
seq.13747.9	chr1:8974539:A:G	1	8974539	8397635	9017083	A	G	0.255107	0.818905	-0.63627	0.0279338	7.62079e-115	cis
seq.13747.9	chr1:10689899:C:T	1	10689899	10607480	10710398	C	T	0.955507	0.999255	0.309011	0.0541956	1.18571e-08	trans
seq.13747.9	chr11:94571104:A:G	11	94571104	94293308	94656518	A	G	0.929891	0.954868	0.308543	0.0424468	3.62326e-13	trans
seq.13748.4	chr17:34333130:A:G	17	34333130	34153637	34414706	A	G	0.719719	0.937257	1.0244	0.0253226	0	cis
seq.13931.22	chr12:121945332:C:G	12	121945332	121272325	122711668	C	G	0.717934	0.9812	-0.187961	0.0247564	3.13906e-14	cis
seq.13967.14	chr12:7513790:A:G	12	7513790	7241820	7918739	A	G	0.311299	0.951366	0.46317	0.0242497	2.52232e-81	trans
seq.13972.4	chr17:56769959:T:C	17	56769959	56747930	56883016	T	C	0.925244	0.972881	-0.230778	0.0417968	3.36248e-08	trans
seq.13976.9	chr8:125507165:T:C	8	125507165	125422680	125544147	T	C	0.980529	0.853709	0.458148	0.0837903	4.5568e-08	trans
seq.14002.18	chr1:27370868:C:G	1	27370868	26915267	27804373	C	G	0.961526	0.991304	-0.64574	0.057973	8.1358e-29	trans
seq.14011.17	chr22:17188416:T:C	22	17188416	17115438	17242488	T	C	0.760421	0.975869	0.573356	0.0264514	3.46737e-104	trans
seq.14019.73	chr16:74361215:C:T	16	74361215	74159090	74488968	C	T	0.996575	0.777273	-1.22435	0.216663	1.59547e-08	trans
seq.14032.2	chr6:43957870:G:A	6	43957870	43933861	43977066	G	A	0.634075	0.960186	0.307035	0.0233269	1.44644e-39	cis
seq.14032.2	chr7:80547085:CTA:C	7	80547085	80460968	80692736	CTA	C	0.929106	0.906477	0.255565	0.0444355	8.85177e-09	trans
seq.14032.2	chr8:105569300:A:T	8	105569300	105490253	105591434	A	T	0.616301	0.998831	0.156911	0.0223409	2.16421e-12	trans
seq.14032.2	chr9:2687795:A:T	9	2687795	2647752	2705588	A	T	0.498568	0.955721	0.134424	0.0222723	1.58508e-09	trans
seq.14038.130	chr8:105570896:A:G	8	105570896	105490253	105591434	A	G	0.623681	0.968736	0.136558	0.0227752	2.02344e-09	trans
seq.14038.130	chr9:134950654:C:T	9	134950654	134895510	134991253	C	T	0.646561	0.913117	-0.140505	0.0237074	3.092e-09	trans
seq.14038.130	chr17:40058327:G:GCCCAGAC	17	40058327	39925407	40213746	G	GCCCAGAC	0.577837	0.945732	0.125266	0.0224972	2.57591e-08	trans
seq.14038.130	chr20:24925486:G:A	20	24925486	24550184	26357898	G	A	0.936885	0.972648	0.85336	0.0461564	2.55918e-76	cis
seq.14041.13	chr6:31391649:A:T	6	31391649	30747687	32107483	A	T	0.885845	0.98538	-0.248383	0.0347064	8.26418e-13	trans
seq.14041.13	chr14:24632383:G:C	14	24632383	24188151	24799113	G	C	0.735131	1	0.4862	0.0246721	1.89802e-86	cis
seq.14042.11	chr8:41311736:A:G	8	41311736	41134471	41443306	A	G	0.524805	0.956399	0.17233	0.0225794	2.30781e-14	cis
seq.14042.11	chr16:82626338:C:G	16	82626338	82547711	82648849	C	G	0.665192	0.985184	0.171349	0.0233878	2.36374e-13	trans
seq.14047.78	chr3:56815721:T:C	3	56815721	56804669	56856416	T	C	0.422008	0.995707	0.149092	0.0223088	2.33938e-11	trans
seq.14047.78	chr7:80547085:CTA:C	7	80547085	80462306	80699737	CTA	C	0.929106	0.906477	0.345286	0.0449802	1.63606e-14	trans
seq.14047.78	chr8:105569300:A:T	8	105569300	105490600	105639316	A	T	0.616301	0.998831	0.128132	0.0225847	1.40007e-08	trans
seq.14048.7	chr3:190556107:A:G	3	190556107	190522438	190867540	A	G	0.871582	0.960221	-0.532725	0.0334455	4.0411e-57	cis
seq.14054.17	chr10:5980182:G:A	10	5980182	5652686	6193601	G	A	0.97222	0.929195	1.09789	0.0696918	6.4983e-56	cis
seq.14061.48	chr14:105665278:T:C	14	105665278	105197230	106299043	T	C	0.574401	0.734275	-0.182622	0.0280474	7.4559e-11	trans
seq.14068.29	chr19:7972156:T:C	19	7972156	7887799	8053123	T	C	0.356866	0.99954	0.177328	0.0232718	2.53922e-14	cis
seq.14068.29	chr19:48703374:A:T	19	48703374	48593738	48761883	A	T	0.5475	0.992048	0.130422	0.0223853	5.66918e-09	trans
seq.14072.9	chr17:28391158:T:A	17	28391158	27953262	28501658	T	A	0.288893	0.964517	-0.214513	0.0246518	3.26814e-18	trans
seq.14078.69	chr1:168543248:C:T	1	168543248	168391307	168659778	C	T	0.334625	0.858473	-0.488486	0.0254303	3.1232e-82	cis
seq.14078.69	chr6:31463305:A:G	6	31463305	29068643	32841552	A	G	0.282257	0.926288	0.148203	0.0248162	2.34347e-09	trans
seq.14079.14	chr2:102392250:T:C	2	102392250	101213680	102970422	T	C	0.490104	0.964933	0.57253	0.0229931	7.43019e-137	cis
seq.14086.11	chr6:122800994:G:A	6	122800994	121738605	123231778	G	A	0.691373	0.974378	0.343033	0.0240554	3.87793e-46	cis
seq.14086.11	chr12:101823942:C:A	12	101823942	101622834	101956558	C	A	0.410054	0.999761	0.281604	0.0223091	1.58016e-36	trans
seq.14088.38	chr12:53102059:G:C	12	53102059	52736319	53826874	G	C	0.984425	0.833628	0.743854	0.0956517	7.44389e-15	cis
seq.14093.10	chr2:23124211:A:G	2	23124211	23069052	23193625	A	G	0.996484	0.950878	-1.05667	0.193628	4.83704e-08	trans
seq.14094.29	chr3:56815721:T:C	3	56815721	56804669	56907113	T	C	0.422008	0.995707	0.183252	0.0223519	2.43445e-16	trans
seq.14102.6	chr2:85705880:C:T	2	85705880	85268346	86769566	C	T	0.954723	0.991331	-1.09466	0.0529015	4.05602e-95	cis
seq.14102.6	chr6:31188608:G:C	6	31188608	26361926	33884314	G	C	0.645498	0.980654	-0.252136	0.0230593	7.90679e-28	trans
seq.14105.5	chr10:88825013:A:T	10	88825013	88760083	88835013	A	T	0.983328	0.459056	0.742742	0.126233	4.00719e-09	trans
seq.14105.5	chr14:94571441:G:A	14	94571441	94346200	94664606	G	A	0.757341	0.980417	-0.460526	0.0259694	2.31473e-70	cis
seq.14108.15	chr9:133255801:C:T	9	133255801	133182305	133522426	C	T	0.782075	0.999768	-0.234439	0.0270819	4.85848e-18	trans
seq.14108.15	chr19:41320115:A:C	19	41320115	41210068	41330640	A	C	0.984934	0.985647	-0.527097	0.0912833	7.72734e-09	cis
seq.14108.15	chr19:41350981:A:C	19	41350981	41332442	41491965	A	C	0.526292	0.997568	-0.195402	0.0224421	3.12176e-18	cis
seq.14109.15	chr17:36002489:A:C	17	36002489	35524424	36162903	A	C	0.702231	0.960861	-1.19749	0.0250905	0	cis
seq.14109.15	chr19:48703374:A:T	19	48703374	48581885	48764454	A	T	0.5475	0.992048	0.132913	0.0164623	6.81711e-16	trans
seq.14111.15	chr3:168781664:A:G	3	168781664	168647298	169181615	A	G	0.975404	0.66279	-0.499994	0.0886067	1.67255e-08	trans
seq.14112.40	chr6:31741566:C:T	6	31741566	31228781	32298911	C	T	0.986634	0.943507	0.552262	0.0992168	2.60327e-08	trans
seq.14115.34	chr3:186733074:T:C	3	186733074	186651055	186782175	T	C	0.829577	0.968093	0.331897	0.0296262	3.94912e-29	trans
seq.14115.34	chr12:7088974:C:T	12	7088974	6950457	7446508	C	T	0.877683	0.98036	0.29504	0.0340666	4.68921e-18	trans
seq.14115.34	chr14:105521601:C:T	14	105521601	105376665	105939446	C	T	0.723015	0.77301	-0.167723	0.0292169	9.43344e-09	trans
seq.14116.129	chr12:7528585:T:G	12	7528585	7436341	7646175	T	G	0.491617	0.957207	0.179171	0.0224272	1.36019e-15	trans
seq.14116.129	chr19:44927023:C:G	19	44927023	44864077	44945906	C	G	0.361865	0.79	0.202366	0.0259306	5.99101e-15	trans
seq.14123.34	chr1:38879094:C:T	1	38879094	38804095	38936170	C	T	0.722107	0.968368	0.141014	0.0250195	1.73876e-08	trans
seq.14123.34	chr9:133255635:C:T	9	133255635	133155599	133543074	C	T	0.779665	0.993357	-0.271348	0.0270844	1.26299e-23	trans
seq.14123.34	chr10:71767950:C:T	10	71767950	71743162	71863950	C	T	0.725519	0.971946	-0.217119	0.0248102	2.11154e-18	cis
seq.14125.5	chr6:31617915:A:G	6	31617915	28818083	33558824	A	G	0.856791	0.998462	0.435249	0.0321153	7.6366e-42	cis
seq.14131.37	chr9:133256264:G:A	9	133256264	133153627	133543074	G	A	0.798323	0.998808	0.234718	0.0278893	3.89404e-17	trans
seq.14133.93	chr2:102000742:T:C	2	102000742	101419247	102118195	T	C	0.571345	0.975906	0.429943	0.0227454	1.08993e-79	cis
seq.14133.93	chr8:125469835:A:G	8	125469835	125423295	125523821	A	G	0.42961	0.966567	0.190698	0.0220085	4.52585e-18	trans
seq.14134.49	chr3:56815721:T:C	3	56815721	56804669	56914465	T	C	0.422008	0.995707	0.141518	0.0224562	2.93873e-10	trans
seq.14134.49	chr9:133250607:G:A	9	133250607	133155599	133494915	G	A	0.819819	0.942437	0.175568	0.0298079	3.86225e-09	trans
seq.14134.49	chr12:47078185:A:C	12	47078185	46434526	47115656	A	C	0.987614	0.990737	0.809059	0.101388	1.46555e-15	cis
seq.14136.234	chr9:133277095:C:T	9	133277095	133182305	133543074	C	T	0.780695	0.984179	-0.164984	0.027062	1.08398e-09	trans
seq.14150.7	chr4:109746434:C:T	4	109746434	109597840	109911938	C	T	0.894999	0.995023	-0.238975	0.034803	6.57961e-12	trans
seq.14150.7	chr6:32039286:C:T	6	32039286	26250401	33887091	C	T	0.663597	0.977872	-0.272379	0.0236097	8.61192e-31	trans
seq.14158.17	chr7:1002699:C:T	7	1002699	917885	1200483	C	T	0.857494	0.790987	0.193512	0.035066	3.41885e-08	trans
seq.14158.17	chr9:31849747:C:A	9	31849747	31576422	32254874	C	A	0.937639	0.89106	-0.269104	0.0477579	1.75319e-08	trans
seq.14208.3	chr1:9924353:A:AT	1	9924353	9828135	10512106	A	AT	0.426264	0.918772	-0.157452	0.0236578	2.82553e-11	cis
seq.14237.1	chr3:126538393:G:A	3	126538393	126426893	126975769	G	A	0.786537	0.977264	-0.407368	0.027366	4.06818e-50	trans
seq.14237.1	chr10:7742297:T:G	10	7742297	7688415	7993399	T	G	0.523689	0.943478	0.166099	0.0228796	3.87972e-13	trans
seq.14271.23	chr14:21910654:T:C	14	21910654	21726286	21920781	T	C	0.364596	0.981452	-0.128833	0.0231006	2.44653e-08	trans
seq.14286.2	chr6:32067136:A:G	6	32067136	31375886	32974943	A	G	0.944517	0.922586	0.288236	0.0502387	9.61812e-09	trans
seq.14341.8	chr1:78679500:G:GT	1	78679500	78613406	78778016	G	GT	0.896813	0.905496	0.230381	0.0375846	8.80684e-10	trans
seq.14341.8	chr11:116792991:G:A	11	116792991	116632465	117239541	G	A	0.277135	0.99944	0.160105	0.0242886	4.3461e-11	trans
seq.14341.8	chr17:28349109:C:T	17	28349109	27979923	28457565	C	T	0.28108	0.999652	-0.178898	0.0240154	9.38426e-14	trans
seq.14341.8	chr19:44912921:G:T	19	44912921	44842486	44942990	G	T	0.814404	0.999919	0.299404	0.0283085	3.83089e-26	trans
seq.14583.49	chr4:74082161:A:T	4	74082161	73864681	74242869	A	T	0.974786	0.864934	0.418529	0.075525	2.99744e-08	trans
seq.14636.25	chr8:98108566:T:TC	8	98108566	98078911	98187617	T	TC	0.769065	0.905849	0.186766	0.0271951	6.5268e-12	cis
seq.14685.17	chr10:24346119:C:A	10	24346119	24330671	24412530	C	A	0.749252	0.809175	-0.161815	0.028467	1.31344e-08	trans
seq.14685.17	chr11:116791863:C:T	11	116791863	116616384	117239541	C	T	0.276618	0.999837	0.198178	0.0243767	4.29833e-16	trans
seq.14685.17	chr12:565374:T:C	12	565374	555374	586844	T	C	0.991512	0.394103	1.03416	0.189694	4.98804e-08	trans
seq.14685.17	chr12:7089608:C:T	12	7089608	7038896	7196755	C	T	0.663587	0.992217	-0.131348	0.0229898	1.10795e-08	trans
seq.14685.17	chr19:44912921:G:T	19	44912921	44842486	44942990	G	T	0.814404	0.999919	0.180201	0.0281808	1.61131e-10	trans
seq.14705.1	chr3:52837986:GTGTGTGCACGTGCACGTGCA:G	3	52837986	47806133	53632683	GTGTGTGCACGTGCACGTGCA	G	0.0271995	0.624046	1.59305	0.0851577	4.3411e-78	trans
seq.14705.1	chrX:15404070:A:G	23	15404070	15106518	15862004	A	G	0.551605	0.94165	0.127392	0.0185258	6.13479e-12	cis
seq.14711.27	chr11:66012772:G:A	11	66012772	65607256	66423765	G	A	0.845501	0.966497	-0.372472	0.0312882	1.12047e-32	cis
seq.14747.9	chr13:23681219:G:A	13	23681219	23523926	23691219	G	A	0.994607	0.728682	-1.00301	0.17419	8.50531e-09	trans
seq.14747.9	chr19:18595694:G:A	19	18595694	18394991	18902877	G	A	0.542898	0.998056	-0.30113	0.0221098	3.05703e-42	cis
seq.14756.29	chr3:98688089:G:C	3	98688089	98529393	99060684	G	C	0.545447	0.96527	0.153825	0.0216648	1.24537e-12	trans
seq.14756.29	chr6:31538914:G:A	6	31538914	29518038	32680021	G	A	0.658646	0.999993	-0.137576	0.0228554	1.75037e-09	trans
seq.14756.29	chr9:133266456:T:C	9	133266456	133130288	133545444	T	C	0.222808	0.98142	-0.561111	0.0269746	4.19856e-96	trans
seq.14756.29	chr12:111541622:C:T	12	111541622	110867011	112727726	C	T	0.87672	0.945912	-0.201385	0.0337547	2.42941e-09	trans
seq.14756.29	chr19:10281962:G:C	19	10281962	10213767	10417867	G	C	0.698831	0.952379	0.133487	0.023692	1.7578e-08	trans
seq.14759.149	chr16:68737219:A:C	16	68737219	66653697	69383083	A	C	0.844038	0.871003	-0.266414	0.0331298	8.8736e-16	cis
seq.15297.3	chr20:61196332:T:C	20	61196332	61181815	61289140	T	C	0.338384	0.916565	0.136334	0.0245437	2.77978e-08	trans
seq.15299.102	chr15:80978904:G:GCTT	15	80978904	80917118	81136971	G	GCTT	0.985285	0.743568	0.723666	0.105638	7.36377e-12	cis
seq.15300.66	chr6:32683652:CA:C	6	32683652	25045311	33887091	CA	C	0.946465	0.999531	-0.83866	0.0490611	1.63946e-65	trans
seq.15300.66	chr14:81521411:C:A	14	81521411	81500518	81912701	C	A	0.996857	0.886706	-1.14857	0.201972	1.29464e-08	trans
seq.15300.66	chr22:41801266:T:C	22	41801266	40224945	42347861	T	C	0.700274	0.967013	-0.275113	0.0234108	6.93585e-32	cis
seq.15301.24	chr1:227167561:C:G	1	227167561	226893733	228108384	C	G	0.915777	0.983375	0.221067	0.0402517	3.97128e-08	trans
seq.15304.1	chr2:79154321:C:T	2	79154321	79093043	79271709	C	T	0.583417	0.840199	-0.156242	0.0247528	2.75252e-10	cis
seq.15306.20	chr1:87552447:G:A	1	87552447	87459169	87653749	G	A	0.990988	0.454555	-0.991523	0.170698	6.2984e-09	trans
seq.15308.108	chr7:49782841:A:G	7	49782841	49410557	49822797	A	G	0.773126	0.768843	0.50254	0.0298647	1.54135e-63	cis
seq.15308.108	chrX:71667943:G:A	23	71667943	71252981	71677943	G	A	0.992529	0.86576	0.602489	0.106037	1.33211e-08	trans
seq.15310.61	chr6:31741566:C:T	6	31741566	31192964	32298911	C	T	0.986634	0.943507	0.54521	0.0990403	3.69318e-08	trans
seq.15322.35	chr5:180811086:G:A	5	180811086	180774280	180870174	G	A	0.993486	0.958074	-0.782764	0.13976	2.13398e-08	trans
seq.15326.64	chr1:89063177:G:A	1	89063177	88095494	89667546	G	A	0.987724	0.899511	1.61453	0.106232	3.6358e-52	cis
seq.15364.101	chr19:44927023:C:G	19	44927023	44864077	44943400	C	G	0.361865	0.79	-0.252019	0.0260857	4.40758e-22	cis
seq.15367.38	chr8:39165311:A:G	8	39165311	38857698	39363523	A	G	0.991805	0.746419	0.848985	0.141106	1.78053e-09	trans
seq.15367.38	chr20:33253865:G:A	20	33253865	32913896	33872726	G	A	0.775618	0.955061	-0.292178	0.0268477	1.39252e-27	cis
seq.15368.3	chr4:57272396:G:C	4	57272396	57222083	57362696	G	C	0.337113	0.913053	0.140471	0.0244944	9.76113e-09	trans
seq.15368.3	chr7:33776301:G:A	7	33776301	33616394	33790487	G	A	0.849919	0.904102	0.277614	0.0330573	4.54255e-17	cis
seq.15368.3	chr7:34055075:A:C	7	34055075	33869929	34065075	A	C	0.909783	0.955965	-0.308547	0.0399126	1.07078e-14	cis
seq.15370.5	chr9:137205865:C:G	9	137205865	137159767	137297215	C	G	0.772066	0.918638	0.343035	0.0272974	3.22404e-36	trans
seq.15374.15	chr15:57498351:G:C	15	57498351	57486565	57508351	G	C	0.995345	0.713031	1.0657	0.193266	3.50469e-08	trans
seq.15375.49	chr3:148847695:G:A	3	148847695	148732913	148927550	G	A	0.7592	0.945253	-0.330545	0.0263493	4.24717e-36	cis
seq.15375.49	chr16:20317344:C:T	16	20317344	20246383	20342383	C	T	0.918554	0.998978	-0.32081	0.0396342	5.76103e-16	trans
seq.15375.49	chr16:75220686:T:C	16	75220686	75181720	75270334	T	C	0.0401427	0.988939	-0.353455	0.0552492	1.57976e-10	trans
seq.15376.134	chr1:206008512:T:C	1	206008512	205979544	206056287	T	C	0.985231	0.733218	0.619543	0.106897	6.80315e-09	cis
seq.15376.134	chr9:133276557:G:A	9	133276557	133231661	133468510	G	A	0.606949	0.97761	-0.188397	0.0227401	1.18304e-16	trans
seq.15385.116	chr4:119320747:T:C	4	119320747	118070105	121043906	T	C	0.291839	0.999964	-0.872448	0.0242973	2.35505e-282	cis
seq.15387.44	chr2:205114475:AGGGGGGATTCCT:A	2	205114475	204859124	205285815	AGGGGGGATTCCT	A	0.582872	0.965686	0.176079	0.0228442	1.27968e-14	trans
seq.15387.44	chr12:103759226:C:G	12	103759226	103734729	103941333	C	G	0.510764	0.996785	-0.140405	0.0221758	2.42829e-10	trans
seq.15391.114	chr13:113849020:T:C	13	113849020	113729257	113876425	T	C	0.686972	0.959951	0.30335	0.0237685	2.64911e-37	cis
seq.15391.114	chr19:41236403:G:A	19	41236403	41213600	41348654	G	A	0.73089	0.945539	0.28038	0.025325	1.72862e-28	trans
seq.15413.3	chr3:186675393:T:C	3	186675393	186632021	186772916	T	C	0.222807	0.942987	0.285255	0.0269563	3.60745e-26	trans
seq.15417.3	chr18:63477678:A:G	18	63477678	63390726	63520177	A	G	0.430381	0.952374	-0.199947	0.0231188	5.21075e-18	cis
seq.15430.165	chr6:31644495:C:T	6	31644495	31192964	32186753	C	T	0.986835	0.925681	0.554428	0.101202	4.29082e-08	trans
seq.15441.6	chr5:151253271:G:A	5	151253271	151174498	151433439	G	A	0.825641	0.994874	0.367218	0.0294988	1.42331e-35	cis
seq.15447.45	chr12:7394123:A:AC	12	7394123	7356537	7540565	A	AC	0.833168	0.990611	0.431348	0.0300449	9.66496e-47	trans
seq.15447.45	chr15:45070029:C:T	15	45070029	44189533	45665212	C	T	0.952272	0.902381	-0.301036	0.0537717	2.16322e-08	cis
seq.15449.33	chr5:156965071:C:A	5	156965071	156748389	157084840	C	A	0.284491	0.924517	0.263676	0.0252753	1.76767e-25	cis
seq.15449.33	chr11:126355981:C:G	11	126355981	126179527	126429782	C	G	0.901321	0.984463	-0.363505	0.0369931	8.67561e-23	trans
seq.15452.5	chr6:85465127:A:C	6	85465127	84942984	87598260	A	C	0.400389	0.890751	0.351996	0.0242496	9.65606e-48	cis
seq.15453.3	chr6:32039286:C:T	6	32039286	29763815	32724234	C	T	0.663597	0.977872	-0.144031	0.0234614	8.30195e-10	trans
seq.15462.28	chr1:230710048:A:G	1	230710048	230626303	230755765	A	G	0.188204	0.999725	0.178126	0.0287036	5.44465e-10	trans
seq.15462.28	chr2:86793912:G:A	2	86793912	86210361	87241902	G	A	0.102683	0.741431	0.369961	0.0421511	1.6788e-18	cis
seq.15462.28	chr6:31130037:C:T	6	31130037	25576718	35416396	C	T	0.915082	0.999038	-0.521192	0.0410675	6.62522e-37	trans
seq.15465.79	chr3:186677647:C:T	3	186677647	186630979	186750533	C	T	0.68615	0.997979	-0.317399	0.0236933	6.36649e-41	trans
seq.15465.79	chrX:149534715:G:A	23	149534715	149275596	149990127	G	A	0.98765	0.638902	0.558215	0.0953291	4.75105e-09	trans
seq.15466.30	chr6:70273576:T:C	6	70273576	70092994	70333442	T	C	0.688534	0.967263	0.183327	0.024209	3.65679e-14	cis
seq.15467.10	chr7:100629042:C:T	7	100629042	99997746	100895076	C	T	0.224578	0.935526	-0.210087	0.0274384	1.90853e-14	trans
seq.15471.29	chr10:116638373:A:G	10	116638373	116465627	116786333	A	G	0.722145	0.886478	-1.0153	0.0262977	0	cis
seq.15471.29	chr17:28306322:T:G	17	28306322	28005880	28457565	T	G	0.745933	0.905116	0.12754	0.0223771	1.20105e-08	trans
seq.15472.16	chr6:149657633:T:C	6	149657633	148976536	150262291	T	C	0.188238	0.920291	-0.762976	0.0289609	5.8479e-153	cis
seq.15472.16	chr9:114331659:G:C	9	114331659	114266596	114536579	G	C	0.946958	0.997557	-0.700108	0.0462361	8.55264e-52	trans
seq.15475.4	chr20:45937405:A:G	20	45937405	45504028	46158244	A	G	0.936612	0.973906	0.867774	0.0455099	4.67627e-81	cis
seq.15476.6	chr2:79036549:G:T	2	79036549	78987012	79311310	G	T	0.682161	0.949879	-0.431128	0.0241873	4.55407e-71	cis
seq.15476.6	chr16:20311846:G:A	16	20311846	20247101	20355510	G	A	0.918989	0.987617	-0.228659	0.0386073	3.16709e-09	trans
seq.15480.2	chr5:7766135:A:C	5	7766135	7522259	7989777	A	C	0.992351	0.950682	0.696473	0.118823	4.58891e-09	trans
seq.15480.2	chr6:132753506:A:G	6	132753506	132321286	133567029	A	G	0.761747	0.979469	0.818565	0.0259409	1.53462e-218	cis
seq.15480.2	chr12:54158905:AG:A	12	54158905	54123292	54195509	AG	A	0.995697	0.677374	-1.08491	0.186621	6.11984e-09	trans
seq.15480.2	chr17:40019173:C:T	17	40019173	39924555	40108239	C	T	0.547118	0.969722	-0.116274	0.0204087	1.21739e-08	trans
seq.15483.377	chr1:1049115:C:G	1	1049115	904735	1156400	C	G	0.128924	0.821098	-0.397057	0.0359036	1.98381e-28	cis
seq.15483.377	chr1:56952109:G:A	1	56952109	56942109	57153805	G	A	0.993483	0.96587	-0.806601	0.137636	4.61828e-09	trans
seq.15483.377	chr20:62363141:C:G	20	62363141	62126714	62434959	C	G	0.0953333	0.825623	0.343587	0.0413227	9.19602e-17	trans
seq.15486.126	chr7:150860534:G:A	7	150860534	150520434	151305886	G	A	0.480091	1	-0.775026	0.0222098	8.64968e-267	cis
seq.15487.164	chr6:32007269:GA:G	6	32007269	31471959	33002328	GA	G	0.962634	0.993507	0.323319	0.0579024	2.35223e-08	trans
seq.15487.164	chr16:55825402:C:G	16	55825402	55736617	55840569	C	G	0.990255	0.896848	0.723467	0.116418	5.15205e-10	cis
seq.15491.20	chr3:52521941:T:C	3	52521941	51915467	53203412	T	C	0.541165	0.976616	-0.153753	0.0221828	4.17446e-12	trans
seq.15491.20	chr12:103758020:G:A	12	103758020	103735140	104065334	G	A	0.542291	0.932547	-0.125325	0.0228984	4.42283e-08	trans
seq.15494.11	chr4:15939760:G:C	4	15939760	15915521	15950412	G	C	0.190014	0.85486	0.178258	0.0298237	2.27196e-09	cis
seq.15494.11	chr10:107051845:A:C	10	107051845	107029999	107068039	A	C	0.139486	0.621463	0.226586	0.0404171	2.06824e-08	trans
seq.15495.9	chr11:72139110:CTA:C	11	72139110	71407460	73166865	CTA	C	0.100823	0.694635	1.3879	0.0432743	1.08143e-225	cis
seq.15503.15	chr1:225926799:G:A	1	225926799	225821932	226124310	G	A	0.705711	0.995826	-0.146864	0.0239674	8.91703e-10	cis
seq.15503.15	chr6:32039286:C:T	6	32039286	29280221	32724234	C	T	0.663597	0.977872	-0.145842	0.0236451	6.9164e-10	trans
seq.15503.20	chr1:225889432:G:A	1	225889432	225597917	226418344	G	A	0.81777	0.983571	0.649365	0.0287717	8.62979e-113	cis
seq.15511.37	chr22:38843682:C:G	22	38843682	38287864	39043719	C	G	0.922536	0.920357	-1.30999	0.0426814	7.19449e-207	cis
seq.15513.108	chr16:31035975:C:T	16	31035975	30391808	31879462	C	T	0.981521	0.803308	-0.661049	0.0917337	5.7544e-13	cis
seq.15514.26	chr2:202860295:AATG:A	2	202860295	202038385	203610752	AATG	A	0.321179	0.486834	-0.185802	0.0333558	2.54273e-08	trans
seq.15514.26	chr3:165878593:T:A	3	165878593	165427561	166677258	T	A	0.760756	0.932178	0.3652	0.0265895	6.28927e-43	cis
seq.15516.12	chr11:18231629:C:T	11	18231629	17725909	18704116	C	T	0.0981544	0.995268	1.51182	0.0369844	0	cis
seq.15521.4	chr1:9787442:C:T	1	9787442	9515674	10095282	C	T	0.941249	0.981327	0.319238	0.0475871	1.96653e-11	cis
seq.15521.4	chr9:133276163:T:TGGTGCAGGCGCAGGAAAAAATTGTGGCAATTCCTCA	9	133276163	133155599	133494915	T	TGGTGCAGGCGCAGGAAAAAATTGTGGCAATTCCTCA	0.224583	0.969467	-0.149367	0.0272042	4.00553e-08	trans
seq.15530.33	chr7:100819742:G:A	7	100819742	99600240	100843716	G	A	0.974019	0.991465	-0.433511	0.06905	3.42484e-10	cis
seq.15530.33	chr9:133271182:T:C	9	133271182	133153627	133549646	T	C	0.223825	0.979764	-0.442132	0.0271348	1.08993e-59	trans
seq.15533.97	chr1:209894772:G:A	1	209894772	209753121	210301413	G	A	0.455629	0.938632	-0.129095	0.0226902	1.27447e-08	trans
seq.15533.97	chr8:16187070:G:C	8	16187070	15976094	16496067	G	C	0.797279	0.987857	0.358236	0.027127	8.11708e-40	cis
seq.15535.3	chr1:74428901:C:T	1	74428901	74028512	74438901	C	T	0.994247	0.703312	0.89713	0.159954	2.03883e-08	trans
seq.15535.3	chr11:126405507:C:T	11	126405507	126231558	126456133	C	T	0.723258	0.988202	0.411928	0.0246741	1.43087e-62	trans
seq.15535.3	chr19:5844781:A:C	19	5844781	5801707	5867058	A	C	0.744501	0.996458	-0.163759	0.0245898	2.74536e-11	trans
seq.15535.3	chr19:48703374:A:T	19	48703374	48578595	48834073	A	T	0.5475	0.992048	-0.515469	0.0218481	4.51856e-123	trans
seq.15542.19	chr13:79811820:A:T	13	79811820	79490695	79960089	A	T	0.994083	0.763208	-0.892034	0.1635	4.87383e-08	trans
seq.15542.19	chr15:43619921:A:T	15	43619921	42610422	44640895	A	T	0.668584	0.963977	0.286042	0.0238374	3.56615e-33	cis
seq.15542.19	chr16:12994082:A:G	16	12994082	12952987	13127602	A	G	0.994595	0.775718	0.948051	0.172137	3.63856e-08	trans
seq.15544.25	chr19:51079545:C:T	19	51079545	51046526	51166665	C	T	0.991568	0.737061	1.49758	0.140982	2.34261e-26	cis
seq.15556.49	chr1:103784278:C:T	1	103784278	102547876	104407260	C	T	0.607977	0.999228	0.211213	0.0229653	3.6779e-20	cis
seq.15556.49	chr9:133278724:C:T	9	133278724	133153627	133482618	C	T	0.22027	0.999581	-0.175319	0.0271999	1.15146e-10	trans
seq.15558.63	chr4:110430068:G:A	4	110430068	110326296	110592812	G	A	0.35723	0.915796	-0.25688	0.0239727	8.60796e-27	cis
seq.15560.52	chr22:30616769:T:C	22	30616769	28322984	32485184	T	C	0.572706	0.979476	1.04875	0.0213258	0	cis
seq.15562.24	chr10:52776881:G:T	10	52776881	52676734	52916004	G	T	0.844198	0.953006	-0.184843	0.0311367	2.91186e-09	trans
seq.15562.24	chr11:61814184:G:A	11	61814184	61539915	62053249	G	A	0.596981	0.973395	-0.132596	0.0240211	3.39047e-08	trans
seq.15562.24	chr12:101695783:A:G	12	101695783	101668417	101955887	A	G	0.589325	0.971324	-0.15565	0.0230088	1.33506e-11	trans
seq.15562.24	chr17:66212167:C:G	17	66212167	65600811	66354598	C	G	0.936992	0.995454	0.318155	0.0455383	2.81709e-12	trans
seq.15565.102	chr2:241791671:C:G	2	241791671	241722744	241814528	C	G	0.86764	0.956815	0.26354	0.0328158	9.67832e-16	trans
seq.15565.102	chr10:28735664:G:A	10	28735664	28716136	28790786	G	A	0.668402	0.911799	0.133973	0.0244509	4.2714e-08	trans
seq.15565.102	chr16:764494:A:G	16	764494	736184	839659	A	G	0.655911	0.889256	0.311656	0.0241003	2.98401e-38	trans
seq.15570.99	chr1:86373424:C:G	1	86373424	86257656	86492064	C	G	0.498142	0.970681	-0.151774	0.0221034	6.57809e-12	trans
seq.15570.99	chr1:207433747:G:A	1	207433747	206768516	207947968	G	A	0.911413	0.998504	-1.10467	0.0392612	3.50752e-174	cis
seq.15573.110	chr3:141280434:C:G	3	141280434	141143735	141301476	C	G	0.587616	0.977947	-0.163091	0.0229056	1.0782e-12	trans
seq.15573.110	chr17:44846783:TAAA:T	17	44846783	44565189	45000160	TAAA	T	0.893876	0.79548	-0.232354	0.040393	8.80177e-09	trans
seq.15573.110	chr19:19219115:C:T	19	19219115	18977449	19884890	C	T	0.917565	0.997923	0.341559	0.0400233	1.41384e-17	cis
seq.15576.158	chr12:64935141:C:A	12	64935141	64743079	64958574	C	A	0.993114	0.685886	0.801903	0.13945	8.89857e-09	trans
seq.15576.158	chr14:20891294:C:T	14	20891294	20817739	21030731	C	T	0.916413	0.94211	1.20152	0.0407264	2.69774e-191	cis
seq.15579.26	chr4:184208381:C:T	4	184208381	184156766	184263898	C	T	0.870081	0.92261	-0.234289	0.0340335	5.81701e-12	cis
seq.15582.25	chr9:134887180:C:T	9	134887180	134838652	134900431	C	T	0.942166	0.9988	-0.362995	0.0474402	1.98427e-14	cis
seq.15582.25	chr9:134963360:C:G	9	134963360	134901132	135020529	C	G	0.65424	0.918279	-0.413233	0.0243392	1.19316e-64	cis
seq.15584.9	chr1:196951018:C:T	1	196951018	195599486	198493606	C	T	0.288597	0.99966	1.07806	0.0247028	0	cis
seq.15587.20	chr1:11796321:G:A	1	11796321	11754076	12050655	G	A	0.541216	0.989319	0.181947	0.0232604	5.19159e-15	trans
seq.15588.17	chrX:101409301:T:G	23	101409301	101352384	101478998	T	G	0.921595	0.95325	0.217887	0.0345798	2.95754e-10	cis
seq.15589.1	chr4:71752580:G:A	4	71752580	71214634	72332149	G	A	0.993191	0.920262	2.01029	0.140734	2.74284e-46	cis
seq.15602.43	chr1:154454494:A:C	1	154454494	152997545	155117396	A	C	0.610761	0.99974	-1.09839	0.0227062	0	cis
seq.15603.20	chr5:52975186:A:G	5	52975186	52871514	53361471	A	G	0.603874	0.981533	-0.201634	0.0229087	1.34865e-18	cis
seq.15604.18	chr14:105737405:G:A	14	105737405	105412190	105871856	G	A	0.920735	0.899823	-0.370279	0.0439953	3.88419e-17	trans
seq.15606.19	chr11:116791863:C:T	11	116791863	116616384	117239541	C	T	0.276618	0.999837	0.246554	0.0245525	9.97241e-24	trans
seq.15606.19	chr19:44912921:G:T	19	44912921	44842486	44942990	G	T	0.814404	0.999919	0.224946	0.0284037	2.38287e-15	trans
seq.15607.56	chr1:155293234:A:G	1	155293234	155216332	155303234	A	G	0.995977	0.996594	1.01281	0.175286	7.55736e-09	cis
seq.15613.16	chr6:96026175:T:A	6	96026175	95412786	96654022	T	A	0.881692	0.919254	0.200696	0.0345304	6.16751e-09	trans
seq.15613.16	chr9:133253728:A:T	9	133253728	133181178	133549646	A	T	0.783151	0.985422	-0.455078	0.0270092	1.06709e-63	trans
seq.15613.16	chr11:61834986:CCCA:C	11	61834986	61510217	61948021	CCCA	C	0.589826	0.964329	-0.128771	0.023461	4.04911e-08	trans
seq.15613.16	chr16:20320415:C:G	16	20320415	20247101	20342383	C	G	0.919995	0.986442	-0.261273	0.0392952	2.95121e-11	trans
seq.15613.16	chr19:48703374:A:T	19	48703374	48593738	48761698	A	T	0.5475	0.992048	-0.154619	0.0216977	1.03276e-12	trans
seq.15614.168	chr7:69440753:G:A	7	69440753	69319042	69486312	G	A	0.996414	0.761568	-0.924243	0.165684	2.4279e-08	trans
seq.15614.168	chr14:106768275:G:T	14	106768275	106106294	106892740	G	T	0.42214	0.966434	0.169697	0.0176621	7.39605e-22	trans
seq.15614.168	chr19:54583364:A:T	19	54583364	54384248	54706072	A	T	0.690433	0.99276	1.02253	0.0234416	0	cis
seq.15626.223	chr1:21834811:G:A	1	21834811	21570035	22127860	G	A	0.985956	0.993326	-1.39007	0.0947453	9.79716e-49	cis
seq.15635.4	chr6:168424196:C:T	6	168424196	168308032	168818501	C	T	0.524565	0.955543	-0.369581	0.0227114	1.53568e-59	cis
seq.15635.4	chr19:51805837:A:G	19	51805837	51764867	52108687	A	G	0.540474	0.97908	0.126664	0.0221115	1.01375e-08	trans
seq.15644.1	chr3:15607844:G:A	3	15607844	15312190	16045235	G	A	0.659346	0.975991	0.264728	0.0233749	9.83332e-30	cis
seq.15667.39	chr9:133277095:C:T	9	133277095	133183381	133468510	C	T	0.780695	0.984179	-0.159371	0.0270614	3.87972e-09	trans
seq.15667.39	chr18:79047431:C:G	18	79047431	78991922	79398833	C	G	0.775094	0.915533	-0.150741	0.0275331	4.37744e-08	trans
seq.15670.15	chr17:28306322:T:G	17	28306322	27983270	28501658	T	G	0.745933	0.905116	0.174229	0.0266151	5.90065e-11	trans
seq.15675.3	chr5:40936996:G:C	5	40936996	40405123	40982873	G	C	0.904994	0.991307	0.220936	0.0374689	3.71253e-09	trans
seq.15675.3	chr6:32007269:GA:G	6	32007269	31375886	33015725	GA	G	0.962634	0.993507	0.354352	0.058346	1.25314e-09	trans
seq.15686.49	chr12:57449928:G:A	12	57449928	56344092	58321672	G	A	0.911962	0.999537	1.44671	0.0381974	0	cis
seq.16035.8	chr3:98688089:G:C	3	98688089	98198669	99822275	G	C	0.545447	0.96527	0.613769	0.0217065	6.85488e-176	trans
seq.16035.8	chr9:133264504:G:GAAACTGCC	9	133264504	133120654	133543074	G	GAAACTGCC	0.224296	0.980657	-0.507676	0.0249631	6.04644e-92	trans
seq.16035.8	chr12:8946399:G:GAAC	12	8946399	8871415	9144205	G	GAAC	0.685176	0.975915	-0.129891	0.021475	1.46221e-09	trans
seq.16055.3	chr1:197212190:G:T	1	197212190	196254049	197858750	G	T	0.255823	0.934801	0.201476	0.0267882	5.4325e-14	cis
seq.16057.6	chr6:160085430:G:A	6	160085430	159613527	161036415	G	A	0.758651	0.954622	-0.699045	0.0261029	5.47016e-158	cis
seq.16057.6	chr12:8912025:C:T	12	8912025	8871415	9180857	C	T	0.687916	0.979555	0.139993	0.0225633	5.48858e-10	trans
seq.16060.99	chr7:80547085:CTA:C	7	80547085	80460968	80709844	CTA	C	0.929106	0.906477	0.256054	0.0445431	9.00596e-09	trans
seq.16060.99	chr14:52021048:T:C	14	52021048	51926515	52224516	T	C	0.701509	0.971701	-0.261968	0.0244034	6.97911e-27	cis
seq.16070.7	chr6:69568082:AAGG:A	6	69568082	68670213	69908092	AAGG	A	0.973931	0.718665	0.459765	0.0816111	1.7647e-08	trans
seq.16070.7	chr12:64944690:G:A	12	64944690	64856463	64999727	G	A	0.437058	0.926665	0.12602	0.0228607	3.53696e-08	cis
seq.16074.12	chr4:74830846:G:C	4	74830846	74811903	74852173	G	C	0.85902	0.885507	-0.190776	0.033025	7.61781e-09	trans
seq.16074.12	chr17:28322698:A:C	17	28322698	27983270	28501658	A	C	0.260835	0.999987	-0.181006	0.0248729	3.40722e-13	trans
seq.16081.38	chr1:196671760:G:GAT	1	196671760	196230815	197315903	G	GAT	0.494062	0.952903	0.154221	0.0227795	1.28647e-11	trans
seq.16081.38	chr17:28376663:T:A	17	28376663	27990004	28501658	T	A	0.288944	0.964649	-0.165501	0.0243294	1.02802e-11	trans
seq.16288.17	chr2:221570560:G:A	2	221570560	221427740	221664747	G	A	0.553392	0.996178	0.123263	0.020352	1.39062e-09	cis
seq.16288.17	chr9:133274414:A:G	9	133274414	132897285	133549646	A	G	0.223073	0.980472	-0.656074	0.0268346	5.17607e-132	trans
seq.16299.13	chr1:72543343:AATAAT:A	1	72543343	71982630	72843013	AATAAT	A	0.98567	0.923017	-0.522403	0.0957255	4.83415e-08	trans
seq.16299.13	chr19:44908822:C:T	19	44908822	44847526	44938401	C	T	0.922011	0.999722	0.284272	0.0413024	5.87219e-12	trans
seq.16300.4	chr3:165739604:CT:C	3	165739604	165518772	166225519	CT	C	0.774824	0.863979	-0.151129	0.0276215	4.46457e-08	trans
seq.16300.4	chr6:12016255:C:T	6	12016255	11939774	12204550	C	T	0.949317	0.993563	-0.273731	0.0488112	2.04743e-08	trans
seq.16300.4	chr11:60302703:A:G	11	60302703	59473482	60761100	A	G	0.627498	0.999363	0.360861	0.0225028	7.13346e-58	trans
seq.16302.11	chr11:116752497:TA:T	11	116752497	116632465	117239313	TA	T	0.345956	0.97347	0.178006	0.0235228	3.80803e-14	trans
seq.16302.11	chr17:28344170:C:G	17	28344170	27953262	28501658	C	G	0.290727	0.95917	-0.202662	0.024718	2.42493e-16	trans
seq.16302.11	chr19:44912921:G:T	19	44912921	44842486	44942990	G	T	0.814404	0.999919	0.156868	0.0285857	4.07333e-08	trans
seq.16302.11	chr19:48717113:A:C	19	48717113	48605114	48785046	A	C	0.457763	0.837331	-0.164049	0.024332	1.56063e-11	trans
seq.16308.14	chr3:162742364:C:G	3	162742364	162321931	163609357	C	G	0.961069	0.927112	-0.327536	0.0587458	2.46848e-08	trans
seq.16308.14	chr5:40936996:G:C	5	40936996	40305412	41069317	G	C	0.904994	0.991307	0.287661	0.0372827	1.20365e-14	trans
seq.16315.105	chr6:43957870:G:A	6	43957870	43933861	43977066	G	A	0.634075	0.960186	-0.234964	0.0236641	3.10957e-23	trans
seq.16317.20	chr7:80547085:CTA:C	7	80547085	80461981	80711284	CTA	C	0.929106	0.906477	0.327391	0.0456106	7.0762e-13	trans
seq.16317.20	chr8:25659975:A:G	8	25659975	25617169	25692314	A	G	0.910281	0.873525	-0.241776	0.0418058	7.3247e-09	trans
seq.16317.20	chr8:105569300:A:T	8	105569300	105490600	105591434	A	T	0.616301	0.998831	0.153222	0.0228819	2.13895e-11	trans
seq.16318.12	chr12:51928262:T:C	12	51928262	51823714	52080051	T	C	0.924575	0.934116	-0.360067	0.043676	1.66495e-16	cis
seq.16322.10	chr5:139389334:C:A	5	139389334	137795717	141216990	C	A	0.985594	0.997568	1.86727	0.0921915	3.25762e-91	cis
seq.16322.10	chr14:105643720:G:A	14	105643720	105484292	105908652	G	A	0.595012	0.626483	0.169532	0.0292151	6.51884e-09	trans
seq.16322.10	chr21:39003802:T:A	21	39003802	38967339	39055779	T	A	0.994003	0.914142	-0.822314	0.146184	1.85306e-08	trans
seq.16323.8	chr14:79786333:T:G	14	79786333	79711714	79867217	T	G	0.899009	0.959891	-0.228038	0.0371455	8.30252e-10	cis
seq.16551.14	chr6:32067136:A:G	6	32067136	31449362	32918885	A	G	0.944517	0.922586	0.285297	0.0492779	7.05732e-09	trans
seq.16558.2	chr1:171645230:T:C	1	171645230	171395705	172683760	T	C	0.748119	0.962387	0.576983	0.0260981	2.63633e-108	cis
seq.16561.9	chr19:58353113:T:C	19	58353113	58046687	58610614	T	C	0.083319	0.996812	-0.830146	0.0393004	4.87865e-99	cis
seq.16583.8	chr9:34307415:C:A	9	34307415	33417145	35113120	C	A	0.551556	0.980276	-0.53258	0.0224281	1.20781e-124	cis
seq.16593.3	chr12:7131744:C:CGCCTCCTA	12	7131744	6950457	7228729	C	CGCCTCCTA	0.621614	0.966084	0.135835	0.0223074	1.13446e-09	trans
seq.16593.3	chr13:45995024:A:AC	13	45995024	45908434	46162286	A	AC	0.244279	0.891629	-0.495192	0.0271331	2.05116e-74	trans
seq.16593.3	chr21:20640861:CA:C	21	20640861	20630861	20650861	CA	C	0.988446	0.406722	-0.874244	0.156357	2.25351e-08	trans
seq.16605.2	chr13:24320601:T:C	13	24320601	19374457	24702261	T	C	0.305024	0.913267	-0.291246	0.0248508	1.00972e-31	cis
seq.16606.85	chr7:134505919:G:A	7	134505919	134386866	134701415	G	A	0.786919	0.970247	-0.305058	0.0278773	7.18787e-28	cis
seq.16607.78	chr9:121281582:CA:C	9	121281582	120970540	121567247	CA	C	0.859037	0.966694	0.210139	0.0327802	1.45014e-10	cis
seq.16609.106	chr6:96032369:TTA:T	6	96032369	95430647	96654022	TTA	T	0.896005	0.956954	0.217821	0.0338314	1.20704e-10	trans
seq.16609.106	chr9:133262254:C:T	9	133262254	133182305	133549646	C	T	0.781689	0.996025	-0.37817	0.024925	5.39138e-52	trans
seq.16609.106	chr19:35858431:G:A	19	35858431	35581342	37511414	G	A	0.951208	0.992819	1.25786	0.0494856	1.56675e-142	cis
seq.16613.3	chr8:94130034:G:C	8	94130034	94023940	94263661	G	C	0.455883	0.939277	0.219277	0.0200992	1.03586e-27	cis
seq.16613.3	chr9:133266456:T:C	9	133266456	132820126	133549646	T	C	0.222808	0.98142	-0.683826	0.0263843	4.18794e-148	trans
seq.16613.3	chr19:48703374:A:T	19	48703374	48570992	48770652	A	T	0.5475	0.992048	0.46689	0.0201357	6.1235e-119	trans
seq.16614.27	chr1:37596635:G:GA	1	37596635	37346922	37691243	G	GA	0.96492	0.958595	-0.56899	0.0611235	1.29211e-20	cis
seq.16616.137	chr5:121620023:C:A	5	121620023	120463581	121765317	C	A	0.993008	0.57196	0.983858	0.176021	2.27798e-08	trans
seq.16616.137	chr12:7518549:G:A	12	7518549	7436341	7697807	G	A	0.315539	0.934302	0.2056	0.0240796	1.36144e-17	trans
seq.16616.137	chr17:4976190:G:C	17	4976190	4647366	5637013	G	C	0.632847	0.992629	0.230168	0.0232056	3.45382e-23	cis
seq.16620.26	chr2:159848974:A:G	2	159848974	158886649	160793654	A	G	0.260143	0.911626	-0.744149	0.0263652	2.91072e-175	cis
seq.16758.96	chr1:150050947:G:A	1	150050947	149698793	151343747	G	A	0.994742	0.863494	-0.951387	0.164969	8.06678e-09	trans
seq.16758.96	chr1:156716213:A:C	1	156716213	156686184	156853858	A	C	0.912823	0.846041	0.250996	0.0423615	3.12104e-09	cis
seq.16763.11	chr5:135977944:T:A	5	135977944	135629800	136196723	T	A	0.436381	0.943728	0.516569	0.0228369	2.76058e-113	cis
seq.16765.52	chr3:56815721:T:C	3	56815721	56804669	56856416	T	C	0.422008	0.995707	0.129043	0.0224015	8.38803e-09	trans
seq.16765.52	chr7:80555759:T:C	7	80555759	80464084	80698707	T	C	0.925598	0.915907	0.319871	0.0441428	4.28351e-13	trans
seq.16765.52	chr8:105569300:A:T	8	105569300	105490253	105639316	A	T	0.616301	0.998831	0.129961	0.0227411	1.09815e-08	trans
seq.16770.3	chr2:79103043:T:G	2	79103043	78987561	79486783	T	G	0.904264	0.869273	-0.843404	0.0406601	1.42495e-95	cis
seq.16770.3	chr10:122547335:C:T	10	122547335	122471801	122630942	C	T	0.361824	0.956442	-0.142217	0.022932	5.58676e-10	trans
seq.16770.3	chr19:48703374:A:T	19	48703374	48588320	48761883	A	T	0.5475	0.992048	0.155869	0.0217336	7.40116e-13	trans
seq.16792.4	chr19:51617157:A:T	19	51617157	51426445	52135712	A	T	0.431254	0.992915	0.867889	0.0215038	0	cis
seq.16805.5	chr4:119655663:T:C	4	119655663	119018773	119888980	T	C	0.70777	0.998071	0.226355	0.0239448	3.28625e-21	cis
seq.16818.200	chr3:45142831:C:T	3	45142831	45123394	45532755	C	T	0.931405	0.97387	0.263599	0.04507	4.95576e-09	cis
seq.16818.200	chrX:71003132:A:G	23	71003132	70438613	71209187	A	G	0.590168	0.948777	0.111976	0.0188916	3.08035e-09	trans
seq.16825.20	chr14:92100639:A:G	14	92100639	91913587	92268462	A	G	0.895025	0.969189	-0.214683	0.036664	4.75839e-09	cis
seq.16831.7	chr3:23871366:C:T	3	23871366	23806465	24099908	C	T	0.926157	0.829402	0.268426	0.0460803	5.70519e-09	trans
seq.16892.23	chr8:119661392:T:C	8	119661392	119522708	119981105	T	C	0.393127	0.954865	-0.181732	0.0232464	5.38146e-15	cis
seq.16900.29	chr6:37698162:T:C	6	37698162	37597254	38725092	T	C	0.47346	0.94078	1.04465	0.0230821	0	cis
seq.16902.17	chrX:3678172:G:C	23	3678172	3639969	3693008	G	C	0.95046	0.988532	-0.233842	0.0427882	4.62647e-08	trans
seq.16913.8	chr2:9141406:G:C	2	9141406	9045389	9185001	G	C	0.975654	0.514563	-0.56676	0.10073	1.83853e-08	trans
seq.16913.8	chr3:123118801:C:T	3	123118801	123043258	123159838	C	T	0.580752	0.923799	0.140453	0.0231712	1.34837e-09	trans
seq.16913.8	chr6:167038287:C:T	6	167038287	166758437	167247479	C	T	0.592237	0.959035	-0.30744	0.0227877	1.7559e-41	cis
seq.16914.104	chr5:59227052:G:C	5	59227052	59116109	59332680	G	C	0.905262	0.948458	-0.213346	0.0380973	2.14329e-08	trans
seq.16914.104	chr5:140632282:C:T	5	140632282	138703248	141742672	C	T	0.945608	0.996232	1.34183	0.0477326	7.09578e-174	cis
seq.16916.19	chr3:143939076:A:T	3	143939076	143774040	144148023	A	T	0.9808	0.904773	-0.461393	0.0845886	4.90964e-08	trans
seq.16916.19	chr14:43017587:T:G	14	43017587	43007248	44018097	T	G	0.990149	0.678182	-0.821855	0.136758	1.8602e-09	trans
seq.16918.198	chr4:186082920:C:T	4	186082920	185978324	186267146	C	T	0.692486	0.993209	0.777879	0.024493	2.36592e-221	cis
seq.16919.1	chr2:119385235:G:A	2	119385235	119255684	119435772	G	A	0.765703	0.999226	0.176933	0.0260738	1.15425e-11	cis
seq.16927.9	chr1:197040378:G:C	1	197040378	193838174	198564967	G	C	0.333126	0.976492	0.470451	0.0240691	4.4761e-85	cis
seq.17138.8	chr6:52808589:T:G	6	52808589	52650420	52955855	T	G	0.876225	0.977312	0.506749	0.0330398	4.29042e-53	cis
seq.17138.8	chr16:7760869:C:G	16	7760869	7684598	7800434	C	G	0.460344	0.957885	0.128972	0.0219912	4.49894e-09	trans
seq.17148.7	chr2:119996321:A:G	2	119996321	119476247	120378498	A	G	0.994999	0.793242	1.01764	0.173822	4.7841e-09	trans
seq.17153.46	chr6:31276118:C:T	6	31276118	25421064	33930207	C	T	0.385576	0.99761	0.517459	0.0226209	8.18465e-116	trans
seq.17153.46	chr19:54735744:T:C	19	54735744	54667754	54893585	T	C	0.896096	0.498452	0.661277	0.0471093	9.24698e-45	cis
seq.17155.1	chr1:196651787:C:T	1	196651787	196194701	197338287	C	T	0.462142	0.998223	0.140665	0.0222071	2.38528e-10	trans
seq.17155.1	chr5:40945906:A:G	5	40945906	40361051	41013933	A	G	0.908717	0.990349	0.229247	0.0380688	1.72361e-09	trans
seq.17155.1	chr6:31979309:G:A	6	31979309	30449332	33060764	G	A	0.901226	0.999595	-0.224966	0.0368787	1.05955e-09	trans
seq.17164.15	chr2:69725317:T:C	2	69725317	69136826	70297366	T	C	0.93857	0.959974	-0.512909	0.046647	4.01421e-28	cis
seq.17165.1	chr3:56815721:T:C	3	56815721	56804669	56856416	T	C	0.422008	0.995707	0.135774	0.0223562	1.2536e-09	trans
seq.17165.1	chr7:80555759:T:C	7	80555759	80470251	80698707	T	C	0.925598	0.915907	0.317532	0.0439912	5.2723e-13	trans
seq.17165.1	chr8:105569300:A:T	8	105569300	105490253	105639316	A	T	0.616301	0.998831	0.134347	0.0226651	3.07596e-09	trans
seq.17170.15	chr11:15044047:GTATAATTTGGATTATACA:G	11	15044047	14317993	15153430	GTATAATTTGGATTATACA	G	0.67709	0.875306	0.139464	0.0251538	2.94883e-08	cis
seq.17176.13	chr1:156776468:G:GT	1	156776468	156686184	156856129	G	GT	0.89786	0.971576	0.220662	0.0367089	1.84238e-09	trans
seq.17224.12	chr9:92336430:A:G	9	92336430	91851670	92997325	A	G	0.843581	0.982011	-0.413925	0.0309529	8.7277e-41	cis
seq.17231.1	chr12:7401029:G:C	12	7401029	7278568	7646175	G	C	0.831499	0.991695	0.353743	0.0296343	7.59626e-33	trans
seq.17325.10	chr1:227985855:CAT:C	1	227985855	227502551	228677060	CAT	C	0.899739	0.954275	-0.300055	0.0379741	2.75423e-15	cis
seq.17342.13	chr10:77215407:CTT:C	10	77215407	77205407	77225407	CTT	C	0.97916	0.421424	-0.669323	0.120398	2.70944e-08	trans
seq.17342.13	chr12:56361868:C:T	12	56361868	55993204	56594230	C	T	0.945336	0.991447	-0.286638	0.0486184	3.73181e-09	trans
seq.17365.7	chr1:196692881:C:A	1	196692881	196207205	197309633	C	A	0.295414	0.666144	0.162203	0.0293948	3.42713e-08	trans
seq.17365.7	chr17:28306322:T:G	17	28306322	27973752	28501658	T	G	0.745933	0.905116	0.151405	0.0262603	8.13879e-09	trans
seq.17366.6	chr12:57433199:A:G	12	57433199	57139789	57814301	A	G	0.912214	0.981174	0.395083	0.0391749	6.42984e-24	trans
seq.17366.6	chr17:52859856:C:A	17	52859856	52255587	53016172	C	A	0.881404	0.912328	0.196767	0.0357923	3.85274e-08	trans
seq.17398.55	chr2:32264782:T:C	2	32264782	31365619	32845899	T	C	0.630864	0.951265	-0.160772	0.0234815	7.5544e-12	trans
seq.17398.55	chr19:44908822:C:T	19	44908822	44814773	44936998	C	T	0.922011	0.999722	-0.265238	0.0409427	9.27897e-11	trans
seq.17441.4	chr2:232470391:C:T	2	232470391	232263300	232623845	C	T	0.979053	0.892764	-0.582857	0.0829189	2.07635e-12	cis
seq.17441.4	chr9:133256264:G:A	9	133256264	133153627	133494915	G	A	0.798323	0.998808	0.372018	0.0283289	2.15625e-39	trans
seq.17441.4	chr19:48703374:A:T	19	48703374	48593738	48764454	A	T	0.5475	0.992048	0.220078	0.0223944	8.58223e-23	trans
seq.17447.52	chr7:37937514:T:C	7	37937514	37866042	38036067	T	C	0.171561	0.881222	0.201497	0.0312351	1.11132e-10	cis
seq.17447.52	chr10:70165690:T:C	10	70165690	70122457	70354208	T	C	0.992402	0.97067	-0.719652	0.129627	2.82879e-08	trans
seq.17447.52	chr11:126408308:T:C	11	126408308	126163391	126455161	T	C	0.804523	0.998991	0.161124	0.02762	5.42388e-09	trans
seq.17447.52	chr18:1620927:A:G	18	1620927	1610927	1711464	A	G	0.993167	0.566007	0.989217	0.173365	1.15664e-08	trans
seq.17450.51	chr5:140691265:G:T	5	140691265	140025561	141299483	G	T	0.986761	0.998683	0.624398	0.0957098	6.85173e-11	cis
seq.17455.42	chr6:32105463:GAGGGC:G	6	32105463	27104278	33875364	GAGGGC	G	0.917002	0.982809	-0.338611	0.0415639	3.73852e-16	trans
seq.17512.2	chr17:43076025:G:A	17	43076025	42122900	43848999	G	A	0.989825	0.907648	1.3774	0.113887	1.13058e-33	trans
seq.17513.11	chr10:80193695:G:T	10	80193695	80126083	80588580	G	T	0.672314	0.956204	-0.168978	0.0239238	1.62705e-12	cis
seq.17672.184	chr6:119628948:CATA:C	6	119628948	118711160	120590195	CATA	C	0.864173	0.970498	-0.393953	0.0327135	2.12422e-33	trans
seq.17678.28	chrX:66003505:G:A	23	66003505	63642210	67707456	G	A	0.974673	0.588809	0.60223	0.0669924	2.48313e-19	cis
seq.17682.1	chr1:207742633:T:C	1	207742633	207696767	207916325	T	C	0.0985531	0.998261	0.219941	0.037195	3.35521e-09	cis
seq.17682.1	chr9:133266772:C:T	9	133266772	133183381	133543074	C	T	0.78036	0.995359	-0.17543	0.0270065	8.25658e-11	trans
seq.17685.9	chr11:116821618:C:T	11	116821618	116705567	117239878	C	T	0.337492	0.956061	0.135089	0.024113	2.1149e-08	cis
seq.17691.1	chr11:6638076:A:C	11	6638076	6592951	6686867	A	C	0.531523	0.935252	-0.172418	0.02251	1.86466e-14	cis
seq.17691.1	chr12:8966818:A:T	12	8966818	8871415	9315929	A	T	0.773748	0.911111	-0.152367	0.0272205	2.17435e-08	trans
seq.17738.7	chr17:28367840:G:A	17	28367840	27979923	28501658	G	A	0.281849	0.999106	-0.178182	0.0241106	1.46622e-13	trans
seq.17746.77	chr7:101245098:C:T	7	101245098	100832896	101458186	C	T	0.965296	0.851699	0.440059	0.0654751	1.80468e-11	cis
seq.17748.21	chr2:24064728:G:A	2	24064728	23625897	24468673	G	A	0.953156	0.979204	0.739348	0.0541674	2.03798e-42	cis
seq.17750.8	chr1:169538606:G:T	1	169538606	169108256	169564011	G	T	0.761624	0.980481	0.375163	0.0260524	5.14991e-47	trans
seq.17750.8	chr4:110762792:C:T	4	110762792	110499510	110988904	C	T	0.993672	0.672495	0.937203	0.169741	3.36357e-08	trans
seq.17750.8	chr10:19931917:G:T	10	19931917	19840605	20001242	G	T	0.234475	0.902722	-0.181495	0.027253	2.74536e-11	trans
seq.17755.5	chr4:39491521:A:G	4	39491521	39174735	39803041	A	G	0.594826	0.999262	-0.132012	0.022793	6.9653e-09	cis
seq.17761.2	chr10:12123462:G:A	10	12123462	12044127	12296739	G	A	0.593874	0.885393	0.131092	0.0236734	3.06782e-08	cis
seq.17764.108	chr10:12749570:G:T	10	12749570	12729320	12759574	G	T	0.974644	0.611663	0.505915	0.0905729	2.32729e-08	trans
seq.17775.8	chr13:32193074:A:G	13	32193074	32008408	32203074	A	G	0.982601	0.790941	-0.523261	0.0936868	2.33405e-08	trans
seq.17781.191	chr3:76515279:A:G	3	76515279	76227935	76762364	A	G	0.965814	0.985519	0.345419	0.0616007	2.05405e-08	trans
seq.17787.1	chr17:9114148:AAAAAG:A	17	9114148	9021055	9148974	AAAAAG	A	0.0718429	0.361462	-0.383099	0.0700879	4.60363e-08	trans
seq.17792.158	chr13:46055809:A:G	13	46055809	45821970	46184629	A	G	0.183279	0.998546	-1.1111	0.0286157	0	trans
seq.17794.6	chr9:559867:C:G	9	559867	508889	724540	C	G	0.534864	0.954697	-0.124124	0.0227282	4.72825e-08	trans
seq.17795.176	chr1:219440012:T:C	1	219440012	219429996	219508360	T	C	0.976977	0.501088	0.574491	0.103127	2.53671e-08	trans
seq.17826.341	chr1:247875396:T:G	1	247875396	247752918	248060093	T	G	0.848395	0.981568	-0.258117	0.0311578	1.18932e-16	trans
seq.17832.12	chr10:1021725:C:T	10	1021725	777815	1193928	C	T	0.438017	0.995253	0.178907	0.0224452	1.5758e-15	cis
seq.17836.17	chr1:153833254:G:A	1	153833254	152922685	154756241	G	A	0.993042	0.894089	1.0769	0.140924	2.14388e-14	cis
seq.17836.17	chr9:133271062:G:A	9	133271062	133159469	133481085	G	A	0.516818	0.871887	0.180091	0.0239774	5.87219e-14	trans
seq.18158.45	chr1:196651787:C:T	1	196651787	196230815	197338287	C	T	0.462142	0.998223	0.13313	0.0222182	2.07367e-09	trans
seq.18175.65	chr7:43245439:T:C	7	43245439	43230934	43288179	T	C	0.965001	0.962032	0.338265	0.0620488	4.99183e-08	trans
seq.18193.165	chr7:44498817:C:T	7	44498817	44270509	44947610	C	T	0.992495	0.674416	-0.887285	0.151796	5.05766e-09	trans
seq.18194.18	chr1:196651787:C:T	1	196651787	196194701	197309570	C	T	0.462142	0.998223	0.135894	0.0221544	8.57393e-10	trans
seq.18194.18	chr6:31940200:G:C	6	31940200	31343407	33060764	G	C	0.964064	0.996859	0.374615	0.0592035	2.49041e-10	trans
seq.18195.3	chr1:196651787:C:T	1	196651787	196131224	197338287	C	T	0.462142	0.998223	0.143353	0.0222633	1.2026e-10	trans
seq.18195.3	chr6:32103271:T:TA	6	32103271	31449362	33060764	T	TA	0.961799	0.990651	0.372921	0.057734	1.05199e-10	trans
seq.18196.8	chr4:73420989:A:T	4	73420989	72584601	73760080	A	T	0.991281	0.475997	1.50532	0.17357	4.21891e-18	cis
seq.18222.34	chr9:129023090:G:T	9	129023090	128683517	129118449	G	T	0.85109	0.987474	0.263208	0.0312927	4.05882e-17	cis
seq.18224.11	chr16:89652432:C:T	16	89652432	89548819	89992564	C	T	0.633655	0.949265	-0.221046	0.0233259	2.63148e-21	cis
seq.18225.13	chr12:12991558:C:T	12	12991558	12936511	13162161	C	T	0.98867	0.924104	1.32501	0.108187	1.735e-34	cis
seq.18231.147	chr1:196750586:A:G	1	196750586	196230815	197266824	A	G	0.49004	0.974836	0.172563	0.0225519	1.98107e-14	trans
seq.18231.147	chr21:46094200:C:T	21	46094200	46081253	46447140	C	T	0.992998	0.867711	-0.791598	0.141977	2.4678e-08	trans
seq.18241.18	chr3:98580104:T:TTAAGAA	3	98580104	98543346	98744166	T	TTAAGAA	0.33197	0.909872	0.190493	0.0244114	6.02421e-15	cis
seq.18241.18	chr16:199621:AG:A	16	199621	126951	624035	AG	A	0.993808	0.897101	-0.830154	0.15076	3.66134e-08	trans
seq.18253.8	chr3:139464739:AT:A	3	139464739	139012526	140070457	AT	A	0.987916	0.981419	0.703517	0.103431	1.03324e-11	trans
seq.18268.5	chr1:110352853:G:A	1	110352853	110205805	110472479	G	A	0.963335	0.90387	-0.350881	0.0614357	1.12086e-08	trans
seq.18268.5	chr12:9165188:A:G	12	9165188	8924087	9294620	A	G	0.446017	0.994626	0.149053	0.0218518	9.03441e-12	trans
seq.18289.16	chr17:36001607:C:CAGGGCAG	17	36001607	35487363	36162903	C	CAGGGCAG	0.701176	0.971618	-1.21653	0.0250638	0	cis
seq.18289.16	chr19:48703374:A:T	19	48703374	48581885	48764454	A	T	0.5475	0.992048	0.105831	0.0157975	2.09508e-11	trans
seq.18295.102	chr9:37429750:G:A	9	37429750	36908050	37800935	G	A	0.990644	0.989754	1.24166	0.114416	1.94626e-27	cis
seq.18306.1	chr6:31644495:C:T	6	31644495	30806579	32186753	C	T	0.986835	0.925681	0.55803	0.101094	3.3918e-08	trans
seq.18321.38	chr14:90472432:A:G	14	90472432	90462432	90482432	A	G	0.95889	0.363926	-0.535795	0.0931183	8.71987e-09	trans
seq.18327.6	chr2:126038891:A:G	2	126038891	125462305	126662830	A	G	0.989974	0.90238	0.665383	0.116561	1.13996e-08	trans
seq.18331.3	chr4:76189879:C:T	4	76189879	75915523	76270880	C	T	0.568625	0.989591	-0.207758	0.0226096	3.96735e-20	trans
seq.18331.3	chr11:61824164:C:G	11	61824164	61611700	62050455	C	G	0.589898	0.97741	-0.138863	0.0237795	5.23191e-09	trans
seq.18336.31	chr1:78679500:G:GT	1	78679500	78603756	78778016	G	GT	0.896813	0.905496	0.212002	0.0375163	1.59581e-08	trans
seq.18336.31	chr11:116791863:C:T	11	116791863	116616384	117239541	C	T	0.276618	0.999837	0.238023	0.0242117	8.28705e-23	trans
seq.18336.31	chr19:44912921:G:T	19	44912921	44842486	44942990	G	T	0.814404	0.999919	0.357367	0.0283779	2.30303e-36	trans
seq.18347.15	chr6:129249068:G:A	6	129249068	129109717	129398697	G	A	0.940643	0.977095	0.297929	0.0470821	2.48588e-10	cis
seq.18381.16	chr12:111792215:G:C	12	111792215	108291537	114232692	G	C	0.785584	0.995679	0.880021	0.027165	3.19154e-230	cis
seq.18382.109	chr12:7088974:C:T	12	7088974	6873079	8230991	C	T	0.877683	0.98036	0.739103	0.03424	2.4322e-103	trans
seq.18382.109	chr14:105806924:C:T	14	105806924	105334433	106392294	C	T	0.752793	0.695248	-0.206998	0.0306284	1.39573e-11	trans
seq.18386.36	chr6:31555907:C:A	6	31555907	31107563	32618669	C	A	0.493688	0.966079	-0.131732	0.0228777	8.50746e-09	trans
seq.18387.7	chr18:58250182:ACT:A	18	58250182	58224823	58390388	ACT	A	0.825308	0.916415	-0.167756	0.0303394	3.21477e-08	trans
seq.18397.5	chr10:5217078:G:C	10	5217078	5003090	5351242	G	C	0.902661	0.970468	0.543041	0.0372133	3.1268e-48	cis
seq.18397.5	chr13:114117725:T:C	13	114117725	114054669	114297938	T	C	0.948736	0.552231	0.368973	0.0659908	2.25414e-08	trans
seq.18407.36	chr20:21085716:T:G	20	21085716	20908295	22147375	T	G	0.98618	0.869765	0.569125	0.100414	1.44674e-08	trans
seq.18429.10	chr9:133257567:T:C	9	133257567	133155599	133543074	T	C	0.781535	0.996878	-0.277969	0.0271129	1.15558e-24	trans
seq.18429.10	chr19:48703374:A:T	19	48703374	48581885	48764454	A	T	0.5475	0.992048	0.241066	0.0221931	1.74462e-27	trans
seq.18458.4	chr1:196526436:C:A	1	196526436	196230815	197266824	C	A	0.488682	0.960008	0.124747	0.0223902	2.52546e-08	trans
seq.18831.6	chr3:66384219:T:C	3	66384219	65952401	66658538	T	C	0.281076	0.997459	0.722118	0.0241028	3.27341e-197	cis
seq.18839.24	chr3:187017902:A:C	3	187017902	186982069	187075244	A	C	0.49958	0.999565	0.147241	0.0218025	1.44444e-11	trans
seq.18839.24	chr8:132893891:G:C	8	132893891	132600034	132977251	G	C	0.901696	0.998091	-0.357623	0.0373604	1.04592e-21	cis
seq.18870.1	chr1:196692560:CTTCT:C	1	196692560	196230815	197341366	CTTCT	C	0.477355	0.897145	0.130604	0.0232409	1.91421e-08	trans
seq.18870.1	chr17:28386951:C:T	17	28386951	27983270	28455528	C	T	0.289407	0.963294	-0.154572	0.0243115	2.04437e-10	trans
seq.18871.24	chr3:72294984:A:G	3	72294984	72279876	72607846	A	G	0.995117	0.898691	0.92794	0.167064	2.78586e-08	trans
seq.18871.24	chr9:131098400:T:C	9	131098400	131030209	131277772	T	C	0.884265	0.987215	0.31218	0.0350564	5.33458e-19	cis
seq.18873.8	chr8:60811218:C:T	8	60811218	60129461	60904796	C	T	0.857699	0.974468	-0.230036	0.0318974	5.52332e-13	trans
seq.18873.8	chr11:126302693:A:G	11	126302693	126148546	126406770	A	G	0.813126	0.983587	0.232625	0.0283822	2.48142e-16	trans
seq.18875.125	chr12:48026470:C:A	12	48026470	47874704	49062318	C	A	0.703998	0.982419	-0.451674	0.0246605	6.20297e-75	cis
seq.18880.81	chr17:62643341:A:AG	17	62643341	61836228	62766830	A	AG	0.208816	0.830084	0.216221	0.0301721	7.70726e-13	trans
seq.18882.7	chr3:139893823:GTGGGGAAAC:G	3	139893823	139761959	140070231	GTGGGGAAAC	G	0.672531	0.958977	0.249611	0.0241995	6.04505e-25	cis
seq.18882.7	chr3:140685150:T:A	3	140685150	140550160	140873305	T	A	0.717818	0.961381	0.220854	0.0247735	4.88203e-19	cis
seq.18891.98	chr3:165737777:AC:A	3	165737777	165525073	166214028	AC	A	0.691208	0.88704	-0.146117	0.0251404	6.17248e-09	trans
seq.18891.98	chr7:95311470:T:C	7	95311470	94616005	95464452	T	C	0.914072	0.997608	0.410245	0.0389721	6.51328e-26	trans
seq.18895.54	chr1:109704618:C:A	1	109704618	108998196	109772966	C	A	0.334035	0.842537	0.470733	0.0253526	5.89522e-77	cis
seq.18900.37	chr11:116791863:C:T	11	116791863	116616384	117239541	C	T	0.276618	0.999837	0.182314	0.024354	7.10232e-14	trans
seq.18907.97	chr10:83274428:C:A	10	83274428	82806819	83365082	C	A	0.995699	0.713524	-1.10247	0.198906	2.97893e-08	trans
seq.18916.25	chr20:3213527:G:A	20	3213527	3095464	3817474	G	A	0.841912	0.989315	1.27536	0.030098	0	cis
seq.18917.53	chr1:103530063:C:G	1	103530063	103168082	104293202	C	G	0.746588	0.784583	-0.172743	0.0291356	3.0493e-09	cis
seq.18917.53	chr9:133266456:T:C	9	133266456	133153627	133482618	T	C	0.222808	0.98142	-0.207497	0.0275288	4.79181e-14	trans
seq.18930.28	chr11:87975724:A:G	11	87975724	87953935	88169101	A	G	0.850477	0.988207	-0.185111	0.0313638	3.59005e-09	trans
seq.18932.84	chr22:22361631:T:A	22	22361631	22291671	22409150	T	A	0.188524	0.888321	-0.256756	0.0297838	6.6558e-18	trans
seq.18934.50	chr20:38123728:A:T	20	38123728	37499296	38282064	A	T	0.982967	0.914641	0.556516	0.0893937	4.80164e-10	cis
seq.19117.3	chr19:38297325:A:G	19	38297325	38202137	38757133	A	G	0.503524	0.970865	0.154383	0.0225819	8.11148e-12	cis
seq.19129.15	chr16:86526623:A:G	16	86526623	86512929	86599033	A	G	0.652722	1	-0.127075	0.0230621	3.58608e-08	cis
seq.19130.81	chr18:63987229:A:G	18	63987229	63648294	63997229	A	G	0.457811	0.952761	0.243642	0.0225572	3.40173e-27	cis
seq.19143.38	chr11:7655728:C:G	11	7655728	7463361	7785461	C	G	0.713611	0.982128	-0.402613	0.0245184	1.35644e-60	cis
seq.19152.4	chr5:143883545:A:G	5	143883545	143671672	144024246	A	G	0.990644	0.825733	-0.731688	0.127253	8.93079e-09	trans
seq.19152.4	chr19:44913484:C:T	19	44913484	44842486	44943400	C	T	0.814857	0.993194	0.21018	0.0287035	2.43501e-13	trans
seq.19154.41	chr2:224010157:G:A	2	224010157	223807991	224077082	G	A	0.816287	0.992818	0.523837	0.0282861	1.44444e-76	cis
seq.19154.41	chr3:56815721:T:C	3	56815721	56804669	56856416	T	C	0.422008	0.995707	0.120452	0.0218841	3.71074e-08	trans
seq.19154.41	chr7:80547085:CTA:C	7	80547085	80474878	80692736	CTA	C	0.929106	0.906477	0.339226	0.0441901	1.63456e-14	trans
seq.19154.41	chr8:105569300:A:T	8	105569300	105490600	105591434	A	T	0.616301	0.998831	0.141657	0.0221998	1.75962e-10	trans
seq.19187.21	chr1:150050947:G:A	1	150050947	149698793	151184993	G	A	0.994742	0.863494	-0.921687	0.165724	2.67362e-08	trans
seq.19200.16	chr1:174301913:G:A	1	174301913	173566006	174878992	G	A	0.988472	0.762792	-0.669712	0.118894	1.7726e-08	trans
seq.19213.1	chr1:196692881:C:A	1	196692881	196207205	197339870	C	A	0.295414	0.666144	0.167527	0.0295283	1.39956e-08	trans
seq.19213.1	chr9:33234041:A:G	9	33234041	33180241	33427540	A	G	0.871462	0.960412	-0.367212	0.0334075	4.18023e-28	cis
seq.19241.31	chr11:19946326:T:C	11	19946326	19932766	19967982	T	C	0.85897	0.981055	-0.186699	0.0325012	9.22678e-09	trans
seq.19241.31	chr12:7130255:C:T	12	7130255	6989977	7225921	C	T	0.84958	0.988405	0.247211	0.0311897	2.26256e-15	cis
seq.19254.125	chr6:16294491:C:G	6	16294491	15345759	16392666	C	G	0.123812	0.890136	-1.04639	0.0357745	4.56037e-188	cis
seq.19257.11	chr1:247878519:C:G	1	247878519	247752918	248072952	C	G	0.772518	0.961202	0.245199	0.0270619	1.29658e-19	trans
seq.19257.11	chr10:13525343:G:A	10	13525343	13385775	13652029	G	A	0.989007	0.954148	-0.623118	0.107301	6.35287e-09	trans
seq.19264.6	chr13:62884670:C:T	13	62884670	62795243	62942322	C	T	0.992334	0.471594	1.05262	0.183884	1.0381e-08	trans
seq.19267.14	chr2:119996321:A:G	2	119996321	119476247	120378498	A	G	0.994999	0.793242	0.974378	0.175959	3.06789e-08	trans
seq.19267.14	chr13:41818441:G:T	13	41818441	41435926	42316276	G	T	0.992536	0.772101	-0.8004	0.146379	4.55145e-08	trans
seq.19273.3	chr8:30708107:G:A	8	30708107	30233022	31233632	G	A	0.954844	0.998894	1.73826	0.0522606	1.39637e-242	cis
seq.19273.3	chr12:7381962:AT:A	12	7381962	7356537	7578811	AT	A	0.864819	0.94104	0.24775	0.0305828	5.45255e-16	trans
seq.19289.29	chr1:45013160:A:G	1	45013160	44611801	45322968	A	G	0.995722	0.989433	1.20251	0.171284	2.20953e-12	cis
seq.19295.32	chr3:86782925:A:T	3	86782925	86444585	87005551	A	T	0.638943	0.94762	0.12856	0.0233378	3.61576e-08	trans
seq.19361.78	chr2:19926903:ACC:A	2	19926903	19777551	20508634	ACC	A	0.125176	0.803944	0.848918	0.0378124	1.25603e-111	cis
seq.19365.11	chr12:7574535:C:T	12	7574535	7436341	7700336	C	T	0.38207	0.930633	0.138476	0.0234435	3.48867e-09	trans
seq.19437.61	chr6:43957870:G:A	6	43957870	43933861	43977066	G	A	0.634075	0.960186	0.330789	0.0234088	2.44906e-45	cis
seq.19437.61	chr8:105569300:A:T	8	105569300	105490253	105591434	A	T	0.616301	0.998831	0.143234	0.0224917	1.91117e-10	trans
seq.19437.61	chr9:2694834:C:T	9	2694834	2647752	2720537	C	T	0.499386	0.942042	0.142966	0.0224942	2.07482e-10	trans
seq.19446.1	chr6:16295358:C:G	6	16295358	16191356	16358638	C	G	0.1262	0.885476	0.250761	0.0355452	1.72942e-12	trans
seq.19467.3	chr4:172528138:A:T	4	172528138	172145072	172996507	A	T	0.992328	0.835226	-0.849437	0.140427	1.45797e-09	trans
seq.19467.3	chr5:141126330:A:T	5	141126330	140850761	141356855	A	T	0.986984	0.674873	-0.651016	0.117921	3.37458e-08	trans
seq.19496.1	chr1:182803762:A:G	1	182803762	182767139	183295619	A	G	0.987666	0.993256	0.577495	0.0998025	7.19217e-09	cis
seq.19496.1	chr12:124818707:G:A	12	124818707	124764451	124842104	G	A	0.749711	0.903203	0.152532	0.0272946	2.2924e-08	trans
seq.19523.215	chr1:7962047:C:T	1	7962047	7752954	8135842	C	T	0.993299	0.862321	1.28749	0.147653	2.78869e-18	cis
seq.19545.145	chr6:31585378:AAAAC:A	6	31585378	31258338	32638327	AAAAC	A	0.871059	0.996391	0.182797	0.0334269	4.53701e-08	trans
seq.19556.12	chr1:207512441:T:C	1	207512441	207157106	207977559	T	C	0.379545	0.880061	0.212198	0.0242475	2.10814e-18	cis
seq.19556.12	chr3:186930622:C:T	3	186930622	186877113	186980820	C	T	0.658929	0.980164	0.130344	0.0231354	1.76133e-08	trans
seq.19556.12	chr6:32659265:G:C	6	32659265	31198449	32934875	G	C	0.581303	0.993093	-0.125164	0.0223582	2.16696e-08	trans
seq.19556.12	chr17:7176997:C:T	17	7176997	7128503	7237691	C	T	0.660499	0.991268	-0.191273	0.0234258	3.21292e-16	trans
seq.19557.3	chr4:39442717:A:G	4	39442717	39002193	40204240	A	G	0.568837	0.937726	0.589081	0.0231857	2.10378e-142	cis
seq.19560.23	chr7:73610432:TC:T	7	73610432	72936511	74287409	TC	T	0.897132	0.988625	0.255813	0.0362635	1.735e-12	trans
seq.19560.23	chr7:132428481:T:C	7	132428481	132346662	132507122	T	C	0.727851	0.918975	-0.164126	0.0255147	1.25441e-10	cis
seq.19567.1	chr17:28367840:G:A	17	28367840	27953262	28478017	G	A	0.281849	0.999106	-0.166161	0.0243725	9.25977e-12	trans
seq.19579.5	chr6:29945609:C:G	6	29945609	26988873	31549278	C	G	0.757538	0.996284	-0.315626	0.0263645	5.00265e-33	trans
seq.19584.33	chr1:96188191:C:T	1	96188191	96127895	96421352	C	T	0.99518	0.880671	0.943645	0.169632	2.65351e-08	trans
seq.19590.46	chr6:31358303:T:C	6	31358303	27188543	33066961	T	C	0.893757	0.997665	-0.820808	0.0329502	5.71479e-137	trans
seq.19590.46	chr9:106732343:C:A	9	106732343	106621970	106778363	C	A	0.405667	0.998659	0.164118	0.0192051	1.27909e-17	trans
seq.19590.46	chr10:50662051:G:A	10	50662051	50652051	50672051	G	A	0.712072	1	-0.154999	0.0230245	1.67456e-11	trans
seq.19590.46	chr10:79969302:T:C	10	79969302	79427051	80344769	T	C	0.624266	0.974269	0.748755	0.022083	5.37032e-252	cis
seq.19590.46	chr13:50359555:A:G	13	50359555	50152113	50503909	A	G	0.833162	0.945911	-0.143259	0.0258562	3.01467e-08	trans
seq.19590.46	chr16:84374229:T:TA	16	84374229	84310867	84421388	T	TA	0.501274	0.970967	0.134113	0.0192111	2.92954e-12	trans
seq.19614.8	chr11:60165153:A:G	11	60165153	59976335	60359285	A	G	0.858052	0.973694	-0.210997	0.0315428	2.24337e-11	cis
seq.19614.8	chr22:30611036:A:T	22	30611036	29418534	32241631	A	T	0.885853	0.962492	0.202448	0.0363079	2.46275e-08	trans
seq.19615.213	chr6:31644495:C:T	6	31644495	30806579	32186753	C	T	0.986835	0.925681	0.602941	0.101206	2.56059e-09	trans
seq.19616.100	chr10:24346119:C:A	10	24346119	24330671	24412530	C	A	0.749252	0.809175	-0.169957	0.0288195	3.69488e-09	trans
seq.19616.100	chr11:116791863:C:T	11	116791863	116632465	117239541	C	T	0.276618	0.999837	0.155933	0.0245924	2.28749e-10	trans
seq.19616.100	chr12:7089608:C:T	12	7089608	6908495	7222497	C	T	0.663587	0.992217	-0.154403	0.0233655	3.89045e-11	trans
seq.19617.5	chr9:111448610:C:T	9	111448610	110684559	112351463	C	T	0.945877	0.982142	0.948232	0.0489771	1.65539e-83	cis
seq.19630.2	chr9:93121503:T:C	9	93121503	93050481	93652410	T	C	0.776126	0.940632	0.350801	0.0274295	1.88452e-37	trans
seq.19630.2	chr19:51811402:G:C	19	51811402	51710087	52035522	G	C	0.804256	0.98325	0.328799	0.0278319	3.3136e-32	trans
seq.19637.9	chr10:69095025:C:T	10	69095025	69030669	69240145	C	T	0.87401	0.960056	0.189343	0.0339926	2.54566e-08	trans
seq.19743.12	chr1:196692901:C:T	1	196692901	196207205	197346969	C	T	0.181703	0.517987	0.221881	0.039062	1.34512e-08	trans
seq.19743.12	chr6:31917614:AAG:A	6	31917614	31343880	33060764	AAG	A	0.950779	0.976587	-0.340571	0.0505785	1.65615e-11	trans
seq.19743.12	chr19:54042277:T:C	19	54042277	54026960	54088523	T	C	0.833829	0.995541	0.291743	0.0295384	5.2517e-23	cis
seq.19751.21	chr6:31940200:G:C	6	31940200	30449332	33060764	G	C	0.964064	0.996859	0.362619	0.0597273	1.2692e-09	trans
seq.19752.197	chr1:196692901:C:T	1	196692901	196207205	197218502	C	T	0.181703	0.517987	0.224838	0.0395613	1.32136e-08	trans
seq.19760.26	chr16:20323486:C:A	16	20323486	20246383	20342383	C	A	0.921139	0.96215	-0.268265	0.0410018	6.03949e-11	trans
seq.19767.20	chr6:31980644:TCTC:T	6	31980644	30449332	32676078	TCTC	T	0.901205	0.99767	-0.217077	0.0367723	3.56361e-09	trans
seq.19768.13	chr21:43776442:CGCGCGGGGCGGG:C	21	43776442	43677637	44105466	CGCGCGGGGCGGG	C	0.335769	0.909194	0.429351	0.0246301	4.72063e-68	cis
seq.19786.26	chr9:133256508:C:T	9	133256508	133096666	133543074	C	T	0.781537	0.996102	-0.373708	0.0266181	8.91867e-45	trans
seq.19786.26	chr18:32203515:T:G	18	32203515	32081953	32450289	T	G	0.73912	0.944064	0.185325	0.025199	1.91734e-13	trans
seq.19786.26	chr19:5844781:A:C	19	5844781	5801707	5867058	A	C	0.744501	0.996458	-0.179475	0.0244377	2.07014e-13	trans
seq.19786.26	chr19:48703374:A:T	19	48703374	48581885	48764454	A	T	0.5475	0.992048	0.214539	0.021713	5.0501e-23	trans
seq.19787.14	chr2:111964913:A:G	2	111964913	111659589	112603414	A	G	0.795244	0.969313	-0.380913	0.0274023	6.2647e-44	cis
seq.19787.14	chr9:133276354:C:T	9	133276354	133153627	133543074	C	T	0.225499	0.970922	-0.27462	0.0268153	1.29658e-24	trans
seq.19787.14	chr17:7176997:C:T	17	7176997	7120356	7200077	C	T	0.660499	0.991268	-0.137578	0.0231603	2.84538e-09	trans
seq.19821.10	chr12:565374:T:C	12	565374	555374	586844	T	C	0.991512	0.394103	1.05434	0.191752	3.8316e-08	trans
seq.19823.75	chr3:165791089:G:T	3	165791089	165551870	166426287	G	T	0.361737	0.903886	0.133238	0.0239627	2.69401e-08	trans
seq.19823.75	chr6:32103271:T:TA	6	32103271	31375886	33015725	T	TA	0.961799	0.990651	0.369749	0.057668	1.4393e-10	trans
seq.19823.75	chr19:44899005:T:G	19	44899005	44814773	44943400	T	G	0.920492	0.994426	-0.453911	0.0407644	8.47423e-29	trans
seq.20064.24	chr2:215434408:A:AT	2	215434408	215379076	215487963	A	AT	0.12652	0.583794	-0.278789	0.0437169	1.80406e-10	cis
seq.20064.24	chr5:34188218:C:CAA	5	34188218	34055667	34412047	C	CAA	0.3627	0.672324	0.153826	0.0281399	4.59113e-08	trans
seq.20071.53	chr19:44939831:G:C	19	44939831	44926888	45063500	G	C	0.471079	0.770872	-0.219125	0.0248104	1.02849e-18	trans
seq.20078.6	chr2:53254490:T:C	2	53254490	52761225	53511628	T	C	0.996579	0.833956	1.16221	0.205379	1.52388e-08	trans
seq.20091.138	chr1:155146851:A:AT	1	155146851	154886217	156135568	A	AT	0.196755	0.877762	0.167493	0.0298664	2.04593e-08	cis
seq.20093.9	chr9:133253171:T:C	9	133253171	133182305	133543074	T	C	0.782596	0.985531	-0.172427	0.0271851	2.25751e-10	trans
seq.20093.9	chr12:111495741:C:A	12	111495741	110815168	112624176	C	A	0.910656	0.939177	-0.259311	0.0407107	1.89505e-10	trans
seq.20093.9	chr17:7176997:C:T	17	7176997	7128503	7199385	C	T	0.660499	0.991268	-0.138456	0.0235845	4.3418e-09	trans
seq.20107.11	chr3:186669510:T:G	3	186669510	186620788	186768056	T	G	0.645855	0.961726	-0.394099	0.0237627	8.97635e-62	trans
seq.20120.101	chr1:109509517:A:G	1	109509517	109230881	109782101	A	G	0.659485	0.937515	-0.548841	0.0241574	2.8774e-114	cis
seq.20126.19	chr2:88934148:G:A	2	88934148	88325176	92068373	G	A	0.98273	0.99777	-0.580024	0.0852128	9.9816e-12	trans
seq.20133.1	chr9:114331659:G:C	9	114331659	114285719	114464631	G	C	0.946958	0.997557	0.273707	0.0481195	1.28481e-08	trans
seq.20133.1	chr13:113133145:A:G	13	113133145	113052708	113155165	A	G	0.549943	0.936444	-0.129927	0.0224198	6.82339e-09	trans
seq.20133.1	chr19:44912921:G:T	19	44912921	44694174	44964525	G	T	0.814404	0.999919	0.470854	0.0284952	2.46604e-61	trans
seq.20134.27	chr2:118982162:C:T	2	118982162	118894711	119025823	C	T	0.984164	0.985393	-0.600311	0.0899475	2.48886e-11	cis
seq.20134.27	chr14:77007606:C:T	14	77007606	76908498	77342632	C	T	0.990915	0.802017	-0.736032	0.130124	1.54604e-08	trans
seq.20161.41	chr11:113119141:T:TAGAC	11	113119141	112946325	113176771	T	TAGAC	0.76367	0.912396	-0.156653	0.0269426	6.08765e-09	cis
seq.20161.41	chr11:113254512:T:C	11	113254512	113243996	113280962	T	C	0.674888	0.983214	-0.30067	0.024105	1.04376e-35	cis
seq.20181.17	chr1:172756275:A:G	1	172756275	171992139	172911842	A	G	0.988323	0.738357	0.653651	0.119036	3.992e-08	trans
seq.20181.17	chr7:23813214:C:T	7	23813214	23132848	24168483	C	T	0.99053	0.811436	-0.684121	0.124759	4.16869e-08	trans
seq.20189.28	chr10:91636396:G:GT	10	91636396	91570929	92441290	G	GT	0.218027	0.491546	0.20656	0.0376599	4.13723e-08	trans
seq.20189.28	chr17:74628849:T:C	17	74628849	74562201	74723117	T	C	0.983978	0.785396	-0.55072	0.0984589	2.22669e-08	trans
seq.20203.45	chr12:7063032:G:A	12	7063032	6874617	7217522	G	A	0.920696	0.999354	0.923854	0.039764	2.09411e-119	cis
seq.20203.45	chr14:105605291:G:GC	14	105605291	104940876	106335133	G	GC	0.625053	0.833798	-0.390365	0.0266207	1.09648e-48	trans
seq.20241.9	chr19:12518809:G:A	19	12518809	12396370	12549682	G	A	0.558997	0.883538	-0.135406	0.0237947	1.26616e-08	trans
seq.20241.9	chr19:44908822:C:T	19	44908822	44814773	44943400	C	T	0.922011	0.999722	0.593287	0.0411856	4.79733e-47	trans
seq.20370.6	chr14:74990535:A:G	14	74990535	74594118	75217543	A	G	0.189692	0.900726	0.206096	0.0299973	6.39882e-12	cis
seq.20378.110	chr3:45814872:C:A	3	45814872	45789265	46557706	C	A	0.956032	0.978082	0.308835	0.0541291	1.15987e-08	cis
seq.20378.110	chr9:34074989:T:A	9	34074989	33583588	34513455	T	A	0.36886	0.923306	-0.22681	0.0240445	3.98658e-21	trans
seq.20425.12	chr1:196692881:C:A	1	196692881	196207205	197340185	C	A	0.295414	0.666144	0.17782	0.0297325	2.22229e-09	trans
seq.20425.12	chr6:32067136:A:G	6	32067136	31597297	32974943	A	G	0.944517	0.922586	0.291616	0.050126	5.96802e-09	trans
seq.20428.5	chr17:49265420:C:T	17	49265420	49125143	49409313	C	T	0.513527	0.951805	-0.16522	0.0225233	2.20851e-13	cis
seq.20448.7	chr13:18754487:A:ACCAGGTC	13	18754487	18649593	19007371	A	ACCAGGTC	0.930355	0.460958	-0.414401	0.0641135	1.02268e-10	trans
seq.20512.2	chr9:133256781:T:C	9	133256781	133155599	133543074	T	C	0.781527	0.996872	-0.282301	0.0272055	3.16738e-25	trans
seq.20514.8	chr5:177409531:A:G	5	177409531	176773762	178055012	A	G	0.725002	0.957196	-0.649317	0.0252986	2.79254e-145	trans
seq.20516.11	chr3:98687950:T:C	3	98687950	98554531	99060684	T	C	0.545503	0.965413	0.121988	0.0218219	2.26866e-08	trans
seq.20516.11	chr9:133255635:C:T	9	133255635	133153627	133549646	C	T	0.779665	0.993357	-0.420856	0.0267271	7.26942e-56	trans
seq.20516.11	chr11:123647146:C:G	11	123647146	123619404	123818344	C	G	0.847618	0.966535	0.376406	0.0304116	3.47856e-35	cis
seq.20517.1	chr9:133270004:C:A	9	133270004	133162906	133543074	C	A	0.754607	0.9061	-0.368638	0.0271204	4.42894e-42	trans
seq.20517.1	chr18:31503667:G:T	18	31503667	31407024	31566555	G	T	0.664736	0.970514	0.194982	0.0231923	4.19856e-17	cis
seq.20517.1	chr19:5840915:C:A	19	5840915	5801707	5861790	C	A	0.733821	0.977267	-0.172376	0.0247358	3.19963e-12	trans
seq.20520.14	chr3:152873477:C:T	3	152873477	151413042	153442802	C	T	0.993941	0.799615	-0.886218	0.159094	2.54138e-08	trans
seq.20521.83	chr2:203758758:T:C	2	203758758	203437168	203823532	T	C	0.928894	0.973058	0.254022	0.0440711	8.21902e-09	cis
seq.20521.83	chr7:129143002:CT:C	7	129143002	129003997	129180716	CT	C	0.561604	0.913712	-0.156255	0.0234508	2.68102e-11	trans
seq.20521.83	chr17:7176997:C:T	17	7176997	7120664	7200147	C	T	0.660499	0.991268	-0.161535	0.0237972	1.1371e-11	trans
seq.20534.6	chr6:73516522:G:T	6	73516522	73337870	73702043	G	T	0.583054	0.9784	0.166017	0.0223923	1.22518e-13	trans
seq.20534.6	chr14:105766573:TG:T	14	105766573	105183517	105940139	TG	T	0.543621	0.556929	0.411911	0.0319712	5.55137e-38	trans
seq.20534.6	chr17:16936468:A:T	17	16936468	16737688	16991000	A	T	0.644837	0.939103	-0.178741	0.0236029	3.6509e-14	trans
seq.20536.11	chr9:133257567:T:C	9	133257567	133182305	133543074	T	C	0.781535	0.996878	-0.284666	0.0271569	1.04232e-25	trans
seq.20536.11	chr11:124754958:T:C	11	124754958	124619865	124821775	T	C	0.735491	0.928281	0.161602	0.0258803	4.25912e-10	cis
seq.20562.78	chr14:105729573:C:T	14	105729573	105352287	106498148	C	T	0.394429	0.556077	-0.418165	0.0312601	8.24518e-41	trans
seq.20564.53	chr11:119470434:C:T	11	119470434	119360115	119523183	C	T	0.189002	0.800209	0.184517	0.031284	3.67638e-09	cis
seq.20570.18	chr19:54047863:T:C	19	54047863	53948319	54203145	T	C	0.822255	0.995164	0.923376	0.0286805	2.06063e-227	cis
seq.20579.50	chr1:180987800:T:A	1	180987800	180926558	181072661	T	A	0.494779	0.832945	0.133945	0.024444	4.26138e-08	trans
seq.20584.4	chr9:133276163:T:TGGTGCAGGCGCAGGAAAAAATTGTGGCAATTCCTCA	9	133276163	133153627	133543074	T	TGGTGCAGGCGCAGGAAAAAATTGTGGCAATTCCTCA	0.224583	0.969467	-0.650524	0.0271635	9.59401e-127	trans
seq.20585.5	chr9:133257567:T:C	9	133257567	133155599	133543074	T	C	0.781535	0.996878	-0.269073	0.026837	1.16923e-23	trans
seq.20585.5	chr17:43829711:C:T	17	43829711	43685445	44065721	C	T	0.884738	0.997544	-0.204012	0.0338441	1.6602e-09	cis
seq.20586.18	chr3:74349218:A:G	3	74349218	74327466	74361638	A	G	0.626275	0.977747	0.235821	0.0232536	3.62243e-24	cis
seq.20586.18	chr3:74557884:G:A	3	74557884	74460570	75173479	G	A	0.0729236	0.907178	0.611021	0.0440433	9.20874e-44	cis
seq.20590.13	chr2:216634426:T:C	2	216634426	216605506	216657722	T	C	0.610709	0.916733	0.135401	0.02322	5.50288e-09	trans
seq.20590.13	chr3:165878680:T:C	3	165878680	165514656	166687695	T	C	0.760561	0.931684	-0.293768	0.0266922	3.58426e-28	trans
seq.20590.13	chr11:116791863:C:T	11	116791863	116616384	117184619	C	T	0.276618	0.999837	0.160574	0.0243198	4.04017e-11	trans
seq.20592.8	chr7:95308945:A:G	7	95308945	94890560	95461030	A	G	0.372956	0.999862	-0.184725	0.0229263	7.79651e-16	trans
seq.20921.1	chr1:78003976:A:G	1	78003976	77334978	78536947	A	G	0.501182	0.948323	0.324492	0.0226322	1.27409e-46	cis
seq.20921.1	chr1:147839160:T:G	1	147839160	147785623	147849162	T	G	0.964285	0.480062	-0.467137	0.0853514	4.42232e-08	trans
seq.20921.1	chr3:170343569:C:T	3	170343569	170183702	170422314	C	T	0.796981	0.717718	0.171439	0.0313665	4.61148e-08	trans
seq.20948.16	chr3:131213352:A:G	3	131213352	130983120	131246827	A	G	0.996736	0.918102	1.24179	0.202898	9.34222e-10	cis
seq.20956.13	chr13:68953932:A:T	13	68953932	68780046	69414078	A	T	0.140231	0.855638	0.194065	0.034874	2.62537e-08	trans
seq.20965.18	chr3:165739604:CT:C	3	165739604	165538655	166229654	CT	C	0.774824	0.863979	-0.198997	0.0279759	1.13397e-12	trans
seq.20965.18	chr11:116791863:C:T	11	116791863	116616384	117209185	C	T	0.276618	0.999837	0.160897	0.0242665	3.34734e-11	trans
seq.20965.18	chr19:44945208:T:G	19	44945208	44848317	45154795	T	G	0.43406	0.98627	-0.436998	0.0220499	2.05779e-87	trans
seq.21001.393	chr2:21013213:C:T	2	21013213	20685910	21309346	C	T	0.977146	0.993776	0.447138	0.0740741	1.57627e-09	trans
seq.21001.393	chr11:116791863:C:T	11	116791863	116616384	117239541	C	T	0.276618	0.999837	0.21325	0.02454	3.62827e-18	trans
seq.21108.5	chr9:82692711:C:T	9	82692711	81947096	82807167	C	T	0.989487	0.827839	-0.485603	0.0887381	4.44201e-08	trans
seq.21108.5	chr16:12803721:G:T	16	12803721	12546524	13208477	G	T	0.648313	0.99606	1.07835	0.0237122	0	cis
seq.21110.5	chr11:66622205:C:T	11	66622205	66370857	67280530	C	T	0.981631	0.725517	-0.529292	0.0947321	2.30696e-08	trans
seq.21134.9	chr1:196702536:AAAAC:A	1	196702536	196207205	197351647	AAAAC	A	0.0794246	0.691826	0.33156	0.0491719	1.5531e-11	trans
seq.21143.10	chr6:32582189:C:G	6	32582189	29086080	33663223	C	G	0.765598	0.444842	-0.237748	0.0382538	5.13204e-10	trans
seq.21160.4	chr1:78679500:G:GT	1	78679500	78593774	78814657	G	GT	0.896813	0.905496	0.21228	0.0381834	2.70595e-08	trans
seq.21181.10	chr4:161854777:G:A	4	161854777	161792904	162278758	G	A	0.98469	0.983303	0.563973	0.0917937	8.051e-10	trans
seq.21181.10	chr4:167631811:C:G	4	167631811	167595013	167683559	C	G	0.901194	0.964257	-0.214179	0.037334	9.64562e-09	trans
seq.21181.10	chr11:116791863:C:T	11	116791863	116616384	117239541	C	T	0.276618	0.999837	0.141185	0.024618	9.74877e-09	trans
seq.21221.67	chr6:2902787:G:T	6	2902787	2786732	3051795	G	T	0.870417	0.92183	0.361762	0.0337475	8.2319e-27	cis
seq.21227.18	chr16:28568710:C:T	16	28568710	28126384	29717808	C	T	0.820509	0.973184	-0.375722	0.0288063	6.96145e-39	cis
seq.21232.39	chr19:50856840:T:C	19	50856840	50822536	50885875	T	C	0.475436	0.971645	-0.173347	0.0226772	2.10329e-14	cis
seq.21237.24	chr1:17346607:C:T	1	17346607	17224337	17655325	C	T	0.396648	0.92595	0.499711	0.023588	1.31401e-99	cis
seq.21238.40	chr1:78679500:G:GT	1	78679500	78613406	78790820	G	GT	0.896813	0.905496	0.212014	0.0375902	1.69914e-08	trans
seq.21238.40	chr3:162794895:G:A	3	162794895	162428871	163444900	G	A	0.399805	0.496626	0.176229	0.0312589	1.72306e-08	trans
seq.21238.40	chr11:116792991:G:A	11	116792991	116632465	117239541	G	A	0.277135	0.99944	0.209503	0.0242272	5.26744e-18	trans
seq.21238.40	chr12:7088974:C:T	12	7088974	6883841	7248620	C	T	0.877683	0.98036	-0.28555	0.0337955	2.92954e-17	trans
seq.21238.40	chr19:44912921:G:T	19	44912921	44842486	44943400	G	T	0.814404	0.999919	0.293765	0.0281848	1.95074e-25	trans
seq.21269.198	chr8:27516348:G:A	8	27516348	27470089	27602297	G	A	0.766002	0.998137	0.155575	0.0264895	4.2772e-09	cis
seq.21269.198	chr11:2921363:G:A	11	2921363	2874782	3105797	G	A	0.10283	0.995178	0.206247	0.0363107	1.34651e-08	trans
seq.21282.21	chr1:118478224:CGTT:C	1	118478224	118333087	119172330	CGTT	C	0.995161	0.868726	-0.942415	0.170663	3.34989e-08	trans
seq.21282.21	chr12:4444217:A:G	12	4444217	4395618	4480353	A	G	0.580096	0.956986	-0.12489	0.0226586	3.55157e-08	trans
seq.21331.19	chr12:121963595:A:G	12	121963595	121364362	123531553	A	G	0.663174	0.977744	0.576772	0.0237043	8.99498e-131	cis
seq.21346.71	chr3:49629531:C:A	3	49629531	47397806	51887304	C	A	0.936787	0.997537	0.252307	0.0454344	2.8044e-08	trans
seq.21346.71	chr5:160312725:G:A	5	160312725	160245258	160554127	G	A	0.995655	0.625247	1.18681	0.214157	2.99399e-08	trans
seq.21378.7	chr14:21910654:T:C	14	21910654	21729544	21920781	T	C	0.364596	0.981452	-0.128839	0.0230738	2.35386e-08	trans
seq.21382.70	chr14:106113983:G:A	14	106113983	105559432	106352321	G	A	0.389892	0.519538	-0.214428	0.0307244	2.97167e-12	trans
seq.21384.2	chr1:23854472:T:C	1	23854472	23615392	24131734	T	C	0.743796	0.999804	0.564711	0.0244794	9.52796e-118	cis
seq.21384.2	chr4:6609511:TG:T	4	6609511	6540232	6637425	TG	T	0.855684	0.948537	-0.239838	0.0298801	1.00138e-15	trans
seq.21384.2	chr5:89613391:A:G	5	89613391	89587152	89719410	A	G	0.672971	0.888402	-0.128791	0.0234108	3.76825e-08	trans
seq.21384.2	chr6:143496108:A:C	6	143496108	142990798	144029994	A	C	0.942181	0.954152	0.990944	0.0469822	9.43844e-99	trans
seq.21385.5	chrX:145824226:T:C	23	145824226	145806755	145885600	T	C	0.705624	0.997373	0.170285	0.0198123	8.33105e-18	cis
seq.21391.17	chr7:130095356:A:G	7	130095356	130031475	130162438	A	G	0.995337	0.61818	1.16572	0.206676	1.69699e-08	trans
seq.21392.15	chr19:21799524:C:T	19	21799524	21523034	22483143	C	T	0.894696	0.971072	-0.210478	0.036778	1.04689e-08	trans
seq.21393.62	chr2:3588888:T:G	2	3588888	3515259	3611729	T	G	0.287066	0.936184	-0.163145	0.0255209	1.63072e-10	trans
seq.21393.62	chr14:106856644:CT:C	14	106856644	106412797	106892740	CT	C	0.576993	0.902439	-0.129887	0.0234307	2.96592e-08	trans
seq.21395.23	chr9:133257129:G:A	9	133257129	133120654	133549646	G	A	0.782004	0.994195	-0.533408	0.0269657	4.3411e-87	trans
seq.21395.23	chr13:59458948:T:C	13	59458948	59204374	59864503	T	C	0.837492	0.979374	-0.326496	0.0293043	7.87227e-29	trans
seq.21397.21	chr9:133273734:C:T	9	133273734	133158351	133492710	C	T	0.780495	0.994369	-0.230177	0.0260582	1.01742e-18	trans
seq.21397.21	chr15:55718909:A:AT	15	55718909	55054153	56040927	A	AT	0.654173	0.835964	-0.532358	0.0254042	1.67071e-97	cis
seq.21397.21	chr17:36709469:T:C	17	36709469	36699469	36728138	T	C	0.993761	0.638674	-0.920284	0.166905	3.51107e-08	trans
seq.21429.50	chr19:2781327:A:G	19	2781327	2672751	2832233	A	G	0.341432	0.999477	-0.233416	0.0233076	1.31522e-23	cis
seq.21430.4	chrX:18333707:T:C	23	18333707	17912676	18482859	T	C	0.987983	0.415496	-0.631108	0.103464	1.06218e-09	trans
seq.21433.3	chr6:26358547:T:C	6	26358547	24421535	33006454	T	C	0.922361	0.998508	1.35285	0.0411954	1.58855e-236	cis
seq.21433.3	chr19:28786966:T:C	19	28786966	28656534	28933985	T	C	0.996142	0.930038	-0.912346	0.160632	1.34921e-08	trans
seq.21435.143	chr22:22907270:C:A	22	22907270	19642459	22952750	C	A	0.341892	0.995047	-0.401801	0.0231111	1.06072e-67	trans
seq.21437.77	chr10:129708019:C:T	10	129708019	129439311	129729034	C	T	0.904485	0.993657	0.394511	0.0372305	3.09528e-26	cis
seq.21438.45	chr17:28367840:G:A	17	28367840	27122825	30079844	G	A	0.281849	0.999106	-0.997583	0.0244138	0	trans
seq.21439.37	chr3:121673349:A:G	3	121673349	121599953	122062665	A	G	0.221259	0.968168	-0.195992	0.0273992	8.47813e-13	cis
seq.21439.37	chr9:6603302:A:T	9	6603302	6250796	6633694	A	T	0.996656	0.781478	-1.29389	0.220139	4.16217e-09	trans
seq.21441.20	chr9:12704582:G:T	9	12704582	12324507	12781147	G	T	0.995332	0.997158	-1.85866	0.161129	8.76395e-31	cis
seq.21441.20	chr12:7088974:C:T	12	7088974	6927582	7248620	C	T	0.877683	0.98036	-0.284119	0.0342273	1.03276e-16	trans
seq.21475.137	chr1:27370868:C:G	1	27370868	26915267	27804373	C	G	0.961526	0.991304	-0.377585	0.0583012	9.39074e-11	trans
seq.21477.105	chr17:7172133:G:A	17	7172133	7150331	7331417	G	A	0.928656	0.806107	-0.273221	0.0480161	1.26897e-08	trans
seq.21480.2	chr2:201284237:G:C	2	201284237	201274237	201294237	G	C	0.982808	0.559972	-0.623012	0.112929	3.45088e-08	trans
seq.21492.19	chr18:596992:T:G	18	596992	539798	628201	T	G	0.738114	0.898403	0.574966	0.0265183	3.04789e-104	cis
seq.21495.134	chr7:124471865:C:T	7	124471865	122910622	125355002	C	T	0.705303	0.97613	0.808483	0.0245778	2.60016e-237	cis
seq.21495.134	chr12:24035163:T:A	12	24035163	23894752	24124957	T	A	0.305091	0.939449	-0.119843	0.0215381	2.63336e-08	trans
seq.21497.32	chr11:119057196:C:G	11	119057196	118935370	119317340	C	G	0.595804	0.936841	0.141664	0.022956	6.78047e-10	cis
seq.21497.32	chr19:44908822:C:T	19	44908822	44814773	44943400	C	T	0.922011	0.999722	0.649828	0.0410322	1.72862e-56	trans
seq.21499.17	chr3:165737777:AC:A	3	165737777	165449269	166178737	AC	A	0.691208	0.88704	-0.144047	0.025554	1.73053e-08	trans
seq.21499.17	chr16:19084130:C:G	16	19084130	18878983	19104315	C	G	0.205212	0.856912	0.199041	0.0293439	1.17679e-11	cis
seq.21508.7	chr1:78679500:G:GT	1	78679500	78613406	78778016	G	GT	0.896813	0.905496	0.218762	0.0369548	3.2253e-09	trans
seq.21508.7	chr11:116791863:C:T	11	116791863	116632465	117239541	C	T	0.276618	0.999837	0.214412	0.0238808	2.746e-19	trans
seq.21508.7	chr19:44908684:T:C	19	44908684	44728962	45013424	T	C	0.906638	0.990888	0.709767	0.0379891	6.7515e-78	trans
seq.21510.24	chr17:28379927:G:T	17	28379927	27983270	28501658	G	T	0.288807	0.963485	-0.216339	0.0249066	3.75405e-18	trans
seq.21512.6	chr1:56940892:C:G	1	56940892	56551892	57517612	C	G	0.9929	0.99184	-1.72032	0.131709	5.46261e-39	trans
seq.21533.51	chr11:1852991:C:T	11	1852991	1840583	1948956	C	T	0.709198	0.957527	-0.170112	0.0247112	5.82103e-12	cis
seq.21537.33	chr2:238086035:T:C	2	238086035	237935342	238165104	T	C	0.220171	0.933712	0.198708	0.0273196	3.50348e-13	cis
seq.21537.33	chr14:65878651:G:C	14	65878651	65815267	65897888	G	C	0.693487	0.920482	-0.140541	0.0246582	1.2011e-08	trans
seq.21546.20	chr12:130987804:A:C	12	130987804	130948022	131085627	A	C	0.961909	0.98746	0.6115	0.0582053	8.11335e-26	cis
seq.21546.20	chr13:40186066:A:G	13	40186066	40125672	40279668	A	G	0.445557	0.70001	-0.147758	0.0263714	2.10688e-08	trans
seq.21548.20	chr22:24246913:A:G	22	24246913	23842754	24897003	A	G	0.710895	0.96401	-0.604465	0.0246869	2.12324e-132	cis
seq.21552.9	chrX:74528138:G:A	23	74528138	71809552	79371125	G	A	0.984554	0.729109	-0.486913	0.0823104	3.3072e-09	trans
seq.21590.9	chr3:165718484:A:G	3	165718484	165537401	166740756	A	G	0.662066	0.919723	-0.134551	0.0241119	2.40154e-08	trans
seq.21590.9	chr11:116791863:C:T	11	116791863	116632465	117239541	C	T	0.276618	0.999837	0.209777	0.0242496	5.11682e-18	trans
seq.21590.9	chr19:44905371:T:C	19	44905371	44844924	44933535	T	C	0.915913	0.943645	0.224205	0.0401791	2.4032e-08	trans
seq.21655.18	chr19:44908822:C:T	19	44908822	44814773	44945386	C	T	0.922011	0.999722	-0.893502	0.0407045	8.47227e-107	trans
seq.21663.149	chr17:28361641:G:A	17	28361641	27978333	28478017	G	A	0.289985	0.962279	0.139923	0.0245241	1.15987e-08	trans
seq.21685.29	chr18:51958632:A:G	18	51958632	51537369	52424536	A	G	0.7207	0.89363	-0.850836	0.0261375	1.94089e-232	cis
seq.21688.50	chr2:181530618:G:A	2	181530618	180770935	182521827	G	A	0.14907	0.999873	1.32533	0.0310262	0	cis
seq.21688.50	chr15:58461793:C:A	15	58461793	58444631	58510207	C	A	0.891031	0.963955	-0.167769	0.0285981	4.45236e-09	trans
seq.21688.50	chr17:7176997:C:T	17	7176997	7128503	7198331	C	T	0.660499	0.991268	-0.104302	0.0188627	3.21115e-08	trans
seq.21698.11	chr15:68317309:G:T	15	68317309	67982748	68357921	G	T	0.781991	0.947165	0.299864	0.0274906	1.05706e-27	trans
seq.21704.8	chr11:79544357:T:C	11	79544357	79321777	79665980	T	C	0.992438	0.949162	-0.533374	0.0930769	1.00159e-08	trans
seq.21704.8	chr12:7089608:C:T	12	7089608	6620559	7605397	C	T	0.663587	0.992217	-1.089	0.0232378	0	trans
seq.21742.43	chr3:195342267:G:T	3	195342267	195159817	195600334	G	T	0.974941	0.921386	0.402891	0.0736932	4.57362e-08	trans
seq.21742.43	chr16:5676474:G:A	16	5676474	5653043	5704701	G	A	0.987787	0.608968	0.707339	0.129745	4.98793e-08	trans
seq.21766.50	chr6:31741268:C:T	6	31741268	28566768	33981102	C	T	0.997102	1	-1.3365	0.199169	1.94133e-11	trans
seq.21766.50	chr12:101827588:A:G	12	101827588	101590162	101956558	A	G	0.415664	0.977405	0.236272	0.0224767	7.61904e-26	trans
seq.21766.50	chr17:80211843:G:A	17	80211843	79987640	80269483	G	A	0.58351	0.946514	0.39714	0.0227361	2.53863e-68	cis
seq.21853.3	chr6:31940200:G:C	6	31940200	31346803	33060764	G	C	0.964064	0.996859	0.363409	0.0592832	8.78537e-10	trans
seq.21903.6	chr2:49635423:A:ATTAGTCGACT	2	49635423	49434973	49805119	A	ATTAGTCGACT	0.577737	0.719709	0.150138	0.0260662	8.41744e-09	trans
seq.2190.55	chr3:186741438:A:G	3	186741438	186643856	186870005	A	G	0.699956	0.999913	-0.33234	0.0237339	1.49968e-44	trans
seq.2190.55	chr4:186275426:C:T	4	186275426	186140204	186335069	C	T	0.693246	0.908311	-0.29143	0.0250182	2.33024e-31	cis
seq.21949.4	chr12:83592594:C:G	12	83592594	83035211	84587669	C	G	0.988775	0.691094	-0.741108	0.12647	4.63052e-09	trans
seq.21951.32	chr11:116752497:TA:T	11	116752497	116632465	117220044	TA	T	0.345956	0.97347	0.132262	0.0234135	1.6141e-08	trans
seq.21957.12	chr12:113341133:T:C	12	113341133	113166427	113400947	T	C	0.980839	0.728985	-0.52101	0.0939376	2.91709e-08	trans
seq.21967.20	chr5:40945511:A:G	5	40945511	40699242	41258814	A	G	0.907894	0.993961	0.291473	0.0383344	2.88337e-14	trans
seq.21979.12	chr12:7089671:G:A	12	7089671	6958849	7319924	G	A	0.997211	0.925439	-2.20722	0.21564	1.37183e-24	trans
seq.21989.12	chr14:50435050:G:A	14	50435050	50188897	50855533	G	A	0.955546	0.998803	0.436053	0.0532925	2.78612e-16	cis
seq.21991.79	chr9:29131727:C:G	9	29131727	28678540	29599841	C	G	0.99097	0.877036	-0.686373	0.125378	4.38874e-08	trans
seq.21991.79	chr12:41724408:T:C	12	41724408	41467490	42087569	T	C	0.901967	0.916926	0.215379	0.0389494	3.20738e-08	trans
seq.21995.20	chr3:49606579:C:T	3	49606579	47397806	51685487	C	T	0.936702	0.997319	0.294907	0.0454292	8.49572e-11	trans
seq.22001.23	chr1:17102690:A:G	1	17102690	16940132	17151612	A	G	0.557505	0.868872	-0.147999	0.0236341	3.79831e-10	cis
seq.22005.8	chr5:40945908:A:G	5	40945908	40827010	41123309	A	G	0.908718	0.990362	-0.307234	0.0384885	1.43417e-15	trans
seq.22005.8	chr17:28322698:A:C	17	28322698	27953262	28466565	A	C	0.260835	0.999987	0.142237	0.0251544	1.56246e-08	trans
seq.22010.36	chr17:28367840:G:A	17	28367840	27022278	30079844	G	A	0.281849	0.999106	-0.994586	0.0242609	0	trans
seq.2201.17	chr21:45442014:G:A	21	45442014	45407227	45513276	G	A	0.840289	0.979311	0.173538	0.0306423	1.48457e-08	cis
seq.22013.6	chr11:116792991:G:A	11	116792991	116632465	117220044	G	A	0.277135	0.99944	0.207284	0.024151	9.2555e-18	trans
seq.22043.174	chr19:44945208:T:G	19	44945208	44926888	45063500	T	G	0.43406	0.98627	-0.267445	0.0217637	1.04304e-34	trans
seq.22055.31	chr11:116791863:C:T	11	116791863	116632465	117239541	C	T	0.276618	0.999837	0.15818	0.0233994	1.37975e-11	trans
seq.22055.31	chr19:44908684:T:C	19	44908684	44728962	44945906	T	C	0.906638	0.990888	0.715903	0.0380086	3.88061e-79	trans
seq.22092.43	chr1:196850950:A:G	1	196850950	196300011	197343587	A	G	0.909484	0.988682	0.215129	0.0380744	1.60229e-08	trans
seq.22092.43	chr3:186716103:TTTTTTTG:T	3	186716103	186643018	186772916	TTTTTTTG	T	0.765239	0.900425	0.266732	0.0268003	2.45697e-23	trans
seq.2211.9	chr6:29942660:C:T	6	29942660	29430193	30298213	C	T	0.743374	0.803239	0.183435	0.0278431	4.45246e-11	trans
seq.22482.87	chr4:73852384:G:A	4	73852384	73642922	73911009	G	A	0.400419	0.999605	0.213146	0.0221371	6.06317e-22	trans
seq.22482.87	chr17:28349109:C:T	17	28349109	27953262	28501658	C	T	0.28108	0.999652	-0.276523	0.0241979	3.04509e-30	trans
seq.22482.87	chr19:44908822:C:T	19	44908822	44850955	44938401	C	T	0.922011	0.999722	0.230518	0.0404965	1.25331e-08	trans
seq.22511.28	chr6:6850970:A:T	6	6850970	6818518	6901782	A	T	0.0494841	0.707966	0.328701	0.0602754	4.94379e-08	trans
seq.22511.28	chr7:92204509:T:C	7	92204509	91624371	92313342	T	C	0.991505	0.724014	0.784591	0.141163	2.72829e-08	trans
seq.22563.4	chr1:158099309:G:A	1	158099309	158052657	158121421	G	A	0.257191	0.905849	0.193171	0.0261088	1.37562e-13	cis
seq.22563.4	chr1:196803447:G:A	1	196803447	196207205	197350966	G	A	0.104141	0.442339	-0.387469	0.0536405	5.06874e-13	trans
seq.22566.53	chr2:226152034:C:T	2	226152034	225939365	226529478	C	T	0.993749	0.832908	0.841895	0.153837	4.43343e-08	trans
seq.22568.7	chr2:88992963:C:T	2	88992963	88176996	98019621	C	T	0.69422	0.395501	-0.983904	0.0385454	1.01859e-143	trans
seq.22569.55	chr1:150512511:G:A	1	150512511	149833756	151448654	G	A	0.776071	0.999695	-0.49094	0.026427	4.91021e-77	trans
seq.22572.19	chr1:177483408:G:A	1	177483408	177473408	177606421	G	A	0.991449	0.818489	0.735138	0.133554	3.70331e-08	trans
seq.22576.1	chr9:133257521:T:TC	9	133257521	132848125	133549646	T	TC	0.564577	0.994795	-0.63131	0.0224013	9.77237e-175	trans
seq.22576.1	chr19:7720827:A:G	19	7720827	7687767	7760490	A	G	0.681118	0.919352	0.366875	0.0233544	1.31099e-55	cis
seq.22576.2	chr9:133257521:T:TC	9	133257521	133065818	133549646	T	TC	0.564577	0.994795	-0.519909	0.0221653	1.14815e-121	trans
seq.22576.2	chr19:7707287:G:C	19	7707287	7681026	7760490	G	C	0.702073	0.852071	0.322989	0.0248474	1.24108e-38	cis
seq.22578.17	chr3:77596856:C:T	3	77596856	77451091	77703752	C	T	0.854546	0.975228	-0.255047	0.0318751	1.2297e-15	cis
seq.22583.47	chr1:2540642:T:C	1	2540642	2483326	2857503	T	C	0.514983	0.913702	0.143085	0.0236883	1.53787e-09	trans
seq.22583.47	chr1:196821300:A:G	1	196821300	196040920	197978070	A	G	0.537434	0.869277	0.183218	0.0240472	2.55388e-14	trans
seq.22583.47	chr6:149940225:G:A	6	149940225	149640636	150056184	G	A	0.662117	0.864356	0.160765	0.0254771	2.78708e-10	cis
seq.22773.69	chr17:28349109:C:T	17	28349109	27990004	28436313	C	T	0.28108	0.999652	-0.144675	0.024429	3.17483e-09	trans
seq.22815.4	chr6:30138074:CA:C	6	30138074	29556918	31034449	CA	C	0.757676	0.962657	0.165673	0.0262755	2.87806e-10	cis
seq.22821.50	chr19:44908822:C:T	19	44908822	44736404	45193234	C	T	0.922011	0.999722	-1.43948	0.040941	8.20352e-271	trans
seq.22831.11	chr20:57614956:A:G	20	57614956	57604956	57624956	A	G	0.997113	0.989571	1.28788	0.208186	6.16269e-10	cis
seq.22847.18	chr4:56881195:A:G	4	56881195	56774594	57060960	A	G	0.46115	0.92162	0.141072	0.0225787	4.15738e-10	trans
seq.22847.18	chr9:133278860:T:C	9	133278860	133153627	133494915	T	C	0.226624	0.964662	-0.24708	0.027167	9.47109e-20	trans
seq.22847.18	chr9:134944489:C:A	9	134944489	134898401	134991253	C	A	0.655864	0.907699	-0.144314	0.024331	3.0058e-09	trans
seq.22847.18	chr9:135083195:C:T	9	135083195	135035470	135120250	C	T	0.532116	0.955931	-0.129852	0.0228577	1.34014e-08	trans
seq.22955.28	chr3:139538761:A:G	3	139538761	139333459	139636361	A	G	0.801363	0.999636	-0.162524	0.0273118	2.66999e-09	cis
seq.22959.32	chr9:133278860:T:C	9	133278860	133155599	133494915	T	C	0.226624	0.964662	-0.174953	0.0271332	1.13391e-10	trans
seq.22960.8	chr1:161675021:C:T	1	161675021	160923038	162014794	C	T	0.930089	0.797004	-1.6902	0.0487783	4.38531e-263	cis
seq.22961.7	chr9:134963026:G:A	9	134963026	134832614	134991253	G	A	0.652797	0.94776	-0.531885	0.0240981	5.91562e-108	cis
seq.22961.7	chr11:126408308:T:C	11	126408308	126163391	126450404	T	C	0.804523	0.998991	-0.167123	0.0271012	6.97638e-10	trans
seq.22966.20	chr3:11301027:A:C	3	11301027	11192554	11583389	A	C	0.932531	0.988965	0.248157	0.0444736	2.40691e-08	trans
seq.22969.12	chr4:124503251:T:C	4	124503251	123920089	124518250	T	C	0.996457	0.778002	1.19006	0.210308	1.52563e-08	trans
seq.22973.8	chr3:56815721:T:C	3	56815721	56804669	56907113	T	C	0.422008	0.995707	0.13805	0.0224433	7.69715e-10	trans
seq.22973.8	chr10:70753879:C:A	10	70753879	70592324	70920170	C	A	0.820785	0.995266	-0.165019	0.0288281	1.03899e-08	trans
seq.22981.3	chr3:165737777:AC:A	3	165737777	165518772	166077696	AC	A	0.691208	0.88704	-0.142194	0.0252691	1.83177e-08	trans
seq.22985.160	chr2:216465189:T:C	2	216465189	216371214	216593491	T	C	0.834286	0.985282	-0.21022	0.0303499	4.31221e-12	cis
seq.22985.160	chr17:952141:C:T	17	952141	921270	967593	C	T	0.756623	0.981726	-0.150402	0.0258984	6.34468e-09	trans
seq.22993.9	chr16:57358821:A:C	16	57358821	57292454	57546193	A	C	0.145436	0.995164	-0.451557	0.0312048	1.85396e-47	cis
seq.22993.9	chr17:69086821:C:G	17	69086821	68995427	69333169	C	G	0.490887	0.940714	0.187902	0.0229086	2.35939e-16	trans
seq.23002.27	chr13:46021714:C:T	13	46021714	45913055	46122482	C	T	0.239235	0.903215	-0.210541	0.0274653	1.77828e-14	trans
seq.23018.4	chr2:79088225:T:C	2	79088225	78987591	79286768	T	C	0.325507	0.949579	-0.440628	0.0244734	1.80053e-72	cis
seq.23018.4	chr19:48703374:A:T	19	48703374	48627552	48764454	A	T	0.5475	0.992048	0.144748	0.0220102	4.81948e-11	trans
seq.23029.3	chr6:32006812:G:C	6	32006812	25071276	33887091	G	C	0.957668	0.995264	0.994974	0.0554514	5.4275e-72	trans
seq.23030.4	chr9:107234651:T:C	9	107234651	107221467	107388233	T	C	0.99322	0.835691	0.577082	0.100341	8.86196e-09	trans
seq.23030.4	chr19:51617157:A:T	19	51617157	51426445	52135712	A	T	0.431254	0.992915	0.867903	0.0214244	0	cis
seq.23156.146	chr1:196773685:TATATATAC:T	1	196773685	196207205	197341865	TATATATAC	T	0.149393	0.40699	0.284732	0.0491477	6.89763e-09	trans
seq.23173.3	chr10:69852869:C:G	10	69852869	69830097	69874320	C	G	0.0626018	0.879231	-0.274029	0.0483762	1.47425e-08	trans
seq.23178.95	chr2:138023034:C:T	2	138023034	137916899	138566443	C	T	0.954569	0.949929	-0.49166	0.0554526	7.56136e-19	cis
seq.23202.78	chr1:25642582:A:T	1	25642582	25632582	25652582	A	T	0.994335	0.729058	1.02969	0.172139	2.20785e-09	trans
seq.23203.3	chr13:79462724:C:T	13	79462724	79106075	79578497	C	T	0.994005	0.893494	0.859959	0.150651	1.14112e-08	trans
seq.23203.3	chr17:56961928:G:C	17	56961928	56865915	57033184	G	C	0.858475	0.979911	-0.579128	0.0321732	1.93776e-72	cis
seq.23255.7	chr21:42744822:C:T	21	42744822	42657827	42783764	C	T	0.90976	0.990669	-0.21959	0.0388116	1.53282e-08	trans
seq.23266.62	chr10:29201119:CTTTT:C	10	29201119	29191119	29211119	CTTTT	C	0.9942	0.478062	-1.16552	0.209187	2.52307e-08	trans
seq.23282.19	chr11:116415572:G:A	11	116415572	116397895	116446710	G	A	0.911655	0.962092	-0.225561	0.0401883	1.99287e-08	trans
seq.23292.1	chr19:11249671:G:T	19	11249671	11164879	11325963	G	T	0.754101	0.958104	0.182785	0.026016	2.12765e-12	trans
seq.2330.2	chr4:78343056:AG:A	4	78343056	77842709	78849885	AG	A	0.997046	0.861375	1.24177	0.211749	4.50869e-09	trans
seq.2330.2	chr10:44418614:C:A	10	44418614	44150898	44649115	C	A	0.831715	0.939665	0.226622	0.0308069	1.89191e-13	cis
seq.2330.2	chr17:69086821:C:G	17	69086821	68926862	69335357	C	G	0.490887	0.940714	0.223622	0.0234255	1.34679e-21	trans
seq.23340.37	chr6:31241612:G:A	6	31241612	29659933	32679749	G	A	0.558582	0.998697	-0.121039	0.0222005	4.9784e-08	trans
seq.23340.37	chr19:13764812:T:C	19	13764812	13742565	13807039	T	C	0.452443	0.822936	0.153932	0.0245113	3.38439e-10	cis
seq.23340.37	chr22:22364936:A:C	22	22364936	22291671	22409150	A	C	0.18993	0.902151	-0.164074	0.029297	2.1389e-08	trans
seq.23380.16	chr14:59455718:GTGTCCT:G	14	59455718	58979516	60264335	GTGTCCT	G	0.852008	0.957041	-0.47838	0.0321347	4.02068e-50	cis
seq.23380.16	chr14:106645822:T:C	14	106645822	106409854	106892740	T	C	0.407294	0.965354	0.151142	0.0225975	2.2558e-11	trans
seq.23394.125	chr11:22670300:CTG:C	11	22670300	22606033	22702205	CTG	C	0.854273	0.875842	0.216844	0.033096	5.67806e-11	cis
seq.23411.108	chr6:31359393:G:A	6	31359393	26368204	33199693	G	A	0.804733	0.998908	0.178179	0.0280217	2.0362e-10	trans
seq.23416.47	chr11:65024292:C:T	11	65024292	64382336	65892602	C	T	0.961277	0.952086	0.680703	0.0583666	1.98016e-31	cis
seq.23416.47	chrX:107176572:C:G	23	107176572	105732633	107602966	C	G	0.642185	0.924446	-0.112202	0.0195931	1.02475e-08	trans
seq.23554.2	chr17:28344170:C:G	17	28344170	27983270	28501658	C	G	0.290727	0.95917	-0.159212	0.0246893	1.12857e-10	trans
seq.23571.93	chr14:105863242:C:T	14	105863242	105376665	106639270	C	T	0.784148	1	-0.411906	0.0270657	2.65522e-52	trans
seq.23581.131	chr3:10290858:G:A	3	10290858	9981379	10485700	G	A	0.972717	0.853492	-0.426909	0.0722523	3.45072e-09	cis
seq.2358.19	chr3:98688089:G:C	3	98688089	98117056	99676910	G	C	0.545447	0.96527	0.719672	0.0218866	3.98107e-237	trans
seq.2358.19	chr9:133271182:T:C	9	133271182	133120654	133548814	T	C	0.223825	0.979764	-0.521034	0.0244566	1.03348e-100	trans
seq.23584.2	chr13:48049436:T:C	13	48049436	47423422	48911580	T	C	0.886716	0.965664	1.01658	0.0354939	2.0797e-180	cis
seq.23588.9	chr9:112447393:C:A	9	112447393	112049562	112954097	C	A	0.580364	0.97207	0.786329	0.0229587	4.40555e-257	cis
seq.23588.9	chr11:111219054:A:G	11	111219054	110963247	111229054	A	G	0.993849	0.598078	-0.857047	0.156109	4.01837e-08	trans
seq.2381.52	chr9:120991236:C:A	9	120991236	120321694	121717424	C	A	0.934834	0.934281	-0.827317	0.0460938	4.9238e-72	cis
seq.23923.26	chr22:21923198:A:C	22	21923198	21626831	22010548	A	C	0.807816	0.999299	0.464654	0.0277076	4.05135e-63	cis
seq.23967.8	chr3:46459723:T:C	3	46459723	45859378	46619050	T	C	0.327259	0.996813	-0.219879	0.0236028	1.21032e-20	trans
seq.23967.8	chr9:73318482:CAT:C	9	73318482	73085410	73328482	CAT	C	0.98518	0.394491	-0.802403	0.146141	4.00544e-08	trans
seq.24023.35	chr9:133277095:C:T	9	133277095	133182305	133543074	C	T	0.780695	0.984179	-0.155311	0.0228032	9.6984e-12	trans
seq.24023.35	chr20:35176751:A:G	20	35176751	33105405	36773297	A	G	0.92588	0.999428	-1.6437	0.0427686	0	cis
seq.2418.55	chr1:78679500:G:GT	1	78679500	78588087	78778016	G	GT	0.896813	0.905496	0.243233	0.0384183	2.43293e-10	trans
seq.2418.55	chr11:116791863:C:T	11	116791863	116632465	117239541	C	T	0.276618	0.999837	0.202359	0.0247513	2.94171e-16	trans
seq.2418.55	chr19:44927023:C:G	19	44927023	44872502	44945906	C	G	0.361865	0.79	-0.175833	0.0261879	1.88973e-11	cis
seq.24216.30	chr11:77674923:C:T	11	77674923	77403612	78044576	C	T	0.82479	0.987297	0.336452	0.0293633	2.13796e-30	cis
seq.2421.7	chr7:80559973:A:G	7	80559973	80460968	80692736	A	G	0.926201	0.922108	0.283161	0.0438034	1.01735e-10	trans
seq.2421.7	chr8:105569300:A:T	8	105569300	105490600	105591434	A	T	0.616301	0.998831	0.125247	0.0226666	3.28322e-08	trans
seq.2421.7	chr11:118755708:G:GC	11	118755708	118195279	119157469	G	GC	0.920552	0.94634	0.229396	0.0416817	3.72297e-08	trans
seq.24237.115	chr2:221861576:T:C	2	221861576	221663821	221985418	T	C	0.993398	0.788134	0.863668	0.154704	2.36783e-08	trans
seq.2429.27	chr1:196651787:C:T	1	196651787	196194701	197338287	C	T	0.462142	0.998223	0.136764	0.0219503	4.64515e-10	trans
seq.2429.27	chr6:32103271:T:TA	6	32103271	31596379	33060764	T	TA	0.961799	0.990651	0.338808	0.0571841	3.12558e-09	trans
seq.2429.27	chr9:121062900:C:G	9	121062900	119967064	121601527	C	G	0.990467	0.874941	0.675232	0.116705	7.21739e-09	trans
seq.24293.39	chrX:74478132:G:T	23	74478132	71809552	79371125	G	T	0.984805	0.732845	-0.44787	0.0819033	4.54444e-08	trans
seq.24299.1	chr2:3588750:A:ATT	2	3588750	3515259	3611729	A	ATT	0.251251	0.900163	-0.146258	0.0266543	4.08319e-08	trans
seq.24299.1	chr19:44717880:C:A	19	44717880	44688757	44752627	C	A	0.38532	0.905162	-0.132775	0.0234096	1.41267e-08	cis
seq.24304.3	chr10:12477576:C:T	10	12477576	12441985	12533969	C	T	0.469098	0.910111	-0.127384	0.0231386	3.68579e-08	trans
seq.24417.22	chr17:5299674:A:G	17	5299674	4883226	5566782	A	G	0.334174	0.999834	0.13151	0.023451	2.04828e-08	cis
seq.24426.15	chr5:30839224:A:G	5	30839224	30587268	30890070	A	G	0.308838	0.943587	0.156232	0.0240694	8.53297e-11	trans
seq.24443.8	chr3:175603618:G:GT	3	175603618	175369313	175719952	G	GT	0.986959	0.80573	-0.594656	0.108986	4.86262e-08	trans
seq.24443.8	chr4:186222648:T:G	4	186222648	186111204	186302735	T	G	0.359636	0.942227	-0.131403	0.0239372	4.03051e-08	trans
seq.24443.8	chr5:177412889:T:G	5	177412889	176940763	177426099	T	G	0.724047	0.975072	-0.178687	0.0249429	7.84513e-13	trans
seq.24646.47	chr2:240888891:C:G	2	240888891	240705541	240981610	C	G	0.616717	0.975714	0.1526	0.0230619	3.66606e-11	cis
seq.24694.158	chr17:74748659:G:C	17	74748659	74736981	74804424	G	C	0.523621	0.939783	-0.182679	0.0225755	5.87354e-16	cis
seq.2474.54	chr1:159571314:G:T	1	159571314	159191149	159746747	G	T	0.970885	0.943256	0.548415	0.0685575	1.25083e-15	cis
seq.2475.1	chr21:41148400:A:G	21	41148400	41122186	41184254	A	G	0.370126	0.93639	-0.144125	0.0238965	1.62712e-09	trans
seq.2480.58	chr3:56815721:T:C	3	56815721	56804669	56856416	T	C	0.422008	0.995707	0.115297	0.0208745	3.32644e-08	trans
seq.2480.58	chr7:80555759:T:C	7	80555759	80472481	80692736	T	C	0.925598	0.915907	0.280245	0.0408936	7.22936e-12	trans
seq.2480.58	chr22:32763933:GCC:G	22	32763933	32594930	33109783	GCC	G	0.429197	0.962385	0.610462	0.0225472	1.94984e-161	cis
seq.24891.54	chr11:698253:A:T	11	698253	421757	837342	A	T	0.728	0.9976	0.2733	0.024453	5.31374e-29	cis
seq.24934.96	chr20:62813396:C:T	20	62813396	62682005	62964149	C	T	0.996472	1	1.48504	0.185867	1.35176e-15	cis
seq.24950.21	chr8:59474619:G:T	8	59474619	59098452	59758207	G	T	0.879358	0.980447	0.196258	0.0343715	1.13032e-08	trans
seq.2501.51	chr9:133264504:G:GAAACTGCC	9	133264504	133155599	133494915	G	GAAACTGCC	0.224296	0.980657	-0.176583	0.0270404	6.56145e-11	trans
seq.2501.51	chr16:68737219:A:C	16	68737219	66646701	69383083	A	C	0.844038	0.871003	-0.30782	0.0330303	1.17085e-20	cis
seq.25037.4	chr3:54606299:G:A	3	54606299	54596299	54692180	G	A	0.992776	0.804524	-0.809254	0.143967	1.89749e-08	trans
seq.25049.8	chrX:74478132:G:T	23	74478132	71809552	79371125	G	T	0.984805	0.732845	-0.494685	0.0821377	1.71601e-09	trans
seq.2505.49	chr6:31555907:C:A	6	31555907	30099358	32716509	C	A	0.493688	0.966079	-0.153444	0.0228554	1.89714e-11	trans
seq.25081.6	chr10:114940213:C:T	10	114940213	114604494	115888377	C	T	0.978795	0.970509	0.643613	0.0786765	2.82683e-16	cis
seq.25085.37	chr17:82000266:G:C	17	82000266	81718139	82249126	G	C	0.815144	0.949387	0.36275	0.0295372	1.14393e-34	cis
seq.2515.14	chr8:21875502:G:C	8	21875502	21538655	22051252	G	C	0.975302	0.965373	0.996099	0.0727424	1.1102e-42	cis
seq.2515.14	chr8:64507888:C:G	8	64507888	64353647	64847615	C	G	0.395165	0.867074	0.135528	0.024234	2.23882e-08	trans
seq.2516.57	chr3:117742483:ATGTG:A	3	117742483	117618663	118289993	ATGTG	A	0.402334	0.902929	0.132261	0.0234769	1.76441e-08	trans
seq.2516.57	chr3:132550518:C:A	3	132550518	132391345	132739126	C	A	0.873972	0.957023	0.475631	0.0340069	1.88973e-44	trans
seq.2516.57	chr6:33124594:G:A	6	33124594	25421064	33902801	G	A	0.9403	0.994937	-0.280763	0.0460419	1.07416e-09	trans
seq.25215.1	chr3:186727263:T:G	3	186727263	186630979	186890764	T	G	0.82629	0.997261	0.642338	0.029052	2.53513e-108	trans
seq.25215.1	chr11:57579401:A:G	11	57579401	57429604	58045305	A	G	0.119709	0.999404	0.237715	0.0329982	5.85329e-13	cis
seq.25219.17	chr12:7088974:C:T	12	7088974	6927582	7248620	C	T	0.877683	0.98036	-0.325224	0.0342195	2.01883e-21	trans
seq.2523.31	chr3:56815721:T:C	3	56815721	56804669	56901341	T	C	0.422008	0.995707	0.135341	0.0222218	1.12595e-09	trans
seq.2523.31	chr7:80555759:T:C	7	80555759	80470251	80692736	T	C	0.925598	0.915907	0.323147	0.0437377	1.4873e-13	trans
seq.2523.31	chr8:25659975:A:G	8	25659975	25617169	25692314	A	G	0.910281	0.873525	-0.253424	0.0411707	7.48704e-10	trans
seq.2523.31	chr8:105569300:A:T	8	105569300	105490253	105591434	A	T	0.616301	0.998831	0.123762	0.0225342	3.96972e-08	trans
seq.2523.31	chr17:35813450:G:A	17	35813450	35739078	35969448	G	A	0.642884	0.969108	0.176406	0.0234579	5.47394e-14	cis
seq.25233.2	chr3:32869094:G:C	3	32869094	32859094	33634808	G	C	0.988619	0.843318	-0.669418	0.113701	3.91976e-09	trans
seq.25233.2	chr15:74897215:C:T	15	74897215	74379401	75241381	C	T	0.982268	0.995929	-0.8231	0.0841831	1.4067e-22	cis
seq.25248.28	chr14:21910654:T:C	14	21910654	21726286	21920781	T	C	0.364596	0.981452	-0.130035	0.0231398	1.91461e-08	trans
seq.25264.102	chr2:233205886:CT:C	2	233205886	233174179	233221910	CT	C	0.636815	0.95966	0.136624	0.0233696	5.02863e-09	cis
seq.25272.17	chr1:169538606:G:T	1	169538606	169108256	169563393	G	T	0.761624	0.980481	0.234809	0.0257445	7.45933e-20	trans
seq.25286.33	chr1:173862744:A:G	1	173862744	173323167	175186802	A	G	0.31068	0.951969	-0.142265	0.0245369	6.71135e-09	cis
seq.25287.7	chr1:210215646:C:T	1	210215646	209711440	210354267	C	T	0.419189	0.782789	-0.144276	0.0254698	1.47374e-08	trans
seq.25287.7	chr19:44908822:C:T	19	44908822	44814773	44943400	C	T	0.922011	0.999722	-0.2937	0.04122	1.03944e-12	trans
seq.25292.6	chr17:28349109:C:T	17	28349109	26807103	30079844	C	T	0.28108	0.999652	-0.742781	0.024358	3.09742e-204	trans
seq.25446.34	chr2:119996321:A:G	2	119996321	119476247	120378498	A	G	0.994999	0.793242	0.977597	0.176062	2.81495e-08	trans
seq.25446.34	chr6:7127031:A:C	6	7127031	7117031	7198254	A	C	0.751141	0.561148	0.190455	0.0337014	1.59302e-08	trans
seq.2558.51	chr11:116832430:C:T	11	116832430	116627078	117255047	C	T	0.449183	0.971462	0.274587	0.0226209	6.59326e-34	trans
seq.2558.51	chr18:71971805:C:A	18	71971805	71943755	72144201	C	A	0.320141	0.911825	0.134294	0.024456	3.99144e-08	trans
seq.2567.5	chr4:109746434:C:T	4	109746434	109387663	109968190	C	T	0.894999	0.995023	-0.4771	0.0362018	1.16065e-39	cis
seq.2570.72	chr2:216505019:CCA:C	2	216505019	216370668	216593491	CCA	C	0.841242	0.967543	-0.21891	0.031271	2.55211e-12	cis
seq.2570.72	chr17:952141:C:T	17	952141	919804	967593	C	T	0.756623	0.981726	-0.141654	0.0259805	4.97153e-08	trans
seq.2571.12	chr5:122226848:G:C	5	122226848	122111349	122376440	G	C	0.975647	0.798474	0.438267	0.0796473	3.74223e-08	trans
seq.2571.12	chr7:45920318:G:A	7	45920318	45889358	46162187	G	A	0.249003	0.918351	-0.295732	0.0265917	9.88781e-29	cis
seq.2571.12	chr12:96271524:T:TG	12	96271524	96227999	96416340	T	TG	0.578373	0.594906	-0.1625	0.0286582	1.42571e-08	trans
seq.2571.12	chr16:1887711:C:T	16	1887711	1203805	2416845	C	T	0.996197	0.886887	1.22357	0.190514	1.34097e-10	trans
seq.2578.67	chr3:46371068:C:T	3	46371068	45791958	46599547	C	T	0.773499	0.964676	-0.197202	0.0273359	5.43125e-13	trans
seq.2579.17	chr11:73234296:C:T	11	73234296	73218181	73253270	C	T	0.110045	0.976397	-0.271839	0.036243	6.36063e-14	trans
seq.2580.83	chr1:229475173:G:A	1	229475173	229408656	229658980	G	A	0.846096	0.969877	-0.195691	0.0306192	1.64687e-10	trans
seq.2580.83	chr8:129601368:G:A	8	129601368	129494303	129692521	G	A	0.608482	0.972923	0.137231	0.0229004	2.06619e-09	trans
seq.2580.83	chr9:86094658:G:A	9	86094658	85809858	86117180	G	A	0.727909	0.95994	-0.143472	0.0248256	7.50689e-09	trans
seq.2580.83	chr17:58307391:C:T	17	58307391	58154006	59175511	C	T	0.891485	0.973689	0.304833	0.0353671	6.74683e-18	cis
seq.2590.69	chr1:64151644:G:A	1	64151644	63916373	64565082	G	A	0.651232	0.939087	0.302823	0.0239673	1.35706e-36	cis
seq.2590.69	chr21:18110590:T:C	21	18110590	18098837	18131280	T	C	0.198161	0.653179	0.186554	0.0335125	2.59633e-08	trans
seq.25918.60	chr17:28349109:C:T	17	28349109	27953262	28457565	C	T	0.28108	0.999652	-0.193	0.0241222	1.23509e-15	trans
seq.25951.17	chr11:116791863:C:T	11	116791863	116616384	117239541	C	T	0.276618	0.999837	0.1709	0.0245721	3.52533e-12	trans
seq.25951.17	chr17:28306322:T:G	17	28306322	27990004	28501658	T	G	0.745933	0.905116	0.146556	0.0266	3.59592e-08	trans
seq.25967.34	chr10:69852105:C:T	10	69852105	69830097	69874320	C	T	0.944608	0.998645	0.281729	0.0476932	3.48177e-09	trans
seq.2597.8	chr6:43957870:G:A	6	43957870	43940155	43976603	G	A	0.634075	0.960186	0.165781	0.0233382	1.21703e-12	cis
seq.2602.2	chr9:133262254:C:T	9	133262254	133182305	133543074	C	T	0.781689	0.996025	-0.319204	0.0269616	2.44737e-32	trans
seq.2609.59	chr20:23637628:G:T	20	23637628	23112860	23825321	G	T	0.994692	0.995822	2.37468	0.153899	1.02636e-53	cis
seq.2617.56	chr12:56093776:A:T	12	56093776	55123642	57836317	A	T	0.988571	0.989347	1.86284	0.104707	8.29851e-71	cis
seq.2620.4	chr3:98688089:G:C	3	98688089	98529393	99060684	G	C	0.545447	0.96527	0.186216	0.022168	4.45656e-17	trans
seq.2620.4	chr5:56014648:C:G	5	56014648	55029104	56047008	C	G	0.963876	0.802161	-0.375193	0.0655422	1.03772e-08	cis
seq.2620.4	chr9:133276163:T:TGGTGCAGGCGCAGGAAAAAATTGTGGCAATTCCTCA	9	133276163	133120654	133543074	T	TGGTGCAGGCGCAGGAAAAAATTGTGGCAATTCCTCA	0.224583	0.969467	-0.319508	0.027173	6.40177e-32	trans
seq.2620.4	chr17:7176997:C:T	17	7176997	7124193	7198331	C	T	0.660499	0.991268	-0.138125	0.0233738	3.4336e-09	trans
seq.2630.12	chr3:190633393:G:T	3	190633393	190527521	190867540	G	T	0.229772	0.879104	0.465531	0.0279801	3.70084e-62	cis
seq.2632.5	chr19:18069641:A:G	19	18069641	18044052	18184941	A	G	0.645035	1	0.140794	0.0232636	1.42952e-09	cis
seq.2633.52	chr1:56940892:C:G	1	56940892	56676995	57041125	C	G	0.9929	0.99184	-1.24595	0.133044	7.61027e-21	trans
seq.2633.52	chrX:118781353:CT:C	23	118781353	118273796	119194843	CT	C	0.49239	0.937844	-0.518402	0.018419	2.76694e-174	cis
seq.2635.61	chr6:32139337:G:T	6	32139337	31471959	33060764	G	T	0.954054	0.989967	0.29962	0.0526296	1.24836e-08	trans
seq.2635.61	chr16:20630251:A:C	16	20630251	20556662	20871279	A	C	0.991067	0.88431	-0.652052	0.11888	4.13599e-08	trans
seq.2636.10	chr1:196692881:C:A	1	196692881	196207205	197339870	C	A	0.295414	0.666144	0.174201	0.0292263	2.516e-09	trans
seq.2636.10	chr6:32103271:T:TA	6	32103271	31370423	33060764	T	TA	0.961799	0.990651	0.348067	0.05722	1.17986e-09	trans
seq.2637.77	chr5:75017734:G:A	5	75017734	74937519	75860528	G	A	0.969828	0.988134	0.36548	0.0632587	7.58019e-09	trans
seq.2637.77	chr9:30633391:A:G	9	30633391	30195734	31126669	A	G	0.667484	0.981316	0.129988	0.0232728	2.33158e-08	trans
seq.2637.77	chr10:17867322:T:TC	10	17867322	17764027	18015682	T	TC	0.794815	0.475414	0.275207	0.0395471	3.42768e-12	cis
seq.2638.12	chr3:98755811:T:A	3	98755811	98529339	99053149	T	A	0.634412	0.901182	0.139223	0.0239279	5.94032e-09	trans
seq.2638.12	chr5:150066358:T:C	5	150066358	149950527	150172263	T	C	0.509047	0.922075	0.180512	0.0231817	6.87227e-15	cis
seq.2638.12	chr17:7176997:C:T	17	7176997	7141188	7237691	C	T	0.660499	0.991268	-0.170079	0.0235544	5.17249e-13	trans
seq.2643.57	chr17:28367840:G:A	17	28367840	27122825	28849360	G	A	0.281849	0.999106	-0.367062	0.0243345	2.06395e-51	trans
seq.2649.77	chr1:196692881:C:A	1	196692881	196207205	197218502	C	A	0.295414	0.666144	0.163306	0.0296733	3.72409e-08	trans
seq.2652.15	chr2:159851355:T:A	2	159851355	159457426	160140326	T	A	0.557622	0.972268	0.17456	0.0225564	1.00323e-14	trans
seq.2652.15	chr9:133254842:C:G	9	133254842	133226412	133492710	C	G	0.79541	0.966521	-0.163287	0.0281441	6.55994e-09	trans
seq.2652.15	chr10:73918934:C:T	10	73918934	72992977	74811545	C	T	0.938254	0.940787	-0.280945	0.0477389	3.9797e-09	trans
seq.2652.15	chr14:104780652:C:T	14	104780652	104673936	104820872	C	T	0.48666	0.987932	0.14292	0.0221522	1.10563e-10	trans
seq.2652.15	chr19:43670267:C:T	19	43670267	43443300	43743239	C	T	0.95962	0.990404	-1.6179	0.056592	9.24698e-180	cis
seq.2652.15	chr19:43793823:AC:A	19	43793823	43783823	44404414	AC	A	0.996524	0.848703	-1.33355	0.204505	6.98876e-11	cis
seq.2665.26	chr16:11942455:C:T	16	11942455	11812505	12045086	C	T	0.851667	0.939564	-0.386104	0.0324713	1.32404e-32	cis
seq.2665.26	chr17:16945436:C:T	17	16945436	16847831	16998959	C	T	0.634495	0.999266	-0.255242	0.0227535	3.33887e-29	trans
seq.2677.1	chr7:55164553:T:C	7	55164553	55085562	55270055	T	C	0.63923	0.997994	-0.223255	0.0229058	1.90634e-22	cis
seq.2686.67	chr12:53102059:G:C	12	53102059	52654295	53826874	G	C	0.984425	0.833628	-1.3715	0.0946541	1.40994e-47	cis
seq.2686.67	chr12:53874129:A:G	12	53874129	53836843	53927618	A	G	0.995569	0.867989	-0.970904	0.176363	3.68867e-08	trans
seq.2687.2	chr19:40777460:C:G	19	40777460	40234702	42944866	C	G	0.24079	0.968887	0.983873	0.0264442	5.54626e-303	cis
seq.2692.74	chr1:19960373:A:T	1	19960373	19824424	20133167	A	T	0.815494	0.96809	0.436023	0.0291471	1.3527e-50	cis
seq.2693.20	chr1:196671760:G:GAT	1	196671760	196230815	197315903	G	GAT	0.494062	0.952903	0.145104	0.0227303	1.72826e-10	trans
seq.2693.20	chr6:32103271:T:TA	6	32103271	31518690	33060764	T	TA	0.961799	0.990651	0.367733	0.0575816	1.69953e-10	trans
seq.2693.20	chr9:121062900:C:G	9	121062900	119967064	121601527	C	G	0.990467	0.874941	0.644051	0.117215	3.91589e-08	trans
seq.2695.25	chr1:196692901:C:T	1	196692901	196207205	197339870	C	T	0.181703	0.517987	0.239083	0.0389888	8.67281e-10	trans
seq.2697.7	chr7:80563909:G:C	7	80563909	80461981	80699737	G	C	0.925845	0.91951	0.330212	0.0439047	5.43125e-14	trans
seq.2697.7	chr8:105569300:A:T	8	105569300	105490600	105639316	A	T	0.616301	0.998831	0.133367	0.0226486	3.89601e-09	trans
seq.2700.56	chr3:93717697:C:T	3	93717697	88996053	94511608	C	T	0.967409	0.796155	0.390748	0.0682483	1.03198e-08	cis
seq.2700.56	chr9:114331659:G:C	9	114331659	114239989	114875687	G	C	0.946958	0.997557	0.632129	0.0497491	5.4513e-37	trans
seq.2705.5	chr7:142274578:C:T	7	142274578	142195040	142411529	C	T	0.990927	0.637263	0.802845	0.146039	3.85265e-08	trans
seq.2705.5	chr9:133276557:G:A	9	133276557	133231661	133468510	G	A	0.606949	0.97761	-0.132942	0.0230124	7.60449e-09	trans
seq.2705.5	chr12:56361868:C:T	12	56361868	55993204	56594230	C	T	0.945336	0.991447	-0.323028	0.048655	3.155e-11	trans
seq.2705.5	chr19:7972156:T:C	19	7972156	7887799	8053123	T	C	0.356866	0.99954	0.207954	0.0233121	4.64515e-19	cis
seq.2705.5	chr19:48703374:A:T	19	48703374	48593738	48761883	A	T	0.5475	0.992048	0.148202	0.0224241	3.86812e-11	trans
seq.2706.69	chrX:106040805:T:A	23	106040805	103872139	108688238	T	A	0.760432	0.965935	0.443187	0.0217572	3.10599e-92	cis
seq.2728.62	chr1:183134878:G:A	1	183134878	182790297	183294824	G	A	0.540643	0.962886	0.177016	0.0227507	7.21274e-15	trans
seq.2741.22	chr16:72113517:C:T	16	72113517	70026503	72873220	C	T	0.963556	0.996449	-0.464376	0.0541658	1.00624e-17	trans
seq.2741.22	chr19:51527899:C:G	19	51527899	51413478	51700465	C	G	0.878373	0.996318	-0.979026	0.0340049	2.79898e-182	cis
seq.2742.68	chr19:51146055:C:T	19	51146055	51097599	51273494	C	T	0.993179	0.997212	1.91386	0.135046	1.36678e-45	cis
seq.2743.5	chr19:44913574:T:G	19	44913574	44832530	44936998	T	G	0.913775	0.994005	-0.265833	0.0396445	2.00817e-11	trans
seq.2750.3	chr8:125479491:G:T	8	125479491	125423295	125523821	G	T	0.452311	0.966294	0.121226	0.0220565	3.88132e-08	trans
seq.2750.3	chr11:116837020:C:T	11	116837020	116600258	117394607	C	T	0.969886	0.997052	1.2386	0.0648056	1.98609e-81	cis
seq.2750.3	chr16:72045758:C:T	16	72045758	70026503	72891267	C	T	0.748695	0.958339	-0.26731	0.0259058	5.81032e-25	trans
seq.2753.2	chr12:7063032:G:A	12	7063032	6874617	7096501	G	A	0.920696	0.999354	0.469034	0.0399159	7.01455e-32	trans
seq.2753.2	chr14:105605291:G:GC	14	105605291	105328888	106335133	G	GC	0.625053	0.833798	-0.308359	0.0269298	2.33776e-30	trans
seq.2762.30	chr9:133255635:C:T	9	133255635	133182305	133543074	C	T	0.779665	0.993357	-0.187752	0.027163	4.77639e-12	trans
seq.2762.30	chr19:48703374:A:T	19	48703374	48581885	48761883	A	T	0.5475	0.992048	0.208622	0.0224772	1.67109e-20	trans
seq.2765.4	chr17:50839972:C:T	17	50839972	50749974	50919779	C	T	0.614501	0.965472	0.218109	0.0231438	4.3401e-21	trans
seq.2774.10	chr15:81308110:T:G	15	81308110	80991876	81678387	T	G	0.789681	0.999671	0.999467	0.026802	2.32274e-304	cis
seq.2785.15	chr16:5469733:G:C	16	5469733	5408012	5482364	G	C	0.910422	0.971637	0.212145	0.0389128	4.98563e-08	trans
seq.2785.15	chr17:34348777:G:A	17	34348777	34205554	34360690	G	A	0.706352	0.999024	0.271053	0.0241607	3.29989e-29	cis
seq.2788.55	chr5:25378329:A:G	5	25378329	24858899	25388329	A	G	0.991858	0.732376	-0.808161	0.142059	1.27847e-08	trans
seq.2788.55	chr11:116791863:C:T	11	116791863	116616384	117239541	C	T	0.276618	0.999837	0.174289	0.0244183	9.49292e-13	trans
seq.2789.26	chr11:102527598:C:T	11	102527598	102119833	103562197	C	T	0.907583	0.993516	1.01114	0.037999	5.26017e-156	cis
seq.2790.54	chr3:56815721:T:C	3	56815721	56804669	56856416	T	C	0.422008	0.995707	0.131577	0.0223072	3.66995e-09	trans
seq.2790.54	chr7:80555759:T:C	7	80555759	80464084	80698707	T	C	0.925598	0.915907	0.321739	0.0439194	2.37684e-13	trans
seq.2790.54	chr8:105569300:A:T	8	105569300	105490253	105639316	A	T	0.616301	0.998831	0.139486	0.0226124	6.89192e-10	trans
seq.2797.56	chr2:21029662:G:A	2	21029662	20682012	21410630	G	A	0.878355	0.99639	-1.35901	0.0343035	0	cis
seq.2797.56	chr3:165737777:AC:A	3	165737777	165525073	166279838	AC	A	0.691208	0.88704	-0.130888	0.0214393	1.02759e-09	trans
seq.2797.56	chr19:44908822:C:T	19	44908822	44814773	44943400	C	T	0.922011	0.999722	0.466051	0.0349752	1.65158e-40	trans
seq.2811.27	chr7:80555759:T:C	7	80555759	80460968	80709844	T	C	0.925598	0.915907	0.33938	0.0438648	1.01836e-14	trans
seq.2811.27	chr8:105569300:A:T	8	105569300	105490253	105639316	A	T	0.616301	0.998831	0.160199	0.022643	1.49451e-12	trans
seq.2813.11	chr11:116791863:C:T	11	116791863	116616384	117239541	C	T	0.276618	0.999837	0.132502	0.0237905	2.55388e-08	trans
seq.2813.11	chr16:67483635:C:T	16	67483635	66351189	69192163	C	T	0.979762	0.966576	-2.06889	0.0804156	5.7544e-146	cis
seq.2816.50	chr9:133257138:T:C	9	133257138	133120654	133549646	T	C	0.782005	0.994215	-0.465746	0.0270089	1.23709e-66	trans
seq.2816.50	chr19:44813581:G:A	19	44813581	44752318	45083733	G	A	0.994481	0.888775	-1.59858	0.155462	8.42364e-25	cis
seq.2819.23	chr9:133257567:T:C	9	133257567	132820126	133555357	T	C	0.781535	0.996878	-0.967717	0.0271545	3.68129e-278	trans
seq.2819.23	chr16:66380702:T:A	16	66380702	66357075	66477593	T	A	0.21599	0.935719	-0.132516	0.023892	2.91508e-08	cis
seq.2822.56	chr1:196651787:C:T	1	196651787	196194701	197338287	C	T	0.462142	0.998223	0.157511	0.0221257	1.08768e-12	trans
seq.2822.56	chr6:32103271:T:TA	6	32103271	30449332	33060764	T	TA	0.961799	0.990651	0.387524	0.0575191	1.61324e-11	trans
seq.2822.56	chr9:121062900:C:G	9	121062900	119967064	121601527	C	G	0.990467	0.874941	0.678626	0.117365	7.37327e-09	trans
seq.2827.23	chr1:196697883:T:C	1	196697883	196207205	197345923	T	C	0.0639612	0.841629	0.289146	0.048267	2.09117e-09	trans
seq.2827.23	chr6:32103271:T:TA	6	32103271	31571931	33060764	T	TA	0.961799	0.990651	0.322315	0.0573336	1.89043e-08	trans
seq.2827.23	chr15:58486894:G:A	15	58486894	58425846	58515267	G	A	0.995988	0.854571	-1.07889	0.186536	7.30264e-09	trans
seq.2828.82	chr1:38878383:G:A	1	38878383	38803156	39695717	G	A	0.721996	0.969082	0.336031	0.0246966	3.67113e-42	trans
seq.2828.82	chr3:98713142:C:T	3	98713142	98543346	99037398	C	T	0.456113	0.95624	0.121002	0.02175	2.64679e-08	trans
seq.2828.82	chr15:40856053:G:A	15	40856053	40258057	41702855	G	A	0.971853	0.990459	1.09347	0.0650099	1.74141e-63	cis
seq.2828.82	chr19:5844781:A:C	19	5844781	5766947	5867058	A	C	0.744501	0.996458	-0.150953	0.0244729	6.90717e-10	trans
seq.2831.29	chr2:241793577:A:G	2	241793577	241723358	241814528	A	G	0.86876	0.955759	0.193946	0.0330624	4.46324e-09	trans
seq.2831.29	chr19:51024153:G:C	19	51024153	50988469	51036591	G	C	0.995915	0.966747	1.51138	0.175579	7.43533e-18	cis
seq.2834.54	chr19:51002601:C:T	19	51002601	50975320	51033406	C	T	0.676532	0.967593	-0.196867	0.0241732	3.82384e-16	cis
seq.2836.68	chr9:128150312:G:A	9	128150312	128076105	128883634	G	A	0.992355	0.99066	1.46475	0.128881	6.23304e-30	cis
seq.2837.3	chr7:116687376:C:G	7	116687376	116577853	117231615	C	G	0.560473	0.893905	0.205331	0.0230599	5.37403e-19	cis
seq.2837.3	chr9:133264504:G:GAAACTGCC	9	133264504	133026821	133543074	G	GAAACTGCC	0.224296	0.980657	-0.373813	0.0270115	1.48184e-43	trans
seq.2841.13	chr1:196692881:C:A	1	196692881	196207205	197339870	C	A	0.295414	0.666144	0.170984	0.0293083	5.41203e-09	trans
seq.2841.13	chr6:31917614:AAG:A	6	31917614	31568290	32410600	AAG	A	0.950779	0.976587	-0.321011	0.0505223	2.09986e-10	trans
seq.2841.13	chr9:19506142:T:C	9	19506142	19467041	19588378	T	C	0.989168	0.79865	-0.653828	0.118166	3.14557e-08	trans
seq.2843.13	chr16:31131521:C:T	16	31131521	30629671	31879462	C	T	0.98035	0.759046	0.614702	0.0876011	2.26569e-12	trans
seq.2843.13	chr19:38301532:T:C	19	38301532	36983625	38958266	T	C	0.479812	0.967772	0.512446	0.0226117	1.04232e-113	cis
seq.2844.53	chr1:43418718:A:G	1	43418718	42893412	44822026	A	G	0.996304	0.874995	1.7208	0.183054	5.43125e-21	cis
seq.2844.53	chr3:98688089:G:C	3	98688089	98529393	99060684	G	C	0.545447	0.96527	0.204966	0.0210913	2.52522e-22	trans
seq.2844.53	chr9:133262254:C:T	9	133262254	132997070	133549646	C	T	0.781689	0.996025	-0.720287	0.0269635	3.28852e-157	trans
seq.2848.2	chr1:196692901:C:T	1	196692901	196207205	197339870	C	T	0.181703	0.517987	0.240837	0.0389352	6.18728e-10	trans
seq.2848.2	chr6:31917615:AG:A	6	31917615	31228781	32458512	AG	A	0.957397	0.921913	-0.319835	0.0558008	9.941e-09	trans
seq.2849.49	chr6:31977013:C:T	6	31977013	29383898	32722664	C	T	0.83194	0.998708	0.205521	0.0300046	7.40287e-12	cis
seq.2851.63	chr9:120997808:AT:A	9	120997808	120321694	121717424	AT	A	0.424639	0.962338	0.351689	0.0223868	1.29897e-55	cis
seq.2859.69	chr1:78679500:G:GT	1	78679500	78613406	78790820	G	GT	0.896813	0.905496	0.212814	0.0380727	2.27489e-08	trans
seq.2859.69	chr3:165718484:A:G	3	165718484	165551870	166740756	A	G	0.662066	0.919723	-0.152506	0.0244132	4.18822e-10	trans
seq.2859.69	chr19:44912921:G:T	19	44912921	44842486	44942990	G	T	0.814404	0.999919	0.205387	0.0285075	5.81835e-13	trans
seq.2864.2	chr6:78645251:T:C	6	78645251	78463169	78655251	T	C	0.995965	0.898004	-1.01022	0.18483	4.6118e-08	trans
seq.2864.2	chr13:50178386:TG:T	13	50178386	49479675	50604407	TG	T	0.992592	0.632812	-0.937836	0.162222	7.41754e-09	trans
seq.2871.73	chr1:196692901:C:T	1	196692901	196207205	197343535	C	T	0.181703	0.517987	0.247728	0.0388216	1.75724e-10	trans
seq.2871.73	chr6:32007269:GA:G	6	32007269	31494538	33060764	GA	G	0.962634	0.993507	0.349629	0.0576294	1.30437e-09	trans
seq.2871.73	chr9:120991236:C:A	9	120991236	120451925	121601527	C	A	0.934834	0.934281	0.249863	0.0453138	3.50631e-08	trans
seq.2871.73	chr15:58486894:G:A	15	58486894	58425846	58515267	G	A	0.995988	0.854571	-1.06628	0.186564	1.09474e-08	trans
seq.2878.66	chr1:196702536:AAAAC:A	1	196702536	196207205	197346969	AAAAC	A	0.0794246	0.691826	0.275774	0.0490988	1.94617e-08	trans
seq.2879.9	chr14:94623787:CAA:C	14	94623787	94516660	94713975	CAA	C	0.993761	0.776532	1.17157	0.161	3.41743e-13	cis
seq.2888.49	chr5:40936439:T:C	5	40936439	39748155	41308624	T	C	0.95971	0.997232	0.991958	0.0577312	3.59915e-66	cis
seq.2889.37	chr8:125507165:T:C	8	125507165	125422680	125553943	T	C	0.980529	0.853709	0.478085	0.0836388	1.09016e-08	trans
seq.2890.59	chr7:80547085:CTA:C	7	80547085	80441294	80699483	CTA	C	0.929106	0.906477	0.285866	0.0449266	1.97902e-10	trans
seq.2890.59	chr9:133279294:T:G	9	133279294	133153627	133494915	T	G	0.217522	0.999193	-0.158055	0.027103	5.48845e-09	trans
seq.2891.1	chr1:196692901:C:T	1	196692901	196207205	197339870	C	T	0.181703	0.517987	0.231869	0.0389268	2.57638e-09	trans
seq.2891.1	chr6:31644495:C:T	6	31644495	31228781	32186753	C	T	0.986835	0.925681	0.575444	0.100132	9.09159e-09	trans
seq.2900.53	chr17:35985301:T:C	17	35985301	35486372	36145943	T	C	0.916288	0.985861	1.09443	0.0394297	1.45546e-169	cis
seq.2913.1	chr17:35986879:A:G	17	35986879	35748962	36483646	A	G	0.916425	0.986287	-0.569798	0.0401469	1.01485e-45	cis
seq.2917.3	chr1:196671760:G:GAT	1	196671760	196230815	197315903	G	GAT	0.494062	0.952903	0.141745	0.0225992	3.56197e-10	trans
seq.2917.3	chr6:32103271:T:TA	6	32103271	31518690	33015725	T	TA	0.961799	0.990651	0.328473	0.0569595	8.08016e-09	trans
seq.2917.3	chr14:106114154:G:A	14	106114154	105938491	106651313	G	A	0.389627	0.519836	0.21181	0.0307427	5.58856e-12	trans
seq.2937.10	chr1:78679500:G:GT	1	78679500	78588087	78790820	G	GT	0.896813	0.905496	0.255753	0.0384937	3.05211e-11	trans
seq.2937.10	chr11:116791863:C:T	11	116791863	116632465	117239541	C	T	0.276618	0.999837	0.227457	0.0247662	4.14859e-20	trans
seq.2937.10	chr19:44897490:T:A	19	44897490	44842338	44945906	T	A	0.920398	0.992536	0.307802	0.0412721	8.79427e-14	cis
seq.2938.55	chr1:78679500:G:GT	1	78679500	78588087	78778016	G	GT	0.896813	0.905496	0.252154	0.0383201	4.69894e-11	trans
seq.2938.55	chr11:116791863:C:T	11	116791863	116616384	117239541	C	T	0.276618	0.999837	0.227744	0.0247354	3.34734e-20	trans
seq.2938.55	chr19:44927023:C:G	19	44927023	44847967	44945906	C	G	0.361865	0.79	-0.162661	0.0261376	4.87001e-10	cis
seq.2938.55	chrX:8141200:A:C	23	8141200	7876766	8533135	A	C	0.992147	0.786717	0.633221	0.110534	1.01174e-08	trans
seq.2946.52	chr19:863220:C:G	19	863220	836018	903819	C	G	0.851442	0.993654	0.251579	0.0312033	7.46965e-16	cis
seq.2948.58	chr5:42631162:T:C	5	42631162	41579969	43024628	T	C	0.836056	0.968149	0.343136	0.0299912	2.60136e-30	cis
seq.2949.6	chr2:129092613:A:T	2	129092613	129082596	129102613	A	T	0.987761	0.540853	-0.781833	0.139146	1.92283e-08	trans
seq.2953.31	chr19:49016957:T:C	19	49016957	48899252	49363958	T	C	0.942818	0.978497	0.969256	0.048804	9.00119e-88	trans
seq.2954.56	chr6:31946402:C:T	6	31946402	25029076	36157891	C	T	0.93498	1	-1.03888	0.0441452	1.86209e-122	trans
seq.2954.56	chr16:50781749:A:G	16	50781749	50268075	50791749	A	G	0.994178	0.661281	-0.927841	0.169578	4.46303e-08	trans
seq.2960.66	chr1:196713216:G:A	1	196713216	196121965	197648299	G	A	0.577279	0.977315	-0.228611	0.0228885	1.71949e-23	trans
seq.2960.66	chr6:32098670:G:A	6	32098670	30927138	32723608	G	A	0.942089	0.993447	-0.304488	0.0477462	1.80347e-10	trans
seq.2961.1	chr2:127426114:C:T	2	127426114	126926868	127616403	C	T	0.990431	0.985527	1.21031	0.114321	3.42768e-26	cis
seq.2961.1	chr20:35179967:C:T	20	35179967	33887991	35660864	C	T	0.926657	0.992077	-0.43778	0.0426658	1.05974e-24	trans
seq.2966.65	chr12:103756221:C:T	12	103756221	103734672	103941333	C	T	0.522307	0.945707	-0.173002	0.0227767	3.06408e-14	trans
seq.2966.65	chr16:438319:G:A	16	438319	328911	558651	G	A	0.80668	0.964276	-0.19099	0.0284122	1.79102e-11	trans
seq.2966.65	chr19:50752627:G:A	19	50752627	50740785	50773643	G	A	0.251559	0.725912	0.264642	0.0297786	6.27914e-19	cis
seq.2967.8	chr8:54615900:T:C	8	54615900	54593153	54934685	T	C	0.795703	0.924686	-0.15422	0.0282757	4.92096e-08	trans
seq.2967.8	chr12:111495741:C:A	12	111495741	110867011	112684845	C	A	0.910656	0.939177	-0.235828	0.0406807	6.74963e-09	trans
seq.2973.15	chr7:80673381:ATATTGTGCCTAT:A	7	80673381	80011830	81360223	ATATTGTGCCTAT	A	0.992242	0.933409	1.61368	0.128784	5.11211e-36	cis
seq.2973.15	chr9:133254260:G:A	9	133254260	133120654	133549646	G	A	0.782697	0.987492	-0.466663	0.0271607	3.65174e-66	trans
seq.2974.61	chr12:40672107:C:G	12	40672107	39224652	41899371	C	G	0.524074	0.962804	0.376061	0.0224893	9.09913e-63	cis
seq.2974.61	chr16:377657:G:A	16	377657	256891	420830	G	A	0.684712	0.978218	0.35262	0.0234293	3.43321e-51	trans
seq.2977.7	chr8:105578478:A:G	8	105578478	105490600	105654672	A	G	0.61765	0.948906	-0.143465	0.0235952	1.19969e-09	trans
seq.2979.8	chr4:74239491:A:T	4	74239491	74223951	74410975	A	T	0.996706	0.879588	-1.70687	0.204311	6.58415e-17	cis
seq.2981.9	chr9:133257567:T:C	9	133257567	133182305	133543074	T	C	0.781535	0.996878	-0.310002	0.0271153	2.8688e-30	trans
seq.2981.9	chr11:124754958:T:C	11	124754958	124616223	124821775	T	C	0.735491	0.928281	0.161785	0.0258951	4.16524e-10	cis
seq.2982.82	chr19:38770264:G:A	19	38770264	38224728	38947424	G	A	0.685533	0.964577	-0.181358	0.0244755	1.26503e-13	cis
seq.2985.35	chr4:73868951:T:C	4	73868951	72895411	74461261	T	C	0.524781	0.961805	-0.429003	0.0221479	1.38516e-83	cis
seq.2991.9	chr2:102174626:C:T	2	102174626	101653152	102655809	C	T	0.928944	0.994499	-0.745722	0.0428116	5.95388e-68	cis
seq.2991.9	chr3:98688089:G:C	3	98688089	98529393	99060684	G	C	0.545447	0.96527	0.255204	0.0217974	1.15985e-31	trans
seq.2991.9	chr9:133257567:T:C	9	133257567	133182305	133543074	T	C	0.781535	0.996878	-0.205902	0.0261706	3.61243e-15	trans
seq.2992.59	chr22:17105693:C:G	22	17105693	16899032	17214004	C	G	0.224121	0.96351	-1.12946	0.0268592	0	cis
seq.2994.71	chr2:102168682:G:C	2	102168682	102042807	102619023	G	C	0.830228	0.923647	-0.289973	0.0308855	6.07715e-21	cis
seq.3000.66	chr9:133257521:T:TC	9	133257521	133159469	133481085	T	TC	0.564577	0.994795	-0.188433	0.0192198	1.08069e-22	trans
seq.3000.66	chr10:52777079:T:G	10	52777079	52439211	52956365	T	G	0.34256	0.856742	-0.996179	0.0256292	0	cis
seq.3004.67	chr3:98688089:G:C	3	98688089	98521661	99185009	G	C	0.545447	0.96527	0.249219	0.0216816	1.40572e-30	trans
seq.3004.67	chr9:5514839:T:C	9	5514839	5325608	5536124	T	C	0.351187	0.93112	-0.377308	0.0236096	1.72942e-57	cis
seq.3004.67	chr9:5559893:C:T	9	5559893	5547422	5752103	C	T	0.887745	0.963419	0.375474	0.0352163	1.53391e-26	cis
seq.3004.67	chr9:133257567:T:C	9	133257567	133182305	133543074	T	C	0.781535	0.996878	-0.250779	0.0269488	1.33015e-20	trans
seq.3004.67	chr10:89401205:C:T	10	89401205	89288269	89525135	C	T	0.957279	0.971551	0.306441	0.0530574	7.66514e-09	trans
seq.3005.5	chr2:216634116:T:G	2	216634116	216605506	216656377	T	G	0.61064	0.91813	0.129118	0.023273	2.88995e-08	trans
seq.3007.7	chr3:98640819:G:T	3	98640819	98539775	98963304	G	T	0.522084	0.957408	0.126638	0.0129718	1.63042e-22	trans
seq.3007.7	chr19:51125272:A:G	19	51125272	51070558	51354339	A	G	0.497982	0.999418	1.20757	0.0220167	0	cis
seq.3007.7	chrX:23199319:G:A	23	23199319	23035186	23357865	G	A	0.993952	0.730385	-0.436395	0.0729465	2.19867e-09	trans
seq.3009.3	chr21:27032921:C:T	21	27032921	27009495	27184289	C	T	0.555572	0.955108	-0.130053	0.0223102	5.56519e-09	trans
seq.3024.18	chr17:1731941:G:A	17	1731941	1683387	1871847	G	A	0.943604	0.724011	0.38227	0.0565671	1.40088e-11	cis
seq.3028.36	chr17:36014042:G:C	17	36014042	35487363	40502613	G	C	0.627476	0.968942	0.634099	0.0234939	1.94089e-160	cis
seq.3029.52	chr9:133257521:T:TC	9	133257521	133045079	133549646	T	TC	0.564577	0.994795	-0.715923	0.0219886	1.57398e-232	trans
seq.3029.52	chr19:7718266:A:T	19	7718266	7681026	7803137	A	T	0.705183	0.854928	0.422592	0.0236034	1.10002e-71	cis
seq.3030.3	chr5:79986739:T:C	5	79986739	79976739	80002893	T	C	0.986763	0.487806	0.842604	0.140523	2.01967e-09	trans
seq.3030.3	chr6:99872654:T:A	6	99872654	99829436	99994266	T	A	0.864888	0.945759	0.204103	0.0337837	1.52707e-09	trans
seq.3035.80	chr2:3592552:C:T	2	3592552	3267291	3654422	C	T	0.730953	0.969494	0.730438	0.0252972	2.51189e-183	trans
seq.3037.62	chr2:3592552:C:T	2	3592552	3483933	3611733	C	T	0.730953	0.969494	0.443878	0.025484	6.03671e-68	trans
seq.3038.9	chr11:29892200:G:T	11	29892200	29248471	30427880	G	T	0.996645	0.796668	-1.25737	0.212895	3.50429e-09	trans
seq.3040.59	chr17:36058081:A:G	17	36058081	32430965	36355634	A	G	0.8032	0.907039	0.624088	0.0294763	1.71199e-99	cis
seq.3043.49	chr3:56815721:T:C	3	56815721	56804669	56877264	T	C	0.422008	0.995707	0.16316	0.0223287	2.72772e-13	trans
seq.3043.49	chr7:80563909:G:C	7	80563909	80474878	80709844	G	C	0.925845	0.91951	0.32877	0.0439161	7.08272e-14	trans
seq.3043.49	chr8:105569300:A:T	8	105569300	105490253	105591434	A	T	0.616301	0.998831	0.134908	0.0226332	2.51281e-09	trans
seq.3044.3	chr17:36058081:A:G	17	36058081	35579469	39799915	A	G	0.8032	0.907039	0.892276	0.0291277	4.4157e-206	cis
seq.3045.72	chr6:160738593:G:A	6	160738593	160334917	161081804	G	A	0.98259	0.991285	0.50795	0.0844972	1.83891e-09	trans
seq.3045.72	chr7:137336994:A:T	7	137336994	137271311	137418997	A	T	0.588492	0.966615	-0.241754	0.0227261	1.9893e-26	cis
seq.3046.31	chr7:92779056:C:T	7	92779056	92418821	92946517	C	T	0.649305	0.997363	0.127374	0.0203399	3.79446e-10	trans
seq.3046.31	chr19:7668969:G:A	19	7668969	7498548	7756035	G	A	0.847131	0.851154	-1.10199	0.0329929	1.33968e-244	cis
seq.3050.7	chr9:133270004:C:A	9	133270004	133162906	133543074	C	A	0.754607	0.9061	-0.341005	0.0273374	1.03586e-35	trans
seq.3050.7	chr12:6116765:G:A	12	6116765	6097721	6226998	G	A	0.935657	0.998039	0.279118	0.044839	4.8187e-10	cis
seq.3052.8	chr3:49673082:CGGGA:C	3	49673082	47255599	52786874	CGGGA	C	0.939317	0.990877	-0.5589	0.0462229	1.17274e-33	trans
seq.3057.55	chr1:56928495:T:C	1	56928495	56834573	56973007	T	C	0.47986	0.948774	-0.237975	0.0226862	9.61612e-26	trans
seq.3057.55	chr17:28306322:T:G	17	28306322	27947035	28501658	T	G	0.745933	0.905116	0.203189	0.0265337	1.89234e-14	trans
seq.3060.43	chr5:39341276:G:A	5	39341276	38916872	39727110	G	A	0.992926	0.995674	2.09462	0.13294	6.2273e-56	cis
seq.3060.43	chr17:38991633:C:A	17	38991633	38906441	39165556	C	A	0.994891	0.64397	1.07542	0.192449	2.29573e-08	trans
seq.3061.61	chr11:72788723:C:T	11	72788723	72555431	73221478	C	T	0.899852	0.96544	-0.204836	0.0373644	4.20252e-08	trans
seq.3061.61	chr19:3548233:A:G	19	3548233	3321702	3586316	A	G	0.704667	0.902659	-0.403542	0.0254963	2.01002e-56	trans
seq.3065.65	chr2:3592325:C:G	2	3592325	3489138	3611729	C	G	0.736263	0.956835	0.160095	0.0257179	4.81449e-10	trans
seq.3065.65	chr10:47420326:G:A	10	47420326	47404424	48341559	G	A	0.974721	0.776917	-0.446596	0.0799615	2.33518e-08	trans
seq.3066.12	chr14:55140083:A:AATT	14	55140083	54880784	55520237	A	AATT	0.745278	0.985784	0.195531	0.0254968	1.7358e-14	cis
seq.3066.12	chr19:5844332:C:T	19	5844332	5803220	5862997	C	T	0.857933	0.95024	0.184984	0.0321739	8.94953e-09	trans
seq.3070.1	chr5:177412889:T:G	5	177412889	176940763	177448328	T	G	0.724047	0.975072	-0.204257	0.0248091	1.82348e-16	trans
seq.3073.51	chr9:133266772:C:T	9	133266772	133182305	133522426	C	T	0.78036	0.995359	-0.205244	0.0272814	5.34441e-14	trans
seq.3074.6	chr20:38371808:T:TA	20	38371808	38311273	38683776	T	TA	0.940229	0.980244	-0.426047	0.0467465	7.94145e-20	cis
seq.3077.66	chr9:114331659:G:C	9	114331659	114239989	114628161	G	C	0.946958	0.997557	0.628921	0.0490456	1.21591e-37	trans
seq.3077.66	chr13:113138076:G:C	13	113138076	112998817	113330975	G	C	0.538323	0.990249	-0.241023	0.022163	1.51635e-27	cis
seq.3079.62	chr6:32838807:G:A	6	32838807	32520080	32940279	G	A	0.595144	0.997374	-0.122679	0.0224061	4.36888e-08	trans
seq.3079.62	chr7:150328631:T:C	7	150328631	150226831	150418960	T	C	0.717598	0.981227	-0.350485	0.0253559	1.86209e-43	cis
seq.3122.6	chr17:28349109:C:T	17	28349109	27980476	28501658	C	T	0.28108	0.999652	-0.1448	0.0242766	2.45234e-09	trans
seq.3166.92	chr17:7176997:C:T	17	7176997	7132342	7198331	C	T	0.660499	0.991268	-0.107549	0.0196434	4.37341e-08	trans
seq.3166.92	chr19:51225221:C:T	19	51225221	51080557	51383860	C	T	0.809687	0.999743	1.08175	0.0280101	0	cis
seq.3169.70	chr4:1002377:G:A	4	1002377	68944	1527747	G	A	0.780056	0.995536	-0.447007	0.0265406	1.19371e-63	cis
seq.3169.70	chr10:72944091:T:C	10	72944091	72068233	73641459	T	C	0.747821	0.970197	0.163608	0.0246089	2.96415e-11	trans
seq.3169.70	chr12:101831973:A:G	12	101831973	101622834	101955075	A	G	0.415838	0.970088	0.140817	0.0218779	1.22278e-10	trans
seq.3171.57	chr3:56815721:T:C	3	56815721	56804669	56856416	T	C	0.422008	0.995707	0.124047	0.0224593	3.3292e-08	trans
seq.3171.57	chr7:80555759:T:C	7	80555759	80462306	80692736	T	C	0.925598	0.915907	0.314545	0.0441102	9.97241e-13	trans
seq.3171.57	chr8:105569300:A:T	8	105569300	105490253	105591434	A	T	0.616301	0.998831	0.124902	0.0227672	4.11027e-08	trans
seq.3172.28	chr5:78905030:G:A	5	78905030	78810971	79069573	G	A	0.578138	0.953771	0.216432	0.0229896	4.75992e-21	cis
seq.3172.28	chr22:17188416:T:C	22	17188416	17158659	17203405	T	C	0.760421	0.975869	-0.236191	0.0264189	3.88508e-19	trans
seq.3173.49	chr4:75935995:AT:A	4	75935995	75126943	76561815	AT	A	0.619666	0.974553	0.654873	0.0226164	2.37684e-184	cis
seq.3173.49	chr10:72890170:C:T	10	72890170	72031162	73657366	C	T	0.706958	0.965506	0.139171	0.0224296	5.47608e-10	trans
seq.3173.49	chr12:101822895:C:T	12	101822895	101622834	101956558	C	T	0.415521	0.97588	0.210262	0.0210642	1.8281e-23	trans
seq.3174.2	chr2:3587163:T:C	2	3587163	3483933	3611729	T	C	0.725403	0.997296	0.187343	0.0244728	1.93108e-14	trans
seq.3174.2	chr13:80087771:T:C	13	80087771	80042007	80167308	T	C	0.438865	0.937508	-0.124953	0.0229074	4.9058e-08	trans
seq.3175.51	chr9:133436943:C:T	9	133436943	133160777	133531601	C	T	0.985935	0.994531	2.06272	0.0922563	9.977e-111	cis
seq.3177.49	chr1:196692901:C:T	1	196692901	196207205	197343535	C	T	0.181703	0.517987	0.2574	0.0389463	3.86634e-11	trans
seq.3177.49	chr3:165790840:AG:A	3	165790840	165551870	166301691	AG	A	0.361779	0.90375	0.135352	0.023855	1.39556e-08	trans
seq.3177.49	chr5:40945906:A:G	5	40945906	40361051	40998407	A	G	0.908717	0.990349	0.220411	0.0378539	5.79109e-09	trans
seq.3177.49	chr6:32103271:T:TA	6	32103271	31416618	33060764	T	TA	0.961799	0.990651	0.3741	0.057527	7.87046e-11	trans
seq.3177.49	chr9:120991236:C:A	9	120991236	120409193	121601527	C	A	0.934834	0.934281	0.267808	0.0454757	3.88454e-09	trans
seq.3178.5	chr1:196671760:G:GAT	1	196671760	196230815	197315903	G	GAT	0.494062	0.952903	0.145396	0.0229297	2.28339e-10	trans
seq.3178.5	chr6:32098670:G:A	6	32098670	31370423	32918885	G	A	0.942089	0.993447	0.264919	0.0473483	2.20485e-08	trans
seq.3181.50	chr1:150653292:T:A	1	150653292	150258830	151036603	T	A	0.581915	0.965074	0.154518	0.0229117	1.53993e-11	cis
seq.3181.50	chr12:8946399:G:GAAC	12	8946399	8871415	9191153	G	GAAC	0.685176	0.975915	-0.229769	0.0243285	3.57273e-21	trans
seq.3184.25	chr2:129870944:A:G	2	129870944	129778785	129996598	A	G	0.684737	0.96442	0.128934	0.0230958	2.37006e-08	trans
seq.3184.25	chr13:113115032:G:C	13	113115032	112951928	113409344	G	C	0.948446	0.970635	1.37488	0.0510518	9.50605e-160	cis
seq.3186.2	chr6:31928126:C:T	6	31928126	19519659	33887091	C	T	0.983487	0.999612	-1.92192	0.0858535	5.3827e-111	cis
seq.3189.61	chr6:81099601:T:C	6	81099601	80476363	81348189	T	C	0.595412	0.934231	-0.127788	0.0233607	4.49573e-08	trans
seq.3189.61	chr20:45969659:G:T	20	45969659	45563204	45989022	G	T	0.991394	0.995953	-0.680747	0.120199	1.48313e-08	trans
seq.3191.50	chr16:630666:T:C	16	630666	547424	742361	T	C	0.190256	0.842216	-0.199429	0.0306127	7.28954e-11	cis
seq.3194.36	chr19:55032466:C:T	19	55032466	54952463	55085212	C	T	0.817949	0.991042	-0.302029	0.0285072	3.14847e-26	cis
seq.3195.50	chr2:85705880:C:T	2	85705880	85490765	85766827	C	T	0.954723	0.991331	-0.954843	0.052601	1.22518e-73	cis
seq.3195.50	chr6:31188608:G:C	6	31188608	27541158	33884314	G	C	0.645498	0.980654	-0.256806	0.0235576	1.13737e-27	trans
seq.3198.4	chr10:19844595:TA:T	10	19844595	19708128	19963513	TA	T	0.949624	0.975776	-0.290889	0.0521244	2.39591e-08	trans
seq.3198.4	chr12:101803173:T:C	12	101803173	101670664	101956558	T	C	0.736432	0.970923	-0.258083	0.026061	4.03831e-23	trans
seq.3199.54	chr1:196651787:C:T	1	196651787	196131224	197305985	C	T	0.462142	0.998223	0.125271	0.0219834	1.20898e-08	trans
seq.3199.54	chr6:32103271:T:TA	6	32103271	31220679	33060764	T	TA	0.961799	0.990651	0.336159	0.0573341	4.5414e-09	trans
seq.3200.49	chr1:196526436:C:A	1	196526436	196194701	197315903	C	A	0.488682	0.960008	0.124988	0.0227733	4.05733e-08	trans
seq.3200.49	chr6:32139337:G:T	6	32139337	31509445	33002328	G	T	0.954054	0.989967	0.299203	0.0531639	1.82385e-08	trans
[truncated: 1,332 more rows]

## Sheet: Notes
This table includes the sentinel (lead) pQTL variants for the overlapping proteins measured by both Olink and SomaScan in CKB. SomaScan pQTLs are based on non-ANML data.
