# Supplementary material for: Comparative studies of 2168 plasma proteins measured by two affinity-based platforms in 4000 Chinese adults
Source: Nat Commun. 2025 Feb 21;16:1869. doi: 10.1038/s41467-025-56935-2 (PMC11845630; doi:10.1038/s41467-025-56935-2)
Supplement: Supplementary file 8 — Supplementary Data 5 [file 41467_2025_56935_MOESM8_ESM.xlsx]

## Sheet: Supplementary_Data_5
uniprot_id	olink_id	somascan_id	olink_es_ambient_temperature	olink_se_ambient_temperature	olink_p_ambient_temperature	soma_ANML_es_ambient_temperature	soma_ANML_se_ambient_temperature	soma_ANML_p_ambient_temperature	soma_non_ANML_es_ambient_temperature	soma_non_ANML_se_ambient_temperature	soma_non_ANML_p_ambient_temperature	olink_es_hours_since_last_ate	olink_se_hours_since_last_ate	olink_p_hours_since_last_ate	soma_ANML_es_hours_since_last_ate	soma_ANML_se_hours_since_last_ate	soma_ANML_p_hours_since_last_ate	soma_non_ANML_es_hours_since_last_ate	soma_non_ANML_se_hours_since_last_ate	soma_non_ANML_p_hours_since_last_ate	olink_es_age	olink_se_age	olink_p_age	soma_ANML_es_age	soma_ANML_se_age	soma_ANML_p_age	soma_non_ANML_es_age	soma_non_ANML_se_age	soma_non_ANML_p_age	olink_es_is_female	olink_se_is_female	olink_p_is_female	soma_ANML_es_is_female	soma_ANML_se_is_female	soma_ANML_p_is_female	soma_non_ANML_es_is_female	soma_non_ANML_se_is_female	soma_non_ANML_p_is_female	olink_es_region_is_urban	olink_se_region_is_urban	olink_p_region_is_urban	soma_ANML_es_region_is_urban	soma_ANML_se_region_is_urban	soma_ANML_p_region_is_urban	soma_non_ANML_es_region_is_urban	soma_non_ANML_se_region_is_urban	soma_non_ANML_p_region_is_urban	olink_es_smoking_ever_regular	olink_se_smoking_ever_regular
A1KZ92	PXDNL	seq.11324.3	-0.00332245	0.00184457	0.0717493	-0.000633115	0.00171369	0.711815	-0.00102713	0.00170482	0.546888	-0.000349189	0.00383038	0.927368	-0.00298189	0.00381881	0.434944	0.00136692	0.00379945	0.71904	0.00587371	0.00161942	0.000290367	-0.00293071	0.001614	0.069477	0.000294473	0.00160573	0.854503	0.121879	0.0326042	0.000188059	0.0949789	0.0326075	0.00360257	0.161537	0.0324409	6.65515e-07	-0.151606	0.0356185	2.12665e-05	-0.00115046	0.0327351	0.971966	0.0754602	0.0326246	0.0207754	0.0803787	0.0559816
A6NCE7	MAP1LC3B2	seq.20965.18	0.00105561	0.00185687	0.569735	-0.000629187	0.00168705	0.709205	-0.000313775	0.00169113	0.852814	0.00500395	0.00385709	0.194592	-0.014146	0.00375729	0.00016905	-0.00914565	0.00376709	0.0152369	-0.00203103	0.00163054	0.21298	-0.0116993	0.00158752	2.08185e-13	-0.00197976	0.00159158	0.213614	0.0809772	0.0328261	0.0136736	0.103541	0.0320714	0.00125499	0.145239	0.032148	6.43462e-06	-0.0509035	0.0358545	0.155768	0.194797	0.0323431	1.87314e-09	0.244745	0.0323761	5.02234e-14	0.0203985	0.0556708
A6NGN9	IGLON5	seq.6478.2	-0.000883379	0.00186112	0.635064	-0.00105533	0.00163395	0.518399	-0.00176095	0.00159257	0.268911	0.00213589	0.0038655	0.580603	0.00752373	0.00364069	0.0388411	0.0138153	0.00354943	0.000100988	-0.00267081	0.00163432	0.102297	0.0206816	0.00153863	2.72612e-40	0.0255918	0.00149993	5.42014e-63	0.0419824	0.032901	0.202025	0.173119	0.0310864	2.73687e-08	0.290488	0.0303042	1.5887e-21	0.00481112	0.0359528	0.893554	-0.247569	0.0316463	6.601e-15	-0.138192	0.031058	8.84985e-06	0.0182243	0.0551079
A6NHS7	MANSC4	seq.9578.263	-0.000430632	0.00177515	0.808337	0.0005253	0.00167797	0.754254	0.000163513	0.00166894	0.921958	0.000206124	0.00368673	0.955417	-0.00686181	0.0037393	0.0665746	-0.00353084	0.00371831	0.342385	0.0226879	0.00155868	9.01376e-47	0.0169776	0.00158007	1.47888e-26	0.0185921	0.00157136	9.35932e-32	-0.0643458	0.0313816	0.0403896	-0.00469368	0.0319245	0.88312	0.0525657	0.0317485	0.0978659	-0.168047	0.0345273	1.17762e-06	-0.186785	0.0322061	7.1742e-09	-0.122079	0.0321113	0.000145882	0.110132	0.0552701
A6NI73	LILRA5	seq.8766.29	-0.00128169	0.00180786	0.478396	0.00252983	0.00167442	0.130902	0.00178799	0.00166323	0.282438	0.0114785	0.00374974	0.0022201	0.00344516	0.00372753	0.355415	0.00962408	0.00370441	0.00941213	0.012156	0.00158593	2.24776e-14	0.0102011	0.00157561	1.07099e-10	0.0145403	0.00156605	2.63087e-20	0.0480162	0.0319173	0.132561	0.000662776	0.0318241	0.983385	0.116342	0.0316306	0.000238116	0.0199571	0.0352774	0.571618	-0.208686	0.032195	1.01912e-10	-0.0875062	0.0321227	0.00647608	0.103422	0.053702
A6NI73	LILRA5	seq.7787.25	-0.00128169	0.00180786	0.478396	2.15024e-05	0.00170214	0.989922	0.000287281	0.00166288	0.862848	0.0114785	0.00374974	0.0022201	0.00828923	0.00379067	0.0288207	0.0107673	0.00370489	0.00367884	0.012156	0.00158593	2.24776e-14	0.00252133	0.00160192	0.115582	0.011331	0.0015656	5.48417e-13	0.0480162	0.0319173	0.132561	0.0469497	0.0323671	0.14699	0.0971645	0.0316318	0.00214299	0.0199571	0.0352774	0.571618	-0.0513531	0.0327964	0.117474	0.0340169	0.0322186	0.291119	0.103422	0.053702
A6NM11	LRRC37A2	seq.8897.3	0.000772361	0.00182069	0.671434	-0.0020781	0.00171943	0.226892	-0.00236746	0.00170533	0.165135	0.0176974	0.00378135	2.96414e-06	0.00383848	0.00383333	0.316724	0.00752461	0.00380036	0.0477769	0.00661069	0.00159878	3.62758e-05	-0.0046141	0.00161924	0.00440126	-0.00139916	0.00160578	0.383629	0.234525	0.0321861	3.83438e-13	0.0944669	0.032717	0.00390601	0.161076	0.032445	7.1819e-07	-0.202034	0.0353086	1.1327e-08	0.059002	0.0328533	0.0725848	0.129242	0.0326771	7.78598e-05	0.101818	0.055345
A8MVW0	FAM171A2	seq.13479.8	0.00122332	0.00185753	0.510208	0.00397546	0.0016882	0.0185795	0.0033786	0.00166447	0.0424419	0.00767315	0.00385823	0.0467961	-0.00127227	0.00375407	0.7347	0.00366442	0.00370305	0.322448	-0.0015384	0.0016319	0.34589	-0.0110149	0.00158728	4.59396e-12	0.00285754	0.00156496	0.067934	0.0833475	0.0328371	0.0111808	0.109174	0.032054	0.000666042	0.154408	0.0316179	1.08397e-06	-0.00770138	0.0358731	0.830025	0.230323	0.0323047	1.19421e-12	0.271517	0.0320002	3.03194e-17	0.0320863	0.0546017
A8MVW5	HEPACAM2	seq.9116.28	-0.00394316	0.00174534	0.023923	-0.00170478	0.00171426	0.320054	-0.00204557	0.00170124	0.229281	0.0110055	0.00362428	0.00240842	0.00237496	0.0038203	0.534196	0.00738907	0.0037912	0.0513669	0.00814028	0.00153193	1.13436e-07	-0.00063021	0.00161383	0.696184	0.00336137	0.00160208	0.035958	0.12866	0.0308429	3.0927e-05	0.0774422	0.0326078	0.0175995	0.165355	0.0323703	3.40882e-07	-0.304357	0.0350608	5.69143e-18	0.0136579	0.0327508	0.676684	0.112587	0.0325232	0.0005425	-0.115689	0.0531743
A8MVW5	HEPACAM2	seq.6568.18	-0.00394316	0.00174534	0.023923	0.000232686	0.00171821	0.892284	-0.000285492	0.00170673	0.867163	0.0110055	0.00362428	0.00240842	-0.00888825	0.00382924	0.0203303	-0.00355885	0.00380416	0.349581	0.00814028	0.00153193	1.13436e-07	0.00124569	0.00161832	0.441501	0.0043432	0.00160747	0.00692472	0.12866	0.0308429	3.0927e-05	-0.0334215	0.0326954	0.306747	0.0522519	0.0324764	0.107716	-0.304357	0.0350608	5.69143e-18	0.0151215	0.032827	0.645082	0.0971106	0.0326689	0.00297137	-0.115689	0.0531743
B0FP48	UPK3BL1	seq.6633.43	0.000295154	0.0018584	0.873818	0.000465862	0.00168425	0.782102	-3.63194e-05	0.00167773	0.98273	0.00142361	0.00386177	0.712414	-0.00572016	0.0037542	0.127673	-0.000976971	0.00373855	0.793857	-0.000228	0.00163194	0.888895	-0.00297169	0.00158628	0.0610924	0.000288182	0.00157996	0.85528	0.0110077	0.032851	0.737584	0.115035	0.0320479	0.000335462	0.169119	0.0319209	1.23567e-07	0.0256326	0.0359093	0.475385	0.0296577	0.0322505	0.357837	0.0978188	0.0320963	0.00232177	-0.0634996	0.0565232
B1AKI9	ISM1	seq.8355.80	0.00141058	0.00176843	0.425124	0.002737	0.00171128	0.109817	0.0017627	0.00168192	0.294692	0.00467562	0.00367248	0.20304	-0.0094394	0.00381282	0.0133399	-0.00227328	0.00374883	0.544286	0.0193399	0.00155386	6.74777e-35	0.00565043	0.00161215	0.000461953	0.00954074	0.00158472	1.90107e-09	0.320352	0.0312599	2.46347e-24	0.0438938	0.0325562	0.177659	0.153827	0.0320045	1.59492e-06	-0.147958	0.0344172	1.75829e-05	0.0424775	0.0326807	0.193755	0.154178	0.0323141	1.89836e-06	0.132693	0.0533796
B2RUY7	VWC2L	seq.7995.16	0.0026412	0.00181565	0.145837	0.00148859	0.0017215	0.387255	0.000672708	0.0017027	0.692804	0.00292541	0.00377113	0.437951	0.00284732	0.0038366	0.458044	0.0077893	0.00379508	0.0401908	0.0112115	0.00159527	2.4647e-12	-0.000397999	0.00162143	0.806112	0.00354849	0.00160351	0.0269589	0.155715	0.0321	1.27707e-06	0.0601816	0.032758	0.0662638	0.150723	0.0323971	3.3912e-06	-0.0732039	0.0354372	0.0389197	0.0433814	0.0328871	0.187213	0.137778	0.0325876	2.41291e-05	-0.0572473	0.0514698
B6SEH8	ERVV.1	seq.12531.5	-0.0014876	0.00185478	0.422581	9.74911e-05	0.00172102	0.954829	-0.000306636	0.00170846	0.857569	0.00371935	0.00385359	0.334523	0.00282572	0.00383555	0.461338	0.00615641	0.00380776	0.106002	-0.000604295	0.00162869	0.710634	-0.00101541	0.00162048	0.530952	0.00164607	0.00160837	0.306163	0.0515115	0.0327876	0.116249	0.0505078	0.0327385	0.12297	0.112383	0.032494	0.000548876	-0.0570987	0.0358366	0.111173	0.0572903	0.0328644	0.0813722	0.119555	0.0326591	0.000254884	0.0265096	0.0518063
O00161	SNAP23	seq.20241.9	-0.0243335	0.00162652	3.08041e-49	0.00636812	0.00159384	6.57675e-05	0.00595117	0.00156592	0.000146663	-0.00117511	0.00334713	0.725547	-0.016543	0.00353588	2.98703e-06	-0.0112825	0.00347618	0.0011818	0.0018383	0.00141524	0.194045	0.00114118	0.0014932	0.444762	0.00960699	0.00146743	6.64832e-11	0.028035	0.0284909	0.325179	-0.257466	0.0301688	1.99814e-17	-0.176745	0.0296497	2.72909e-09	0.508212	0.0340493	5.00898e-49	0.378611	0.0307504	3.35347e-34	0.410983	0.0303066	5.78638e-41	0.0985749	0.0484575
O00175	CCL24	seq.4128.27	-0.0022175	0.00178411	0.213973	-0.00108794	0.0017079	0.524161	-0.00158605	0.00168707	0.347214	0.00123822	0.00369845	0.737797	-0.00119047	0.00380625	0.754475	0.00458363	0.00375953	0.222841	0.0181252	0.00156818	2.10672e-30	-0.00227828	0.00160875	0.156805	0.00207754	0.00158894	0.191121	-0.198467	0.0314792	3.21162e-10	0.0922937	0.0324995	0.00453701	0.185715	0.0321	7.80141e-09	0.103666	0.0344996	0.00267425	-0.017545	0.0326591	0.591149	0.0904005	0.0322857	0.00513534	0.116293	0.0527279
O00182	LGALS9	seq.9197.4	0.00814543	0.0016282	5.90334e-07	0.00366102	0.00169465	0.0308078	0.00253394	0.00167188	0.129696	0.0147451	0.0033795	1.31574e-05	0.00169049	0.00377387	0.654217	0.00606171	0.00372209	0.103484	0.0340542	0.00142862	2.63032e-117	0.0110627	0.00159468	4.66602e-12	0.0125968	0.00157298	1.52554e-15	0.270048	0.0287557	9.84245e-21	0.126618	0.0322199	8.6495e-05	0.191789	0.0317816	1.74322e-09	-0.239986	0.0317905	5.43607e-14	-0.120002	0.0324024	0.000215611	-0.0125837	0.0320007	0.694169	0.0937241	0.048131
O00194	RAB27B	seq.13596.3	-0.0183808	0.00168058	1.9211e-27	0.00156553	0.00168584	0.353136	0.000878434	0.00167936	0.60095	0.00364528	0.00347428	0.294142	-0.00135051	0.00375767	0.719315	0.00319159	0.00374175	0.39373	0.0012064	0.00146885	0.411513	9.00875e-05	0.00158801	0.954763	0.00324719	0.00158157	0.0401258	0.0703537	0.0295718	0.0174042	0.0430684	0.0320762	0.179451	0.118523	0.0319481	0.000210278	0.338838	0.035074	7.78788e-22	0.0796488	0.0322001	0.0134201	0.151562	0.0320783	2.38562e-06	0.115938	0.0504607
O00206	TLR4	seq.11101.18	0.000726385	0.00182082	0.689965	0.00188733	0.0017209	0.272837	0.00136993	0.00171455	0.424338	0.00678894	0.00378219	0.0727355	0.00404072	0.00383693	0.292355	0.00758204	0.00382173	0.0473341	0.000643821	0.00159919	0.687271	-1.52395e-05	0.00162068	0.992498	0.00270914	0.00161472	0.0934716	0.127296	0.0321926	7.81634e-05	-0.00354974	0.0327462	0.913683	0.0662361	0.0326259	0.0424074	-0.0551661	0.0351679	0.116811	0.00166543	0.0329022	0.959633	0.0721602	0.0328164	0.0279433	0.030103	0.0546705
O00206	TLR4	seq.3647.49	0.000726385	0.00182082	0.689965	0.00316627	0.00167563	0.0588857	0.0023775	0.00169123	0.15987	0.00678894	0.00378219	0.0727355	-0.000903942	0.00373471	0.808763	0.00560679	0.00376904	0.13694	0.000643821	0.00159919	0.687271	-0.00222539	0.00157817	0.158587	0.00252906	0.00159299	0.112456	0.127296	0.0321926	7.81634e-05	0.113945	0.031882	0.000355895	0.231893	0.0321822	6.91164e-13	-0.0551661	0.0351679	0.116811	-0.309092	0.0323304	2.01593e-21	-0.180656	0.0324851	2.86003e-08	0.030103	0.0546705
O00214	LGALS8	seq.4909.68	-0.00281695	0.0018266	0.123112	-0.000132683	0.00172263	0.938609	-0.000697368	0.00171797	0.684819	0.0114959	0.00379316	0.00245601	0.000760949	0.00383863	0.842872	0.00587715	0.00382824	0.124814	0.0078772	0.00160764	9.98234e-07	-0.00223722	0.00162216	0.167925	0.00170972	0.0016174	0.290542	-0.0164885	0.032282	0.609546	0.0841613	0.0327744	0.0102689	0.173032	0.0326783	1.25631e-07	0.0159749	0.0354481	0.652262	-0.0359564	0.0329062	0.274596	0.0644915	0.0327868	0.0492552	0.0516081	0.0564504
O00220	TNFRSF10A	seq.4832.75	0.0061495	0.0016422	0.000183256	0.000395991	0.00171736	0.817652	-8.87255e-05	0.0017051	0.958503	0.00611066	0.00341152	0.0733412	0.0101225	0.00382443	0.00815881	0.0134439	0.00379849	0.000405926	0.03529	0.00144225	4.49083e-123	-0.00507795	0.00161667	0.00169641	-0.00173234	0.00160566	0.280701	0.131802	0.0290342	5.8087e-06	0.0261957	0.0326542	0.422478	0.0999299	0.0324338	0.00207729	-0.141775	0.0320407	9.91594e-06	0.0198373	0.0327892	0.545219	0.0951251	0.0326247	0.00356878	0.206704	0.0513087
O00221	NFKBIE	seq.20071.53	-0.001644	0.00184508	0.372974	0.000762538	0.00170017	0.653811	0.000545532	0.0017008	0.748417	0.0120916	0.00383254	0.00161742	-0.00567246	0.00378838	0.134389	-0.00373958	0.00378957	0.323799	0.00832107	0.00162022	2.94815e-07	-0.000497225	0.00160383	0.75656	0.000852369	0.00160421	0.595219	-0.0252376	0.0326205	0.439172	-0.0125946	0.0323477	0.697038	0.021898	0.0323574	0.498602	0.00464548	0.0357099	0.896502	-0.0623019	0.0325081	0.0553748	-0.0266191	0.0325295	0.413232	0.0795392	0.0566465
O00233	PSMD9	seq.13931.22	0.0227043	0.00173704	3.08348e-38	0.00407407	0.00158568	0.0102279	0.0034169	0.0016004	0.0328212	0.0129618	0.00359185	0.00031165	0.00415605	0.00353543	0.23985	0.00709503	0.00356864	0.0468643	0.00339242	0.00151708	0.0253988	0.00114208	0.00149319	0.444403	0.0034098	0.00150686	0.0236995	-0.163238	0.030544	9.59667e-08	-0.307442	0.0301694	4.39141e-24	-0.225015	0.0304457	1.78003e-13	-0.116321	0.035119	0.000934092	-0.145247	0.0319777	5.73815e-06	-0.073764	0.0321569	0.0218507	0.000628958	0.051263
O00241	SIRPB1	seq.6247.9	0.00559091	0.00169432	0.000976306	0.00325928	0.00165087	0.0484207	0.00276222	0.0016484	0.0938771	0.00832697	0.0035191	0.0180197	-0.00180972	0.00368145	0.623044	0.00221548	0.00367445	0.546583	0.0284859	0.00148925	5.27906e-78	0.0140454	0.00155621	2.76066e-19	0.0167197	0.00155378	1.25265e-26	-0.274881	0.0299539	7.04796e-20	-0.249817	0.0314141	2.38118e-15	-0.171769	0.0313652	4.61625e-08	-0.314212	0.0328834	2.11451e-21	-0.221558	0.0317337	3.41327e-12	-0.142911	0.0317016	6.73705e-06	0.118941	0.051706
O00244	ATOX1	seq.19233.75	-0.000741363	0.00173813	0.669746	0.011414	0.00155175	2.30881e-13	0.00955728	0.00153447	5.21604e-10	0.0155467	0.00361278	1.72461e-05	0.0172796	0.00345922	6.13599e-07	0.0194813	0.00342109	1.32951e-08	0.0228401	0.0015262	2.87199e-49	0.0294066	0.00146039	7.66839e-86	0.0289643	0.00144371	2.94078e-85	-0.0155496	0.0307275	0.612852	-0.0216264	0.0295007	0.463554	0.0604652	0.0291648	0.0382171	-0.0530518	0.0339681	0.118414	-0.0241695	0.0299318	0.419437	0.059349	0.0298167	0.0466102	0.17533	0.053641
O00253	AGRP	seq.2813.11	0.00481738	0.00181376	0.00793912	0.00311884	0.00171204	0.0685753	0.0025899	0.00170732	0.129365	-0.0291815	0.00376924	1.24044e-14	-0.0113715	0.00381815	0.00291673	-0.00719951	0.0038061	0.0586229	7.88835e-05	0.00159245	0.960495	-0.00284979	0.0016142	0.0775677	-1.17331e-05	0.00160961	0.994184	-0.0261724	0.0320585	0.414325	-0.024277	0.0325781	0.4562	0.0465498	0.0324871	0.151975	0.0909503	0.0355045	0.0104549	-0.0543625	0.0328596	0.0981299	0.0185087	0.0328278	0.572915	-0.0711921	0.0555656
O00273	DFFA	seq.21249.115	-0.00588262	0.00181285	0.00118464	0.000731553	0.00168533	0.664262	-0.000366704	0.00164976	0.824109	0.00477516	0.00376286	0.204509	0.0125557	0.00375722	0.000840442	0.0160615	0.00367835	1.2956e-05	0.00157069	0.00159087	0.323551	-0.00280861	0.00158723	0.0768883	0.00369317	0.00155314	0.0174608	-0.0885886	0.0320297	0.00570472	-0.00203266	0.0320648	0.949457	0.140938	0.0313793	7.28122e-06	-0.0597187	0.0355593	0.0931524	0.0200336	0.0322503	0.534511	0.157687	0.0317183	6.93147e-07	0.0549248	0.0570447
O00292	LEFTY2	seq.15503.15	-0.00224434	0.00152403	0.14093	-0.0162866	0.00156629	5.37519e-25	-0.0159211	0.00156046	3.88074e-24	-3.90886e-05	0.00316335	0.990142	-0.0162601	0.00348857	3.25323e-06	-0.00998072	0.00347644	0.00411447	0.035086	0.00133747	9.2769e-140	0.0225098	0.00147451	3.86616e-51	0.0250458	0.00146973	7.55797e-63	0.783503	0.0269265	1.59195e-168	0.0379132	0.0297787	0.203036	0.13433	0.0296832	6.20741e-06	-0.0695464	0.0298508	0.019868	-0.337813	0.0300448	6.93046e-29	-0.217894	0.0299198	3.94494e-13	-0.0306276	0.0452811
O00292	LEFTY2	seq.15503.20	-0.00224434	0.00152403	0.14093	-0.00700615	0.00166748	2.70967e-05	-0.00752271	0.00164871	5.20439e-06	-3.90886e-05	0.00316335	0.990142	0.00338465	0.00371083	0.361773	0.008331	0.00367126	0.0233081	0.035086	0.00133747	9.2769e-140	0.00101389	0.00156896	0.518174	0.00460854	0.00155214	0.00300446	0.783503	0.0269265	1.59195e-168	0.321675	0.0316855	6.44533e-24	0.412012	0.031345	1.21774e-38	-0.0695464	0.0298508	0.019868	-0.11311	0.0322594	0.000459572	-0.0192265	0.03202	0.54824	-0.0306276	0.0452811
O00300	TNFRSF11B	seq.8304.50	-0.00441144	0.00145454	0.00243844	-0.00228577	0.00144232	0.113096	-0.0028606	0.00138248	0.0385951	0.0148455	0.00301914	9.14583e-07	0.0104426	0.00321279	0.00116267	0.0156775	0.0030813	3.79123e-07	0.0499367	0.00127814	8.55423e-282	0.042878	0.00135967	1.76034e-194	0.0464182	0.00130388	2.15406e-240	0.0163198	0.0256988	0.52544	-0.100287	0.0274323	0.000259787	-0.00113301	0.0263026	0.965643	-0.0363547	0.0285107	0.202341	-0.139912	0.0277756	4.93811e-07	-0.0390771	0.0267224	0.143731	0.210881	0.044893
O00308	WWP2	seq.21670.52	-0.00793345	0.00184464	1.74377e-05	0.0051153	0.00170714	0.002749	0.00408957	0.00169968	0.0161713	0.00980432	0.00382652	0.0104385	-0.00485194	0.00380358	0.202165	0.000227516	0.00378607	0.952085	-0.0031103	0.00161911	0.0548063	-0.00336268	0.00160742	0.0365056	0.0003055	0.00160004	0.848588	-0.0327726	0.0325629	0.314266	-0.029489	0.0324762	0.363925	0.0585759	0.0323276	0.070072	0.0126095	0.0356552	0.72362	-0.0563633	0.0325863	0.0837705	0.0356094	0.032499	0.273276	0.00643216	0.057043
O00339	MATN2	seq.3325.2	0.000353921	0.00172123	0.837097	0.006516	0.00160283	4.89238e-05	0.00601751	0.0015432	9.8076e-05	-0.0149359	0.00357351	2.98454e-05	-0.0194995	0.00357092	5.04238e-08	-0.0120499	0.00343856	0.000462938	0.0152351	0.00151133	1.31244e-23	0.016605	0.0015103	1.0386e-27	0.0264034	0.00145288	6.89772e-71	0.580835	0.0304178	9.3282e-78	0.410367	0.0304869	2.13799e-40	0.431747	0.0293472	1.03021e-47	-0.0145351	0.0334073	0.663524	-0.0256908	0.0310726	0.408402	0.078098	0.0299462	0.00914369	0.181061	0.0512341
O00391	QSOX1	seq.6217.23	-0.000418474	0.00181952	0.818111	0.000239652	0.00161156	0.881792	-0.00112792	0.00159959	0.480772	0.0189655	0.00377928	5.44753e-07	0.00683889	0.00359112	0.0569335	0.0179515	0.00356413	4.95188e-07	0.00872017	0.00159839	5.1865e-08	0.0129555	0.00151797	1.98838e-17	0.0178062	0.00150623	1.0518e-31	-0.0977795	0.032166	0.00238288	-0.243293	0.0306631	2.7469e-15	-0.100007	0.030429	0.00102314	-0.0505866	0.0351773	0.150501	-0.279389	0.0308325	1.99541e-19	-0.117196	0.030594	0.000129816	0.198357	0.0566202
O00399	DCTN6	seq.18311.44	-0.0044149	0.00185641	0.017446	-0.000683012	0.00159655	0.668816	-0.000969511	0.00161301	0.547836	-0.0018201	0.00385571	0.636914	-0.000853526	0.00355848	0.810454	0.00239385	0.00359551	0.505586	0.0012274	0.00163023	0.451557	0.00543732	0.00150398	0.000303833	0.00720787	0.00151935	2.17032e-06	0.000649273	0.03282	0.984218	-0.124151	0.0303803	4.46707e-05	-0.0534867	0.0306921	0.0814677	0.0195643	0.0359021	0.58583	-0.0310497	0.0305557	0.309614	0.0314497	0.0309553	0.309706	-0.0171192	0.0530343
O00401	WASL	seq.25082.3	-0.00314435	0.00183985	0.0875256	0.00163656	0.00171558	0.340175	0.000910735	0.00169556	0.591209	-0.00167083	0.00382003	0.661856	-0.00138836	0.0038242	0.716591	0.00378742	0.00378108	0.316563	-0.00126101	0.00161506	0.43498	6.23873e-05	0.00161564	0.9692	0.00370868	0.00159689	0.0202611	0.0876132	0.0325163	0.00708116	0.0373718	0.0326435	0.252343	0.126954	0.0322646	8.47316e-05	-0.00769289	0.0355425	0.828654	0.0428309	0.0327726	0.19132	0.133192	0.0324169	4.06046e-05	-0.00525548	0.0509179
O00422	SAP18	seq.12830.4	-0.00172372	0.00185648	0.353212	-0.00160403	0.00171341	0.34925	-0.00183961	0.00169422	0.277628	0.00552912	0.00385523	0.1516	-0.00154354	0.00381736	0.68598	0.00385375	0.00377452	0.307322	-0.00253685	0.00162993	0.11969	-0.00366588	0.00161435	0.0232128	0.000772476	0.00159554	0.62831	0.0315133	0.0328156	0.336957	0.0300199	0.0325944	0.357101	0.117985	0.0322237	0.000254156	-0.0192024	0.035883	0.592585	0.122941	0.0327818	0.00017922	0.19313	0.0325649	3.28119e-09	-0.017286	0.05804
O00451	GFRA2	seq.2515.14	0.00649755	0.00173594	0.000184502	0.00982462	0.00143146	7.80095e-12	0.00977079	0.00145203	1.95876e-11	0.00485925	0.00360331	0.177559	0.0012872	0.00318615	0.686236	0.004988	0.00323129	0.122754	0.0131943	0.00152467	7.18431e-18	0.00587368	0.00134796	1.34997e-05	0.0147991	0.00136621	5.87644e-27	0.109593	0.030671	0.000356986	0.107928	0.0272052	7.40485e-05	0.161436	0.0275895	5.28045e-09	-0.467963	0.0346804	1.38463e-40	-0.717223	0.0304361	7.28263e-115	-0.617262	0.0306319	5.75151e-86	0.0602807	0.0524651
O00468	AGRN	seq.15483.377	0.00815772	0.0016672	1.03318e-06	-0.00123523	0.00164662	0.453206	-0.000774414	0.00162151	0.63297	0.00988357	0.00346419	0.00435285	-0.0122911	0.00367052	0.000819955	-0.00662475	0.00361511	0.0669511	0.0286212	0.0014631	2.43084e-81	-0.00536623	0.00155498	0.000564477	0.00453825	0.00153116	0.00305583	0.0143847	0.0294564	0.625337	0.0938615	0.0313307	0.00275431	0.135607	0.0308508	1.13442e-05	0.0192358	0.0328148	0.557781	0.282422	0.0320091	1.65173e-18	0.313655	0.0315043	4.48365e-23	0.202246	0.0502851
O00533	CHL1	seq.8958.51	-0.00220963	0.00177258	0.212635	0.000618755	0.00160935	0.700648	-0.00129847	0.00156768	0.407566	0.0155732	0.00368111	2.38491e-05	-0.00412313	0.00358633	0.250347	0.0134283	0.00349406	0.000123394	0.0183553	0.0015572	1.5585e-31	0.00883322	0.00151573	6.07756e-09	0.0197735	0.00147755	5.82921e-40	-0.0427471	0.0313333	0.172561	-0.115456	0.0306223	0.000165465	0.0334665	0.0298306	0.261982	-0.338726	0.0346078	2.30569e-22	-0.402482	0.0310647	1.29219e-37	-0.264279	0.030414	5.28704e-18	0.0977693	0.051223
O00533	CHL1	seq.3601.54	-0.00220963	0.00177258	0.212635	-0.00172712	0.00164416	0.293575	-0.00130707	0.00160155	0.414477	0.0155732	0.00368111	2.38491e-05	0.0123082	0.00366364	0.000788235	0.0168977	0.0035693	2.27805e-06	0.0183553	0.0015572	1.5585e-31	0.00900508	0.00154893	6.60205e-09	0.0209329	0.00150976	1.06514e-42	-0.0427471	0.0313333	0.172561	-0.0452625	0.0312824	0.148006	0.0329774	0.0304748	0.279266	-0.338726	0.0346078	2.30569e-22	-0.417627	0.0319516	3.08015e-38	-0.299851	0.0312409	1.41281e-21	0.0977693	0.051223
O00548	DLL1	seq.5349.69	0.00133428	0.00165116	0.419088	0.00170721	0.00163521	0.296536	0.00177384	0.00161108	0.270955	0.0128093	0.00342938	0.000190295	0.00530986	0.00364437	0.145197	0.00834052	0.00359038	0.0202296	0.0306919	0.00145148	5.18045e-94	0.0157535	0.00154285	3.58697e-24	0.022819	0.0015188	1.24259e-49	-0.332706	0.0291823	1.22218e-29	-0.249246	0.0311145	1.49682e-15	-0.165967	0.0306569	6.54843e-08	-0.358616	0.0321662	1.95241e-28	-0.349535	0.0313674	2.07582e-28	-0.236047	0.0309553	3.04018e-14	0.181266	0.0496904
O00548	DLL1	seq.8264.43	0.00133428	0.00165116	0.419088	-0.00616853	0.00164177	0.000174325	-0.00511208	0.00162746	0.00169565	0.0128093	0.00342938	0.000190295	0.00356053	0.0036531	0.329791	0.0066716	0.0036236	0.0656756	0.0306919	0.00145148	5.18045e-94	0.0130595	0.0015469	4.33941e-17	0.0200664	0.00153286	2.39604e-38	-0.332706	0.0291823	1.22218e-29	-0.208692	0.0311922	2.54284e-11	-0.127119	0.0309399	4.06335e-05	-0.358616	0.0321662	1.95241e-28	-0.264565	0.0317954	1.19551e-16	-0.15708	0.0313248	5.55296e-07	0.181266	0.0496904
O00559	EBAG9	seq.19802.22	-0.00774359	0.00181801	2.09866e-05	-0.00476556	0.00170182	0.00513119	-0.00422717	0.00167497	0.0116513	0.00545473	0.00377338	0.148375	0.00538694	0.00379123	0.155428	0.00994183	0.00373313	0.0077736	0.00300012	0.00159524	0.0600912	0.00155852	0.0016022	0.330745	0.00545157	0.00157742	0.000554157	0.00340498	0.0321165	0.915572	0.0412103	0.032372	0.203087	0.14034	0.0318719	1.09519e-05	0.168304	0.0356944	2.50032e-06	0.0493151	0.0327053	0.131671	0.147964	0.0322984	4.76931e-06	0.100118	0.0565228
O00559	EBAG9	seq.19323.1	-0.00774359	0.00181801	2.09866e-05	-0.0027594	0.00170555	0.105768	-0.00313221	0.00171164	0.0673341	0.00545473	0.00377338	0.148375	0.00535445	0.00379897	0.158783	0.00863824	0.00381302	0.0235396	0.00300012	0.00159524	0.0600912	0.0012836	0.00160631	0.424283	0.00365673	0.00161238	0.0233895	0.00340498	0.0321165	0.915572	-0.0451898	0.0324342	0.163617	0.0151974	0.0325573	0.640677	0.168304	0.0356944	2.50032e-06	-0.0784341	0.0327051	0.0165218	-0.0172999	0.0327295	0.597132	0.100118	0.0565228
O00584	RNASET2	seq.16913.8	0.00224627	0.00171184	0.189533	0.00196177	0.00162984	0.228796	0.00122727	0.0016189	0.448444	-0.00624417	0.00355561	0.079142	-0.0118389	0.00363244	0.00112691	-0.00539821	0.00360782	0.134669	0.0272026	0.00150879	7.6227e-70	0.0149497	0.00153825	4.4815e-22	0.0189864	0.00152801	8.67098e-35	-0.154679	0.0302655	3.36386e-07	-0.339524	0.0310112	1.70392e-27	-0.216918	0.0308059	2.24107e-12	-0.120275	0.0332306	0.000299058	-0.199749	0.0312502	1.83218e-10	-0.0792978	0.0310794	0.0107653	0.116819	0.0515163
O00585	CCL21	seq.2516.57	0.00462837	0.00184208	0.0120254	0.00076449	0.00165943	0.645045	0.000963351	0.00169422	0.569655	0.000408821	0.00382602	0.914911	0.012058	0.00369748	0.00111929	0.01478	0.00377602	9.2276e-05	0.0068286	0.0016175	2.48019e-05	-0.022168	0.00156258	1.42089e-44	-0.012959	0.00159578	6.16493e-16	0.00434997	0.0325653	0.893744	-0.153748	0.0315693	1.15958e-06	-0.0953861	0.0322353	0.00310456	-0.146279	0.0356292	4.11566e-05	-0.0810267	0.0317945	0.0108586	-0.00895054	0.0324722	0.782842	0.322785	0.050053
O00602	FCN1	seq.3613.62	0.00170381	0.0018324	0.352519	0.0142227	0.00169293	6.12466e-17	0.0132023	0.00168557	6.12733e-15	0.000494677	0.00380583	0.89659	-0.00915458	0.00377046	0.0152286	-0.00390754	0.00375216	0.297749	-0.00338414	0.00160905	0.0355137	-0.00753689	0.00159325	2.31926e-06	-0.00370173	0.00158566	0.01962	0.121266	0.032395	0.00018421	0.0434328	0.0321917	0.177355	0.13364	0.0320383	3.09558e-05	0.116324	0.0356369	0.00110754	-0.0218727	0.0325119	0.50114	0.0717879	0.032455	0.0270302	0.0813824	0.0587164
O00602	FCN1	seq.15582.25	0.00170381	0.0018324	0.352519	0.0101789	0.00170948	2.84209e-09	0.00929637	0.00170505	5.28418e-08	0.000494677	0.00380583	0.89659	-0.00457183	0.00380034	0.229047	0.0004921	0.00378843	0.896656	-0.00338414	0.00160905	0.0355137	-0.00311473	0.00160607	0.0525321	0.00055119	0.00160089	0.730637	0.121266	0.032395	0.00018421	-0.0758988	0.0324497	0.0193878	0.0176586	0.0323452	0.585137	0.116324	0.0356369	0.00110754	-0.0483023	0.0326496	0.13911	0.0456342	0.0326882	0.162781	0.0813824	0.0587164
O00602	FCN1	seq.22961.7	0.00170381	0.0018324	0.352519	0.0139405	0.00168732	1.94635e-16	0.0132098	0.00168653	6.12817e-15	0.000494677	0.00380583	0.89659	-0.00286977	0.00375301	0.444521	-0.000138608	0.00375118	0.970526	-0.00338414	0.00160905	0.0355137	-0.0106233	0.00158611	2.42166e-11	-0.00373328	0.00158525	0.0185721	0.121266	0.032395	0.00018421	0.0215697	0.0320449	0.500919	0.0589068	0.03203	0.0659748	0.116324	0.0356369	0.00110754	-0.0049454	0.0325013	0.879069	0.0474024	0.0325449	0.145329	0.0813824	0.0587164
O00622	CCN1	seq.6264.9	-0.00245922	0.00174783	0.159504	0.0021855	0.00171613	0.202916	0.00148066	0.00170462	0.385112	-0.0366971	0.00362841	9.43739e-24	0.00119456	0.00382434	0.754785	0.00542297	0.00379847	0.153467	0.0146596	0.00153566	2.30888e-21	0.00636204	0.00161624	8.41896e-05	0.00887438	0.0016052	3.44254e-08	0.155098	0.0308646	5.25851e-07	0.0841654	0.0326547	0.00999025	0.156263	0.0324319	1.5043e-06	0.108689	0.0340074	0.00140441	-0.0659199	0.0328207	0.0446612	0.0224493	0.0326313	0.491513	0.0386032	0.0527136
O00626	CCL22	seq.22993.9	0.00969287	0.00178169	5.64869e-08	0.015203	0.00166939	1.32708e-19	0.0141085	0.00164648	1.48741e-17	0.0165382	0.0036953	7.84327e-06	0.0112177	0.0037124	0.00253005	0.0131566	0.00366162	0.00033083	0.00774548	0.00156484	7.74875e-07	0.0020657	0.00156978	0.18828	0.00894968	0.00154859	8.09459e-09	0.250557	0.031454	2.13943e-15	0.160699	0.0316988	4.17409e-07	0.19111	0.031264	1.07608e-09	0.113256	0.0347492	0.0011268	0.0162742	0.031992	0.610994	0.0741808	0.0316244	0.0190424	0.436649	0.0558755
O00626	CCL22	seq.3508.78	0.00969287	0.00178169	5.64869e-08	0.0122559	0.00166161	1.98637e-13	0.0111497	0.00163681	1.11254e-11	0.0165382	0.0036953	7.84327e-06	0.00975839	0.00369948	0.00837855	0.0142596	0.00364261	9.20824e-05	0.00774548	0.00156484	7.74875e-07	0.00356261	0.00156482	0.0228591	0.00698651	0.0015406	5.93676e-06	0.250557	0.031454	2.13943e-15	0.135455	0.0315881	1.84559e-05	0.220936	0.0311018	1.43956e-12	0.113256	0.0347492	0.0011268	0.0137335	0.0318664	0.666513	0.106029	0.0314572	0.000757451	0.436649	0.0558755
O14523	C2CD2L	seq.23704.11	0.00073958	0.00184066	0.687852	-0.0037437	0.00170236	0.0279278	-0.00371594	0.00169217	0.0281541	0.00813504	0.00382183	0.0333523	-0.00517595	0.0037939	0.172557	-0.000878213	0.00377137	0.81588	0.00658138	0.00161679	4.78201e-05	-0.00307811	0.00160482	0.0551792	-4.00974e-05	0.00159473	0.979942	-0.0223409	0.0325315	0.492282	-0.0138936	0.0323916	0.668001	0.0561373	0.0321946	0.0812928	-0.117474	0.0355647	0.000964851	0.0205593	0.0325223	0.527319	0.0875215	0.0323868	0.00691435	0.100601	0.0542071
O14530	TXNDC9	seq.23303.131	-0.00318388	0.00185511	0.0861907	-0.00141678	0.00157621	0.368785	-0.00160281	0.0015851	0.311997	0.00345684	0.00385598	0.370048	0.0049116	0.00351266	0.162116	0.00695995	0.00353254	0.048882	-0.00228274	0.0016288	0.16115	0.00111074	0.00148455	0.454385	0.00271623	0.00149284	0.0689118	0.0165853	0.0327927	0.613053	-0.0241029	0.0299924	0.421659	0.0194781	0.0301601	0.518432	-0.0517206	0.0358655	0.149362	0.0287744	0.0301432	0.339846	0.0703843	0.0303438	0.0204162	0.0466483	0.0568676
O14558	HSPB6	seq.19127.1	0.00441618	0.00151646	0.00360991	0.000992815	0.00143177	0.488088	0.000439702	0.00140042	0.753554	-0.00697728	0.00314614	0.0266314	-0.00514437	0.00318137	0.105954	-0.00028209	0.00311572	0.927865	0.0439826	0.00133057	2.66136e-211	0.0387551	0.00134532	1.62583e-165	0.0411031	0.00131711	6.58431e-191	-0.358536	0.0267761	5.28583e-40	-0.472596	0.0271612	2.3965e-65	-0.372019	0.0265914	2.00822e-43	0.0663796	0.0294024	0.0240244	-0.0202851	0.0274802	0.460455	0.0689842	0.027064	0.0108436	-0.0285485	0.0463403
O14579	COPE	seq.19310.81	0.000532643	0.00185867	0.774455	0.00145883	0.00169806	0.390331	0.000968377	0.00169322	0.567413	0.00549337	0.00386048	0.154824	-0.00574975	0.00378416	0.128738	-0.00186232	0.00377311	0.621633	0.0013437	0.00163215	0.410404	-0.00152388	0.0015997	0.340852	0.00111084	0.00159496	0.48618	0.0108149	0.0328606	0.742086	0.0633022	0.0323114	0.0501693	0.123481	0.0322168	0.000128687	-0.00326216	0.0358844	0.927571	-0.000513745	0.0325307	0.987401	0.0650475	0.0324104	0.0448194	-0.00348214	0.0547842
O14594	NCAN	seq.15573.110	0.000412428	0.0016491	0.802528	0.00113233	0.00152793	0.458687	0.000632203	0.00150184	0.673814	0.0215687	0.00342557	3.38663e-10	0.0162698	0.00340507	1.83517e-06	0.0225793	0.00334718	1.74808e-11	-0.000751179	0.00144854	0.604085	-0.00388643	0.00143936	0.0069617	-0.000389673	0.00141482	0.783006	0.605903	0.029156	4.98176e-91	0.430998	0.0290747	2.13316e-48	0.556839	0.0285771	9.57316e-81	-0.175497	0.0334383	1.61649e-07	-0.262956	0.0306154	1.25184e-17	-0.183495	0.0303754	1.67658e-09	-0.227011	0.0499725
O14618	CCS	seq.13068.139	0.00332753	0.00174974	0.0572812	0.00408483	0.00166657	0.0142884	0.00349681	0.00166964	0.0362931	0.0121278	0.00363623	0.000860158	-0.00678862	0.00371328	0.0675961	-0.00351413	0.00371913	0.344779	0.00210235	0.00153652	0.171311	-0.000899203	0.00156897	0.566599	0.00120575	0.00157164	0.443013	-0.40316	0.0309337	4.95219e-38	0.0424089	0.0317005	0.181041	0.0917984	0.0317546	0.00386318	-0.0215415	0.0346984	0.534754	0.014239	0.0318502	0.654856	0.0662576	0.0319112	0.0379308	-0.0342349	0.052373
O14625	CXCL11	seq.3038.9	-0.00328992	0.00181273	0.0696168	-0.00635846	0.00167868	0.000154317	-0.00637744	0.00167214	0.000138903	0.00295311	0.00376507	0.432887	-0.00115606	0.00373767	0.757111	0.0014492	0.00372514	0.697273	0.0122782	0.00159106	1.50517e-14	0.0104494	0.00157893	4.13887e-11	0.0118671	0.00157335	5.70741e-14	0.225899	0.0320314	2.07312e-12	0.206428	0.0319013	1.09636e-10	0.24519	0.0317885	1.55078e-14	-0.0298647	0.035152	0.395606	-0.115771	0.0321264	0.00031778	-0.0628747	0.032021	0.0496543	-0.107611	0.0545084
O14625	CXCL11	seq.18171.25	-0.00328992	0.00181273	0.0696168	-0.00263954	0.0017273	0.126561	-0.00298094	0.00172144	0.0834149	0.00295311	0.00376507	0.432887	-0.000267494	0.00385011	0.944614	0.00471238	0.00383648	0.219406	0.0122782	0.00159106	1.50517e-14	-0.0013018	0.00162673	0.423609	0.00239779	0.00162131	0.139243	0.225899	0.0320314	2.07312e-12	0.02368	0.0328659	0.471259	0.113694	0.0327571	0.000524573	-0.0298647	0.035152	0.395606	-0.00857828	0.0329934	0.794878	0.0853111	0.032896	0.00954019	-0.107611	0.0545084
O14717	TRDMT1	seq.12635.9	-0.00418824	0.00184402	0.0231862	-0.00115949	0.001679	0.489867	-0.00168594	0.00167559	0.314394	-0.00476635	0.00382573	0.212889	0.00354916	0.00374225	0.342985	0.00897804	0.00373522	0.0162805	0.000903458	0.00161668	0.576307	-0.000134173	0.00158156	0.932396	0.00408403	0.00157791	0.0096825	0.0450782	0.0325493	0.166157	0.060588	0.0319472	0.0579675	0.161772	0.0318756	4.05507e-07	0.0811392	0.0356566	0.0229259	-0.0241624	0.0320934	0.451568	0.0872818	0.0319851	0.00638468	0.0576264	0.056162
O14737	PDCD5	seq.12517.52	0.00628075	0.00175352	0.00034543	0.00832597	0.00160643	2.29607e-07	0.00662276	0.00160343	3.69836e-05	0.0119119	0.00364794	0.00110264	0.0120877	0.0035819	0.000746326	0.0149543	0.0035756	2.94927e-05	0.0144548	0.00153969	1.01168e-20	0.0151856	0.00151244	1.9531e-23	0.0163461	0.00150931	6.00311e-27	-0.1316	0.0309992	2.23462e-05	-0.24612	0.0305591	1.05787e-15	-0.12572	0.030496	3.82613e-05	0.0650728	0.0346751	0.0606416	-0.0575493	0.0314075	0.0669767	0.0370738	0.0314513	0.238562	0.0727474	0.0547598
O14745	SLC9A3R1	seq.24694.158	-0.00622074	0.0017534	0.000393058	-0.0119634	0.00159047	6.67251e-14	-0.0111118	0.00158974	3.22981e-12	0.00379879	0.00364239	0.297042	0.000466451	0.00353734	0.895098	0.00377994	0.00353914	0.285569	0.00529013	0.00153979	0.000597402	0.00211483	0.00149485	0.157223	0.00433591	0.00149539	0.00375838	0.0393726	0.0309984	0.204107	-0.0827984	0.0302017	0.00614381	-0.0120182	0.0302129	0.690811	0.324864	0.0351549	3.92488e-20	0.286366	0.0322837	1.09241e-18	0.320198	0.0321015	3.73523e-23	0.11256	0.053683
O14763	TNFRSF10B	seq.7693.13	0.00874947	0.00150836	7.13391e-09	0.00260997	0.00171408	0.127925	0.00168296	0.00168948	0.319243	0.0117609	0.00313307	0.000176721	0.00527596	0.00381893	0.167197	0.00990321	0.00376585	0.00857891	0.0437891	0.00132504	3.27307e-211	0.00681599	0.00161395	2.46414e-05	0.00978756	0.00159117	8.47113e-10	-0.167159	0.0266682	4.05469e-10	-0.0510059	0.032607	0.117837	0.0538856	0.0321472	0.0937767	-0.216253	0.0295137	2.84378e-13	-0.0738665	0.0327149	0.0240081	0.0353563	0.0323691	0.274775	0.299889	0.0447219
O14763	TNFRSF10B	seq.5534.49	0.00874947	0.00150836	7.13391e-09	-0.000382678	0.00171113	0.823049	-0.00100388	0.00169237	0.553097	0.0117609	0.00313307	0.000176721	-0.00299444	0.00381307	0.43232	0.00347828	0.00377079	0.356363	0.0437891	0.00132504	3.27307e-211	0.002528	0.00161139	0.11677	0.00656974	0.00159338	3.8158e-05	-0.167159	0.0266682	4.05469e-10	0.109228	0.0325583	0.000801722	0.206301	0.0321945	1.65175e-10	-0.216253	0.0295137	2.84378e-13	0.0194726	0.0326811	0.551319	0.130618	0.0323391	5.47169e-05	0.299889	0.0447219
O14763	TNFRSF10B	seq.8529.1	0.00874947	0.00150836	7.13391e-09	-0.000105598	0.00172707	0.951249	-0.00048272	0.00172484	0.779597	0.0117609	0.00313307	0.000176721	0.00541923	0.00384922	0.159248	0.00871295	0.00384491	0.0235004	0.0437891	0.00132504	3.27307e-211	-0.00226011	0.0016265	0.164746	0.00025478	0.00162443	0.875377	-0.167159	0.0266682	4.05469e-10	0.0597563	0.0328637	0.0690947	0.121653	0.0328217	0.000213106	-0.216253	0.0295137	2.84378e-13	-0.0482548	0.0330027	0.143782	0.016715	0.0329502	0.611986	0.299889	0.0447219
O14773	TPP1	seq.17691.1	-0.009057	0.00180645	5.57855e-07	-0.00759979	0.00167799	6.10193e-06	-0.00635157	0.00166892	0.000143538	0.00088079	0.0037493	0.814282	0.00115946	0.00373988	0.756557	0.00474727	0.00371908	0.201868	0.00743603	0.00158552	2.82652e-06	-0.000683543	0.00157962	0.665237	0.00850785	0.00157183	6.58419e-08	-0.23797	0.0318911	1.04662e-13	-0.330391	0.0319119	8.50031e-25	-0.23075	0.0317488	4.39158e-13	0.0527008	0.0350241	0.132483	-0.0663205	0.032184	0.0394012	0.0186932	0.0320649	0.559941	0.371204	0.0597881
O14786	NRP1	seq.3214.3	-0.00262136	0.00178266	0.141515	-0.000696805	0.00161973	0.667075	-0.000416217	0.00161965	0.797209	0.00991811	0.00369509	0.00730282	0.00132349	0.00360328	0.713414	0.00623641	0.00360494	0.0837173	0.0101736	0.00156367	8.68944e-11	-0.00371468	0.00152499	0.0149009	0.00764193	0.00152444	5.60016e-07	-0.330915	0.0314517	1.51806e-25	-0.303399	0.0307641	1.12185e-22	-0.256998	0.0307674	9.16543e-17	-0.0472367	0.0350706	0.17809	-0.0961824	0.0313583	0.00217562	-0.00652729	0.0313682	0.835172	0.070763	0.0523681
O14786	NRP1	seq.5542.22	-0.00262136	0.00178266	0.141515	-0.00149042	0.00162604	0.359412	-0.00258613	0.00161084	0.108476	0.00991811	0.00369509	0.00730282	-0.00102895	0.00362015	0.77625	0.0082723	0.00358481	0.0210742	0.0101736	0.00156367	8.68944e-11	0.00493687	0.00153395	0.0012997	0.0103353	0.00151625	1.07847e-11	-0.330915	0.0314517	1.51806e-25	-0.32268	0.0309063	3.484e-25	-0.252959	0.0305968	1.85978e-16	-0.0472367	0.0350706	0.17809	-0.124123	0.031531	8.41142e-05	-0.0350922	0.0313197	0.26259	0.070763	0.0523681
O14788	TNFSF11	seq.14061.48	-0.000747269	0.00169833	0.65996	0.00201932	0.00170547	0.236477	0.00101625	0.00167512	0.544103	-0.0124142	0.00352825	0.000438945	-0.00655559	0.00380377	0.0848881	0.000370058	0.00373711	0.921126	-0.0292766	0.00149131	7.01656e-82	0.00557333	0.00160676	0.000528728	0.0087377	0.00157785	3.26767e-08	0.144939	0.030024	1.43643e-06	0.123604	0.0324532	0.000141873	0.207849	0.0318722	7.86853e-11	0.307862	0.0335838	7.69809e-20	-0.00318993	0.0326492	0.922173	0.105378	0.03217	0.00106339	0.0793402	0.0520806
O14788	TNFSF11	seq.2917.3	-0.000747269	0.00169833	0.65996	0.00184717	0.00169085	0.274704	0.00124777	0.00168246	0.458356	-0.0124142	0.00352825	0.000438945	-0.00287129	0.00376832	0.446134	0.000871148	0.00374858	0.816244	-0.0292766	0.00149131	7.01656e-82	-0.00541661	0.00159216	0.000675588	-0.00230377	0.00158408	0.145936	0.144939	0.030024	1.43643e-06	0.142705	0.0321697	9.41883e-06	0.188646	0.0320065	4.0916e-09	0.307862	0.0335838	7.69809e-20	0.110081	0.0323568	0.000675469	0.160818	0.0321789	6.06007e-07	0.0793402	0.0520806
O14791	APOL1	seq.9506.10	-0.00384579	0.00177881	0.0306791	-0.0114477	0.00162467	2.16735e-12	-0.00973353	0.00164652	3.68077e-09	0.0117635	0.00369486	0.00146537	0.0100336	0.00361684	0.0055615	0.0133149	0.00366776	0.000286809	-0.0183853	0.00156347	2.14923e-31	-0.0164947	0.00152851	9.05292e-27	-0.0035204	0.00155014	0.0232	-0.0420148	0.0314462	0.1816	0.405372	0.0308829	1.53482e-38	0.424646	0.0313147	5.82899e-41	0.200246	0.0347896	9.28478e-09	0.189544	0.0311371	1.25893e-09	0.258573	0.0316108	3.81105e-16	0.108181	0.0540125
O14791	APOL1	seq.11510.51	-0.00384579	0.00177881	0.0306791	-0.00513957	0.00157371	0.00110069	-0.00525504	0.00160963	0.00110516	0.0117635	0.00369486	0.00146537	0.00944289	0.00350484	0.00708536	0.0150707	0.00358442	2.67584e-05	-0.0183853	0.00156347	2.14923e-31	-0.0297041	0.00148228	4.467e-85	-0.0222774	0.00151711	1.51344e-47	-0.0420148	0.0314462	0.1816	-0.0730528	0.0299251	0.0146834	-0.0031295	0.0306061	0.918563	0.200246	0.0347896	9.28478e-09	0.354554	0.0304621	8.42027e-31	0.379505	0.0310724	1.08506e-33	0.108181	0.0540125
O14791	APOL1	seq.11510.31	-0.00384579	0.00177881	0.0306791	-0.00287087	0.00155522	0.0649746	-0.00331957	0.00160487	0.038666	0.0117635	0.00369486	0.00146537	0.00675632	0.00346426	0.0512134	0.0140046	0.00357446	9.08411e-05	-0.0183853	0.00156347	2.14923e-31	-0.0312825	0.00146512	1.0188e-95	-0.0214878	0.0015131	1.16959e-44	-0.0420148	0.0314462	0.1816	-0.106881	0.0295793	0.000306097	-0.0142454	0.0305209	0.640712	0.200246	0.0347896	9.28478e-09	0.323319	0.0300905	1.4754e-26	0.354531	0.0309454	6.55646e-30	0.108181	0.0540125
O14793	MSTN	seq.14583.49	0.00642074	0.00168532	0.000141234	0.00210091	0.00168951	0.213759	0.00215745	0.00169499	0.203153	-0.0121137	0.00349822	0.000540324	-0.00244134	0.00376496	0.516741	0.00184429	0.00377714	0.625382	-0.00274241	0.00147908	0.0637956	-0.0128193	0.00159134	1.04296e-15	-0.00162912	0.00159613	0.307474	-0.718685	0.029777	5.13136e-120	-0.0864464	0.0321476	0.00719644	-0.0157427	0.0322497	0.62547	0.205037	0.033049	6.08053e-10	0.0696478	0.032338	0.0313215	0.144304	0.0324671	9.0504e-06	-0.0920362	0.0521419
O14793	MSTN	seq.12077.32	0.00642074	0.00168532	0.000141234	0.00681179	0.00164581	3.56471e-05	0.00610039	0.00164956	0.000220156	-0.0121137	0.00349822	0.000540324	-0.0107665	0.00366727	0.00334609	-0.00561167	0.00367428	0.126772	-0.00274241	0.00147908	0.0637956	-0.00474119	0.00155009	0.00223859	-0.00107768	0.00155319	0.487818	-0.718685	0.029777	5.13136e-120	-0.524135	0.0313108	8.80231e-61	-0.420659	0.0313734	4.19931e-40	0.205037	0.033049	6.08053e-10	0.128572	0.0315723	4.74783e-05	0.217366	0.0316834	7.94979e-12	-0.0920362	0.0521419
O14836	TNFRSF13B	seq.2704.74	0.00793206	0.00174667	5.76223e-06	0.00175335	0.00166713	0.292995	0.000766337	0.00165876	0.644112	0.00478958	0.00362621	0.186638	0.00636374	0.00371521	0.0868134	0.0103559	0.0036965	0.00511138	0.0199349	0.00153799	1.21036e-37	0.000129445	0.00157084	0.934329	0.00401358	0.00156246	0.0102436	0.175185	0.0308659	1.4825e-08	0.0955246	0.0317229	0.00261879	0.17446	0.0315594	3.45271e-08	-0.346388	0.034163	7.3137e-24	-0.00385303	0.0320042	0.904179	0.0984017	0.031797	0.00198425	0.133335	0.0524259
O14867	BACH1	seq.12451.62	-0.00852882	0.00183568	3.49466e-06	0.00049546	0.00168104	0.768213	-0.000107521	0.00167217	0.948734	0.00355786	0.00380486	0.349805	-0.00331225	0.00374597	0.376635	0.00186718	0.00372607	0.616321	0.00663294	0.00160804	3.78761e-05	-0.00548545	0.00158317	0.00053626	-0.00109536	0.00157457	0.486685	0.021461	0.0323754	0.507447	0.12485	0.0319855	9.64956e-05	0.182557	0.0318127	1.02831e-08	0.0450773	0.0355493	0.204867	0.0749795	0.0322149	0.019991	0.144123	0.0320088	6.90957e-06	0.00281856	0.0571
O14879	IFIT3	seq.13642.90	-0.00509142	0.00183678	0.00559917	-0.00135189	0.00171868	0.431574	-0.00161683	0.0017085	0.344033	0.00908558	0.00381634	0.0173276	-0.00287453	0.00382966	0.45294	0.000407306	0.00380676	0.914798	0.00390978	0.00161306	0.0154034	-0.00169766	0.00161864	0.294326	0.000659298	0.00160885	0.681979	0.050002	0.0324742	0.123705	0.129232	0.0326999	7.88636e-05	0.179104	0.0325024	3.81179e-08	-0.132232	0.0355321	0.000200854	-0.0160669	0.0328559	0.624862	0.0433397	0.0327148	0.185325	0.10016	0.0568808
O14917	PCDH17	seq.21395.23	-0.00728252	0.00170137	1.91091e-05	-0.00424039	0.00154506	0.0060886	-0.00479822	0.00157875	0.00238749	0.0129616	0.00352986	0.000243911	0.00196034	0.00344035	0.56884	0.00647678	0.00351624	0.065557	0.00746354	0.00149253	5.96841e-07	0.00310192	0.00145357	0.0329059	0.00640046	0.00148593	1.69291e-05	-0.0598372	0.0300451	0.0464874	-0.09709	0.029369	0.000955443	-0.0152055	0.0300227	0.612559	-0.43788	0.0345464	4.18132e-36	-0.518076	0.0313581	2.62084e-59	-0.440745	0.0317979	1.12111e-42	-0.0941635	0.0516714
O14933	UBE2L6	seq.19190.4	0.000206045	0.00175826	0.906718	0.00280204	0.00159909	0.0798059	0.00146335	0.00158693	0.356521	0.0139803	0.00365369	0.000132113	-0.00526738	0.00356213	0.139298	0.00514371	0.0035372	0.145978	0.0207205	0.00154375	3.49627e-40	0.00253185	0.00150537	0.0926723	0.00783471	0.0014943	1.66372e-07	-0.0982951	0.0310806	0.00157583	0.047784	0.03041	0.116189	0.133001	0.0301904	1.08451e-05	-0.146482	0.0342017	1.88958e-05	0.0861275	0.0305583	0.00484981	0.179356	0.0303563	3.75237e-09	0.199778	0.053086
O14944	EREG	seq.4956.2	-0.0138309	0.00182243	4.00563e-14	0.00160388	0.00170796	0.347757	0.00124874	0.00170053	0.462796	0.0036881	0.003769	0.327871	0.000448219	0.00380664	0.906275	0.00322198	0.00379055	0.395376	0.0108228	0.00159391	1.29132e-11	-0.000819432	0.00160875	0.610529	0.00122412	0.00160173	0.444768	0.0772694	0.0320809	0.0160613	0.0158441	0.0325004	0.625928	0.0670346	0.0323591	0.0383702	0.0106257	0.0350639	0.761877	0.11785	0.0326198	0.000306693	0.166906	0.0325028	2.95793e-07	0.0305473	0.0541415
O14958	CASQ2	seq.19291.2	-9.66665e-05	0.00186033	0.958562	0.000854411	0.0017094	0.617222	0.000271609	0.00169682	0.872834	0.00358642	0.00386607	0.353639	-0.00403082	0.00380992	0.290131	0.000824808	0.00378152	0.82735	-0.00392825	0.00163396	0.0162575	0.00250487	0.00160995	0.119821	0.00546525	0.00159819	0.000633509	-0.0159012	0.0328912	0.628804	0.0841903	0.0325256	0.00967759	0.157723	0.0322885	1.07719e-06	-0.0361114	0.0359191	0.31479	0.0278301	0.0326365	0.393862	0.108354	0.0324407	0.000845475	-0.0862866	0.0578697
O14960	LECT2	seq.5970.61	0.00618688	0.00160858	0.000121903	-0.00282315	0.00170139	0.0971331	-0.00275176	0.00168054	0.101622	-0.00401535	0.00333558	0.228743	-0.00283381	0.0037919	0.454909	0.00321352	0.00374436	0.390819	0.0361158	0.00141176	1.65896e-133	-0.0073508	0.00160223	4.61992e-06	-0.00170804	0.00158235	0.280463	0.295784	0.0283926	4.4058e-25	0.142501	0.0323733	1.10256e-05	0.208293	0.0319718	8.20737e-11	0.123925	0.0313113	7.6986e-05	0.143801	0.0325637	1.03293e-05	0.210693	0.0323051	7.83257e-11	0.0441894	0.0497654
O14960	LECT2	seq.16763.11	0.00618688	0.00160858	0.000121903	0.00121075	0.00157294	0.441504	0.00121954	0.00158902	0.442843	-0.00401535	0.00333558	0.228743	0.00717053	0.00350534	0.0408627	0.00868779	0.00354132	0.0142005	0.0361158	0.00141176	1.65896e-133	-0.00753771	0.00148466	4.01324e-07	-0.000291752	0.00149953	0.845746	0.295784	0.0283926	4.4058e-25	0.565697	0.02993	2.78125e-76	0.524004	0.0302351	7.26908e-65	0.123925	0.0313113	7.6986e-05	0.439038	0.030239	1.49724e-46	0.42856	0.0305232	1.01907e-43	0.0441894	0.0497654
O14964	HGS	seq.13644.30	-0.00366905	0.00184001	0.0462175	-0.0290507	0.00161515	1.5658e-69	-0.0258782	0.00162979	4.72702e-55	0.00586344	0.00382254	0.125133	0.000924118	0.00355395	0.794858	0.00473398	0.00360299	0.188957	-0.00117836	0.00161573	0.465858	-0.0013197	0.00150155	0.379513	0.00169076	0.0015219	0.266658	-0.00159387	0.0325287	0.960923	-0.016005	0.0303365	0.59782	0.0587215	0.0307486	0.0562417	0.0626208	0.0358273	0.0805686	0.141763	0.0316031	7.47654e-06	0.197918	0.0316603	4.51078e-10	0.0615827	0.0559787
O14967	CLGN	seq.10600.24	-0.0041363	0.00184847	0.0252978	-0.00417276	0.00158387	0.00845877	-0.00399784	0.00158568	0.0117349	0.00177962	0.00383944	0.643024	-0.0033667	0.00352909	0.34015	-0.00169793	0.00353314	0.630847	0.00495062	0.00162343	0.00230781	0.00052259	0.00149122	0.726024	0.0044633	0.0014931	0.00281387	0.100831	0.0326802	0.00204725	0.0724474	0.0301297	0.0162405	0.0961133	0.0301664	0.00145349	-0.0654021	0.0357762	0.067613	0.013092	0.0302543	0.665233	0.0460621	0.0302751	0.128228	0.129382	0.0562209
O15013	ARHGEF10	seq.9061.3	-0.0106599	0.0018142	4.56296e-09	-0.00412852	0.0016696	0.0134498	-0.00314096	0.00166787	0.0597454	-0.000485388	0.00376424	0.897406	-0.00250724	0.0037209	0.500461	0.00187662	0.0037175	0.613723	0.00250659	0.00159123	0.115281	-0.0133589	0.00157241	2.76523e-17	-0.00144603	0.00157079	0.357328	-0.0365518	0.0320362	0.25396	0.105327	0.0317705	0.000924038	0.147542	0.0317373	3.44913e-06	0.0642508	0.0354388	0.0699081	0.289074	0.0321621	3.85105e-19	0.320512	0.032253	5.37358e-23	0.0982374	0.0554847
O15031	PLXNB2	seq.10855.55	-0.0040503	0.00174846	0.0205831	-0.000472607	0.00170464	0.781605	-0.000690969	0.00170386	0.685109	0.0106174	0.00362874	0.00345447	-0.00754006	0.00379687	0.0471191	-0.00552189	0.00379546	0.145787	0.0236968	0.00153666	4.06192e-52	0.00624829	0.00160468	0.000100349	0.00765516	0.00160417	1.89102e-06	0.129175	0.0308872	2.95152e-05	0.0442573	0.0324166	0.172249	0.0807677	0.0324066	0.0127327	-0.0568747	0.0339716	0.0941746	-0.0154692	0.032753	0.63674	0.0218499	0.0326805	0.503795	0.0701537	0.0516536
O15031	PLXNB2	seq.9216.100	-0.0040503	0.00174846	0.0205831	-0.00573919	0.00163027	0.000435873	-0.00477599	0.00159081	0.00269713	0.0106174	0.00362874	0.00345447	0.00623478	0.00363183	0.0861133	0.00963137	0.00354394	0.00660295	0.0236968	0.00153666	4.06192e-52	0.0172711	0.00153428	6.00568e-29	0.025302	0.00149816	8.45608e-62	0.129175	0.0308872	2.95152e-05	0.0452224	0.0309935	0.14462	0.102783	0.0302558	0.000687777	-0.0568747	0.0339716	0.0941746	-0.227034	0.0315886	7.89298e-13	-0.116205	0.0307282	0.000158105	0.0701537	0.0516536
O15116	LSM1	seq.17795.176	0.00066155	0.00185982	0.72208	-0.00286216	0.00170225	0.0927653	-0.00303113	0.00169167	0.0732439	-0.000122674	0.00386446	0.974678	-0.00174715	0.00379145	0.644958	0.00174735	0.00376904	0.642956	0.000265141	0.0016328	0.871012	-0.00357696	0.00160225	0.0256417	-0.000876434	0.00159274	0.582166	0.0139977	0.0328709	0.670248	0.23306	0.0323739	7.25058e-13	0.278688	0.0321816	6.8259e-18	0.00890492	0.0359353	0.804299	0.0298977	0.0325391	0.358245	0.0910574	0.0324352	0.0050199	-0.0788537	0.0571319
O15123	ANGPT2	seq.2602.2	0.00117936	0.0017708	0.505447	0.00335754	0.00162036	0.0383219	0.00272835	0.00159616	0.0874715	0.00637196	0.00367768	0.0832453	-0.000562575	0.00361147	0.876219	0.00434977	0.00355625	0.221353	0.0195049	0.00155826	2.87031e-35	0.0216389	0.00152996	2.55698e-44	0.0246518	0.00150681	3.16685e-58	0.294324	0.0313029	8.86086e-21	0.262643	0.0308315	2.2791e-17	0.346876	0.0303651	9.51487e-30	-0.0657178	0.0343165	0.0555591	-0.0934198	0.031167	0.00274025	0.000973483	0.0304966	0.974537	0.407429	0.051089
O15123	ANGPT2	seq.13660.76	0.00117936	0.0017708	0.505447	0.00210402	0.00164094	0.199847	0.00149733	0.00162241	0.356114	0.00637196	0.00367768	0.0832453	-0.000517673	0.00365746	0.887452	0.00455262	0.00361493	0.207963	0.0195049	0.00155826	2.87031e-35	0.0200206	0.00154809	1.7442e-37	0.0232783	0.00153036	8.54621e-51	0.294324	0.0313029	8.86086e-21	0.0958451	0.031224	0.00215832	0.187644	0.0308662	1.32401e-09	-0.0657178	0.0343165	0.0555591	-0.171695	0.0315428	5.5561e-08	-0.0730657	0.0310218	0.0185571	0.407429	0.051089
O15182	CETN3	seq.17410.5	-0.00617529	0.00184784	0.000839992	-0.000656685	0.00172104	0.702807	-0.00107766	0.00170501	0.527389	0.00954609	0.00383455	0.0128341	-0.00479849	0.00383534	0.210964	0.000566338	0.00379934	0.881512	0.0048964	0.00162116	0.0025417	0.00193643	0.00162093	0.232301	0.00502064	0.0016056	0.00177941	0.085248	0.032639	0.0090403	0.0712415	0.0327484	0.0296593	0.146803	0.0324397	6.20889e-06	-0.00964314	0.0358387	0.787889	-0.0197525	0.0328559	0.547752	0.0705997	0.0325785	0.0302907	0.00935294	0.0547635
O15197	EPHB6	seq.9261.14	0.006222	0.00176122	0.000416029	0.00949357	0.00164724	8.88933e-09	0.00915894	0.00162982	2.04879e-08	0.0142944	0.00365986	9.55495e-05	-0.000171731	0.00367017	0.962682	0.0059336	0.00363085	0.102294	0.0197033	0.00155517	4.48677e-36	0.014133	0.00155857	1.88513e-19	0.0190803	0.00154226	1.65606e-34	0.0491933	0.0311382	0.114226	0.00254229	0.0313368	0.935344	0.115902	0.0309914	0.000186825	-0.145462	0.0345077	2.55071e-05	-0.26636	0.0316644	5.59599e-17	-0.161195	0.0314488	3.10969e-07	0.0954399	0.0528107
O15197	EPHB6	seq.5078.82	0.006222	0.00176122	0.000416029	0.00793292	0.00163398	1.25158e-06	0.00726492	0.00158663	4.82271e-06	0.0142944	0.00365986	9.55495e-05	0.00661921	0.00364261	0.0692701	0.0104609	0.00353822	0.00312977	0.0197033	0.00155517	4.48677e-36	0.0129422	0.00155646	1.25453e-16	0.0226992	0.00150497	5.38517e-50	0.0491933	0.0311382	0.114226	0.0472888	0.0310752	0.128152	0.112569	0.0301698	0.000193332	-0.145462	0.0345077	2.55071e-05	-0.292057	0.0315699	3.57551e-20	-0.159532	0.0308642	2.47422e-07	0.0954399	0.0528107
O15232	MATN3	seq.19361.78	-0.00643225	0.00174958	0.000239701	-0.002235	0.00157765	0.15666	-0.00313266	0.0015767	0.04701	0.00795332	0.00363257	0.0286236	-4.03121e-05	0.00351507	0.99085	0.00634991	0.00351353	0.0707973	0.0142194	0.00155043	7.41323e-20	0.00958107	0.00150534	2.18483e-10	0.0150135	0.00150848	4.63215e-23	-0.276446	0.0309193	5.85782e-19	-0.54284	0.0300113	2.88261e-70	-0.469414	0.0300006	1.47852e-53	-0.314693	0.0342617	6.53701e-20	-0.348242	0.0304252	7.39954e-30	-0.256983	0.030493	4.90825e-17	0.0929288	0.0541547
O15232	MATN3	seq.3208.2	-0.00643225	0.00174958	0.000239701	-0.000488378	0.00168923	0.772511	-0.000898715	0.00167665	0.591976	0.00795332	0.00363257	0.0286236	-0.00296053	0.00376544	0.431777	0.00220174	0.0037356	0.555632	0.0142194	0.00155043	7.41323e-20	-0.00495295	0.00159068	0.00186086	-0.000643791	0.0015786	0.683425	-0.276446	0.0309193	5.85782e-19	0.160026	0.0321391	6.66434e-07	0.21247	0.0318952	3.09241e-11	-0.314693	0.0342617	6.53701e-20	0.108647	0.0323684	0.000796721	0.172635	0.032113	8.07079e-08	0.0929288	0.0541547
O15263	DEFB4A_DEFB4B	seq.13397.88	0.0137348	0.00176872	1.03437e-14	0.0169913	0.00162353	2.69546e-25	0.0165186	0.00162013	4.15954e-24	-0.0193646	0.00366599	1.34645e-07	-0.0138294	0.00360998	0.000129712	-0.0118602	0.00360127	0.000998962	0.00763198	0.00154962	8.78533e-07	0.00714225	0.00152521	2.92698e-06	0.00828882	0.00152168	5.4367e-08	-0.155971	0.0311938	5.98502e-07	-0.273299	0.0308172	1.11185e-18	-0.236525	0.0307459	1.81297e-14	0.26251	0.0343601	2.71978e-14	0.235583	0.0312122	5.48582e-14	0.264469	0.0311767	3.08198e-17	0.0272595	0.0510785
O15264	MAPK13	seq.5006.71	0.0028929	0.0018529	0.11854	0.000689206	0.00171936	0.688552	0.000145693	0.00171158	0.932169	-0.0033332	0.00384853	0.38649	-0.00363511	0.00383096	0.342742	0.00098169	0.0038129	0.796833	0.00468765	0.00162716	0.00398739	0.000182738	0.00161926	0.910153	0.00323926	0.0016116	0.0445047	0.0213278	0.0327587	0.515049	0.003272	0.0327103	0.920326	0.0815262	0.0325567	0.0123161	0.0434683	0.0357889	0.224601	0.0487607	0.032892	0.138302	0.123432	0.0328166	0.000171554	0.0699883	0.0583987
O15269	SPTLC1	seq.7886.26	0.00292943	0.00185226	0.113836	-0.00310791	0.00171538	0.0700957	-0.00330524	0.00170236	0.0522626	0.0065781	0.00384713	0.0873701	0.00533285	0.00382359	0.16318	0.0083438	0.00379519	0.0279711	0.000294997	0.00162808	0.856226	-0.00242632	0.00161562	0.133234	0.000102747	0.00160331	0.948907	0.0941661	0.0327463	0.00405427	-0.00877546	0.0326417	0.788066	0.0529329	0.0323933	0.102326	-0.0873082	0.0357703	0.0146992	0.136845	0.0328652	3.19755e-05	0.191431	0.0326902	5.13793e-09	0.000992443	0.0482599
O15294	OGT	seq.21733.11	-0.000108443	0.00182321	0.952574	0.00167541	0.00172529	0.331565	0.00130265	0.00171963	0.448783	0.000217461	0.0037873	0.954215	0.00149736	0.00384651	0.697092	0.00422848	0.00383453	0.270211	-0.00238971	0.00160098	0.135608	-0.000505706	0.00162507	0.755673	0.00153457	0.00161968	0.343466	0.0254579	0.0322314	0.429664	0.0748407	0.0328302	0.0226837	0.12367	0.0327214	0.000159516	0.0120024	0.0352015	0.733149	0.0397382	0.0329701	0.228169	0.0906144	0.0328616	0.00585265	-0.105925	0.0545781
O15305	PMM2	seq.17794.6	-0.00726685	0.00183795	7.82967e-05	-0.0317911	0.00157157	1.40282e-86	-0.0300855	0.00158391	5.43689e-77	0.00870638	0.00381753	0.0226243	-0.000785377	0.00345468	0.820174	0.00183546	0.00349101	0.599079	-0.00612179	0.00161398	0.000151114	-0.00295699	0.00145947	0.0428256	-0.000906609	0.00147514	0.538861	0.0726204	0.0324945	0.025484	0.128531	0.0294856	1.33975e-05	0.168137	0.0298025	1.8043e-08	-0.0560024	0.0355872	0.115646	0.0974765	0.0313343	0.00187899	0.139702	0.0313717	8.7009e-06	0.103193	0.0534609
O15335	CHAD	seq.13460.4	0.00307924	0.00179324	0.086034	0.00446769	0.00165273	0.00689706	0.00463336	0.00164721	0.004935	-0.000578198	0.0037237	0.876612	-0.000798421	0.00368278	0.828377	0.00177439	0.00366988	0.628767	0.0101506	0.00158198	1.56364e-10	0.00444038	0.00156174	0.00448942	0.0106823	0.00155739	8.03226e-12	0.245097	0.0316936	1.32693e-14	0.215018	0.0314433	9.2741e-12	0.253331	0.0313353	8.26674e-16	-0.311722	0.0348915	6.21886e-19	-0.382837	0.0317928	8.20183e-33	-0.328775	0.031739	8.02511e-25	0.179644	0.0495883
O15354	GPR37	seq.21495.134	0.00779249	0.00174217	7.93915e-06	0.0107803	0.00159782	1.73456e-11	0.00967522	0.00158997	1.27665e-09	-0.00805617	0.00361759	0.0260081	0.00320459	0.00355982	0.368063	0.00718977	0.00354185	0.0424298	0.0216584	0.00152901	1.90842e-44	0.0229387	0.00150447	5.08907e-51	0.0246051	0.00149673	9.38339e-59	-0.216898	0.0307842	2.17328e-12	-0.307459	0.0303959	9.32028e-24	-0.211819	0.0302394	2.90493e-12	0.00935086	0.0338961	0.782664	-0.131445	0.0306039	1.78927e-05	-0.0451619	0.0305324	0.139181	0.128796	0.0517965
O15382	BCAT2	seq.19365.11	-0.00409807	0.00184969	0.0267806	-0.000701442	0.00169396	0.678836	-0.00124683	0.00169475	0.461956	0.000996531	0.00384172	0.795342	0.00183054	0.00377469	0.627738	0.00716526	0.00377705	0.0578957	-0.00571706	0.00162426	0.000436848	-0.00148322	0.00159515	0.352517	0.0026601	0.00159608	0.0956662	0.123487	0.0327009	0.000161585	-0.108654	0.0322304	0.000755814	0.00413748	0.0322492	0.89792	-0.0243806	0.035751	0.495307	-0.0162308	0.0324496	0.616972	0.0889704	0.0324804	0.00618704	0.0326799	0.051428
O15389	SIGLEC5	seq.9275.2	0.00198029	0.00183731	0.28118	0.000568296	0.00172043	0.741175	0.000596172	0.00172048	0.728975	0.00332989	0.00381633	0.38297	0.00309358	0.00383409	0.419795	0.00349069	0.0038342	0.362663	0.00320108	0.00161345	0.0473269	0.000187958	0.00162028	0.907656	0.00116341	0.00162033	0.472798	0.0171534	0.032484	0.597491	0.0140402	0.0327379	0.668043	0.0201285	0.0327389	0.538709	-0.0263525	0.0355231	0.458229	-0.00671653	0.0328901	0.838199	0.00148421	0.0328839	0.964002	0.0485276	0.0549131
O15389	SIGLEC5	seq.23030.4	0.00198029	0.00183731	0.28118	0.000540939	0.00171991	0.753147	0.000466443	0.00172025	0.786291	0.00332989	0.00381633	0.38297	0.00307721	0.00383294	0.42212	0.00374284	0.00383368	0.328975	0.00320108	0.00161345	0.0473269	0.00095847	0.0016198	0.554072	0.00144166	0.00162011	0.373601	0.0171534	0.032484	0.597491	0.0123885	0.0327281	0.705058	0.0247404	0.0327344	0.44982	-0.0263525	0.0355231	0.458229	-0.0164839	0.0328866	0.616233	-0.0039428	0.0328866	0.904576	0.0485276	0.0549131
O15389	SIGLEC5	seq.16792.4	0.00198029	0.00183731	0.28118	0.000565202	0.0017208	0.742587	0.000600869	0.00172076	0.726967	0.00332989	0.00381633	0.38297	0.00311265	0.0038349	0.417035	0.00362402	0.00383483	0.344704	0.00320108	0.00161345	0.0473269	0.000203821	0.00162062	0.899923	0.00146561	0.00162059	0.365857	0.0171534	0.032484	0.597491	0.0165175	0.0327449	0.613988	0.0243803	0.0327442	0.456577	-0.0263525	0.0355231	0.458229	-0.0140767	0.0328953	0.668731	-0.00344499	0.0328868	0.916577	0.0485276	0.0549131
O15394	NCAM2	seq.6507.16	-0.00337019	0.00182008	0.0641493	0.000357991	0.00164899	0.828144	-0.000393154	0.00166659	0.813521	0.0154469	0.00378012	4.47088e-05	0.00138821	0.0036751	0.705649	0.00847165	0.00371404	0.0226038	0.00287265	0.00159895	0.0724792	0.00010813	0.00155359	0.944516	0.00517919	0.00157031	0.00098188	0.0651979	0.0321765	0.0428064	-0.00891671	0.0313775	0.776291	0.119811	0.0317126	0.000160453	-0.337261	0.035401	2.76461e-21	-0.37348	0.031952	4.79416e-31	-0.269715	0.0322471	8.35257e-17	0.133858	0.0546372
O15400	STX7	seq.8274.64	0.0386576	0.00167015	3.98808e-111	0.00686508	0.00170841	5.97074e-05	0.00589247	0.0016975	0.000523663	0.0199106	0.00342768	6.79936e-09	0.00670201	0.00380756	0.0784553	0.010809	0.00378365	0.00430272	-0.00647135	0.00144884	8.17487e-06	0.00791984	0.0016091	8.92752e-07	0.0106913	0.00159866	2.59173e-11	-0.386207	0.029159	3.39829e-39	-0.0975565	0.0325087	0.00270868	-0.00643005	0.0322978	0.842206	0.0715121	0.0331904	0.0312547	-0.129196	0.0326651	7.78511e-05	-0.0347327	0.0325439	0.285923	-0.00338849	0.0493689
O15444	CCL25	seq.2705.5	0.00311889	0.00166208	0.0606611	-0.00054811	0.00167105	0.742927	-0.00102011	0.00166152	0.539275	-0.0082062	0.00345162	0.017479	-0.016214	0.00372034	1.34527e-05	-0.0101361	0.00370063	0.00619072	0.0321824	0.00145962	1.37177e-101	-0.00228564	0.00157228	0.146108	0.00129803	0.00156417	0.406673	-0.0879921	0.0293798	0.00276192	0.072204	0.0317598	0.0230543	0.152403	0.0315977	1.46678e-06	-0.287035	0.0326761	2.32096e-18	0.0706904	0.032338	0.0288762	0.152257	0.0322891	2.49685e-06	0.16549	0.0487796
O15444	CCL25	seq.14068.29	0.00311889	0.00166208	0.0606611	0.00176768	0.00167803	0.292213	0.0011978	0.00167368	0.47424	-0.0082062	0.00345162	0.017479	-0.0205416	0.00373882	4.17843e-08	-0.0150634	0.00372979	5.47951e-05	0.0321824	0.00145962	1.37177e-101	-0.00309301	0.00158001	0.05035	-3.40964e-05	0.00157616	0.982742	-0.0879921	0.0293798	0.00276192	0.0257252	0.0319242	0.420396	0.0957787	0.0318466	0.00265096	-0.287035	0.0326761	2.32096e-18	0.0503094	0.0324393	0.121013	0.119479	0.0324594	0.00023559	0.16549	0.0487796
O15455	TLR3	seq.16918.198	-0.000889462	0.00183468	0.627841	-0.000325224	0.00170098	0.848381	-0.000829922	0.00169865	0.625168	0.00766325	0.00381087	0.044406	-0.000754926	0.00379105	0.842168	0.00385582	0.00378626	0.308565	0.00453404	0.00161552	0.00503244	0.00175508	0.00160265	0.273536	0.00505293	0.00160013	0.0016017	0.13437	0.032437	3.50891e-05	0.0475186	0.0323654	0.142134	0.131766	0.0323157	4.64442e-05	-0.0938201	0.0356329	0.00849798	-0.125734	0.032549	0.000113874	-0.0368636	0.0324327	0.255767	-0.062723	0.0545443
O15467	CCL16	seq.4913.78	0.0044612	0.00177928	0.0122062	0.00287508	0.00166393	0.0840899	0.00285854	0.00164284	0.0819382	0.0013984	0.00369524	0.70513	0.00350595	0.00370759	0.344405	0.00532208	0.00366107	0.146112	0.0166891	0.00156344	3.08928e-26	0.0134818	0.00156695	1.10367e-17	0.0176306	0.00154733	1.31733e-29	-0.281196	0.0314538	5.90564e-19	-0.35436	0.0316569	1.19913e-28	-0.304014	0.0312578	4.17433e-22	0.151442	0.0345355	1.18994e-05	0.0551777	0.0318622	0.0833957	0.0932461	0.0315045	0.00309736	0.2043	0.0543955
O15496	PLA2G10	seq.2949.6	-0.00242639	0.00161375	0.132774	-0.00164072	0.00170831	0.336897	-0.0020067	0.00168672	0.234235	-0.0737891	0.00335872	6.46017e-101	-0.00872916	0.00380698	0.0219053	-0.000551329	0.00375891	0.883398	0.0154503	0.00141776	2.92711e-27	-0.000764408	0.00160881	0.634715	0.00400574	0.00158819	0.0117021	0.0175718	0.028527	0.537949	0.100092	0.0325063	0.00209043	0.197058	0.0320896	9.03525e-10	-0.385981	0.0317889	2.52562e-33	-0.0250334	0.0326975	0.443957	0.0996744	0.032292	0.00203847	0.0108973	0.0487659
O43155	FLRT2	seq.13122.19	0.00468111	0.00174895	0.00747039	0.00692806	0.0016041	1.60694e-05	0.00633112	0.00157243	5.77374e-05	0.0016017	0.00363279	0.659309	-0.00770147	0.00357499	0.0312811	-0.00038796	0.00350512	0.911873	0.0176232	0.00153942	7.24117e-30	0.022843	0.00151505	5.8254e-50	0.0291658	0.0014853	6.47246e-82	0.417706	0.0309219	1.14712e-40	0.101339	0.0305233	0.000908398	0.245627	0.0299112	2.9367e-16	-0.314842	0.033973	3.07918e-20	-0.404038	0.0308696	2.45713e-38	-0.275869	0.030157	9.16606e-20	-0.004509	0.0550273
O43184	ADAM12	seq.4420.7	0.00297986	0.00180057	0.0980157	-0.00051256	0.00172206	0.765992	-0.00107619	0.00170439	0.527803	0.00372655	0.00373917	0.319009	0.00619977	0.00383649	0.106175	0.0110496	0.00379679	0.00363214	0.0130418	0.00158272	2.32836e-16	-0.00537635	0.00162128	0.000921213	-0.000597307	0.00160419	0.709659	0.257772	0.031824	7.29869e-16	0.0639986	0.0327576	0.050808	0.160386	0.0324123	7.8041e-07	0.00750914	0.034845	0.829388	0.059152	0.0329274	0.072503	0.157636	0.0326251	1.40582e-06	0.150694	0.0504166
O43240	KLK10	seq.6227.1	0.00842524	0.00178577	2.46596e-06	0.00976648	0.00165453	3.87906e-09	0.00955603	0.00166647	1.05408e-08	0.00778227	0.00370735	0.0358683	0.00240715	0.0036858	0.513739	0.0078012	0.00370887	0.0354961	0.0146961	0.00156673	1.09022e-20	0.00146537	0.00155812	0.347035	0.0053668	0.0015685	0.000628978	-0.155088	0.0315401	9.14475e-07	-0.258141	0.0314567	3.07502e-16	-0.169936	0.0316638	8.48054e-08	-0.289594	0.0345752	7.57293e-17	-0.40933	0.031745	2.79809e-37	-0.325615	0.0319655	4.56672e-24	0.318815	0.0520844
O43278	SPINT1	seq.2828.82	0.000438056	0.00177194	0.804752	-0.00188857	0.00165904	0.255046	-0.00253746	0.00167704	0.130346	0.0148701	0.00368021	5.43594e-05	-0.00321982	0.00369833	0.384018	0.002924	0.0037356	0.433828	0.0110266	0.00155594	1.62357e-12	-0.0115058	0.00156513	2.38131e-13	-0.00690579	0.00158145	1.29413e-05	-0.132185	0.0313261	2.50282e-05	-0.238965	0.0315625	4.59696e-14	-0.122282	0.0318933	0.000128037	-0.35767	0.0348921	2.39344e-24	-0.0254377	0.0317984	0.423779	0.0894862	0.0320703	0.00529143	0.280516	0.0552332
O43291	SPINT2	seq.2843.13	-0.00356991	0.00173396	0.0395782	-0.00497626	0.00168937	0.00324216	-0.00504958	0.00164417	0.00214683	-0.000683053	0.0035916	0.849177	0.0116088	0.00375944	0.00202993	0.0169552	0.00366527	3.85134e-06	0.0260169	0.00151936	2.02386e-63	0.0123306	0.00158809	1.04259e-14	0.0156545	0.00154739	9.17389e-24	-0.135378	0.0305677	9.73858e-06	-0.0378136	0.0320853	0.238657	0.0971512	0.0312633	0.00190033	0.0608987	0.0335075	0.0692229	0.157603	0.0322863	1.09569e-06	0.266695	0.0316072	4.50665e-17	0.173904	0.0524933
O43320	FGF16	seq.13725.3	0.000920604	0.00182881	0.614719	-0.00510047	0.00171631	0.00297923	-0.00460566	0.00169058	0.00647258	0.00965522	0.00379855	0.0110664	-0.00653429	0.00382656	0.0877879	0.00079829	0.00376768	0.832213	0.00191222	0.00160611	0.233888	0.000960374	0.00161632	0.552431	0.00499595	0.00159215	0.00171468	0.0389888	0.0323314	0.227925	0.0991487	0.0326577	0.00241336	0.185494	0.0321695	8.74504e-09	0.0202559	0.0353467	0.566634	0.0789227	0.0327627	0.016046	0.171352	0.0323472	1.2408e-07	0.0369653	0.0561158
O43320	FGF16	seq.4393.3	0.000920604	0.00182881	0.614719	-0.0036521	0.00167453	0.029246	-0.00365559	0.00166972	0.0286313	0.00965522	0.00379855	0.0110664	0.00495998	0.00373208	0.183922	0.0088845	0.00372352	0.0170784	0.00191222	0.00160611	0.233888	-0.00176034	0.00157642	0.264207	0.00183595	0.00157236	0.243024	0.0389888	0.0323314	0.227925	-0.141239	0.0318516	9.49418e-06	-0.0358741	0.0317697	0.258886	0.0202559	0.0353467	0.566634	-0.026067	0.0323861	0.420938	0.0644002	0.0323045	0.046273	0.0369653	0.0561158
O43396	TXNL1	seq.21475.137	-0.00388037	0.00184217	0.0352321	0.00135493	0.00170294	0.426287	0.000929395	0.00169948	0.584498	-0.00721657	0.00382455	0.0592474	-0.00128498	0.00379633	0.73502	0.00205961	0.003789	0.586764	0.000241921	0.0016171	0.881087	0.00292721	0.00160314	0.0679386	0.00518384	0.00159957	0.00120216	0.0252735	0.0325516	0.437552	-0.114437	0.0323914	0.000415743	-0.0484859	0.0323194	0.133641	-0.0445236	0.0356168	0.211348	0.0274542	0.0327262	0.401573	0.088055	0.0326799	0.00708046	-0.0969219	0.0553856
O43399	TPD52L2	seq.23265.15	-0.0167875	0.00174861	1.3811e-21	-0.0157336	0.00160553	2.05578e-22	-0.014827	0.00160689	4.45704e-20	0.00292503	0.0036229	0.419502	0.00469286	0.00356204	0.187761	0.00689614	0.00356935	0.0534271	0.00333757	0.00153162	0.0293831	0.00122066	0.00150533	0.417478	0.00298394	0.00150835	0.0479674	0.0652955	0.0308358	0.0342789	0.0305122	0.0304149	0.315827	0.075622	0.0304759	0.0131301	0.260118	0.0352228	1.85691e-13	0.2367	0.0323429	3.03341e-13	0.266865	0.0322308	1.67871e-16	0.112037	0.0527062
O43405	COCH	seq.7227.75	0.00925628	0.00169594	5.11955e-08	-0.0030338	0.0016105	0.0596724	-0.00316446	0.00159686	0.0475863	0.0105683	0.00352114	0.00270456	0.000648265	0.0035809	0.85635	0.00310446	0.0035529	0.382291	0.022556	0.00148871	2.01448e-50	0.0116128	0.00151317	2.08883e-14	0.0128566	0.00150118	1.54611e-17	-0.18909	0.0299703	3.11948e-10	0.0192452	0.0305735	0.529076	0.0644172	0.0303313	0.033751	0.259751	0.0333136	8.07603e-15	0.380291	0.0316915	1.337e-32	0.408698	0.0314186	6.7515e-38	0.122307	0.0488948
O43423	ANP32C	seq.22398.5	0.00238993	0.00185376	0.197395	0.000565999	0.00172578	0.742954	0.000278234	0.00172481	0.871855	0.000154209	0.00385097	0.96806	0.00473045	0.00384594	0.218777	0.007234	0.0038437	0.0599057	-0.000813462	0.00162791	0.617317	-0.00481511	0.00162538	0.0030706	-0.00293059	0.00162438	0.0712894	0.0523636	0.0327749	0.110197	0.0156504	0.0328391	0.63369	0.0626362	0.032819	0.0563962	-0.0225123	0.0357724	0.529177	-0.0399777	0.0329513	0.225114	0.00814955	0.0329683	0.804771	-0.0601653	0.0554575
O43432	EIF4G3	seq.13991.47	-0.00702002	0.00183783	0.000135687	0.00181225	0.00171842	0.291674	0.00144592	0.00171829	0.400126	0.00290847	0.00381535	0.445922	0.00201264	0.00382938	0.599212	0.00461054	0.00382931	0.228659	-0.000698166	0.00161291	0.665139	-0.00526063	0.00161962	0.00117183	-0.0031226	0.0016195	0.0539121	0.0717816	0.0324726	0.0271267	-0.0232467	0.0326977	0.477153	0.0271879	0.0326968	0.405734	0.0663566	0.0357186	0.0632786	0.0209175	0.0328053	0.523756	0.0703845	0.0328105	0.0320004	0.0855527	0.0570085
O43464	HTRA2	seq.3317.33	-0.00406839	0.00180152	0.023982	-0.00166752	0.00162914	0.306107	-0.00219674	0.00165251	0.183815	0.00934976	0.00373968	0.0124551	0.00786495	0.00362767	0.0302161	0.0131289	0.00368189	0.00036712	-0.00333697	0.00158192	0.0349701	0.00235754	0.00153344	0.124271	0.00641487	0.00155617	3.83114e-05	-0.314236	0.0318311	1.01899e-22	-0.44319	0.0309751	2.73653e-45	-0.303392	0.0314362	8.54727e-22	-0.232955	0.0351608	3.93828e-11	-0.262706	0.0314969	1.01408e-16	-0.134331	0.0319556	2.68538e-05	0.201569	0.0564496
O43474	KLF4	seq.17850.42	0.00479338	0.00181044	0.00813849	0.00256828	0.00172682	0.13702	0.00179229	0.00171451	0.295921	0.0169331	0.00375758	6.78923e-06	0.000248294	0.00384914	0.94857	0.00460018	0.00382075	0.228664	0.0116832	0.00158899	2.35913e-13	-0.001879	0.00162653	0.24807	0.00150958	0.00161478	0.34992	-0.0133166	0.0319815	0.677152	0.100077	0.0328593	0.00233761	0.170037	0.0326232	1.96429e-07	-0.0174578	0.0351829	0.619781	0.00194901	0.0329699	0.952864	0.0840585	0.0327978	0.0104168	0.0930743	0.0560399
O43508	TNFSF12	seq.5939.42	-0.00612219	0.00177254	0.000558449	-0.00105915	0.00166891	0.525705	-0.00168491	0.00165494	0.308691	0.015665	0.00367844	2.10595e-05	0.0103861	0.00371907	0.00525318	0.0159302	0.00368886	1.61054e-05	0.00869121	0.00155514	2.44546e-08	0.000606795	0.00157174	0.699468	0.00525167	0.00155866	0.000760803	0.318199	0.0313104	5.79487e-24	0.179779	0.0317557	1.61131e-08	0.283691	0.0314914	3.20963e-19	0.296385	0.0348308	2.46593e-17	0.21118	0.032435	8.42656e-11	0.313953	0.0319715	1.68939e-22	-0.152079	0.0531949
O43524	FOXO3	seq.11540.37	-0.00426157	0.00185665	0.0217693	-0.00418144	0.00170931	0.0144784	-0.00411387	0.00169932	0.015528	0.00346347	0.00385577	0.369104	0.00211802	0.00380903	0.578208	0.0057157	0.00378645	0.131249	-0.000322442	0.00163019	0.843216	-0.00532971	0.00160972	0.000938267	-0.00190536	0.00160011	0.233819	-0.000276924	0.03282	0.993268	0.019106	0.0325239	0.556939	0.0881627	0.0323301	0.00642107	0.0340997	0.0359082	0.342357	-0.0303044	0.0327358	0.354646	0.0456306	0.0326602	0.162454	0.0249979	0.0539511
O43557	TNFSF14	seq.5355.69	0.0063343	0.00178763	0.000399652	0.000936174	0.00172207	0.586727	0.000314731	0.00170203	0.853305	0.00667622	0.00371162	0.0721386	0.0130355	0.00383876	0.000691293	0.0162218	0.00379493	1.96083e-05	0.00850435	0.00156927	6.34807e-08	0.00268027	0.00162238	0.0986037	0.00574749	0.00160334	0.000341613	0.16306	0.0315934	2.57671e-07	0.0357466	0.0327692	0.275402	0.117798	0.0323862	0.000279121	0.0768836	0.0352773	0.0293615	0.00374057	0.0329736	0.909687	0.0905879	0.0326725	0.00558752	0.114865	0.0555733
O43557	TNFSF14	seq.5988.49	0.0063343	0.00178763	0.000399652	-0.00254828	0.00167925	0.12922	-0.00254007	0.0016701	0.128364	0.00667622	0.00371162	0.0721386	-0.00683127	0.00374369	0.0681167	-0.000921942	0.00372089	0.804322	0.00850435	0.00156927	6.34807e-08	-0.00843779	0.00158106	1.0002e-07	-0.00345036	0.00157222	0.0282529	0.16306	0.0315934	2.57671e-07	0.12629	0.0319455	7.84587e-05	0.184889	0.0317669	6.35513e-09	0.0768836	0.0352773	0.0293615	0.133838	0.0321858	3.27563e-05	0.192107	0.0321082	2.38723e-09	0.114865	0.0555733
O43561	LAT	seq.10551.7	-0.0139675	0.00170993	4.18372e-16	0.000401459	0.00172408	0.815887	0.000239571	0.00172282	0.889412	-0.00414682	0.00353443	0.240762	0.00135228	0.00384222	0.724893	0.0027804	0.00383935	0.468997	0.00470951	0.00149405	0.00163295	-0.00134511	0.0016237	0.407484	-0.000297239	0.00162249	0.854651	-0.0128431	0.0300801	0.669429	0.0196111	0.0328073	0.55003	0.0461082	0.0327828	0.159664	0.570576	0.0341086	1.04209e-60	-0.01532	0.0329129	0.64162	0.0117335	0.0328932	0.721325	0.135286	0.0518192
O43570	CA12	seq.19347.37	-0.00692473	0.00181285	0.000135649	-0.000618095	0.00160936	0.700953	-0.00128964	0.0015954	0.418939	0.00910706	0.00376134	0.0155138	-0.000358746	0.0035872	0.920344	0.00615081	0.00355759	0.0839019	0.0144288	0.00159324	2.09374e-19	0.00165464	0.00151627	0.27523	0.00622183	0.00150301	3.55334e-05	-0.0793137	0.0320166	0.0132815	-0.0209006	0.030624	0.49497	0.100888	0.0303571	0.000897642	-0.107333	0.0350982	0.0022428	-0.00839178	0.0308718	0.78577	0.114127	0.0305335	0.000188341	0.134684	0.0577668
O43583	DENR	seq.19287.59	-0.0021254	0.00183929	0.247937	-0.00650033	0.00169563	0.000128299	-0.0057687	0.0016838	0.000618916	0.00342236	0.00382041	0.37041	0.00698518	0.0037817	0.0648085	0.0106387	0.0037566	0.00464965	0.000731563	0.00161483	0.650554	-0.00374492	0.00159674	0.0190592	0.000658183	0.00158577	0.678125	0.0440889	0.0325093	0.175117	-0.029664	0.0322624	0.357912	0.0697128	0.0320409	0.0296344	0.0169366	0.0355812	0.634102	0.0392031	0.0325078	0.227906	0.126202	0.0323193	9.58881e-05	0.00837117	0.0528105
O43598	DNPH1	seq.17785.11	0.00190071	0.00175301	0.278319	-0.00198556	0.00169704	0.242067	-0.00206346	0.00168549	0.220931	0.0120465	0.00364247	0.000950791	0.0106973	0.00378113	0.00469168	0.0130833	0.00375642	0.000501444	0.000449899	0.00153989	0.770177	-0.00534437	0.00159863	0.000836345	-0.000518275	0.00158775	0.744123	-0.262514	0.030992	3.42791e-17	-0.0448504	0.0322857	0.16486	0.0568052	0.0320725	0.0766144	0.0496052	0.0350628	0.15722	0.0734102	0.0326679	0.0246853	0.148416	0.0324955	5.09402e-06	0.0333308	0.0536477
O43639	NCK2	seq.13615.60	-0.0159818	0.0017823	4.64918e-19	-0.0200956	0.00153149	1.62456e-38	-0.0190725	0.00153881	1.26183e-34	-0.00408334	0.00369034	0.268581	0.000631267	0.00338799	0.8522	0.00286262	0.00340973	0.401216	0.000656457	0.00156003	0.673926	0.0028953	0.00143178	0.043228	0.00435888	0.0014409	0.00250166	0.0740001	0.0314086	0.01852	0.107506	0.0289286	0.000205049	0.142778	0.0291128	9.76162e-07	0.274109	0.0354614	1.36305e-14	0.352248	0.0319059	6.34128e-28	0.372574	0.0317558	2.91497e-31	0.0992743	0.0550927
O43663	PRC1	seq.15310.61	0.00169266	0.00185835	0.362437	-0.00294452	0.00170674	0.0845648	-0.00276777	0.00168302	0.10015	-0.00541303	0.00385889	0.160774	0.00522963	0.00380338	0.169213	0.00977482	0.00375143	0.00920584	0.000613056	0.00163147	0.707109	-0.00660468	0.00160771	4.07117e-05	-0.00030257	0.00158522	0.848638	0.0224186	0.0328456	0.494935	0.155799	0.0324752	1.66738e-06	0.223011	0.0320256	3.88189e-12	-0.0438724	0.0358745	0.221425	0.105924	0.0326006	0.00116744	0.189143	0.032306	5.17328e-09	0.0167525	0.0536852
O43663	PRC1	seq.11591.43	0.00169266	0.00185835	0.362437	-0.000783585	0.00172473	0.649622	-0.0012333	0.00171237	0.471425	-0.00541303	0.00385889	0.160774	0.00294419	0.00384446	0.443826	0.00739873	0.00381785	0.0527041	0.000613056	0.00163147	0.707109	-0.0010638	0.0016244	0.512582	0.0024893	0.0016127	0.122776	0.0224186	0.0328456	0.494935	-0.00181395	0.0328196	0.955926	0.0864315	0.0325836	0.00801989	-0.0438724	0.0358745	0.221425	0.00219645	0.0329408	0.946841	0.0913055	0.0327752	0.0053653	0.0167525	0.0536852
O43665	RGS10	seq.11634.32	-0.0058599	0.00185686	0.00161283	-0.0173728	0.00158878	1.97465e-27	-0.0162566	0.001592	3.55791e-24	0.00716446	0.00385663	0.0632871	0.00550823	0.00351633	0.11732	0.00780583	0.00352994	0.027072	-0.00126651	0.00163073	0.43741	0.000696064	0.00148611	0.639539	0.00263248	0.00149177	0.0776977	0.039065	0.0328276	0.234117	0.0345782	0.0300245	0.24953	0.0826871	0.0301391	0.00610646	0.0308315	0.0359367	0.39098	0.303371	0.0318162	2.55912e-21	0.330196	0.0317439	5.16962e-25	0.0673519	0.0557169
O43681	GET3	seq.13620.10	0.00209905	0.00184741	0.255938	-0.00186837	0.00171794	0.276856	-0.00221223	0.00170852	0.19546	0.000964816	0.00383823	0.801542	0.00282764	0.00382836	0.460193	0.00782306	0.00380818	0.0400158	-0.00281689	0.00162304	0.0827208	0.00363494	0.00161789	0.0247139	0.007041	0.0016091	1.2421e-05	0.0470973	0.0326626	0.149401	0.0401556	0.0326886	0.219362	0.134401	0.0325112	3.64092e-05	-0.00828461	0.0357027	0.816516	-0.0880381	0.0329179	0.00751607	0.0251399	0.0327109	0.442208	0.00247407	0.0533663
O43699	SIGLEC6	seq.2741.22	0.000689263	0.00180805	0.703062	0.000498581	0.00169838	0.769108	-5.21703e-05	0.00169523	0.975451	0.00825315	0.00375546	0.0280338	0.00357813	0.00378425	0.344447	0.00803452	0.00377633	0.0334335	0.0108592	0.0015879	9.24622e-12	0.000952805	0.00159933	0.551376	0.00428609	0.00159598	0.00727168	0.284184	0.0319666	9.18469e-19	0.189004	0.0323115	5.34041e-09	0.264066	0.0322443	3.52455e-16	-0.146442	0.0351538	3.17064e-05	-0.0953347	0.0325976	0.00346902	-0.00158831	0.0324844	0.961006	0.0968193	0.0544333
O43707	ACTN4	seq.25057.2	-0.00342613	0.00185327	0.0645785	-0.000510165	0.00170118	0.764278	-0.000885935	0.00168603	0.599296	4.35621e-05	0.00384907	0.990971	-0.000462158	0.0037901	0.902954	0.00381907	0.00375628	0.309352	0.00680505	0.0016276	2.96617e-05	-0.00279526	0.00160168	0.0810286	0.000752083	0.00158719	0.635638	0.0321071	0.032761	0.327128	0.0882757	0.0323615	0.00640458	0.150194	0.0320689	2.9173e-06	-0.0308503	0.0357855	0.388693	0.0860171	0.0325041	0.00816949	0.149447	0.0322898	3.80724e-06	0.0751366	0.0569889
O43715	TRIAP1	seq.18277.28	0.0070521	0.00169489	3.24024e-05	0.00903581	0.00170454	1.21581e-07	0.00671003	0.00167559	6.32931e-05	0.0180198	0.00352319	3.29597e-07	0.00218836	0.00379451	0.564164	0.00832198	0.00372909	0.0256958	0.0261933	0.00148832	9.28012e-67	-0.00273035	0.00160433	0.0888616	0.00248252	0.00157628	0.115355	-0.202863	0.0299633	1.47817e-11	0.0338686	0.0323996	0.295932	0.148738	0.0318385	3.08947e-06	-0.0844857	0.0332009	0.0109762	0.141353	0.0325834	1.47306e-05	0.238903	0.0322119	1.46781e-13	0.210735	0.0532067
O43736	ITM2A	seq.7765.15	-0.00157002	0.00171005	0.358614	-0.00286913	0.00167264	0.0863641	-0.00275235	0.00166621	0.0986437	-0.00196301	0.00354965	0.580285	-0.00302109	0.00372757	0.417718	0.00269048	0.0037118	0.468591	0.0176469	0.00150159	2.33366e-31	-0.0124662	0.00157494	3.19345e-15	-0.00591074	0.00156862	0.000166932	-0.0318462	0.0302147	0.29195	0.059427	0.0318206	0.0618981	0.138169	0.0316936	1.33728e-05	-0.461611	0.0340118	4.9915e-41	0.190433	0.0321026	3.25417e-09	0.239721	0.0320814	9.68542e-14	-0.0632632	0.0526131
O43739	CYTH3	seq.21365.5	-0.00283134	0.00184039	0.124022	-0.0060501	0.00169328	0.000357209	-0.00594946	0.0016998	0.000470336	-0.00128219	0.0038227	0.73733	-0.00155724	0.00377487	0.679975	0.00230187	0.00379123	0.543782	-0.0025796	0.00161621	0.110553	-0.00246062	0.00159419	0.122792	0.000450854	0.00160067	0.778214	0.113049	0.0325354	0.000517115	0.00581757	0.0322101	0.85668	0.0743292	0.0323412	0.0215989	-0.0113849	0.0355789	0.748992	-0.0483532	0.0324646	0.13646	0.0257927	0.0325576	0.428282	-0.0425188	0.05281
O43752	STX6	seq.10945.11	0.00776895	0.00185233	2.80026e-05	0.0102997	0.00163923	3.68164e-10	0.00694768	0.00164458	2.44896e-05	0.00676313	0.00384646	0.07878	-0.000976122	0.00364549	0.788897	0.00577172	0.0036584	0.114725	-0.00180912	0.00162653	0.266099	0.0020817	0.00154069	0.176726	0.00626417	0.00154586	5.17265e-05	-0.0785001	0.0327408	0.0165488	-0.0841018	0.0311275	0.00692563	0.0578091	0.0312333	0.0642627	0.0077702	0.0358176	0.828268	0.0767497	0.031426	0.014641	0.179319	0.0315371	1.39666e-08	0.0347988	0.0583414
O43768	ENSA	seq.17734.13	-0.00360523	0.00184947	0.0513275	-0.0157725	0.00166704	5.11609e-21	-0.014337	0.00165899	7.95907e-18	0.000977565	0.00384156	0.799146	0.00619412	0.00370928	0.0950197	0.00883737	0.00369464	0.0168067	0.000731857	0.00162424	0.652314	0.001366	0.00156735	0.383515	0.00364156	0.0015609	0.0197	0.0805234	0.0326989	0.0138376	0.0358845	0.0316666	0.257201	0.0939212	0.0315367	0.0029179	-0.0290212	0.0357224	0.416606	0.106209	0.0324437	0.00107105	0.157058	0.0322608	1.16993e-06	0.0702413	0.0498818
O43776	NARS1	seq.21383.37	-0.0157971	0.00181781	5.25335e-18	-0.0214089	0.00163107	1.54156e-38	-0.0198284	0.00163427	2.82002e-33	0.00279421	0.00376415	0.457937	0.00369617	0.00360799	0.305691	0.00615974	0.00362228	0.0891147	0.00257676	0.00159174	0.105566	0.00115637	0.00152479	0.448272	0.00307774	0.00153079	0.0444416	-0.0309889	0.0320399	0.333507	-0.0559781	0.0308073	0.0692878	0.0006755	0.0309289	0.982576	0.0859191	0.035479	0.0154942	0.126939	0.0320302	7.53123e-05	0.168166	0.0320068	1.56755e-07	0.0305738	0.0542194
O43805	SSNA1	seq.23242.2	-0.00422046	0.00182936	0.0211033	0.00033718	0.00169706	0.84252	-8.07264e-05	0.00168938	0.96189	0.00327649	0.00379827	0.388395	0.00176731	0.00378061	0.640191	0.00509049	0.00376435	0.176362	0.00147589	0.00160571	0.358074	0.000922292	0.00159768	0.56379	0.0033645	0.0015908	0.0344962	-0.0822837	0.0323269	0.0109548	0.00881891	0.032281	0.78472	0.0725553	0.0321421	0.0240429	0.00356931	0.0356332	0.920216	-0.023022	0.0324692	0.478342	0.0444546	0.0324303	0.170525	0.10505	0.0581355
O43827	ANGPTL7	seq.6371.50	-0.00173474	0.00175323	0.322504	0.00204292	0.00171472	0.23357	0.00123797	0.00169273	0.464615	-0.0057477	0.00363957	0.114366	0.00482501	0.00382018	0.206654	0.00946313	0.00377128	0.0121388	0.0207095	0.00153886	2.21077e-40	0.000810346	0.00161399	0.615644	0.00447532	0.00159282	0.00498391	-0.361231	0.0309699	6.36884e-31	0.0277049	0.0326111	0.395625	0.120569	0.0321833	0.000182066	-0.0617566	0.0339114	0.0686662	-0.0120215	0.0327335	0.71345	0.0866352	0.0324041	0.00753584	0.153352	0.0540504
O43854	EDIL3	seq.9360.33	-0.00276096	0.0017426	0.113188	-0.00151514	0.00161123	0.347089	-0.00213474	0.00160927	0.184744	-0.0192494	0.00361971	1.10873e-07	-0.0306734	0.00359249	1.93136e-17	-0.0274894	0.00358734	2.28319e-14	0.0139973	0.00153009	9.14967e-20	-0.00116098	0.00151766	0.444332	0.0022813	0.00151603	0.132462	-0.383197	0.0308053	7.34787e-35	-0.559696	0.0306555	1.66613e-71	-0.500212	0.030622	4.66963e-58	0.156171	0.0340538	4.66059e-06	0.0735271	0.0309041	0.0173983	0.168305	0.0309485	5.71304e-08	0.581791	0.0559521
O43866	CD5L	seq.3293.2	0.0126649	0.00178717	1.62591e-12	0.0231388	0.00163241	1.67541e-44	0.0221353	0.00163232	5.82341e-41	0.0136579	0.0037076	0.000232949	0.00410234	0.00361521	0.256552	0.00931903	0.00361744	0.0100278	0.00232139	0.00156731	0.138654	0.00707756	0.00153056	3.88409e-06	0.00988313	0.00153018	1.18635e-10	0.382137	0.0315511	3.61777e-33	0.20783	0.0308501	1.85879e-11	0.251521	0.0308753	5.01084e-16	-0.283063	0.0347823	5.35201e-16	-0.307176	0.0314856	3.12388e-22	-0.248119	0.0315044	4.36524e-15	-0.00963802	0.0552565
O43896	KIF1C	seq.9899.28	0.00502799	0.00180885	0.0054678	0.000315299	0.00172828	0.855251	-0.000110114	0.00172277	0.94904	0.00900154	0.00375719	0.0166306	-0.00107668	0.00385149	0.779838	0.00266915	0.00383901	0.486928	0.0170402	0.00158817	1.73879e-26	-0.000804574	0.00162762	0.621105	0.00191282	0.0016223	0.238438	0.000249586	0.0319747	0.993772	0.0170684	0.0328864	0.603784	0.0849175	0.0327789	0.00961633	-0.0308136	0.0350016	0.378725	-0.00432914	0.0330081	0.89566	0.0653983	0.0329088	0.0469643	0.0860962	0.0562758
O43903	GAS2	seq.23394.125	0.00159643	0.00184394	0.386671	0.00338533	0.00170355	0.0469675	0.00274966	0.00170113	0.106094	0.0110634	0.00383037	0.00389439	0.012656	0.00379624	0.000864617	0.0153433	0.00379155	5.29549e-05	-0.00327093	0.00161927	0.0434516	-0.00208782	0.0016066	0.19384	0.000650838	0.00160409	0.684959	-0.00302548	0.0326014	0.926065	-0.0393133	0.0324137	0.225257	0.0296844	0.0323702	0.359184	0.00692982	0.0357061	0.846124	-0.056734	0.0327341	0.083144	0.0144242	0.0327047	0.659207	0.0442806	0.0560236
O43915	VEGFD	seq.14705.1	0.000683561	0.00183208	0.70909	0.00199137	0.00171657	0.246086	0.00145466	0.00170435	0.393437	0.000406504	0.00380505	0.914927	-0.00441397	0.0038261	0.248716	0.000152485	0.00379976	0.967992	0.00482398	0.0016093	0.00273876	0.00527635	0.00161751	0.00111577	0.00842763	0.00160595	1.62209e-07	-0.149149	0.032383	4.24145e-06	-0.143964	0.0326645	1.07481e-05	-0.0581621	0.0324309	0.072984	-0.0128351	0.0355447	0.718047	-0.0298127	0.032811	0.363608	0.0550053	0.0325644	0.0912762	0.369384	0.0595226
O43915	VEGFD	seq.13098.93	0.000683561	0.00183208	0.70909	0.0046521	0.00165263	0.00490301	0.00417034	0.00161773	0.00997722	0.000406504	0.00380505	0.914927	0.00159538	0.00368264	0.664882	0.0077832	0.00360482	0.0309029	0.00482398	0.0016093	0.00273876	0.0162983	0.00155843	2.9094e-25	0.0214361	0.00152526	8.5299e-44	-0.149149	0.032383	4.24145e-06	-0.226532	0.0314417	6.95248e-13	-0.122845	0.0307649	6.64477e-05	-0.0128351	0.0355447	0.718047	-0.136311	0.0317462	1.7995e-05	-0.0271478	0.0312855	0.385589	0.369384	0.0595226
O43927	CXCL13	seq.3487.32	0.00958041	0.00178993	9.18316e-08	0.00964687	0.00167021	8.25824e-09	0.00826486	0.00166134	6.81496e-07	0.00175065	0.00371837	0.637802	0.0061187	0.00372581	0.100621	0.00991378	0.0037031	0.00745628	0.00930404	0.00157508	3.78272e-09	0.00502644	0.00157871	0.00146463	0.00772469	0.00156914	8.8837e-07	0.349786	0.031633	5.26191e-28	0.314302	0.0317779	8.50291e-23	0.366009	0.0316038	1.62574e-30	0.0652978	0.0347403	0.0602375	-0.00716692	0.0320066	0.822831	0.0755092	0.0318658	0.017856	0.177705	0.0546734
O43927	CXCL13	seq.13701.2	0.00958041	0.00178993	9.18316e-08	0.00880968	0.00165366	1.05316e-07	0.00809643	0.00164802	9.34893e-07	0.00175065	0.00371837	0.637802	0.00241341	0.00368776	0.512868	0.00611984	0.00367277	0.0957403	0.00930404	0.00157508	3.78272e-09	0.0072722	0.00156864	3.66965e-06	0.00977793	0.00156237	4.3128e-10	0.349786	0.031633	5.26191e-28	0.373975	0.0314584	4.90478e-32	0.431778	0.0313443	3.49339e-42	0.0652978	0.0347403	0.0602375	-0.0952587	0.0316189	0.00260598	-0.0209366	0.0315047	0.506375	0.177705	0.0546734
O60218	AKR1B10	seq.16081.38	0.000144495	0.00185328	0.937858	-0.00195185	0.001682	0.245944	-0.00206267	0.00167513	0.218268	0.00609993	0.00384908	0.113098	0.00244021	0.0037471	0.514939	0.00501981	0.0037325	0.178738	0.00223399	0.00162762	0.169973	-0.00110177	0.00158353	0.486617	0.00107074	0.00157738	0.497299	-0.030679	0.0327631	0.34913	0.0567215	0.0319945	0.0763315	0.103322	0.0318704	0.00119728	-0.0798915	0.0358052	0.0257194	0.0788654	0.0321596	0.0142377	0.123883	0.0320406	0.000112248	0.0883249	0.0548153
O60220	TIMM8A	seq.19148.58	-0.00249967	0.00183562	0.173354	0.00368393	0.00168198	0.0285669	0.00315141	0.00167398	0.0598322	0.0037636	0.00381258	0.32363	0.00918455	0.00374756	0.0142975	0.0122157	0.00372952	0.00106436	0.00669829	0.001612	3.31919e-05	0.00359499	0.00158375	0.0232669	0.00591855	0.00157593	0.000175481	-0.181302	0.0324494	2.46599e-08	-0.0804074	0.0319976	0.012014	-0.0138905	0.0318397	0.66267	-0.0374841	0.0355941	0.292361	-0.0190947	0.0321803	0.552971	0.0458009	0.0321151	0.153906	0.167396	0.0556723
O60234	GMFG	seq.13062.4	-0.0070756	0.00182421	0.000106751	0.00517271	0.00166041	0.00185085	0.0042798	0.00164045	0.0091179	0.00330812	0.00378868	0.38263	0.0119923	0.00370092	0.00120385	0.0138465	0.00365667	0.00015501	0.00146765	0.00160181	0.359595	0.00833761	0.00156275	1.00894e-07	0.00972	0.00154376	3.38811e-10	0.0503752	0.0322489	0.118351	-0.0447545	0.0315757	0.156454	0.0177681	0.031192	0.568957	0.0680396	0.0357747	0.0572597	0.151864	0.032452	2.97146e-06	0.194465	0.0321922	1.67833e-09	0.108715	0.056261
O60235	TMPRSS11D	seq.6547.83	0.00686092	0.00179559	0.000135001	-0.00426379	0.0016782	0.0111023	-0.0042125	0.00167062	0.0117248	0.0112477	0.00372974	0.00258062	0.000169119	0.00374003	0.963935	0.0056944	0.00372283	0.126201	0.0129849	0.0015775	2.50373e-16	-0.00692793	0.00158068	1.20231e-05	-0.00181368	0.0015733	0.24907	0.298093	0.0317459	9.9506e-21	0.0432501	0.0319342	0.175704	0.139345	0.0317865	1.19742e-05	0.0766696	0.0349556	0.0283421	0.0552925	0.0320789	0.084852	0.150948	0.0320938	2.64839e-06	0.276973	0.053178
O60238	BNIP3L	seq.7835.2	0.00323223	0.00177635	0.0688996	0.000580662	0.00172325	0.736168	0.000300108	0.00172066	0.861549	0.00808843	0.00368957	0.0284213	0.00213461	0.00383945	0.578266	0.00452235	0.00383463	0.238333	0.0129211	0.00155995	1.63511e-16	0.000596195	0.00162249	0.713299	0.00234489	0.00162027	0.147916	-0.233724	0.0314049	1.21257e-13	0.0410782	0.0327799	0.210226	0.0853042	0.0327351	0.00919854	-0.156199	0.0348124	7.43661e-06	-0.0135627	0.0329119	0.680295	0.0322751	0.0328809	0.32637	0.213829	0.0539918
O60242	ADGRB3	seq.15365.41	3.89884e-07	0.00177642	0.999825	-0.000191584	0.00170595	0.910588	-0.000807515	0.00169727	0.634264	0.00561541	0.00368945	0.128086	-0.00377014	0.00380188	0.321431	0.00242078	0.00378245	0.522208	0.0233438	0.00156172	3.70119e-49	0.00014691	0.00160689	0.927159	0.00428966	0.00159857	0.00731807	-0.0245873	0.0314048	0.433724	0.0688818	0.0324622	0.0339085	0.166866	0.0322957	2.50124e-07	-0.156539	0.034478	5.78904e-06	-0.050891	0.0326051	0.118645	0.0630669	0.0324314	0.0518922	0.1217	0.0525949
O60243	HS6ST1	seq.5465.32	-0.00289371	0.00179316	0.106662	-0.00363746	0.00163642	0.0262856	-0.00265375	0.00160805	0.0989637	-0.00567694	0.00372371	0.127455	-0.00997392	0.00364693	0.00626864	-0.00224074	0.00358383	0.531853	0.0109525	0.00157451	4.08718e-12	0.00321377	0.00154117	0.037109	0.0179827	0.00151451	5.78617e-32	0.408893	0.0316938	2.56969e-37	0.452037	0.0311387	1.54949e-46	0.480539	0.0305989	6.30089e-54	0.0276658	0.0347104	0.425472	-0.115617	0.0316103	0.000257983	0.0294993	0.0308306	0.338719	0.0856949	0.0546185
O60259	KLK8	seq.13708.56	0.0143379	0.001717	9.34665e-17	0.0166402	0.00159438	3.62384e-25	0.0159114	0.00160326	6.11062e-23	0.00985802	0.00354789	0.00548638	0.0058596	0.00353475	0.0974571	0.01122	0.00355036	0.0015886	0.0143077	0.00150082	2.60573e-21	0.00879109	0.00149483	4.42281e-09	0.012644	0.00150135	5.15696e-17	-0.485443	0.0301993	2.45988e-56	-0.522349	0.0301819	1.07539e-64	-0.418199	0.0303131	2.65955e-42	-0.185276	0.0333248	2.88419e-08	-0.293008	0.0304151	1.00747e-21	-0.189189	0.0306932	7.82294e-10	0.114791	0.0519283
O60259	KLK8	seq.2834.54	0.0143379	0.001717	9.34665e-17	0.0159602	0.00159924	3.54751e-23	0.0146667	0.0016006	7.97188e-20	0.00985802	0.00354789	0.00548638	-0.000566371	0.003547	0.873145	0.0061654	0.00354484	0.0820682	0.0143077	0.00150082	2.60573e-21	0.00996986	0.00150047	3.46679e-11	0.0144972	0.00149977	7.39167e-22	-0.485443	0.0301993	2.45988e-56	-0.454902	0.030281	1.2732e-49	-0.314933	0.0302681	5.02727e-25	-0.185276	0.0333248	2.88419e-08	-0.23616	0.0305544	1.36969e-14	-0.101914	0.0306354	0.00088707	0.114791	0.0519283
O60449	LY75	seq.16620.26	0.00337967	0.0018354	0.065642	0.000422324	0.00169456	0.803201	-9.2773e-05	0.00169602	0.95638	0.0136451	0.00381242	0.000348974	0.000336863	0.00377641	0.928926	0.00495101	0.00377963	0.190301	0.00681069	0.00161176	2.43774e-05	0.0050437	0.00159566	0.00158502	0.00837638	0.00159724	1.65278e-07	0.129109	0.0324503	7.05707e-05	0.0324814	0.0322406	0.313773	0.11792	0.0322725	0.000261716	-0.156788	0.0355761	1.0759e-05	-0.217357	0.0325941	2.94715e-11	-0.129995	0.0324912	6.42727e-05	0.0356116	0.056102
O60462	NRP2	seq.15387.44	-0.000537653	0.00160363	0.737438	-0.00278155	0.00137598	0.0432951	-0.00239918	0.00136879	0.0797189	0.0169951	0.00332864	3.45383e-07	0.0114619	0.0030631	0.000185259	0.0158074	0.00304884	2.27411e-07	0.018788	0.00140834	9.99078e-40	0.0119013	0.00129453	6.056e-20	0.0228092	0.00128868	1.79323e-67	0.205594	0.0283324	4.77499e-13	0.147565	0.0261547	1.80108e-08	0.214323	0.0260286	2.44688e-16	-0.585069	0.0334749	6.64758e-66	-0.757592	0.0294728	1.08716e-134	-0.648681	0.0293807	7.476e-102	0.0365757	0.0495957
O60462	NRP2	seq.6590.54	-0.000537653	0.00160363	0.737438	-0.000507625	0.00145506	0.727207	-0.00162578	0.00140491	0.247256	0.0169951	0.00332864	3.45383e-07	0.00498604	0.00323734	0.123601	0.0151056	0.00312757	1.41944e-06	0.018788	0.00140834	9.99078e-40	0.0132779	0.00136834	5.17007e-22	0.0224	0.00132207	3.5753e-62	0.205594	0.0283324	4.77499e-13	0.070516	0.0276401	0.0107728	0.254023	0.0267029	3.15615e-21	-0.585069	0.0334749	6.64758e-66	-0.665438	0.0299888	8.39365e-103	-0.615323	0.0296307	6.48546e-91	0.0365757	0.0495957
O60469	DSCAM	seq.9175.48	0.00169185	0.00175793	0.335904	0.0011365	0.00169428	0.502394	0.000459045	0.0016963	0.786701	0.01127	0.00365178	0.00204192	-0.00650918	0.00377578	0.0848	-0.000882933	0.00378011	0.815329	0.00663226	0.00154392	1.78388e-05	0.00346451	0.00159573	0.0299839	0.00653511	0.00159745	4.38337e-05	0.0335463	0.0310807	0.280507	0.132328	0.0322399	4.13578e-05	0.205392	0.0322753	2.19858e-10	-0.336722	0.0351881	1.85498e-21	-0.236412	0.032695	5.75475e-13	-0.116573	0.0326543	0.000361428	-0.0302029	0.053532
O60476	MAN1A2	seq.9077.10	-0.00469497	0.00179943	0.00911164	-0.0156755	0.00167403	1.26726e-20	-0.0137053	0.00165888	1.94904e-16	0.01004	0.00373212	0.00717255	0.00459057	0.00369638	0.214346	0.00815804	0.00367265	0.0263887	0.0172961	0.00158125	1.89805e-27	0.00654396	0.00156342	2.90652e-05	0.0157314	0.00155374	8.46017e-24	0.123668	0.0317664	0.000100658	0.105951	0.0315619	0.000795723	0.156452	0.0313558	6.31742e-07	0.0836114	0.0348481	0.0164728	0.0907306	0.0321688	0.00482002	0.164049	0.0316147	2.22249e-07	0.0743696	0.0568013
O60496	DOK2	seq.14246.50	-0.0166282	0.00176706	8.25115e-21	-0.0155143	0.00163992	5.16222e-21	-0.014928	0.00164145	1.48607e-19	0.00144915	0.00364956	0.691334	-0.000356338	0.00363551	0.921925	0.00225639	0.00364313	0.535718	0.0028165	0.00154304	0.0680332	0.0013413	0.00153639	0.382703	0.003146	0.00153957	0.041078	0.0369788	0.031065	0.233975	-0.0231904	0.0310423	0.455074	0.0261652	0.0311068	0.400321	0.265915	0.0352914	6.04932e-14	0.155842	0.0325768	1.7839e-06	0.19578	0.0324629	1.78297e-09	0.0980675	0.054308
O60496	DOK2	seq.19578.19	-0.0166282	0.00176706	8.25115e-21	-0.0232952	0.00153235	9.69573e-51	-0.0224536	0.0015416	7.93491e-47	0.00144915	0.00364956	0.691334	-0.000235836	0.0033707	0.944224	0.00190383	0.0033982	0.575343	0.0028165	0.00154304	0.0680332	0.0030921	0.00142449	0.0300167	0.0044928	0.00143613	0.00177062	0.0369788	0.031065	0.233975	0.0179429	0.0287808	0.533037	0.0565645	0.029016	0.0513166	0.265915	0.0352914	6.04932e-14	0.250772	0.0319538	5.42894e-15	0.27917	0.0318403	2.6788e-18	0.0980675	0.054308
O60542	PSPN	seq.2696.87	-0.000582814	0.00136683	0.669842	0.000345181	0.00150922	0.819102	-0.000377002	0.00155	0.807842	0.0052512	0.0028399	0.0645223	0.00479555	0.00336359	0.154029	0.0102895	0.00345511	0.00291881	-0.00912533	0.00120045	3.64671e-14	-0.00790133	0.00142139	2.89832e-08	-0.00248937	0.00145961	0.0881794	-1.29808	0.0241658	0	-0.766244	0.0287187	4.08279e-144	-0.557182	0.0294912	3.16856e-76	0.339167	0.0265908	1.56718e-36	0.277454	0.028911	1.42895e-21	0.357243	0.0297202	1.05365e-32	0.0359267	0.0382508
O60575	SPINK4	seq.19213.1	0.00657266	0.00168008	9.30586e-05	0.00461669	0.00169026	0.00633617	0.00309188	0.00166655	0.0636352	-0.002545	0.00348966	0.465864	-0.00493589	0.00376554	0.190001	0.00134122	0.00371136	0.717833	0.0305998	0.00147539	1.07383e-90	0.00629806	0.00159256	7.80062e-05	0.00884499	0.00156943	1.86657e-08	-0.124601	0.029704	2.79304e-05	0.0374314	0.032147	0.244341	0.127596	0.0316899	5.77262e-05	-0.107764	0.0326013	0.000956615	-0.00838603	0.0322951	0.795133	0.0924626	0.0319427	0.00381711	0.0750394	0.0507155
O60603	TLR2	seq.3835.11	0.00331225	0.00185472	0.0742019	0.000945447	0.0017248	0.583621	0.000206248	0.00170436	0.903688	0.00391214	0.00385258	0.309951	-0.00610307	0.00384415	0.112453	0.000340825	0.00380016	0.928541	0.0030556	0.00162867	0.060713	0.000511924	0.00162446	0.752677	0.00478388	0.00160527	0.00289934	0.0312369	0.0327906	0.340843	-0.0190534	0.0328189	0.561569	0.092716	0.0324319	0.00427537	-0.000532252	0.0358357	0.988151	0.0491465	0.032944	0.135827	0.15693	0.0325948	1.5315e-06	0.0426072	0.0575198
O60609	GFRA3	seq.2505.49	0.000495626	0.00173675	0.775371	-0.00190441	0.00170399	0.263798	-0.002106	0.00168	0.210073	-0.00798504	0.00360465	0.026804	0.0116804	0.00379685	0.0021103	0.014641	0.00374244	9.30487e-05	0.0271247	0.0015239	3.45498e-68	0.000162247	0.00160463	0.919467	0.00407539	0.00158164	0.0100121	0.21513	0.0306775	2.74735e-12	0.140168	0.0324176	1.57208e-05	0.211253	0.031955	4.34068e-11	-0.0966807	0.0338391	0.00429847	0.0463268	0.0326152	0.15557	0.138789	0.0322084	1.67978e-05	0.0319538	0.0521378
O60662	KLHL41	seq.23660.112	-0.00043551	0.00178786	0.807559	0.00328828	0.00167717	0.0499962	0.00283501	0.00167086	0.0898261	0.00134236	0.00370852	0.717398	-0.0124829	0.00373566	0.000841034	-0.00864224	0.00372241	0.0203017	0.00780192	0.00156798	6.78123e-07	0.0109979	0.00157874	3.80769e-12	0.0135088	0.0015732	1.27656e-17	-0.410827	0.031566	6.22358e-38	-0.175404	0.0318963	4.06214e-08	-0.105014	0.0317843	0.000961974	-0.0753447	0.0346453	0.0297095	-0.0654196	0.0320771	0.041473	0.00443821	0.0319621	0.889569	-0.0823287	0.0548522
O60664	PLIN3	seq.14687.6	0.00582776	0.00172974	0.000761368	0.00227604	0.00170718	0.182538	0.00170191	0.00169791	0.316234	0.01724	0.00359501	1.68329e-06	-0.00619312	0.00380106	0.103328	-0.00212428	0.00377995	0.574158	0.0221744	0.00151927	5.2073e-47	0.000415275	0.00160629	0.796011	0.0029932	0.00159722	0.0610041	-0.160752	0.0305777	1.54195e-07	0.00968317	0.0324553	0.765449	0.0756345	0.0322721	0.0191464	-0.0326519	0.0339485	0.336207	0.0097334	0.0326374	0.765545	0.076633	0.0325075	0.0184531	0.0414125	0.0512327
O60701	UGDH	seq.17755.5	0.0012673	0.00185913	0.495492	-0.00775631	0.0016875	4.43707e-06	-0.00755386	0.00168901	7.95835e-06	-0.00241984	0.00386104	0.530871	0.00907347	0.00375263	0.0156563	0.0107248	0.00375832	0.00434549	-0.00192091	0.00163253	0.239409	-0.00461268	0.00158719	0.00367936	-0.00277399	0.00158929	0.0809899	0.0616367	0.0328653	0.0608081	-0.235291	0.0320396	2.51923e-13	-0.181579	0.0320857	1.63106e-08	-0.0166128	0.0359004	0.643571	0.0449643	0.0322771	0.163678	0.0831923	0.0323308	0.0101144	-0.0177021	0.0512346
O60760	HPGDS	seq.12549.33	0.00255014	0.0018151	0.160113	0.00535496	0.00163963	0.00110042	0.00489245	0.00165637	0.00315863	0.00813563	0.0037692	0.0309542	-0.00955268	0.00365398	0.00897523	-0.00342685	0.00369212	0.353387	-0.00410482	0.00159943	0.0103126	-0.0107907	0.00155103	4.05944e-12	-0.00654589	0.00156728	3.02431e-05	0.0675991	0.0320835	0.0351836	-0.0354185	0.0311998	0.256354	0.0853572	0.0315177	0.00679402	0.0686745	0.0354174	0.0525731	-0.100075	0.0317636	0.00164169	0.0191243	0.0320267	0.550451	-0.115957	0.0569689
O60763	USO1	seq.13639.101	-0.00761855	0.00183612	3.40691e-05	-0.0074671	0.00171604	1.38785e-05	-0.00686269	0.00170066	5.55817e-05	0.00298355	0.00380707	0.433273	0.00388626	0.00382418	0.309582	0.00784441	0.00379186	0.0386356	0.0005295	0.00160941	0.742171	0.00224155	0.0016157	0.165414	0.00519809	0.00160163	0.0011824	0.0492758	0.032402	0.1284	-0.00320545	0.0326427	0.92178	0.081321	0.0323589	0.012008	0.0389838	0.0356136	0.273746	0.0304119	0.0328843	0.355119	0.11114	0.0326583	0.000672973	0.0340656	0.05546
O60828	PQBP1	seq.11432.11	0.000509823	0.00184743	0.782591	0.00232926	0.00169107	0.168471	0.00142572	0.00168817	0.398423	0.00609311	0.00383669	0.112341	-0.0066329	0.00376874	0.0784909	-0.000705309	0.00376263	0.851317	0.00159784	0.00162199	0.324633	-0.00563123	0.00159262	0.000411276	-0.00120748	0.00158979	0.447588	-0.0665587	0.0326561	0.0416011	0.022705	0.0321792	0.480492	0.110376	0.0321219	0.000596263	0.0187328	0.0358494	0.601324	0.0742873	0.0322682	0.0213777	0.155305	0.0323062	1.58795e-06	0.032066	0.0561978
O60869	EDF1	seq.12415.122	0.00195539	0.00185926	0.293003	-0.00281929	0.0017053	0.0983614	-0.00271038	0.00168343	0.107471	0.00197708	0.00386139	0.608672	-0.00647495	0.00380249	0.0886826	0.000601211	0.00375186	0.872698	-0.00142467	0.00163261	0.382918	-0.00458332	0.00160596	0.00434105	0.000520036	0.00158541	0.74292	0.0874682	0.032868	0.00781859	0.107678	0.0324485	0.000913592	0.18114	0.0320335	1.67399e-08	-0.0246584	0.0358933	0.492129	0.144249	0.0325903	9.85775e-06	0.209872	0.0322513	8.62277e-11	0.0541716	0.0522836
O60880	SH2D1A	seq.4567.82	0.00273145	0.00177158	0.123201	0.00332342	0.00168755	0.0489814	0.00216605	0.00165513	0.190718	0.000322689	0.00367876	0.930106	0.00476757	0.00376012	0.204899	0.00993798	0.00368782	0.00707326	0.00897048	0.00155593	8.78432e-09	0.00515543	0.00158892	0.00118609	0.00864926	0.00155796	3.01952e-08	0.0730524	0.0313102	0.0196893	0.0994883	0.0321044	0.00195637	0.19363	0.0314789	8.47601e-10	0.279057	0.0348894	1.65031e-15	0.196427	0.0324892	1.62593e-09	0.277486	0.0319888	6.01283e-18	0.0671574	0.054026
O60884	DNAJA2	seq.11582.63	-0.0123771	0.00179654	6.51057e-12	-9.5894e-05	0.00171399	0.955386	-0.000594807	0.00171042	0.728043	-0.00272979	0.00371774	0.462834	0.00032367	0.00381979	0.932476	0.00485688	0.0038125	0.202763	0.00582049	0.0015721	0.000216574	-0.000615504	0.00161424	0.703005	0.00276802	0.00161089	0.0858178	-0.0305015	0.0316419	0.335127	-0.0217732	0.0326145	0.504434	0.0653545	0.0325472	0.0447135	0.181868	0.0353172	2.74081e-07	-0.0305443	0.0327227	0.350658	0.0587718	0.032705	0.0724088	0.0333248	0.0546036
O60890	OPHN1	seq.12591.27	-0.0160707	0.00178648	3.59613e-19	-0.0117333	0.00169286	4.8726e-12	-0.0116161	0.00168693	6.67063e-12	-0.00334756	0.00369108	0.3645	-0.00121077	0.00376466	0.747761	0.00111217	0.00375349	0.767015	0.000200117	0.00156052	0.897968	-0.000384832	0.00159091	0.808875	0.00128383	0.00158603	0.418299	0.0311746	0.0314186	0.321146	0.0481724	0.0321416	0.134019	0.0889753	0.032043	0.00551698	0.112882	0.0355273	0.00149806	0.0490323	0.0328273	0.135349	0.0904129	0.0326847	0.00569792	0.0938722	0.0546309
O60911	CTSV	seq.3364.76	-0.0033592	0.00168181	0.0458541	-0.00351466	0.00159121	0.0272468	-0.00404448	0.00161262	0.0121817	0.0193809	0.00349315	3.07829e-08	0.0110994	0.00354667	0.00176389	0.0157132	0.00359402	1.26321e-05	-0.0318132	0.00147623	2.22164e-97	-0.0266887	0.00149881	3.08265e-68	-0.0235832	0.00151925	9.15491e-53	-0.163922	0.0297195	3.70204e-08	-0.143399	0.0302721	2.24687e-06	-0.060303	0.0306846	0.0494563	0.246539	0.0327589	6.47205e-14	0.205607	0.0306753	2.34114e-11	0.292312	0.0309724	6.36849e-21	0.0782559	0.0529186
O60939	SCN2B	seq.8353.15	-0.00294781	0.00184825	0.110812	-0.00069592	0.00168139	0.678974	-0.00118364	0.00167852	0.480747	0.0036311	0.00383874	0.344253	0.00282794	0.00374809	0.450594	0.00735502	0.003741	0.0493632	-0.00328995	0.0016229	0.04271	-0.00348712	0.00158357	0.0277193	3.54276e-05	0.00158096	0.982123	0.062039	0.0326746	0.0576793	0.133394	0.0319924	3.11885e-05	0.213807	0.0319404	2.48516e-11	-0.0220092	0.0356845	0.537421	-0.0301433	0.0321784	0.348942	0.0585472	0.0321002	0.0682461	0.0354055	0.0495082
O75015	FCGR3B	seq.3311.27	-0.00130771	0.00180107	0.467837	0.00722567	0.00151555	1.93204e-06	0.00635386	0.00152018	2.98371e-05	0.012896	0.00374184	0.000574078	0.0070401	0.00337579	0.037092	0.0136738	0.00338659	5.5039e-05	0.00216596	0.00158218	0.171088	0.00817595	0.00142707	1.086e-08	0.0117796	0.00143112	2.50941e-16	0.384898	0.0318428	4.80759e-33	0.291056	0.0288181	1.08584e-23	0.346564	0.0289143	1.5751e-32	-0.291444	0.0348759	8.88243e-17	-0.623982	0.0305453	3.51894e-88	-0.544739	0.0306026	3.38063e-68	0.157122	0.0538049
O75023	LILRB5	seq.7015.8	0.00397668	0.00178305	0.0257865	0.00372839	0.00163646	0.0227611	0.00380118	0.00164743	0.0210887	0.00530545	0.00370361	0.15208	0.0032918	0.00364749	0.366856	0.00710911	0.00367147	0.0529019	0.00871386	0.00156634	2.82802e-08	-0.000217722	0.00154121	0.887666	0.00955034	0.00155191	8.32782e-10	-0.0959991	0.0315245	0.00234072	-0.16831	0.0311382	6.86184e-08	-0.0976834	0.0313486	0.00184642	-0.319968	0.0352626	1.7853e-19	-0.342473	0.0322701	5.88414e-26	-0.24101	0.032246	9.55467e-14	0.0804117	0.0537749
O75054	IGSF3	seq.9715.15	-0.000679371	0.00177297	0.701605	-0.0034404	0.00159621	0.0311953	-0.00406725	0.0015874	0.0104386	-0.00905072	0.00368205	0.0140123	-0.0152375	0.00355585	1.87018e-05	-0.0095891	0.00353688	0.00673414	0.016569	0.00155977	5.30708e-26	0.017653	0.00150364	2.67453e-31	0.0217401	0.00149584	1.22581e-46	0.260247	0.0313392	1.37317e-16	0.128308	0.0303568	2.42652e-05	0.232865	0.0302001	1.58005e-14	-0.0643995	0.0345355	0.0622941	-0.369757	0.0310824	4.45549e-32	-0.263575	0.0308874	2.00947e-17	0.0767529	0.0535009
O75071	EFCAB14	seq.10830.5	0.00561961	0.00168887	0.000884658	-0.000600155	0.00172284	0.727594	-0.00107922	0.00170537	0.526879	-0.00267848	0.00350803	0.445196	-0.0013276	0.0038395	0.729532	0.0036884	0.00379952	0.331731	0.0313252	0.00148372	9.61899e-94	-0.00186238	0.00162252	0.251108	0.00187016	0.00160578	0.244236	-0.124777	0.0298592	2.99446e-05	0.0663091	0.0327806	0.0431608	0.149643	0.0324428	4.10683e-06	0.026747	0.0328519	0.415598	0.0319559	0.0328939	0.331367	0.120216	0.0326069	0.000230167	0.134877	0.0506558
O75071	EFCAB14	seq.9514.46	0.00561961	0.00168887	0.000884658	-0.00225157	0.00171532	0.189388	-0.00248131	0.00170865	0.146526	-0.00267848	0.00350803	0.445196	-0.00797125	0.00382112	0.0370345	-0.0026632	0.00380519	0.48404	0.0313252	0.00148372	9.61899e-94	-0.00413006	0.00161474	0.0105735	-0.000470336	0.00160812	0.769939	-0.124777	0.0298592	2.99446e-05	0.0154746	0.0326247	0.635297	0.0950312	0.0324912	0.00346647	0.026747	0.0328519	0.415598	-0.0685892	0.0327311	0.0361878	0.0218156	0.0326668	0.504287	0.134877	0.0506558
O75077	ADAM23	seq.7049.2	-0.00217556	0.00179868	0.226531	-0.00294124	0.00168551	0.0810613	-0.00380717	0.00166943	0.0226312	0.00289994	0.00373598	0.437666	-0.0104841	0.00375445	0.00525663	-0.00462251	0.00372127	0.214243	0.0184175	0.00157963	6.70503e-31	0.00449438	0.0015865	0.00463681	0.00937351	0.00157189	2.69478e-09	-0.116685	0.0317861	0.000244907	0.0986319	0.0320556	0.00210628	0.222469	0.0317604	2.90821e-12	-0.129498	0.0348628	0.000206467	0.00763479	0.0325393	0.814506	0.128431	0.0322325	6.88614e-05	0.0816128	0.0527918
O75121	MFAP3L	seq.8837.8	-0.000830119	0.00184959	0.653592	-0.00105521	0.00170456	0.535918	-0.000693219	0.00170029	0.683512	-0.00235773	0.00383801	0.539047	-0.00489515	0.00379911	0.197649	-0.000966443	0.00378899	0.798686	-0.00229079	0.00162251	0.158065	-0.0121916	0.00160629	3.98792e-14	-0.0025924	0.00160159	0.105605	0.0910143	0.0326649	0.0053573	0.0294396	0.0324351	0.364122	0.0772822	0.0323526	0.0169534	-0.0530491	0.0357068	0.137443	0.116918	0.0326586	0.000347778	0.172224	0.0326982	1.46141e-07	0.0482707	0.052219
O75144	ICOSLG	seq.9303.9	0.00590409	0.00175472	0.000773734	0.000801081	0.00160579	0.6179	-4.44668e-05	0.00166853	0.97874	0.00894052	0.00364396	0.0141904	-0.00444813	0.00357841	0.213925	0.0031567	0.00371822	0.395943	0.00585812	0.00154053	0.000145355	-0.0122158	0.00151184	8.56582e-16	-0.0067353	0.00157146	1.86343e-05	0.127626	0.0310162	3.95525e-05	-0.00672368	0.0305423	0.825771	0.134516	0.0317477	2.31766e-05	-0.462799	0.0347398	1.26526e-39	-0.405907	0.0310352	2.77457e-38	-0.264221	0.0319693	1.89943e-16	-0.00559656	0.0570047
O75144	ICOSLG	seq.5061.27	0.00590409	0.00175472	0.000773734	0.00146409	0.00169201	0.386931	0.000886696	0.00169091	0.600037	0.00894052	0.00364396	0.0141904	-0.00267057	0.00377066	0.478833	0.00214493	0.00376848	0.56927	0.00585812	0.00154053	0.000145355	0.00244586	0.0015935	0.12489	0.00578374	0.00159249	0.000285009	0.127626	0.0310162	3.95525e-05	0.128345	0.0321963	6.83432e-05	0.21132	0.0321759	5.7916e-11	-0.462799	0.0347398	1.26526e-39	-0.175543	0.0324619	6.76961e-08	-0.0806199	0.0323623	0.012774	-0.00559656	0.0570047
O75146	HIP1R	seq.24960.48	0.00162968	0.00178507	0.361327	-0.000853097	0.00170671	0.617209	-0.00141527	0.00168648	0.401418	0.00661127	0.00370737	0.074619	-0.000125719	0.00380329	0.973632	0.00619561	0.00375939	0.0994266	0.018608	0.00156785	6.13028e-32	-0.000612791	0.00160723	0.703022	0.00405573	0.0015883	0.0107023	-0.202378	0.0315547	1.59279e-10	0.0160881	0.0324741	0.620337	0.130182	0.0320917	5.07815e-05	0.00669465	0.0346257	0.8467	0.119012	0.0326511	0.000270946	0.217757	0.0323365	1.89229e-11	0.098028	0.0537962
O75154	RAB11FIP3	seq.25500.6	-0.0168659	0.00174134	6.14653e-22	-0.00766921	0.00170405	6.97574e-06	-0.00724581	0.0016833	1.71484e-05	-0.000575001	0.00359748	0.87302	0.00225848	0.0037932	0.551609	0.00687119	0.00374986	0.0669708	0.00295304	0.00152096	0.052263	-0.00147428	0.00160328	0.357869	0.00226415	0.00158471	0.153158	0.0429931	0.0306216	0.160395	0.0558454	0.0323887	0.084747	0.139566	0.0320152	1.3383e-05	0.251378	0.035358	1.37984e-12	0.0764978	0.032796	0.0197236	0.158893	0.0323796	9.61798e-07	0.0511314	0.0524524
O75173	ADAMTS4	seq.2809.25	-0.00284845	0.00176297	0.106238	-0.00148752	0.00171071	0.384609	-0.0019809	0.00169867	0.243627	-0.000199918	0.00365906	0.956431	0.00343304	0.00381199	0.367863	0.00888661	0.00378583	0.0189584	0.0221807	0.0015467	1.74657e-45	0.00151282	0.0016113	0.347852	0.0055677	0.00160006	0.000507553	-0.0583914	0.0311384	0.060837	0.0512857	0.032549	0.115189	0.153622	0.0323238	2.08118e-06	0.13508	0.034115	7.6437e-05	0.00913022	0.032729	0.780287	0.117405	0.0325231	0.000310192	0.0451462	0.0545387
O75190	DNAJB6	seq.11606.22	-0.0105922	0.00177616	2.68879e-09	0.000797043	0.00172132	0.64336	0.000117294	0.00170343	0.945106	0.00618006	0.00368683	0.0937693	0.0079838	0.00383663	0.0375048	0.0116552	0.00379723	0.00215973	0.0106324	0.00155863	1.04024e-11	0.000305866	0.0016214	0.850382	0.00384975	0.00160426	0.0164551	-0.0454996	0.0313783	0.147129	-0.0426602	0.0327541	0.192844	0.0560404	0.03241	0.0838695	0.16872	0.0351612	1.65888e-06	-0.0389566	0.032957	0.237261	0.0604422	0.0327337	0.0648981	0.0924272	0.0551813
O75223	GGCT	seq.21889.2	-0.00280281	0.00182354	0.124372	-0.000525505	0.00170778	0.758317	-0.00103705	0.00168159	0.537464	0.0142368	0.0037879	0.000173465	0.0104746	0.00380734	0.00596602	0.0137537	0.00374943	0.000247524	-0.000733676	0.00160115	0.646822	-0.00350562	0.00160823	0.0293325	0.00140948	0.0015833	0.373404	-0.126095	0.0322358	9.32412e-05	-0.0119991	0.0324946	0.711951	0.0958692	0.0319909	0.00274595	0.0179666	0.0356201	0.614012	0.0767585	0.0327578	0.0191686	0.165857	0.0324544	3.36878e-07	0.0969623	0.0567397
O75326	SEMA7A	seq.7019.13	-0.000130732	0.00163258	0.93618	-0.000559345	0.00145256	0.700204	-0.00117482	0.00148023	0.427435	0.00744049	0.0033916	0.0283088	-0.00117153	0.00323807	0.717523	0.00430783	0.00329901	0.1917	0.0182788	0.00143356	1.65917e-36	0.0122988	0.00136791	3.75461e-19	0.0163735	0.00139414	2.54613e-31	0.0422595	0.0288624	0.143229	-0.0918647	0.0276374	0.000895827	0.0091524	0.0281671	0.74525	-0.593948	0.0335835	2.2263e-67	-0.668042	0.0302897	1.18477e-101	-0.570001	0.0306143	3.53854e-74	-0.0651565	0.0490485
O75339	CILP	seq.5717.2	0.000524413	0.00173374	0.762307	-0.00139543	0.00168665	0.408097	-0.00164814	0.0016719	0.324299	-0.00246076	0.0036007	0.494387	0.0198849	0.0037591	1.29221e-07	0.0209985	0.00372657	1.87748e-08	0.0239676	0.00152233	3.49196e-54	0.00943383	0.00158877	3.14254e-09	0.0110258	0.00157465	2.96062e-12	-0.225049	0.0306489	2.53638e-13	-0.0989623	0.0320947	0.0020606	-0.00479062	0.0318117	0.880304	0.0442636	0.0335045	0.186538	-0.0133016	0.0323759	0.681207	0.0685087	0.0322222	0.0335549	0.0648156	0.0507405
O75340	PDCD6	seq.19488.1	0.000545391	0.00184387	0.767409	0.0136348	0.00167321	4.90807e-16	0.0104655	0.00164538	2.24479e-10	0.0125246	0.00382877	0.00108041	0.00326531	0.0037247	0.380724	0.00713936	0.00366334	0.0513834	0.00206618	0.00161907	0.201978	-0.000424182	0.00157449	0.787629	0.0111635	0.00154811	6.64348e-13	0.0836685	0.03259	0.0102864	0.107936	0.0318023	0.000695782	0.151989	0.0312793	1.22602e-06	-0.0879376	0.035747	0.0139371	-0.108168	0.0320116	0.000734588	0.0160352	0.0316071	0.611953	-0.0264196	0.0529793
O75347	TBCA	seq.12501.10	-0.00237994	0.00177101	0.179082	0.0112472	0.00167569	2.1993e-11	0.0101232	0.00164306	7.95891e-10	0.0128953	0.00368206	0.000466645	0.00970448	0.00372817	0.00927613	0.0114192	0.00365699	0.00180601	0.00700759	0.00155528	6.81113e-06	0.00928831	0.00157423	3.94073e-09	0.0151592	0.00154364	1.6797e-22	-0.180517	0.0313119	8.79624e-09	0.175088	0.0318012	3.91553e-08	0.198002	0.031188	2.4231e-10	0.0141623	0.0350722	0.68638	0.158491	0.0320362	7.84564e-07	0.198294	0.0314396	3.16122e-10	0.0108092	0.0541573
O75351	VPS4B	seq.12668.7	-0.00654253	0.00185687	0.000430947	-0.00109463	0.00166795	0.511685	-0.00132932	0.00166093	0.423558	0.00473861	0.00385718	0.219328	-0.00627243	0.00371682	0.0915725	-0.0004433	0.00370059	0.904654	-0.00174444	0.00163064	0.284782	-0.00856092	0.00157077	5.34609e-08	-0.00340605	0.00156393	0.0294754	0.0536622	0.0328298	0.102223	0.151018	0.031735	2.01928e-06	0.197275	0.0315978	4.74547e-10	0.036874	0.0359199	0.304691	0.189346	0.0319526	3.37763e-09	0.22789	0.0318711	1.02936e-12	0.0317171	0.0548559
O75354	ENTPD6	seq.8932.1	-0.00643108	0.00179144	0.000334921	0.0191955	0.00160902	3.01587e-32	0.0148755	0.00159568	1.85975e-20	0.00960841	0.00371875	0.00980889	-0.00291751	0.00356037	0.412586	0.00189409	0.00353964	0.592606	0.0178846	0.0015718	1.56797e-29	0.00212448	0.00150478	0.158084	0.0116263	0.0014955	9.66157e-15	0.0134573	0.0316452	0.670673	-0.416112	0.0303987	1.09622e-41	-0.253491	0.0302167	6.77971e-17	-0.24647	0.0348132	1.70567e-12	0.107419	0.0312017	0.000581982	0.165692	0.0309472	9.10051e-08	0.054812	0.0557579
O75356	ENTPD5	seq.4437.56	-0.00447103	0.00180134	0.0131045	-0.0107368	0.00164908	8.43339e-11	-0.00949032	0.00164969	9.45706e-09	-0.00344359	0.00374296	0.357621	-0.00404608	0.00365493	0.268355	-0.000149857	0.00366074	0.967349	0.00798948	0.00158041	4.4954e-07	-0.00996973	0.00154488	1.22894e-10	-0.000468335	0.00154852	0.762332	0.297123	0.0318185	1.60879e-20	0.181297	0.0311829	6.59284e-09	0.218138	0.0312474	3.43353e-12	0.0651059	0.0352714	0.0649888	0.215883	0.0318054	1.31354e-11	0.267892	0.031729	4.30821e-17	0.0849187	0.0566979
O75365	PTP4A3	seq.19231.22	0.00507893	0.00181285	0.00510973	-0.001836	0.00168782	0.276752	-0.00216592	0.00167136	0.195087	0.0166152	0.003765	1.04683e-05	-0.00023724	0.00376151	0.949714	0.00452406	0.00372455	0.22457	0.00383285	0.00159337	0.0161969	-0.000532976	0.00158963	0.737429	0.00295863	0.001574	0.0602255	-0.0757798	0.0320477	0.0180987	0.114182	0.0321173	0.000382281	0.189694	0.031802	2.668e-09	-0.043858	0.0354192	0.215697	0.025979	0.0322363	0.420354	0.112202	0.0319527	0.00045066	0.0171774	0.0537335
O75427	LRCH4	seq.8984.28	-0.00299043	0.00181697	0.099879	0.000907943	0.00172327	0.598312	0.000472348	0.00172242	0.783919	-0.000289285	0.00377394	0.938903	0.00109473	0.00383563	0.775346	0.00462954	0.00383247	0.227129	0.00382552	0.00159581	0.0165669	-0.00074657	0.00162091	0.645121	0.00187872	0.00161961	0.246129	-0.0555849	0.0321236	0.0836489	0.00382977	0.0327501	0.906914	0.0700616	0.032724	0.0323378	0.0170979	0.0355599	0.630672	-0.036498	0.0328736	0.266959	0.0322481	0.0328895	0.326901	0.0760114	0.0553707
O75427	LRCH4	seq.11252.30	-0.00299043	0.00181697	0.099879	-0.00224897	0.00172115	0.191402	-0.00245509	0.00170286	0.149454	-0.000289285	0.00377394	0.938903	-0.00481053	0.00383222	0.209451	0.000171538	0.00379083	0.96391	0.00382552	0.00159581	0.0165669	-0.00251405	0.0016199	0.120748	0.000977044	0.00160228	0.54204	-0.0555849	0.0321236	0.0836489	0.0195792	0.0327218	0.549638	0.0983017	0.0323674	0.00240491	0.0170979	0.0355599	0.630672	0.0367265	0.0328387	0.263469	0.114449	0.0325542	0.000443702	0.0760114	0.0553707
O75460	ERN1	seq.11229.16	-0.00144921	0.0017739	0.413999	0.00263279	0.00170277	0.122143	0.00210367	0.00169518	0.214692	-0.00378007	0.00368508	0.305062	-0.000359245	0.00379488	0.924585	0.00317798	0.00377745	0.40023	-0.0014159	0.0015582	0.363578	-0.00197855	0.0016036	0.217346	0.000676684	0.00159634	0.671664	0.520113	0.031361	9.86338e-60	0.137205	0.0324011	2.34299e-05	0.195255	0.0322543	1.55117e-09	-0.125023	0.0344999	0.000293942	-0.0813029	0.0325902	0.0126474	-0.0109224	0.0325013	0.736843	-0.0722906	0.0517864
O75462	CRLF1	seq.14747.9	0.00104692	0.00172147	0.543121	-0.00333632	0.00169597	0.0492307	-0.00374963	0.00169401	0.0269237	0.00268523	0.00357495	0.452624	-0.00542411	0.00377998	0.15138	-0.00169708	0.00377658	0.653189	-0.0249794	0.00151413	3.80721e-59	0.00632867	0.0015973	7.56294e-05	0.00902704	0.00159552	1.64486e-08	-0.231807	0.0304252	3.19688e-14	-0.315767	0.0322712	2.37154e-22	-0.246607	0.0322351	2.51539e-14	0.0888571	0.034282	0.00957927	-0.103167	0.0324404	0.00148335	-0.0331247	0.0324031	0.306718	0.096675	0.0501368
O75462	CRLF1	seq.2607.54	0.00104692	0.00172147	0.543121	-0.00195495	0.00171077	0.25322	-0.00227185	0.00170306	0.182287	0.00268523	0.00357495	0.452624	0.00377052	0.00381219	0.322691	0.00779172	0.00379527	0.0401388	-0.0249794	0.00151413	3.80721e-59	-0.00132848	0.00161106	0.40965	0.00193418	0.00160399	0.227947	-0.231807	0.0304252	3.19688e-14	0.0499855	0.0325487	0.124691	0.1262	0.0324065	0.000100155	0.0888571	0.034282	0.00957927	0.0397576	0.03269	0.223982	0.117988	0.0325795	0.000296593	0.096675	0.0501368
O75475	PSIP1	seq.17176.13	0.00335295	0.0018374	0.0681038	0.00387482	0.00161795	0.0166722	0.00293412	0.00163057	0.0720266	0.00157274	0.00381619	0.680271	0.00984339	0.00360609	0.00636876	0.0124257	0.00363453	0.000635507	0.00603677	0.00161349	0.000185617	0.00629961	0.00152379	3.63796e-05	0.0082827	0.00153551	7.29899e-08	-0.0324329	0.0324817	0.318102	-0.373687	0.0307869	2.66019e-33	-0.25276	0.0310243	4.97788e-16	0.0369792	0.0355978	0.29896	-0.155492	0.0317453	1.00711e-06	-0.0622177	0.0319945	0.051891	0.051903	0.0567393
O75493	CA11	seq.8859.51	-0.000651692	0.00184991	0.724644	0.000391679	0.00165015	0.81239	-0.000315125	0.00165153	0.848686	0.0067346	0.00384267	0.0797523	0.00173791	0.00367751	0.63654	0.00815664	0.00368115	0.0267639	0.00403171	0.00162531	0.013159	0.00337521	0.00155411	0.0299318	0.00805876	0.00155528	2.31273e-07	0.124224	0.0327068	0.000148035	0.113204	0.0314005	0.000315886	0.233278	0.0314239	1.39407e-13	-0.0497988	0.0358689	0.165108	-0.290531	0.0316601	7.05911e-20	-0.17431	0.0317124	4.12071e-08	-0.0392973	0.0563471
O75509	TNFRSF21	seq.5404.53	0.00338209	0.00174125	0.0521686	0.00296469	0.00161084	0.0657764	0.00300636	0.00158717	0.0582776	0.00914786	0.00361685	0.0114705	0.00337612	0.00359025	0.347092	0.00757864	0.00353861	0.0322801	0.0249686	0.00152939	5.36013e-58	0.0156639	0.00151923	1.31127e-24	0.025196	0.00149574	1.67714e-61	-0.00893695	0.0307831	0.771587	-0.121409	0.0306517	7.60062e-05	-0.0410039	0.030202	0.174653	-0.33268	0.033882	1.70496e-22	-0.499018	0.0311332	4.90911e-56	-0.359256	0.0306488	3.29677e-31	0.272873	0.0519285
O75509	TNFRSF21	seq.9259.35	0.00338209	0.00174125	0.0521686	0.00437048	0.00159796	0.00626577	0.00379742	0.00157885	0.0162107	0.00914786	0.00361685	0.0114705	-0.00279531	0.00356025	0.432416	0.00398618	0.00351981	0.257494	0.0249686	0.00152939	5.36013e-58	0.0160399	0.00150607	3.98703e-26	0.0217697	0.00148867	3.52246e-47	-0.00893695	0.0307831	0.771587	-0.0971394	0.0303987	0.00140704	0.0265093	0.0300424	0.377617	-0.33268	0.033882	1.70496e-22	-0.39242	0.0307734	1.62972e-36	-0.280218	0.0303601	4.34569e-20	0.272873	0.0519285
O75521	ECI2	seq.12859.33	0.00130722	0.00185418	0.480845	-0.0110795	0.00167558	4.29937e-11	-0.00867509	0.00165609	1.70696e-07	0.000951121	0.00385059	0.804916	-0.00511487	0.00373221	0.17062	0.00231224	0.00369174	0.531138	-0.00083501	0.00162801	0.60805	-0.00701291	0.00157814	9.08643e-06	-0.000709722	0.00156017	0.649205	-0.00746693	0.0327764	0.819803	0.087055	0.0318646	0.0063232	0.174272	0.0315112	3.40456e-08	-0.0640858	0.0359147	0.0744384	0.133574	0.0321298	3.28938e-05	0.209457	0.0318727	5.63655e-11	0.0986694	0.0556839
O75528	TADA3	seq.23551.15	-0.00358031	0.00186075	0.0544128	-0.00196232	0.00164118	0.231895	-0.00209949	0.00164885	0.202986	0.00420977	0.00386397	0.276004	-0.00599521	0.00365828	0.101335	-0.00237097	0.00367485	0.518843	-0.000454076	0.00163351	0.781046	-0.000869252	0.00154578	0.573918	0.00140781	0.00155303	0.364733	0.00807506	0.0328863	0.806048	0.0686093	0.0312286	0.0280794	0.117596	0.0313758	0.000180855	0.0211877	0.035934	0.555474	0.0858857	0.0313837	0.00623534	0.133924	0.0315481	2.23625e-05	0.110432	0.0546853
O75534	CSDE1	seq.12735.39	-0.00434052	0.00186144	0.0197617	-0.002019	0.00169456	0.233547	-0.00222831	0.00168612	0.186391	-0.00150203	0.00386655	0.69769	0.00678273	0.00377765	0.0726538	0.00980043	0.00375802	0.00914565	0.00243424	0.00163466	0.136532	-0.00897901	0.00159643	1.99276e-08	-0.00539421	0.00158841	0.000690741	-0.0177136	0.0329099	0.590438	0.120422	0.0322443	0.000190676	0.176881	0.0320849	3.75979e-08	0.000926071	0.0359726	0.979463	0.15126	0.0325023	3.36742e-06	0.205588	0.0324392	2.60012e-10	-0.143321	0.0569998
O75569	PRKRA	seq.22010.36	-0.00786572	0.0018252	1.67683e-05	-0.000154674	0.00163818	0.924782	-1.21979e-05	0.00164233	0.994074	0.00594356	0.00378144	0.116085	-0.0084866	0.00364861	0.020071	-0.00601568	0.00365744	0.100097	0.00264109	0.00159863	0.0985959	-0.0144086	0.00154161	1.48948e-20	-0.00885742	0.00154556	1.07533e-08	0.00468715	0.0321853	0.884221	0.153938	0.0311484	8.05569e-07	0.170442	0.0312272	5.11322e-08	0.0787911	0.0354673	0.0263735	0.285278	0.0319814	7.03686e-19	0.301563	0.0321493	1.08964e-20	0.0189836	0.0533904
O75594	PGLYRP1	seq.14064.21	0.0046071	0.00180579	0.0107705	-0.00176416	0.00171145	0.3027	-0.00218077	0.00169691	0.198821	0.00299427	0.00375072	0.424735	0.00142216	0.00381418	0.709273	0.0072608	0.00378261	0.054992	0.0160932	0.00158705	7.2458e-24	0.00042004	0.0016119	0.794426	0.00474514	0.00159814	0.00300437	0.0242438	0.0319263	0.447678	0.133155	0.0325665	4.42591e-05	0.225872	0.0322892	3.1056e-12	-0.217098	0.0350248	6.29958e-10	0.0447511	0.0327341	0.17167	0.151899	0.0324315	2.91413e-06	-0.0576659	0.0548493
O75594	PGLYRP1	seq.3329.14	0.0046071	0.00180579	0.0107705	0.00451001	0.00171064	0.00841117	0.00449944	0.00170789	0.00845961	0.00299427	0.00375072	0.424735	-0.0012248	0.00381212	0.748007	0.000269253	0.00380589	0.943603	0.0160932	0.00158705	7.2458e-24	-0.00243526	0.00161142	0.130806	0.00118944	0.00160864	0.459703	0.0242438	0.0319263	0.447678	-0.160981	0.0325501	7.91245e-07	-0.134596	0.0324972	3.51975e-05	-0.217098	0.0350248	6.29958e-10	-0.0461263	0.0327169	0.15866	-0.0150326	0.0326994	0.645742	-0.0576659	0.0548493
O75629	CREG1	seq.9357.4	-0.00132052	0.00178811	0.460256	-0.000586792	0.00169168	0.728709	-0.000277283	0.0016733	0.868393	0.00442859	0.0037191	0.233817	0.00236606	0.0037737	0.530706	0.00565862	0.00373027	0.129362	0.0156724	0.00157047	3.5631e-23	0.00603936	0.00159302	0.000152238	0.0140319	0.00157563	8.01124e-19	-0.225	0.0316138	1.30701e-12	-0.263215	0.0321872	3.88405e-16	-0.18342	0.031835	8.9816e-09	-0.163866	0.0346227	2.29232e-06	-0.205542	0.0323202	2.25818e-10	-0.113047	0.0320002	0.000416124	0.159012	0.0586738
O75688	PPM1B	seq.22009.1	0.00278114	0.00183133	0.128933	-0.00265069	0.00171488	0.12226	-0.00202812	0.00170059	0.2331	0.00683754	0.00380376	0.072322	0.00189537	0.00382197	0.619983	0.00515427	0.00379066	0.173995	0.000462017	0.00160825	0.773914	-0.00586423	0.00161504	0.000285971	0.00354421	0.00160162	0.0269631	-0.00231609	0.0323778	0.942977	-0.0578676	0.0326321	0.0762525	0.00394844	0.0323602	0.902893	-0.0585248	0.0354343	0.0986883	0.0358617	0.0327511	0.273594	0.102941	0.0325516	0.00157688	-0.0103866	0.0544495
O75695	RP2	seq.23391.20	0.00170777	0.00185461	0.357201	0.00584767	0.00161661	0.000301566	0.00477508	0.00163345	0.00348343	0.00529578	0.00385087	0.169144	-0.0169952	0.00360308	2.47978e-06	-0.0105024	0.00363882	0.00392074	0.0042994	0.00162834	0.00831495	0.00137305	0.00152236	0.367153	0.00487089	0.00153785	0.00155032	0.0337285	0.0327785	0.303551	0.0896221	0.0307563	0.00358936	0.174184	0.0310695	2.21137e-08	0.0450718	0.0358448	0.20868	-0.169079	0.031098	5.75323e-08	-0.0603417	0.031323	0.0541231	-0.00367941	0.0560022
O75781	PALM	seq.18306.1	0.0182837	0.00172493	6.74314e-26	0.000282451	0.00170116	0.868138	-0.000343104	0.00168612	0.838765	0.0137831	0.00357003	0.000114866	-0.000636854	0.00379049	0.866581	0.00458789	0.00375538	0.221902	0.0245716	0.0015103	1.27228e-57	-0.0061712	0.00160253	0.000119576	-0.00121359	0.00158773	0.444702	0.0913039	0.0303883	0.00267659	0.106434	0.0323571	0.00101315	0.179044	0.0320655	2.51616e-08	0.0643258	0.0334762	0.0547372	0.0672017	0.0325375	0.0389554	0.149182	0.0322926	3.96754e-06	0.0445245	0.0515374
O75791	GRAP2	seq.5265.12	-0.0180418	0.00173574	5.58938e-25	0.00152558	0.00173085	0.378153	0.000935372	0.00171442	0.585379	-0.00132096	0.00358739	0.712727	0.00290521	0.00385675	0.451328	0.00704507	0.00382008	0.0652275	0.00281235	0.00151669	0.0637773	-0.00137833	0.00162973	0.397749	0.00186667	0.00161393	0.247508	0.0801375	0.030536	0.0087153	-0.00275921	0.0329289	0.933225	0.0778951	0.0326098	0.0169555	0.318491	0.0351518	2.01438e-19	0.0296529	0.033049	0.369646	0.109174	0.0328333	0.000892134	0.0798105	0.0537729
O75791	GRAP2	seq.16074.12	-0.0180418	0.00173574	5.58938e-25	-0.00491023	0.00170465	0.00399241	-0.004333	0.00168054	0.00996409	-0.00132096	0.00358739	0.712727	0.000504798	0.00379882	0.894293	0.00593438	0.00374622	0.113253	0.00281235	0.00151669	0.0637773	-0.00302644	0.00160527	0.0594618	0.00173691	0.0015827	0.272521	0.0801375	0.030536	0.0087153	0.134716	0.0324345	3.34544e-05	0.204813	0.0319787	1.68741e-10	0.318491	0.0351518	2.01438e-19	0.0402621	0.0326443	0.217517	0.134804	0.0322511	2.9814e-05	0.0798105	0.0537729
O75830	SERPINI2	seq.7117.21	-0.000918945	0.00184307	0.618094	-0.00191392	0.00170729	0.262344	-0.00226847	0.00168967	0.179495	0.00421791	0.00382847	0.270651	-0.00146256	0.00380416	0.700656	0.00540579	0.00376493	0.151133	-0.00335703	0.00161924	0.0382186	-0.00090417	0.0016079	0.573925	0.00404467	0.00159077	0.011042	0.0695527	0.0325838	0.0328581	0.0707827	0.0324804	0.0293736	0.178736	0.0321363	2.85021e-08	0.0785458	0.035773	0.0281744	-0.0507644	0.0326656	0.120251	0.0829133	0.0322877	0.0102672	0.0603674	0.0565917
O75843	AP1G2	seq.12714.38	-0.0074187	0.00183217	5.24138e-05	-0.00987549	0.00168828	5.34082e-09	-0.00919538	0.00167441	4.23608e-08	0.00942977	0.00380397	0.01322	0.00310401	0.00376027	0.409152	0.00603186	0.00373067	0.105997	0.00703103	0.00160848	1.26789e-05	0.00378395	0.00158942	0.0173274	0.00574522	0.00157676	0.000272277	0.051191	0.0323785	0.113955	0.0353323	0.0321076	0.271212	0.0919272	0.0318534	0.00392394	-0.0058841	0.0356311	0.868843	0.055509	0.0328577	0.091228	0.110834	0.0325821	0.000676496	0.0113651	0.0536456
O75940	SMNDC1	seq.17805.35	0.00336769	0.00178951	0.0599234	0.00133875	0.00166537	0.421518	0.000733667	0.00166467	0.659435	0.00583777	0.00371198	0.115874	0.00385372	0.00370855	0.298803	0.00785297	0.00370638	0.034173	0.00494715	0.0015693	0.00163144	-0.00283909	0.00156732	0.0701518	0.00057231	0.00156623	0.714828	-0.159794	0.0315953	4.44444e-07	-0.171335	0.0316659	6.65819e-08	-0.0751895	0.0316444	0.0175462	0.0483966	0.0353047	0.170508	0.100585	0.032213	0.00180637	0.173183	0.0323428	9.07052e-08	0.0561002	0.0544583
O76036	NCR1	seq.8360.169	0.0080933	0.00178042	5.64187e-06	0.0021358	0.00172433	0.215561	0.00164737	0.00171552	0.336977	0.0157778	0.00369804	2.03281e-05	0.00551571	0.00384285	0.151277	0.00916682	0.00382381	0.0165634	0.0199295	0.00156578	2.18645e-36	0.00584179	0.001624	0.000325728	0.00843476	0.00161574	1.87952e-07	0.129104	0.0314773	4.18896e-05	0.0368711	0.0328114	0.261198	0.106473	0.0326445	0.00111744	-0.234658	0.0345425	1.26287e-11	-0.0761921	0.0329509	0.0208139	-0.00222392	0.0328172	0.945975	0.00808833	0.0535168
O76036	NCR1	seq.5104.57	0.0080933	0.00178042	5.64187e-06	8.90165e-05	0.00172187	0.958772	-0.000400929	0.00170553	0.814162	0.0157778	0.00369804	2.03281e-05	0.00376519	0.00383688	0.326499	0.00772833	0.00380044	0.0420662	0.0199295	0.00156578	2.18645e-36	0.00484968	0.00162142	0.00279803	0.00752143	0.00160574	2.90849e-06	0.129104	0.0314773	4.18896e-05	0.0549185	0.0327596	0.0937386	0.129785	0.0324428	6.44138e-05	-0.234658	0.0345425	1.26287e-11	-0.0818244	0.0328621	0.0128183	0.00723115	0.0326241	0.824598	0.00808833	0.0535168
O76038	SCGN	seq.10894.25	-0.00177191	0.00175812	0.313593	-0.000833476	0.00170862	0.625715	-0.00116218	0.00170621	0.495819	-0.0181987	0.00365199	6.5262e-07	-0.0114369	0.00380707	0.00268067	-0.00797437	0.00380139	0.0359918	0.020701	0.00154385	4.16376e-40	0.00493746	0.00160933	0.00216971	0.00709157	0.00160682	1.04521e-05	-0.101307	0.0310816	0.00112615	-0.0172796	0.0325071	0.595059	0.0416426	0.0324565	0.19956	-0.0338445	0.034427	0.325629	-0.0263613	0.0326845	0.419983	0.0336085	0.0326327	0.30312	0.124191	0.0526477
O76038	SCGN	seq.15305.7	-0.00177191	0.00175812	0.313593	-0.000223289	0.00167773	0.894129	-0.000490835	0.0016786	0.769991	-0.0181987	0.00365199	6.5262e-07	-0.0179433	0.00373953	1.66066e-06	-0.0155599	0.00374177	3.27362e-05	0.020701	0.00154385	4.16376e-40	0.0102754	0.00157988	8.82291e-11	0.0120265	0.00158054	3.4461e-14	-0.101307	0.0310816	0.00112615	-0.0435926	0.0319207	0.172127	0.000856463	0.0319342	0.978605	-0.0338445	0.034427	0.325629	-0.0970182	0.0321897	0.00259539	-0.0519927	0.0321875	0.106326	0.124191	0.0526477
O76061	STC2	seq.6231.46	-0.000952292	0.00173276	0.582638	-0.00176798	0.00171782	0.303452	-0.00209076	0.00171428	0.222684	0.00529157	0.00359399	0.14101	-0.00285382	0.00382823	0.456035	0.00128177	0.00382036	0.737258	-0.0205199	0.00152407	2.0419e-40	5.16796e-05	0.00161782	0.974518	0.00291098	0.00161433	0.0714336	-0.340992	0.0305866	1.9658e-28	0.0643166	0.0326877	0.0491843	0.133232	0.0326175	4.50295e-05	0.0786631	0.0342165	0.0215589	-0.0901501	0.0328742	0.00612949	-0.0100188	0.0327868	0.759946	0.0869132	0.0510853
O76070	SNCG	seq.19630.2	0.00180433	0.0015785	0.253083	-0.000386012	0.00166019	0.816153	-3.91089e-05	0.00162387	0.980787	0.00258258	0.00327894	0.430964	-0.00177406	0.00369737	0.631385	0.00269697	0.00361802	0.456059	0.0381394	0.00138643	2.50431e-152	0.0146935	0.00156264	8.81906e-21	0.0235204	0.00152928	7.39022e-52	0.409139	0.0279082	2.11386e-47	0.126277	0.0315705	6.45672e-05	0.177764	0.0308899	9.34835e-09	0.164621	0.03082	9.75361e-08	-0.17488	0.0320236	5.03237e-08	-0.0683828	0.0310918	0.0279092	-0.0112215	0.0461296
O76074	PDE5A	seq.5256.86	-0.0195907	0.00175689	1.91552e-28	-0.0206029	0.00162295	3.30061e-36	-0.019604	0.00162583	6.80545e-33	0.000548566	0.00362503	0.879725	-0.0028812	0.00358141	0.421164	-5.58129e-05	0.00359486	0.987614	0.00460502	0.00153256	0.00267468	0.000831546	0.00151348	0.582744	0.0026973	0.00151924	0.0759057	0.103292	0.0308553	0.000822818	0.128098	0.0305786	2.8627e-05	0.169067	0.0306951	3.86611e-08	0.169536	0.0352536	1.57419e-06	0.183089	0.0322549	1.47705e-08	0.2213	0.0321098	6.39409e-12	0.092564	0.0536641
O76074	PDE5A	seq.16805.5	-0.0195907	0.00175689	1.91552e-28	-0.0246215	0.00157323	1.40399e-53	-0.0234719	0.00158157	1.67648e-48	0.000548566	0.00362503	0.879725	-0.00175208	0.00346044	0.612662	0.000759143	0.00348721	0.82768	0.00460502	0.00153256	0.00267468	0.00181416	0.00146242	0.214859	0.00345778	0.00147379	0.0190171	0.103292	0.0308553	0.000822818	0.108515	0.029546	0.000243181	0.146937	0.029776	8.36382e-07	0.169536	0.0352536	1.57419e-06	0.21904	0.031962	8.3691e-12	0.251728	0.0318278	3.3547e-15	0.092564	0.0536641
O76076	CCN5	seq.6392.7	0.00165316	0.00148826	0.266724	0.00232976	0.00131332	0.0761498	0.00236215	0.00125832	0.0605626	0.0074822	0.00309183	0.0155667	0.00603724	0.00292644	0.0391798	0.00856475	0.00280508	0.00227875	0.0386981	0.00131877	4.3102e-171	0.0413959	0.00125894	2.40839e-209	0.0454762	0.00120247	1.18826e-266	-0.530658	0.0263084	4.06397e-86	-0.613916	0.0249834	4.96789e-124	-0.520499	0.0239408	5.59557e-99	0.170712	0.0290193	4.37657e-09	0.163179	0.0254448	1.59783e-10	0.211792	0.0243275	4.58569e-18	0.0214499	0.0425839
O76096	CST7	seq.3302.58	0.000661098	0.00182033	0.716495	-0.00220446	0.0017148	0.198676	-0.00245538	0.00169863	0.148398	0.00479448	0.00378013	0.204754	0.00569696	0.00382147	0.136101	0.00985878	0.00378601	0.00924947	0.0102572	0.00159873	1.56908e-10	-0.000281078	0.00161497	0.861839	0.00333274	0.00159978	0.0372937	0.0193791	0.0321766	0.547027	0.077425	0.0326298	0.017701	0.158341	0.0323228	1.00408e-06	0.00615349	0.0354132	0.862061	0.0336217	0.032813	0.305595	0.121752	0.0325617	0.000187334	0.25366	0.0571472
O76096	CST7	seq.14038.130	0.000661098	0.00182033	0.716495	0.00151639	0.00170115	0.372773	0.0010598	0.00169359	0.531502	0.00479448	0.00378013	0.204754	0.00406799	0.00378972	0.283147	0.00724217	0.00377364	0.0550391	0.0102572	0.00159873	1.56908e-10	0.00258971	0.00160183	0.106021	0.00491068	0.00159502	0.00209325	0.0193791	0.0321766	0.547027	-0.0621093	0.0323587	0.0550073	0.00391747	0.0322214	0.903238	0.00615349	0.0354132	0.862061	0.0232655	0.0327455	0.47744	0.0857105	0.0326334	0.00866152	0.25366	0.0571472
O94760	DDAH1	seq.19392.6	0.00845835	0.00175931	1.58422e-06	-0.00215672	0.00172051	0.210086	-0.00247138	0.00171476	0.149597	0.0183844	0.00365995	5.31285e-07	0.00207272	0.00383454	0.588856	0.00609201	0.00382362	0.111184	0.0163352	0.00154492	8.85182e-26	0.000275006	0.00162074	0.865271	0.00327479	0.00161551	0.0427214	-0.14191	0.031102	5.20613e-06	-0.126303	0.0327292	0.000115695	-0.0404423	0.0326266	0.215217	-0.123681	0.0345871	0.000353233	-0.00502221	0.0328501	0.878499	0.0735572	0.0327622	0.0248124	0.161689	0.054119
O94766	B3GAT3	seq.6897.38	0.00216226	0.0018422	0.240573	-0.00496809	0.00169585	0.00341424	-0.00505542	0.00169984	0.00295695	0.00188411	0.00382622	0.622449	0.00796324	0.00377956	0.0351886	0.0125738	0.0037914	0.000920257	-0.00299471	0.00161782	0.064234	-0.00200697	0.00159657	0.208811	0.00215025	0.00160084	0.179286	0.0690869	0.032569	0.0339643	-0.0321874	0.0322541	0.318374	0.0720507	0.0323417	0.0259513	-0.0911655	0.035584	0.0104451	-0.10642	0.0325496	0.00108689	0.00701281	0.0325931	0.829652	0.101651	0.0552692
O94779	CNTN5	seq.3299.29	-0.00104507	0.00171369	0.542008	-0.00240781	0.00167668	0.151066	-0.00290194	0.00166368	0.0811886	0.0156809	0.00355878	1.0802e-05	0.014785	0.00373626	7.72015e-05	0.0201028	0.00370748	6.24562e-08	0.00822066	0.00150744	5.25034e-08	0.000121552	0.00157945	0.93866	0.00536634	0.00156644	0.000619351	0.723005	0.0302923	1.39927e-117	0.357576	0.0318993	1.00919e-28	0.445199	0.0316406	6.83593e-44	0.0947267	0.0331386	0.00427919	-0.0396541	0.0321252	0.217143	0.101858	0.0317963	0.00136895	-0.0431232	0.0508833
O94813	SLIT2	seq.18930.28	0.00341655	0.00184746	0.0644863	-0.00236931	0.00157375	0.132273	-0.00298308	0.00155226	0.0547078	0.00540886	0.00383738	0.158761	0.00543239	0.00350535	0.121285	0.0108674	0.0034584	0.00168888	0.00420883	0.00162248	0.00952046	0.0310822	0.001491	1.47036e-91	0.0351552	0.00147164	9.08527e-118	0.161316	0.032663	8.19263e-07	0.031328	0.0299284	0.295272	0.131721	0.02953	8.40594e-06	0.0667414	0.0356804	0.0614845	-0.277799	0.0304167	1.04663e-19	-0.177482	0.0298826	3.11379e-09	0.00351117	0.0529033
O94830	DDHD2	seq.25499.37	-0.010255	0.00182316	1.98794e-08	0.000394693	0.00171651	0.818151	-0.000108965	0.00170209	0.948959	0.00487905	0.0037765	0.196451	-0.00311103	0.00382588	0.41618	0.00136744	0.00379409	0.718559	0.00849023	0.00159919	1.1637e-07	-0.00264166	0.00161714	0.102437	0.000646743	0.00160318	0.686668	-0.0808209	0.0321446	0.0119675	0.00782149	0.0326602	0.810745	0.0839762	0.0323814	0.00954053	-0.0279478	0.035193	0.427168	0.0506041	0.032808	0.12305	0.123377	0.0325713	0.00015423	0.0390016	0.0562518
O94856	NFASC	seq.7179.69	-0.0029296	0.00170875	0.0865232	-0.00529443	0.00164809	0.0013268	-0.00390453	0.0015958	0.0144592	0.00459321	0.00354837	0.195585	0.00198356	0.0036709	0.588989	0.0061432	0.00355529	0.0840849	0.0278772	0.00150221	1.01901e-73	0.0174077	0.00155183	9.23938e-29	0.0250107	0.00150372	4.6875e-60	0.0445554	0.030196	0.140149	0.0646841	0.0313374	0.039073	0.121139	0.0303572	6.71623e-05	-0.0643957	0.0334424	0.0542312	-0.124666	0.0317488	8.76323e-05	-0.0063491	0.0307923	0.836652	0.17576	0.0511883
O94903	PLPBP	seq.20439.14	-0.00748981	0.00179595	3.10753e-05	-0.00925338	0.00166794	3.08663e-08	-0.00860128	0.00166418	2.47932e-07	0.0110918	0.00372879	0.00295151	0.00592388	0.00370874	0.110286	0.00890577	0.00370525	0.0162832	0.0046347	0.00157522	0.00327771	0.00357326	0.0015665	0.0225995	0.00581873	0.00156468	0.000203001	-0.0900321	0.0317123	0.00454873	-0.143892	0.0316512	5.63002e-06	-0.0595751	0.0316145	0.0595828	0.0280964	0.0351794	0.424536	-0.0113818	0.0322401	0.724084	0.0587201	0.0322206	0.0684654	0.0235656	0.0554435
O94907	DKK1	seq.3535.84	-0.00756572	0.0016626	5.51474e-06	-0.00955186	0.00153471	5.36614e-10	-0.00924461	0.00153141	1.72101e-09	0.00027618	0.00344205	0.936053	-0.000161768	0.00340318	0.96209	0.00246368	0.00340016	0.468755	0.0109378	0.001458	7.75379e-14	0.00563107	0.00144024	9.39496e-05	0.00717498	0.00143855	6.37968e-07	0.079493	0.0292961	0.00668855	0.0883665	0.0290572	0.00237279	0.131299	0.0290287	6.27763e-06	0.600823	0.0337527	3.351e-68	0.578394	0.0310292	2.44601e-74	0.591309	0.0308064	1.62119e-78	0.11766	0.0495531
O94985	CLSTN1	seq.15521.4	0.000917988	0.00182208	0.614422	-0.00254532	0.001561	0.103063	-0.00187831	0.00157809	0.234025	0.00155808	0.00378624	0.680721	-0.00179522	0.00347633	0.605595	0.00301382	0.00351599	0.391401	0.00167929	0.00160015	0.294035	-0.00588995	0.00147017	6.28336e-05	0.00602806	0.0014874	5.16138e-05	0.198241	0.0322146	8.33568e-10	0.592295	0.0296828	2.1109e-84	0.582457	0.0300203	4.20637e-80	0.0310245	0.0352629	0.379019	0.346422	0.0304967	1.93639e-29	0.393404	0.030522	2.98107e-37	0.0088333	0.0533464
O94992	HEXIM1	seq.15596.7	-0.00888272	0.00182646	1.20006e-06	-0.0155658	0.00167649	2.62927e-20	-0.0140993	0.00168194	7.15036e-17	0.00929269	0.00378401	0.0141017	0.00471662	0.00371993	0.204898	0.00772914	0.00373823	0.0387445	0.00476198	0.00159979	0.00293235	0.00100956	0.00157203	0.520779	0.00348328	0.00157971	0.0275117	-0.0781851	0.0322076	0.0152471	0.0106453	0.0317631	0.737533	0.075679	0.0319183	0.0177874	0.0207923	0.0354183	0.557205	0.0116011	0.0324905	0.721065	0.0774566	0.0324503	0.0170373	0.0510523	0.0566466
O94992	HEXIM1	seq.22977.18	-0.00888272	0.00182646	1.20006e-06	-0.00365233	0.00168785	0.030533	-0.00378064	0.00167622	0.0241601	0.00929269	0.00378401	0.0141017	0.00515273	0.00376145	0.170804	0.010436	0.00373573	0.00523861	0.00476198	0.00159979	0.00293235	-0.00254938	0.00158958	0.108839	0.00222015	0.00157857	0.159675	-0.0781851	0.0322076	0.0152471	0.0243289	0.0321176	0.448801	0.13286	0.0318949	3.17374e-05	0.0207923	0.0354183	0.557205	-0.0129317	0.0322447	0.688406	0.102728	0.03208	0.00137456	0.0510523	0.0566466
O95157	NXPH3	seq.6054.6	-0.00529312	0.00181002	0.00347183	-0.00713569	0.00167208	2.02364e-05	-0.00675138	0.00167574	5.7117e-05	0.0127188	0.0037561	0.000715831	-0.0331933	0.00372556	7.7273e-19	-0.0223683	0.00373425	2.28921e-09	0.0140841	0.00158786	1.09697e-18	-0.00992312	0.00157818	3.57975e-10	-0.00414912	0.00158098	0.00871455	0.173891	0.0319685	5.67466e-08	-0.0933742	0.0318047	0.00334582	0.0306631	0.0318855	0.336278	-0.0566326	0.0350394	0.106121	0.0896898	0.0320201	0.00511895	0.188417	0.0320884	4.67234e-09	0.222392	0.0545907
O95166	GABARAP	seq.22966.20	0.00128188	0.00183465	0.484779	0.0153353	0.00147473	5.34546e-25	0.0118738	0.00148204	1.48252e-15	0.0140071	0.00381071	0.000240406	0.0143016	0.00328306	1.35792e-05	0.0174513	0.00330021	1.30534e-07	0.0120846	0.00161116	7.83631e-14	0.0361905	0.00138681	1.97698e-138	0.0337304	0.00139326	1.08216e-120	-0.111508	0.0324369	0.000592921	0.115215	0.0280087	3.97743e-05	0.201125	0.0281425	1.05763e-12	-0.0423544	0.0354521	0.232279	-0.195048	0.0284117	7.70658e-12	-0.0506086	0.0288296	0.0792632	0.0999844	0.0536069
O95166	GABARAP	seq.17735.130	0.00128188	0.00183465	0.484779	0.0148028	0.00151221	2.2805e-22	0.0116636	0.00149195	6.88272e-15	0.0140071	0.00381071	0.000240406	0.0201047	0.00336601	2.54113e-09	0.0189727	0.00332303	1.21857e-08	0.0120846	0.00161116	7.83631e-14	0.0292144	0.00142141	3.52921e-89	0.0309773	0.00140254	6.5309e-102	-0.111508	0.0324369	0.000592921	-0.0205293	0.0287003	0.474467	0.036999	0.0283342	0.191695	-0.0423544	0.0354521	0.232279	-0.222136	0.0295179	6.49313e-14	-0.100396	0.0292739	0.000610921	0.0999844	0.0536069
O95256	IL18RAP	seq.10457.3	-0.000769684	0.00182415	0.673091	-0.000214972	0.00171608	0.900317	-0.000669519	0.00169938	0.693619	-0.000688779	0.00378611	0.855653	-0.00304349	0.00382451	0.426205	0.00144324	0.00378714	0.703158	-0.00700971	0.00160072	1.22322e-05	0.000298601	0.00161791	0.853584	0.00334971	0.00160197	0.0365933	0.250124	0.0322265	1.06708e-14	0.0445806	0.0326546	0.172265	0.119531	0.032337	0.000221692	-0.188982	0.0352786	8.96034e-08	0.0608962	0.0328004	0.0634487	0.135651	0.0325948	3.22674e-05	0.0858941	0.0548319
O95256	IL18RAP	seq.2993.1	-0.000769684	0.00182415	0.673091	-0.0018518	0.00172176	0.282206	-0.00215645	0.00169211	0.202592	-0.000688779	0.00378611	0.855653	0.00734594	0.00383487	0.0554938	0.0122794	0.00377132	0.00113973	-0.00700971	0.00160072	1.22322e-05	-0.00276905	0.0016206	0.0875951	0.00271952	0.00159349	0.0879674	0.250124	0.0322265	1.06708e-14	0.0959203	0.0327446	0.00341655	0.196836	0.0321967	1.07083e-09	-0.188982	0.0352786	8.96034e-08	0.082777	0.0328901	0.0118834	0.188539	0.0323953	6.36311e-09	0.0858941	0.0548319
O95274	LYPD3	seq.13107.9	0.00321541	0.00183002	0.0789903	-0.000966027	0.00170517	0.571069	-0.00142396	0.00170975	0.404982	0.013301	0.003801	0.000471668	0.00185373	0.00380535	0.626189	0.00655713	0.0038128	0.0855543	0.000588559	0.00160854	0.714462	-0.00149578	0.00160589	0.351687	0.00216108	0.00161029	0.179661	0.0687226	0.0323542	0.0337276	0.00820423	0.0324458	0.80039	0.0976386	0.0325347	0.00270759	-0.195235	0.0355696	4.30529e-08	-0.168845	0.0326344	2.40956e-07	-0.0628004	0.0326526	0.0545167	0.136463	0.0554006
O95295	SNAPIN	seq.6975.52	-0.00170384	0.00184442	0.355656	0.0029893	0.00170614	0.0798384	0.00212137	0.00169435	0.210636	-0.018158	0.00383101	2.21673e-06	-0.0013846	0.00380328	0.715837	0.0034871	0.00377614	0.355827	0.0043078	0.00162326	0.00799176	-0.00178377	0.00160692	0.267045	0.00184009	0.00159585	0.248964	-0.0308222	0.0326097	0.344623	-0.00747595	0.0324647	0.817887	0.0807553	0.0322415	0.0122964	0.0388079	0.0356427	0.276309	0.0784446	0.0325928	0.0161391	0.158048	0.0323846	1.10169e-06	0.0632462	0.0560526
O95379	TNFAIP8	seq.12563.2	-0.00141865	0.00185964	0.445591	-0.00729133	0.00164623	9.72344e-06	-0.00557855	0.00162475	0.000602119	0.00181638	0.00386279	0.638221	0.0048774	0.00367035	0.183971	0.00752094	0.0036229	0.0379651	0.00170567	0.00163329	0.296405	-0.00210631	0.00155047	0.174385	0.00712364	0.00153039	3.3517e-06	0.0551976	0.0328776	0.0932557	0.173226	0.0313246	3.41281e-08	0.193769	0.0309143	4.05982e-10	0.0164773	0.0359155	0.646418	0.245548	0.0323483	3.95962e-14	0.270544	0.0318686	2.91868e-17	0.00791055	0.0556377
O95388	CCN4	seq.13692.154	-0.00138306	0.0017102	0.418731	-0.00329505	0.00166861	0.0483704	-0.00340712	0.00165361	0.0394256	0.0153157	0.00354703	1.61472e-05	0.00189351	0.00371803	0.610587	0.00561635	0.00368547	0.127611	0.0250095	0.00150141	3.17789e-60	-0.00105779	0.00157187	0.501019	0.00188026	0.00155782	0.227512	0.300941	0.0301714	3.74574e-23	0.181128	0.0317465	1.24734e-08	0.235801	0.0314654	8.23483e-14	0.192175	0.0333495	8.93391e-09	0.29465	0.0323559	1.33078e-19	0.339216	0.0320066	6.83385e-26	0.180085	0.0496665
O95388	CCN4	seq.3057.55	-0.00138306	0.0017102	0.418731	-0.00444602	0.00153759	0.00385486	-0.00459269	0.00155185	0.00310017	0.0153157	0.00354703	1.61472e-05	0.00061874	0.00342607	0.856693	0.00734126	0.00345829	0.0338341	0.0250095	0.00150141	3.17789e-60	-0.0120315	0.00144862	1.35902e-16	-0.00662281	0.00146328	6.19162e-06	0.300941	0.0301714	3.74574e-23	0.204048	0.0292537	3.57853e-12	0.237395	0.029529	1.18858e-15	0.192175	0.0333495	8.93391e-09	0.389767	0.0302113	2.56297e-37	0.405627	0.0303497	7.27501e-40	0.180085	0.0496665
O95393	BMP10	seq.3587.53	-0.0026038	0.00169907	0.125485	-0.00119669	0.00171034	0.484169	-0.00176297	0.00169866	0.2994	0.005559	0.00352719	0.115098	-0.00209181	0.00381132	0.583146	0.00430377	0.00378558	0.255657	0.0199358	0.00149224	7.82278e-40	0.0049881	0.0016105	0.00196727	0.00896251	0.00159976	2.26094e-08	0.435344	0.0300224	1.93715e-46	0.0459647	0.0325404	0.157871	0.155846	0.0323235	1.47991e-06	-0.371334	0.0334196	2.93804e-28	-0.151781	0.0326907	3.54862e-06	-0.0200896	0.0324611	0.536032	0.034979	0.0514449
O95407	TNFRSF6B	seq.5070.76	0.00414441	0.00172352	0.016236	0.00188708	0.00169458	0.265521	0.000778824	0.00167475	0.64193	0.0174937	0.00358168	1.0803e-06	0.00502708	0.00377517	0.183065	0.0111761	0.00373404	0.00277973	0.0246985	0.00151351	5.9817e-58	0.00939512	0.00159532	4.2109e-09	0.0128577	0.00157729	4.79454e-16	-0.175532	0.0304722	9.04379e-09	-0.0484506	0.0322305	0.132856	0.0899929	0.0318669	0.00476675	-0.189549	0.0334924	1.6282e-08	-0.178506	0.0324305	3.94732e-08	-0.0156944	0.0321094	0.625025	0.250432	0.053768
O95429	BAG4	seq.12844.10	0.000877945	0.00180372	0.626469	-0.00454056	0.00165555	0.00612307	-0.00440808	0.00163041	0.00688797	0.0105734	0.00374541	0.00478165	-0.00220173	0.00368171	0.549862	0.00407111	0.00363239	0.262452	0.0140148	0.00158396	1.32979e-18	0.00332076	0.00155553	0.032839	0.00701625	0.00153403	4.94053e-06	0.0303912	0.0318807	0.340508	0.0829281	0.0314255	0.00835143	0.177679	0.0309926	1.06246e-08	-0.0301433	0.0350387	0.389685	0.324101	0.0322233	1.64131e-23	0.378557	0.0316461	2.06965e-32	0.0156736	0.057492
O95433	AHSA1	seq.11633.89	0.00122906	0.00186	0.508788	-0.00704923	0.00169006	3.09917e-05	-0.00573869	0.00167469	0.000617273	3.44895e-05	0.00386337	0.992878	0.00462624	0.00376511	0.219254	0.00828052	0.0037327	0.0265873	-0.0030398	0.00163369	0.0628625	0.00143861	0.00159172	0.366153	0.00459268	0.0015775	0.00361907	0.0121036	0.0328851	0.712851	0.0130709	0.0321475	0.684331	0.0998986	0.0318659	0.00173158	-0.017396	0.0359254	0.628254	0.0441336	0.032357	0.172659	0.124073	0.0321598	0.000116162	0.0249222	0.0549982
O95445	APOM	seq.10445.20	-0.00467133	0.00181279	0.0100067	0.000171194	0.00161733	0.915707	-0.000787933	0.00164094	0.631132	0.0140598	0.00376294	0.000189382	-0.00494003	0.00360385	0.170528	0.00418197	0.00365756	0.252952	-0.0114896	0.00159884	7.95108e-13	-0.0140132	0.00152342	5.78334e-20	-0.00753788	0.00154723	1.14982e-06	-0.108945	0.032027	0.00067653	-0.0524321	0.030769	0.0884512	0.0304146	0.0312238	0.330076	0.163647	0.0352165	3.48157e-06	0.0900278	0.031025	0.00373139	0.164649	0.0314607	1.75163e-07	0.173139	0.05507
O95445	APOM	seq.14125.5	-0.00467133	0.00181279	0.0100067	-0.00212685	0.00166786	0.202316	-0.00157558	0.00169426	0.352455	0.0140598	0.00376294	0.000189382	-0.0083604	0.0037162	0.0245226	-0.00299525	0.00377499	0.427567	-0.0114896	0.00159884	7.95108e-13	-0.0146483	0.00157045	1.77526e-20	-0.00221196	0.00159525	0.165645	-0.108945	0.032027	0.00067653	0.0608941	0.0317313	0.0550506	0.121863	0.0322304	0.000158547	0.163647	0.0352165	3.48157e-06	0.00787391	0.0321053	0.806274	0.0978733	0.0324632	0.00258731	0.173139	0.05507
O95467	GNAS	seq.5757.45	-0.00637834	0.00184451	0.000550026	-0.000141606	0.00170165	0.933684	-0.000703569	0.00169054	0.677302	0.00295337	0.00382866	0.440525	0.00555407	0.00379788	0.143709	0.00991286	0.00376976	0.00858297	-0.00647117	0.00161999	6.60133e-05	-0.00397284	0.00160236	0.0132037	0.000472433	0.00159215	0.766691	-0.0712062	0.0325895	0.0289529	0.0928175	0.0323743	0.00416613	0.175211	0.0321687	5.45296e-08	0.0270965	0.0357661	0.448734	0.00316866	0.0324948	0.922324	0.101345	0.0324279	0.00178976	0.0363616	0.0554672
O95498	VNN2	seq.7012.35	-0.000581375	0.00180817	0.747829	0.00307939	0.00166195	0.0639761	0.00225132	0.00164272	0.170617	0.000433916	0.00375571	0.908027	0.0041023	0.00370397	0.268128	0.00836692	0.00366087	0.0223372	0.0108043	0.00158808	1.17931e-11	0.00690651	0.00156556	1.05435e-05	0.00960698	0.0015474	5.91492e-10	0.22131	0.0319684	5.16167e-12	-0.304209	0.0316246	1.15501e-21	-0.187214	0.0312588	2.30117e-09	-0.151963	0.0353412	1.75097e-05	-0.0741304	0.0322125	0.0214278	0.0211183	0.0321461	0.511254	0.0378143	0.0569137
O95498	VNN2	seq.15480.2	-0.000581375	0.00180817	0.747829	-0.000995069	0.0016623	0.549468	-0.000726314	0.00165692	0.661156	0.000433916	0.00375571	0.908027	-0.00419103	0.00370584	0.258157	-0.00107361	0.00369307	0.771289	0.0108043	0.00158808	1.17931e-11	0.00333072	0.00156556	0.0334417	0.0100152	0.00156046	1.54607e-10	0.22131	0.0319684	5.16167e-12	0.290957	0.0316313	5.79372e-20	0.314646	0.0315294	3.56493e-23	-0.151963	0.0353412	1.75097e-05	-0.26497	0.0322372	2.7591e-16	-0.189181	0.0321743	4.45219e-09	0.0378143	0.0569137
O95502	NPTXR	seq.8997.4	-0.00332803	0.00181595	0.0669283	-0.000428827	0.00166424	0.796675	-0.000942137	0.00165978	0.57032	0.0101206	0.00377145	0.00731711	0.011004	0.00371301	0.00305871	0.015761	0.00370189	2.11581e-05	0.00396726	0.00159486	0.0129052	-0.00198159	0.00157066	0.20716	0.00126579	0.00156706	0.419285	0.221597	0.0320627	5.58882e-12	0.197335	0.0316551	5.03658e-10	0.285363	0.0315775	2.49035e-19	-0.230412	0.0353032	7.59349e-11	-0.218359	0.0323166	1.62041e-11	-0.137592	0.0323183	2.11725e-05	-0.0739086	0.0539772
O95502	NPTXR	seq.15511.37	-0.00332803	0.00181595	0.0669283	0.000405451	0.00165305	0.806256	-7.82988e-05	0.00165087	0.962174	0.0101206	0.00377145	0.00731711	0.0175525	0.00368987	2.03696e-06	0.0224451	0.00368358	1.21426e-09	0.00396726	0.00159486	0.0129052	-0.000876097	0.0015587	0.574102	0.00232053	0.00155715	0.136242	0.221597	0.0320627	5.58882e-12	0.0826249	0.0314444	0.00863162	0.16702	0.0314094	1.11149e-07	-0.230412	0.0353032	7.59349e-11	-0.318398	0.0320962	6.36625e-23	-0.243202	0.0322426	5.69244e-14	-0.0739086	0.0539772
O95544	NADK	seq.13624.17	-0.00798168	0.00178915	8.38299e-06	0.00291186	0.00165797	0.0791203	0.00208453	0.001631	0.201301	0.00932449	0.0037165	0.0121498	0.0145073	0.00368899	8.55098e-05	0.0173498	0.00362934	1.81428e-06	0.0143872	0.00157229	8.95172e-20	0.0137636	0.001558	1.50168e-18	0.0154587	0.00153226	1.2105e-23	0.271711	0.0316326	1.24662e-17	0.179203	0.0314794	1.34312e-08	0.241985	0.0309595	6.96657e-15	0.0529821	0.0348466	0.128482	0.0447517	0.032061	0.162846	0.123868	0.0316419	9.20741e-05	-0.115478	0.0547554
O95630	STAMBP	seq.19187.21	-0.00060572	0.00180203	0.736789	-0.00514374	0.00169818	0.00247003	-0.00478356	0.00168893	0.00464532	0.0112965	0.0037424	0.0025567	0.012119	0.00378175	0.0013635	0.0152346	0.00376385	5.27515e-05	0.00687302	0.00158108	1.41531e-05	7.07162e-05	0.00159819	0.964709	0.00395505	0.00159035	0.0129276	-0.214243	0.0318324	1.94143e-11	-0.191595	0.0322904	3.22562e-09	-0.0562797	0.0321322	0.0799381	-0.0554117	0.0351993	0.115516	-0.055989	0.032578	0.0857651	0.0554576	0.0325478	0.0884831	0.0459749	0.0559552
O95633	FSTL3	seq.3438.10	0.00466803	0.00160097	0.00356866	0.00591173	0.00149203	7.56005e-05	0.00529005	0.00144787	0.000261928	-0.00054647	0.00332528	0.869474	-0.00386082	0.00332481	0.245626	0.000102965	0.00322672	0.974546	0.0376704	0.00140889	1.11493e-144	0.0350028	0.0014129	6.79472e-126	0.0381677	0.00136788	2.80207e-156	-0.0527397	0.028304	0.0624917	-0.138054	0.0283866	1.20001e-06	-0.0660778	0.027544	0.0164875	-0.0504416	0.031452	0.108848	-0.161514	0.0288133	2.22077e-08	-0.0683674	0.0280754	0.014931	0.208837	0.0466972
O95644	NFATC1	seq.14286.2	-0.0137119	0.00178791	2.17438e-14	0.00197888	0.00170793	0.246675	0.00115889	0.00169498	0.494193	-0.000578417	0.00369628	0.875658	-0.008198	0.00380615	0.031311	-0.00234955	0.00377618	0.533846	0.00471466	0.00156266	0.00256893	-0.00737934	0.00160836	4.61413e-06	-0.00291102	0.00159589	0.0682181	-0.0282171	0.0314614	0.369839	0.02528	0.0324949	0.436634	0.105558	0.0322434	0.00107055	0.184603	0.0354066	1.94664e-07	0.0858949	0.0326305	0.00851327	0.157742	0.032447	1.2109e-06	0.0809915	0.0566935
O95684	CEP43	seq.21793.4	-0.0063342	0.00184706	0.000611382	0.00161802	0.00167218	0.3333	0.000604395	0.00166573	0.716743	0.00522667	0.00383476	0.172971	-0.00446163	0.00372742	0.23139	0.00216599	0.00371138	0.559518	-0.000269139	0.00162149	0.868179	-0.00726329	0.00157473	4.10902e-06	-0.00146702	0.00156841	0.349663	-0.0930582	0.0326412	0.00438205	0.133629	0.0318177	2.73138e-05	0.203303	0.03169	1.57421e-10	0.0450506	0.0357801	0.208071	0.101159	0.0320955	0.00163494	0.180261	0.0319951	1.88548e-08	-0.0588041	0.0593306
O95696	BRD1	seq.11607.15	0.000757837	0.00185797	0.683382	-0.00184365	0.00171359	0.282038	-0.00221014	0.00170417	0.194741	0.00527832	0.00385912	0.171469	0.00228504	0.00381874	0.549624	0.00645082	0.00379784	0.0894841	-0.00432157	0.00163157	0.00811243	0.00116988	0.00161376	0.468533	0.00422091	0.00160466	0.00856208	0.0414697	0.032849	0.206869	0.0529008	0.0326052	0.104785	0.129458	0.0324213	6.64499e-05	-0.0669325	0.0358816	0.0622049	-0.0242771	0.0327375	0.458393	0.0581107	0.0325821	0.0745804	0.0108944	0.0517127
O95715	CXCL14	seq.5730.60	0.0160107	0.00169913	7.32425e-21	0.0033043	0.00171469	0.0540453	0.0020198	0.00168758	0.231435	0.00540366	0.00351976	0.124808	0.0106911	0.00382056	0.00516254	0.0138075	0.00376038	0.000244059	0.0298366	0.00148833	3.87651e-85	0.00572588	0.00161451	0.00039499	0.0084092	0.00158861	1.26696e-07	-0.182225	0.0299596	1.29894e-09	0.0191434	0.0326164	0.557288	0.114243	0.0320946	0.000375943	-0.190983	0.0328622	6.68389e-09	0.0300196	0.0327357	0.359183	0.124266	0.0323569	0.000124764	0.0195772	0.0475216
O95721	SNAP29	seq.12357.41	-0.0162473	0.00173881	1.52351e-20	0.000227714	0.00171764	0.894537	-0.000290581	0.00170417	0.864617	0.00093368	0.00359811	0.79527	0.00404304	0.00382857	0.291026	0.00802229	0.00379919	0.0347865	0.00511195	0.00152122	0.000785754	-0.00338819	0.00161772	0.0362873	0.000199551	0.00160492	0.901055	0.0194091	0.0306267	0.526293	0.0965388	0.0326848	0.0031595	0.167894	0.0324266	2.361e-07	0.329172	0.0348712	6.26027e-21	0.0697382	0.0328589	0.0338714	0.145238	0.0326362	8.81955e-06	0.0929763	0.0529348
O95727	CRTAM	seq.7968.15	0.0032047	0.0016808	0.0566398	0.00524523	0.0016474	0.00146438	0.00466372	0.00165056	0.00474438	0.00890004	0.00349068	0.010821	-0.00193365	0.00367124	0.598432	0.00282058	0.00367738	0.443123	0.0295707	0.00148006	1.32684e-84	0.011336	0.00155288	3.47521e-13	0.0146529	0.00155556	7.55208e-21	0.47537	0.0297121	7.6801e-56	0.259391	0.0313456	1.7451e-16	0.344467	0.0313998	1.34704e-27	-0.195812	0.0326423	2.17064e-09	-0.322232	0.031851	9.14742e-24	-0.229927	0.0316949	4.84798e-13	-0.110605	0.0510086
O95750	FGF19	seq.13724.27	-0.00353185	0.0017736	0.0465128	-0.00263971	0.0016545	0.110688	-0.00293181	0.00165052	0.0757622	-0.0465609	0.00368279	6.22414e-36	-0.0471984	0.00368625	8.60662e-37	-0.0435183	0.00367778	9.26069e-32	0.0157573	0.00155725	8.99427e-24	0.0139646	0.00155811	4.83508e-19	0.0159151	0.00155458	2.73837e-24	0.0174523	0.031348	0.577746	-0.0181593	0.0314746	0.564006	0.0372742	0.0314033	0.23532	0.0690145	0.0343486	0.0445809	0.00719302	0.031652	0.820239	0.0630294	0.0315518	0.0458247	0.12687	0.0530276
O95750	FGF19	seq.2762.30	-0.00353185	0.0017736	0.0465128	-0.00181437	0.00165565	0.273206	-0.00208716	0.00165119	0.206295	-0.0465609	0.00368279	6.22414e-36	-0.0468566	0.00368896	3.02372e-36	-0.0444193	0.00367939	5.73164e-33	0.0157573	0.00155725	8.99427e-24	0.0146013	0.00155916	1.25582e-20	0.0163785	0.00155512	1.3607e-25	0.0174523	0.031348	0.577746	-0.0186567	0.0314986	0.553683	0.0266784	0.0314168	0.395835	0.0690145	0.0343486	0.0445809	0.0208885	0.0316791	0.509694	0.0668741	0.031582	0.0342829	0.12687	0.0530276
O95786	DDX58	seq.12382.2	-0.00448207	0.00182698	0.0142002	-0.00458949	0.00171965	0.00764285	-0.00450236	0.00170594	0.0083429	0.00829799	0.00379529	0.0288466	-0.0020272	0.00383288	0.596908	0.00297059	0.00380274	0.434749	0.00515764	0.00160431	0.00131575	-0.002	0.0016199	0.217038	0.00169568	0.00160665	0.291303	0.00970129	0.0322998	0.763925	0.066734	0.0327215	0.0414723	0.145417	0.0324564	7.66595e-06	-0.0427022	0.0354611	0.228587	-0.021894	0.0328254	0.504823	0.0698576	0.0326234	0.0323095	-0.0438827	0.0547621
O95793	STAU1	seq.12471.47	-0.00124051	0.00185471	0.503634	-0.0100877	0.00168523	2.34736e-09	-0.00913859	0.00168442	6.13732e-08	-0.0021458	0.00385147	0.577465	-0.0198548	0.00375282	1.28637e-07	-0.011387	0.0037533	0.0024305	-0.000431543	0.00162817	0.790986	0.00276212	0.0015868	0.0818187	0.00626335	0.00158666	8.03739e-05	0.087665	0.0327805	0.0075199	-0.0720301	0.0320439	0.0246415	0.03938	0.0320455	0.219193	-0.00172144	0.0358269	0.96168	-0.130776	0.0322232	5.0374e-05	-0.00891283	0.032245	0.782248	0.0221321	0.0556752
O95817	BAG3	seq.10078.5	0.0162086	0.00182342	9.26009e-19	0.00346037	0.00171161	0.0432756	0.00196067	0.00169309	0.246919	-0.00241494	0.00378513	0.523507	-0.00994299	0.00381168	0.00912734	-0.000892349	0.00376992	0.8129	0.00493885	0.00160224	0.00206737	-0.000627423	0.00161086	0.696931	0.00456218	0.00159291	0.00420504	-0.0921798	0.0322192	0.00424537	0.0438246	0.0325465	0.178213	0.16395	0.0321841	3.67045e-07	0.0618839	0.0352549	0.0792822	-0.0751804	0.0327378	0.0217038	0.0716119	0.0323681	0.0269956	-0.109649	0.0544167
O95825	CRYZL1	seq.9207.60	-0.0131492	0.0018131	4.92106e-13	-0.0017549	0.00166951	0.293255	-0.00146705	0.00166573	0.378523	0.00956773	0.00375508	0.0108743	-0.0112582	0.00372047	0.00249434	-0.00851478	0.00371164	0.0218393	0.00196461	0.00158702	0.215818	-0.00708297	0.00157656	7.2384e-06	-0.00236782	0.00157267	0.132251	-0.0815572	0.0319512	0.0107317	0.264672	0.0317625	1.0831e-16	0.264291	0.0316902	1.02219e-16	0.0562145	0.03527	0.111055	0.245479	0.0319673	2.01548e-14	0.255594	0.0318906	1.44784e-15	0.0439565	0.0557119
O95831	AIFM1	seq.9522.3	0.00341772	0.00182006	0.0604822	-0.00397598	0.00172149	0.0209614	-0.00401221	0.00171142	0.019109	-0.00143613	0.0037807	0.704071	-0.0070399	0.00383837	0.0667177	-0.00287094	0.00381681	0.451987	-0.00565831	0.00160049	0.000411997	-0.0024864	0.00162126	0.125205	0.00030181	0.00161179	0.851473	-0.218842	0.0321785	1.19953e-11	0.0988984	0.0327576	0.00255184	0.155543	0.0325662	1.85255e-06	0.0543719	0.0354386	0.125048	0.0221974	0.0328727	0.499555	0.0866657	0.0327087	0.00809097	0.192298	0.0550444
O95841	ANGPTL1	seq.9092.33	-0.0105045	0.00172953	1.37111e-09	0.00960208	0.00164795	6.11495e-09	0.0082431	0.00164742	5.87566e-07	-0.0365157	0.00358397	4.47207e-24	0.0232824	0.00367574	2.66067e-10	0.0255111	0.00367505	4.52269e-12	0.0202486	0.0015148	7.10569e-40	0.005579	0.00155154	0.000327449	0.00822522	0.00155054	1.1915e-07	0.115749	0.0304955	0.000149531	-0.368906	0.0313358	1.84506e-31	-0.254698	0.0313175	5.5942e-16	-0.173827	0.0335144	2.25059e-07	-0.0297976	0.0320216	0.352146	0.0546637	0.0319727	0.0874021	0.223797	0.0515111
O95841	ANGPTL1	seq.11142.11	-0.0105045	0.00172953	1.37111e-09	-0.011215	0.00164234	9.91091e-12	-0.00952524	0.00161766	4.23417e-09	-0.0365157	0.00358397	4.47207e-24	-0.0333901	0.00364651	8.45749e-20	-0.0251018	0.00359526	3.41144e-12	0.0202486	0.0015148	7.10569e-40	0.0110558	0.00153994	8.35795e-13	0.0197502	0.00151905	7.34165e-38	0.115749	0.0304955	0.000149531	-0.0232038	0.0311142	0.455857	0.0426685	0.0306921	0.164544	-0.173827	0.0335144	2.25059e-07	-0.269335	0.0312513	9.74107e-18	-0.151271	0.0308245	9.60323e-07	0.223797	0.0515111
O95866	MPIG6B	seq.8659.68	-0.0232664	0.0015897	2.97148e-47	0.000190611	0.00170971	0.911236	-0.000533309	0.0016993	0.753659	-0.000731796	0.00325835	0.822309	-0.0075693	0.00381027	0.0470423	0.00014408	0.00378793	0.96966	0.00399275	0.00137758	0.003772	-0.00550871	0.00161063	0.000632187	8.91225e-05	0.00160066	0.955601	0.0455576	0.0277347	0.100543	0.0972912	0.0325331	0.00280247	0.190832	0.0323348	3.90519e-09	0.57657	0.0337038	2.61204e-63	-0.0121662	0.0326673	0.709594	0.105742	0.0325264	0.00115992	0.117375	0.0469304
O95866	MPIG6B	seq.7065.1	-0.0232664	0.0015897	2.97148e-47	-0.0176163	0.00149846	2.22507e-31	-0.0167936	0.00150205	1.38687e-28	-0.000731796	0.00325835	0.822309	-0.00149838	0.00330479	0.650288	0.00100059	0.00332007	0.763144	0.00399275	0.00137758	0.003772	0.00297695	0.00139647	0.0330892	0.00453776	0.00140278	0.00122738	0.0455576	0.0277347	0.100543	-0.00113241	0.028216	0.967989	0.0435338	0.0283435	0.124636	0.57657	0.0337038	2.61204e-63	0.584949	0.0307448	3.0948e-77	0.593958	0.030621	4.52665e-80	0.117375	0.0469304
O95954	FTCD	seq.9213.24	-0.000857058	0.0018104	0.635949	-0.00497996	0.0016351	0.0023374	-0.00505267	0.00164199	0.00210439	0.00132904	0.00376013	0.723766	-0.00439283	0.00364093	0.227693	-0.00286964	0.00365672	0.432645	-0.00638108	0.00159348	6.33169e-05	-0.0087928	0.00154175	1.26422e-08	-0.00758874	0.00154834	9.91582e-07	-0.16955	0.0320063	1.2401e-07	-0.197373	0.0310865	2.41526e-10	-0.167089	0.0312226	9.2261e-08	-0.0508774	0.0355255	0.152186	-0.047185	0.0316074	0.135559	-0.0191832	0.0317279	0.54547	0.0844544	0.0531966
O95971	CD160	seq.17677.47	0.00838584	0.00175263	1.77616e-06	0.00449836	0.0015385	0.00347724	0.00413348	0.0015494	0.00766695	0.0123276	0.0036395	0.000713227	-0.000995736	0.00342808	0.771476	0.00108757	0.00345205	0.75274	0.0196163	0.00154013	1.96692e-36	0.00725773	0.00144949	5.77234e-07	0.0085269	0.00145959	5.58295e-09	0.161792	0.0309768	1.85311e-07	-0.0127877	0.0292709	0.662228	0.025657	0.0294757	0.384111	-0.438527	0.034178	6.15624e-37	-0.174165	0.0294178	3.49041e-09	-0.130289	0.0296255	1.12252e-05	-0.0281091	0.0541384
O95988	TCL1B	seq.18276.34	-0.000908383	0.00185542	0.624456	-0.00292334	0.00171866	0.0890342	-0.0029181	0.00168971	0.0842499	-0.00134648	0.00385442	0.726858	0.00187911	0.00383074	0.623783	0.00801013	0.00376533	0.0334549	-0.00098657	0.00162933	0.544879	-0.00584742	0.00161865	0.000307088	0.000426581	0.00159122	0.788649	0.0187778	0.0328038	0.567066	0.107893	0.0327042	0.000978894	0.203001	0.0321505	3.02497e-10	0.0264875	0.0358746	0.460355	0.0587889	0.0328091	0.0732355	0.168082	0.0323791	2.19819e-07	0.0482041	0.0544093
O95994	AGR2	seq.4959.2	-0.00432491	0.00173205	0.0125664	-0.00331106	0.00170939	0.05282	-0.00318278	0.00168576	0.0590948	-0.0226336	0.00359733	3.48785e-10	-0.0146937	0.0038103	0.000116981	-0.00525918	0.00375688	0.161629	0.0262365	0.0015212	2.78951e-64	-0.00715615	0.00160959	8.99623e-06	-0.00114755	0.00158762	0.469838	-0.0706119	0.0306145	0.0211359	0.072981	0.0325222	0.0248861	0.165528	0.0320781	2.59123e-07	-0.0388964	0.0338594	0.250724	0.10046	0.0327235	0.00215569	0.188021	0.03243	7.2567e-09	0.181986	0.049946
O95997	PTTG1	seq.17727.1	-0.00332666	0.00185897	0.0736091	0.000699839	0.001727	0.685327	0.000205753	0.00171908	0.904737	-0.00528439	0.00386123	0.17121	-0.00147287	0.00384876	0.701973	0.00255512	0.00383108	0.504847	0.000613129	0.00163246	0.707245	-0.00142417	0.00162648	0.381294	0.00152823	0.00161906	0.34528	0.0365344	0.0328669	0.266385	0.108729	0.0328618	0.000945988	0.171854	0.0327122	1.57269e-07	0.0482423	0.0359254	0.179401	0.0228281	0.032984	0.488918	0.0942556	0.0328252	0.00410821	0.0526551	0.0534676
O95998	IL18BP	seq.3073.51	0.00483786	0.00162591	0.00294349	0.00523355	0.00145525	0.000326781	0.00433146	0.0014812	0.00347257	0.0105216	0.00337716	0.00184974	0.00121468	0.00324296	0.708009	0.00649942	0.00330064	0.0490083	0.0343751	0.00142978	3.61628e-119	0.028816	0.00137293	1.01062e-92	0.0310174	0.00139682	6.24785e-103	-0.148679	0.0287451	2.42872e-07	-0.319645	0.0276904	2.48384e-30	-0.201721	0.0281784	9.69826e-13	-0.447121	0.0318434	1.00676e-43	-0.630089	0.0286151	2.38236e-101	-0.492631	0.0290257	2.23371e-62	0.223807	0.048192
O96013	PAK4	seq.13719.19	-0.000123005	0.00186185	0.947328	-0.00935508	0.00168574	3.05606e-08	-0.00894474	0.00167651	1.00828e-07	0.0014122	0.00386716	0.714998	-0.00311775	0.00375221	0.406075	0.000693068	0.00373373	0.85275	0.000131634	0.00163498	0.935835	0.00391519	0.00158569	0.0135891	0.00614762	0.00157781	9.93219e-05	0.0862835	0.0329174	0.00879609	-0.0883441	0.0320388	0.0058534	-0.0150878	0.0318797	0.636045	0.0327136	0.0359683	0.363137	0.0916503	0.0327363	0.00514104	0.150353	0.0324877	3.81293e-06	0.00841293	0.0513188
O96017	CHEK2	seq.3360.50	-0.00129148	0.00185667	0.486729	-0.000227541	0.00172141	0.894847	-0.000440142	0.00172132	0.798196	-0.000929219	0.00385797	0.809678	-0.00401276	0.00383572	0.295554	-0.00203969	0.00383577	0.594925	-0.000164104	0.0016305	0.919837	-3.78688e-05	0.00162095	0.981363	0.00136233	0.00162098	0.400717	0.0114009	0.0328263	0.728377	0.00706324	0.0327517	0.829264	0.0427664	0.0327522	0.191713	0.00106687	0.0358528	0.976262	0.043553	0.0329216	0.185936	0.0793687	0.032899	0.0158899	-0.0857559	0.0540632
O96017	CHEK2	seq.19328.51	-0.00129148	0.00185667	0.486729	-0.00661195	0.00170288	0.000104982	-0.00590232	0.00168847	0.000478178	-0.000929219	0.00385797	0.809678	-0.000340835	0.00379499	0.928442	0.00708253	0.00376354	0.0599275	-0.000164104	0.0016305	0.919837	-0.00203454	0.00160373	0.204651	0.00376182	0.00159003	0.0180361	0.0114009	0.0328263	0.728377	-0.0428244	0.0324037	0.186383	0.10317	0.0321269	0.00133199	0.00106687	0.0358528	0.976262	-0.0504606	0.0325763	0.121465	0.0992269	0.0323825	0.00219743	-0.0857559	0.0540632
P00167	CYB5A	seq.11287.14	-0.00146234	0.00185093	0.429543	0.00428621	0.00167479	0.0105275	0.00385165	0.00168736	0.0225052	-0.00222375	0.00384512	0.563075	0.00263349	0.00373225	0.480477	0.00552045	0.00376009	0.14214	-0.000965453	0.00162654	0.552839	-0.00448945	0.00157794	0.00446274	-0.00223786	0.00158961	0.159269	-0.0889223	0.0327246	0.00661111	-0.26033	0.0318683	4.17047e-16	-0.199207	0.0321052	6.05111e-10	-0.0510625	0.0358331	0.154235	-0.209914	0.0323327	9.52154e-11	-0.14926	0.0325686	4.72889e-06	-0.0113992	0.0559403
P00325	ADH1B	seq.9834.62	-0.00227855	0.00182468	0.211836	0.00466554	0.00171561	0.00656784	0.00364742	0.00171545	0.0335481	0.00567067	0.00378973	0.13465	0.00503328	0.003823	0.188057	0.00938009	0.00382281	0.0141827	-0.00466189	0.00160505	0.00369899	-0.00509559	0.00161534	0.00162	-0.00104978	0.00161481	0.515669	-0.159083	0.0322568	8.49091e-07	-0.0919731	0.0326361	0.00485483	0.00751785	0.0326256	0.817772	-0.00233736	0.0356674	0.947754	-0.110041	0.0328388	0.000813066	-0.00743101	0.032796	0.82076	0.0738521	0.0548612
P00352	ALDH1A1	seq.11265.8	0.00432502	0.00178302	0.0153256	-0.00335828	0.00161714	0.0378967	-0.0030208	0.00163113	0.0641069	0.0130108	0.00370336	0.00044775	0.00982247	0.00360194	0.00642019	0.0109478	0.00363382	0.00260576	-0.0056844	0.00156881	0.000294519	-0.0101189	0.00152227	3.40314e-11	-0.00521948	0.00153579	0.000684217	-0.267357	0.0315229	3.12382e-17	-0.34254	0.0307553	2.21261e-28	-0.29419	0.0310264	4.22292e-21	-0.0102904	0.0352502	0.77036	-0.0573878	0.0318363	0.0715308	-0.01799	0.0320592	0.574729	0.0717748	0.0523033
P00390	GSR	seq.19273.3	0.00795852	0.00177925	7.93537e-06	0.00400496	0.00169823	0.0184078	0.00413129	0.00169061	0.014583	0.011944	0.00369565	0.00123992	-0.00150084	0.00378526	0.691761	0.00122364	0.00376787	0.745382	0.0133018	0.00156557	2.74908e-17	-0.00249234	0.00160052	0.119505	0.00412481	0.00159393	0.0096948	0.222301	0.0314571	1.87168e-12	0.138558	0.0323116	1.84534e-05	0.177406	0.0321684	3.71738e-08	-0.226056	0.0348523	9.91766e-11	-0.142871	0.0326864	1.26931e-05	-0.0852885	0.0326505	0.00903177	-0.0885662	0.053417
P00441	SOD1	seq.2794.60	0.00127889	0.00179157	0.47537	0.00362776	0.00170225	0.0331392	0.00201336	0.00168049	0.23096	0.012929	0.00372235	0.000519666	0.0114419	0.00379331	0.00257516	0.0150175	0.00374526	6.19319e-05	0.00124247	0.0015733	0.429741	0.00266499	0.00160235	0.0963578	0.00665536	0.0015815	2.63178e-05	-0.234413	0.0316751	1.65455e-13	-0.115113	0.032375	0.000381593	0.0323002	0.0319539	0.312157	-0.0168946	0.0352764	0.632023	-0.0702983	0.0327567	0.0319287	0.0676913	0.0323838	0.0366574	0.0701584	0.0536208
P00519	ABL1	seq.3341.33	0.000165607	0.00176393	0.925205	-0.000374339	0.00172173	0.827892	-0.000906901	0.00170886	0.595654	0.0062013	0.00366535	0.0907507	0.00438053	0.00383602	0.253546	0.00910481	0.00380687	0.016819	0.0218681	0.00154995	4.06994e-44	0.000683499	0.0016213	0.673359	0.0042605	0.00160872	0.00812062	-0.0290011	0.0311853	0.352451	-0.00523123	0.0327541	0.873116	0.0875585	0.0325007	0.00708949	0.101026	0.0344514	0.00338302	-0.0193178	0.0329237	0.55741	0.0756279	0.0326403	0.0205551	0.111126	0.0525868
P00533	EGFR	seq.2677.1	-0.00380859	0.00169386	0.0246025	-0.00161138	0.00145877	0.269395	-0.00119514	0.00157368	0.447624	0.0242339	0.0035139	6.19382e-12	0.0136125	0.00324556	2.79984e-05	0.0200308	0.00350441	1.17363e-08	-0.0249081	0.00150399	1.41649e-59	-0.0355597	0.00138063	3.66329e-135	-0.0210244	0.00149256	5.53643e-44	0.045647	0.0299105	0.127063	-0.00481439	0.0277127	0.862091	0.0895877	0.0299167	0.00276574	0.456793	0.0331671	3.6081e-42	0.303892	0.028509	3.61302e-26	0.435588	0.0302814	9.52511e-46	0.0911877	0.0496383
P00533	EGFR	seq.19567.1	-0.00380859	0.00169386	0.0246025	0.00292609	0.00172351	0.0896356	0.00255246	0.00171673	0.137145	0.0242339	0.0035139	6.19382e-12	-0.00573567	0.00383738	0.135078	-0.00302854	0.00382182	0.428157	-0.0249081	0.00150399	1.41649e-59	-0.0023125	0.00162209	0.154055	-0.00040737	0.00161538	0.800914	0.045647	0.0299105	0.127063	0.0240616	0.0327649	0.462767	0.0701257	0.0326298	0.0316856	0.456793	0.0331671	3.6081e-42	-0.0105689	0.0329299	0.748264	0.0372469	0.0328471	0.256885	0.0911877	0.0496383
P00568	AK1	seq.5012.67	0.00206042	0.00176058	0.241949	-0.00425678	0.00161214	0.00831263	-0.00393599	0.00161581	0.014899	0.0125062	0.00365763	0.000634502	0.0057276	0.00358881	0.11058	0.00712265	0.00359804	0.04782	0.000102157	0.00154607	0.947321	-0.00298609	0.00151699	0.0490889	0.00121575	0.00152095	0.424142	-0.333435	0.0311275	2.0896e-26	-0.40336	0.0306421	9.54954e-39	-0.358826	0.0307191	5.25889e-31	0.000722421	0.0348746	0.983474	0.0542451	0.0317398	0.0875204	0.0857677	0.0317741	0.00697871	0.00810701	0.0540872
P00734	F2	seq.5316.54	0.00010965	0.00180556	0.951578	0.00268217	0.00152253	0.0782066	0.000779803	0.00156213	0.617672	0.0149205	0.00375043	7.06624e-05	-0.00778851	0.00339303	0.021761	0.00640703	0.00348103	0.0657633	-0.0102435	0.00158915	1.29033e-10	-0.0191785	0.00143414	6.61065e-40	-0.00855916	0.00147143	6.48051e-09	0.199523	0.0319225	4.54206e-10	0.0161047	0.0289718	0.578327	0.127549	0.0297212	1.81802e-05	0.154707	0.0348795	9.44112e-06	0.0852148	0.0291229	0.00345301	0.19838	0.0298153	3.25984e-11	0.0496147	0.0536485
P00734	F2	seq.4157.2	0.00010965	0.00180556	0.951578	0.0118614	0.00160313	1.67514e-13	0.0117177	0.0016087	3.90751e-13	0.0149205	0.00375043	7.06624e-05	0.013532	0.00355584	0.000143669	0.0155516	0.00356887	1.34928e-05	-0.0102435	0.00158915	1.29033e-10	-0.0178754	0.00150184	4.15057e-32	-0.0116135	0.0015072	1.64693e-14	0.199523	0.0319225	4.54206e-10	0.200444	0.0303346	4.4332e-11	0.23137	0.0304373	3.65036e-14	0.154707	0.0348795	9.44112e-06	0.225209	0.0310881	5.22119e-13	0.267883	0.0313515	1.82917e-17	0.0496147	0.0536485
P00736	C1R	seq.3285.23	-0.022648	0.00180243	1.60153e-35	0.0459421	0.00144059	2.24965e-198	0.0465729	0.00143068	1.10406e-205	0.0098274	0.00370659	0.00805013	0.000734	0.00317091	0.816954	0.00380587	0.00314359	0.226094	0.00475655	0.00157144	0.00248724	-0.00755753	0.00133903	1.78035e-08	-0.000158936	0.00132793	0.904738	0.0545392	0.0315506	0.0839564	-0.00987078	0.0270549	0.715249	0.036746	0.026831	0.170912	0.0829376	0.034654	0.0167445	0.267292	0.0274374	3.58064e-22	0.332392	0.0271754	8.79042e-34	0.0296722	0.0574151
P00740	F9	seq.4876.32	0.000613139	0.00177516	0.729813	0.00271813	0.00162347	0.0941581	0.000748381	0.00162248	0.644639	0.00869208	0.0036863	0.0184262	0.00121503	0.00361789	0.73701	0.0112975	0.00361553	0.00179289	0.0107512	0.00156027	6.45689e-12	0.00737466	0.0015291	1.46943e-06	0.0109496	0.00152922	9.58999e-13	0.0209436	0.031378	0.504518	-0.132064	0.0308919	1.95708e-05	0.00139062	0.0308698	0.964071	0.30939	0.034527	4.90392e-19	0.368406	0.0313337	2.19078e-31	0.363172	0.0311716	7.388e-31	0.243533	0.0504392
P00740	F9	seq.5307.12	0.000613139	0.00177516	0.729813	0.0028811	0.00162284	0.0759192	0.000954392	0.00161635	0.554917	0.00869208	0.0036863	0.0184262	0.00225393	0.00361666	0.533185	0.0116091	0.00360232	0.00128048	0.0107512	0.00156027	6.45689e-12	0.00777746	0.0015287	3.79781e-07	0.0110979	0.00152375	3.92765e-13	0.0209436	0.031378	0.504518	-0.121584	0.0308808	8.38878e-05	0.00289891	0.0307555	0.92491	0.30939	0.034527	4.90392e-19	0.367034	0.0313426	3.74943e-31	0.363117	0.0310761	5.01883e-31	0.243533	0.0504392
P00742	F10	seq.3077.66	-0.0022802	0.00181378	0.208774	-0.000608617	0.00158881	0.701693	-0.00148902	0.00162109	0.358398	0.0166512	0.00376654	1.01024e-05	0.00960491	0.00354099	0.00670745	0.0167397	0.00361306	3.72069e-06	-0.0113769	0.00159697	1.24386e-12	-0.0221512	0.00150124	5.59374e-48	-0.0124778	0.0015329	5.27538e-16	-0.035567	0.0320598	0.267329	-0.0643826	0.0302332	0.0332729	0.0309415	0.0308452	0.315864	0.238938	0.0351036	1.15269e-11	0.338257	0.030528	4.11482e-28	0.360186	0.031073	1.44185e-30	0.178808	0.0508323
P00742	F10	seq.4878.3	-0.0022802	0.00181378	0.208774	0.0011268	0.00158833	0.478103	-0.000183529	0.00162827	0.910263	0.0166512	0.00376654	1.01024e-05	0.0105243	0.00353974	0.0029655	0.0175956	0.00362896	1.29178e-06	-0.0113769	0.00159697	1.24386e-12	-0.0231041	0.00150221	7.3862e-52	-0.0124685	0.00154077	7.75757e-16	-0.035567	0.0320598	0.267329	-0.0705713	0.0302241	0.0195976	0.0311368	0.0309832	0.314979	0.238938	0.0351036	1.15269e-11	0.346913	0.0305053	1.67823e-29	0.362577	0.0312032	1.04761e-30	0.178808	0.0508323
P00746	CFD	seq.2946.52	0.0113862	0.00173169	5.50627e-11	0.0223893	0.00158682	4.04002e-44	0.0198496	0.00154065	3.19473e-37	0.0162721	0.00358788	5.9263e-06	0.00707308	0.0035125	0.0441111	0.00987426	0.00341323	0.00383785	0.0231787	0.00151871	4.0791e-51	0.018421	0.00149194	2.22384e-34	0.0250949	0.00144654	5.49479e-65	-0.146631	0.0305369	1.63226e-06	-0.127562	0.0299857	2.14867e-05	-0.0554236	0.029131	0.0571716	0.0046541	0.0335671	0.889734	-0.00856601	0.030359	0.777838	0.0679156	0.0295208	0.0214667	0.0523462	0.0587462
P00746	CFD	seq.13678.169	0.0113862	0.00173169	5.50627e-11	-0.023685	0.00155221	4.28264e-51	-0.0228911	0.00153874	1.01299e-48	0.0162721	0.00358788	5.9263e-06	-0.0118711	0.00343999	0.000564646	-0.00856732	0.00341239	0.0120913	0.0231787	0.00151871	4.0791e-51	0.0123438	0.00145764	3.48677e-17	0.0193824	0.00144497	3.90623e-40	-0.146631	0.0305369	1.63226e-06	-0.408808	0.0293712	5.22129e-43	-0.352895	0.0291372	3.62729e-33	0.0046541	0.0335671	0.889734	-0.198365	0.0312289	2.37127e-10	-0.131871	0.03078	1.87742e-05	0.0523462	0.0587462
P00747	PLG	seq.4150.75	-0.00124451	0.00182316	0.494895	-0.00107268	0.00168382	0.524132	-0.00148709	0.00165864	0.370004	0.022372	0.0037869	3.76696e-09	-0.00665575	0.00375262	0.0762035	0.000778668	0.00369639	0.833166	-0.00832179	0.00160413	2.23789e-07	-0.00201416	0.00158573	0.204098	0.00273664	0.00156205	0.0798603	0.0870588	0.0322338	0.00694625	0.19092	0.0320399	2.76745e-09	0.25707	0.0315615	5.06483e-16	0.187229	0.0352559	1.15407e-07	0.0648623	0.0322322	0.0442525	0.161302	0.0317482	3.93861e-07	0.130721	0.052873
P00747	PLG	seq.4151.6	-0.00124451	0.00182316	0.494895	0.000628043	0.00161029	0.696544	-0.000805485	0.00164988	0.625429	0.022372	0.0037869	3.76696e-09	0.0165751	0.00358701	3.94571e-06	0.0240251	0.00367648	7.19764e-11	-0.00832179	0.00160413	2.23789e-07	-0.0203527	0.0015156	3.21404e-40	-0.00885759	0.00155492	1.31397e-08	0.0870588	0.0322338	0.00694625	0.155359	0.0306221	4.09089e-07	0.220526	0.031392	2.51968e-12	0.187229	0.0352559	1.15407e-07	-0.0502279	0.0308348	0.103408	0.0793474	0.031559	0.0119686	0.130721	0.052873
P00747	PLG	seq.3710.49	-0.00124451	0.00182316	0.494895	-0.00175893	0.00157317	0.263604	-0.00113702	0.00164355	0.4891	0.022372	0.0037869	3.76696e-09	0.0141122	0.00350612	5.80623e-05	0.0197443	0.00366285	7.44894e-08	-0.00832179	0.00160413	2.23789e-07	-0.0253347	0.00148337	4.12395e-63	-0.00685436	0.00155096	1.01674e-05	0.0870588	0.0322338	0.00694625	0.253838	0.0299348	3.16855e-17	0.336559	0.0312747	1.24264e-26	0.187229	0.0352559	1.15407e-07	0.0747607	0.0302755	0.0135788	0.207027	0.031436	5.13577e-11	0.130721	0.052873
P00749	PLAU	seq.4158.54	-0.000451429	0.0017052	0.791227	-0.000730027	0.00159125	0.646421	-0.00133851	0.00160031	0.402977	0.0123998	0.00354031	0.000466211	0.00650044	0.00354904	0.0670872	0.011965	0.00356726	0.000803855	0.0171976	0.00149759	4.86415e-30	0.0128645	0.00150043	1.42563e-17	0.0165453	0.00150877	1.40965e-27	0.216948	0.0301245	7.10978e-13	0.122814	0.0302791	5.08927e-05	0.224005	0.0304514	2.29906e-13	-0.402444	0.0343358	3.32753e-31	-0.413386	0.0317845	6.94466e-38	-0.292145	0.0316945	4.86043e-20	0.15407	0.0516178
P00750	PLAT	seq.2212.69	-0.00771822	0.00169474	5.4196e-06	-0.00739337	0.0015764	2.82576e-06	-0.00737022	0.00155954	2.37233e-06	0.0367296	0.00352021	3.72903e-25	0.0333911	0.00351217	3.32904e-21	0.0348708	0.00347625	2.14198e-23	0.0180001	0.00148997	5.19109e-33	0.0139443	0.00148493	9.89759e-21	0.0155427	0.00146931	8.42681e-26	-0.0956219	0.0299539	0.00142272	-0.112454	0.0299811	0.000178818	-0.0476427	0.0296678	0.108384	0.316437	0.0328784	1.0987e-21	0.35898	0.0302697	6.79816e-32	0.400524	0.0298945	4.77013e-40	0.248988	0.0520415
P00751	CFB	seq.4129.72	-0.00188666	0.00181093	0.297561	0.00218436	0.0016959	0.197814	0.000495552	0.00167139	0.766871	0.0187876	0.00376145	6.15007e-07	0.0018796	0.00377955	0.619001	0.0119064	0.00372479	0.00140214	0.00348735	0.00159391	0.028735	-0.00295513	0.0015979	0.0644785	0.00357976	0.00157651	0.0232209	0.0663956	0.0320175	0.0381706	0.021116	0.0322693	0.512913	0.110023	0.0318046	0.000547363	0.232954	0.0351896	4.08454e-11	0.167877	0.0326808	2.93079e-07	0.232911	0.0321107	4.88403e-13	0.17827	0.0552887
P00797	REN	seq.3396.54	-0.000364784	0.00177262	0.836967	0.00261104	0.00163181	0.109662	0.00230934	0.00164411	0.160216	0.0013326	0.0036818	0.717414	-0.00107969	0.0036376	0.766625	0.00162905	0.00366447	0.656668	4.10425e-05	0.00156723	0.979109	0.00134649	0.00154877	0.384689	0.00331098	0.00156034	0.033904	-0.527865	0.0313392	1.719e-61	-0.554295	0.0310514	1.48681e-68	-0.504088	0.0312855	1.38965e-56	0.128823	0.0343801	0.000181547	0.0552764	0.0313318	0.0777724	0.106188	0.0315169	0.000761154	0.0455092	0.0565889
P00813	ADA	seq.19751.21	0.0113175	0.00176154	1.48071e-10	0.00301139	0.00165812	0.0694245	0.00195853	0.00165745	0.237417	0.0141488	0.00365765	0.000111405	-0.0053786	0.00369704	0.145794	0.000652374	0.00369358	0.859813	0.0106635	0.00155316	7.67291e-12	-0.00584997	0.00156215	0.000183147	-0.0011679	0.0015612	0.45446	-0.0294965	0.0311339	0.34349	0.101271	0.0315518	0.00133965	0.181295	0.0315356	9.6753e-09	-0.343549	0.0346955	7.6071e-23	0.0361309	0.0317565	0.255296	0.127804	0.0317044	5.6576e-05	0.0392788	0.0541154
P00915	CA1	seq.4969.2	0.00702763	0.00171389	4.20892e-05	0.00698107	0.00157536	9.62038e-06	0.00676247	0.00157666	1.83771e-05	0.0133256	0.00355898	0.000183584	0.0105959	0.00351032	0.00255679	0.0120859	0.00351347	0.000588145	0.00146827	0.00150461	0.329199	-0.00360686	0.00148321	0.015069	0.00155696	0.00148446	0.29432	-0.41584	0.0302873	6.35559e-42	-0.464786	0.0299668	1.10723e-52	-0.409414	0.0299899	1.77423e-41	-0.0133375	0.0346691	0.700475	-0.00175781	0.0316542	0.955718	0.0401187	0.0316817	0.20548	-0.0294378	0.0494236
P00918	CA2	seq.4970.55	0.00671382	0.00170543	8.40489e-05	0.00103893	0.0017203	0.545932	0.000355927	0.00171188	0.835306	0.0128291	0.00354293	0.00029718	0.00260748	0.0038338	0.496463	0.00739829	0.00381544	0.0525693	0.00221574	0.00149738	0.139022	-0.00231672	0.0016202	0.152827	0.00163107	0.00161223	0.31175	-0.40155	0.0301427	1.27468e-39	0.133052	0.0327352	4.90952e-05	0.21237	0.0325743	7.96032e-11	-0.0326087	0.034657	0.346816	0.032668	0.0328685	0.320333	0.124569	0.0327827	0.000147006	-0.00688866	0.0510858
P00995	SPINK1	seq.8243.55	0.00770132	0.00166921	4.08249e-06	0.00345837	0.00170874	0.0430463	0.00285926	0.00170187	0.0930246	-0.0122344	0.00346709	0.000422396	-0.00568977	0.00380813	0.135227	-0.00138612	0.00379303	0.714803	0.0298121	0.0014663	2.11587e-87	0.00707852	0.00160918	1.11753e-05	0.00972337	0.00160251	1.423e-09	-0.239289	0.0295118	6.82482e-16	-0.0142136	0.0325137	0.662021	0.0616682	0.032379	0.0569097	-0.179955	0.0323762	2.90804e-08	-0.0677805	0.032624	0.0378092	0.0114362	0.0325206	0.725112	0.172477	0.0503781
P01008	SERPINC1	seq.3344.60	-0.00218676	0.00180405	0.225535	0.00322585	0.00153195	0.0352937	0.00126656	0.00158581	0.424523	0.017594	0.00374681	2.74843e-06	-0.0108322	0.00341405	0.00152148	0.00453255	0.00353408	0.199735	-0.0131179	0.00158707	1.88992e-16	-0.0189523	0.00144347	1.46675e-38	-0.00874247	0.00149356	5.21457e-09	0.166909	0.031893	1.75234e-07	-0.0377495	0.0291514	0.195416	0.0923235	0.0301732	0.00223016	-0.0272754	0.0349857	0.435664	-0.202927	0.0294839	6.82251e-12	-0.0354356	0.0303799	0.243518	0.0797843	0.0548641
P01009	SERPINA1	seq.3580.25	-0.000425786	0.00184879	0.817867	0.00106595	0.00162585	0.512105	0.00136954	0.001578	0.385507	0.00634015	0.00383973	0.0987793	0.00601384	0.00362173	0.0968969	0.010154	0.00351457	0.00388473	0.00336665	0.0016234	0.0381613	0.0128407	0.00154336	1.20515e-16	0.0229012	0.00149632	2.19702e-51	0.0415093	0.0326825	0.204133	0.150345	0.0309246	1.21019e-06	0.21421	0.0300062	1.11865e-12	-0.150665	0.0357765	2.59686e-05	-0.445617	0.0313341	8.8365e-45	-0.368498	0.0305396	6.1492e-33	0.117281	0.0613836
P01011	SERPINA3	seq.4153.11	1.64758e-05	0.00182772	0.992808	-0.00457374	0.00163576	0.00519803	-0.00489089	0.00162593	0.00264617	0.0125119	0.00379618	0.000989878	0.00480999	0.00364518	0.187064	0.011376	0.00362294	0.00170226	0.0104695	0.00160499	7.77673e-11	0.0204978	0.00154078	1.60742e-39	0.0223446	0.00153103	5.28063e-47	0.0593116	0.0323133	0.0665062	-0.0114025	0.0311246	0.714125	0.0529853	0.0309347	0.086828	-0.00610594	0.0353223	0.862768	-0.118912	0.0313879	0.000153877	-0.0356924	0.0311717	0.252269	0.158024	0.0592707
P01011	SERPINA3	seq.2879.9	1.64758e-05	0.00182772	0.992808	0.000431946	0.00164897	0.793374	-0.00100493	0.00164457	0.541196	0.0125119	0.00379618	0.000989878	-0.0105675	0.00367525	0.00405833	0.00242731	0.00366511	0.507834	0.0104695	0.00160499	7.77673e-11	-0.00400827	0.00155704	0.0100813	0.00320789	0.00154978	0.0385278	0.0593116	0.0323133	0.0665062	-0.133176	0.0313749	2.24057e-05	-0.0168193	0.0312943	0.590984	-0.00610594	0.0353223	0.862768	-0.137699	0.0315369	1.29682e-05	-0.00652923	0.0314085	0.835333	0.158024	0.0592707
P01019	AGT	seq.3484.60	-0.000828932	0.0018225	0.649255	-0.00239741	0.00164284	0.144563	-0.00303546	0.00164763	0.065504	0.0123955	0.00378546	0.00106778	0.00426441	0.003661	0.244163	0.012833	0.00367161	0.000478997	-0.00229111	0.00160045	0.152356	-0.00941984	0.00154704	1.24739e-09	-0.00279251	0.00155198	0.0720469	0.0903154	0.0322218	0.00508928	0.231801	0.0312584	1.47894e-13	0.277858	0.0313454	1.15132e-18	-0.00381338	0.0353497	0.9141	0.111328	0.0317259	0.000454792	0.187074	0.0317176	3.99125e-09	0.159193	0.0521868
P01024	C3	seq.4480.59	0.00931442	0.00174924	1.06777e-07	0.00471157	0.00156108	0.00255976	0.00435975	0.0015557	0.0050971	0.0237822	0.00359987	4.4729e-11	0.0187397	0.0034307	4.99404e-08	0.0196113	0.00342056	1.05974e-08	-0.00294469	0.00152343	0.0533166	-0.00848641	0.00144988	5.22213e-09	-0.00702693	0.00144532	1.20903e-06	0.108126	0.0306419	0.000422466	0.0677788	0.0292722	0.0206392	0.0944083	0.0291819	0.00122595	0.343269	0.0345239	5.09129e-23	0.385746	0.0314873	6.97816e-34	0.400872	0.0314499	1.74513e-36	-0.0770902	0.0558342
P01024	C3	seq.2754.50	0.00931442	0.00174924	1.06777e-07	0.0151658	0.00155001	2.38092e-22	0.0131954	0.00155472	2.97168e-17	0.0237822	0.00359987	4.4729e-11	0.0138411	0.00340101	4.80159e-05	0.0189621	0.00342453	3.27866e-08	-0.00294469	0.00152343	0.0533166	-0.00627689	0.00143707	1.28765e-05	-0.0022621	0.001447	0.118062	0.108126	0.0306419	0.000422466	0.054745	0.0290359	0.0594469	0.10653	0.0292335	0.000271858	0.343269	0.0345239	5.09129e-23	0.366452	0.0306827	2.57773e-32	0.39913	0.0307628	1.02979e-37	-0.0770902	0.0558342
P01024	C3	seq.2755.8	0.00931442	0.00174924	1.06777e-07	0.0123681	0.00157016	4.32382e-15	0.0098423	0.00157233	4.27819e-10	0.0237822	0.00359987	4.4729e-11	0.00677473	0.00346955	0.0509361	0.0146367	0.00348562	2.73946e-05	-0.00294469	0.00152343	0.0533166	-0.00731512	0.0014667	6.38604e-07	-0.00155504	0.00147269	0.291072	0.108126	0.0306419	0.000422466	0.0466717	0.0296227	0.115214	0.118981	0.029756	6.49216e-05	0.343269	0.0345239	5.09129e-23	0.250254	0.0304878	3.02076e-16	0.306722	0.0305539	1.98543e-23	-0.0770902	0.0558342
P01024	C3	seq.2683.1	0.00931442	0.00174924	1.06777e-07	0.0127966	0.00153519	1.05951e-16	0.0120015	0.00152876	5.32477e-15	0.0237822	0.00359987	4.4729e-11	0.0109717	0.00336436	0.00111914	0.014586	0.00335607	1.42112e-05	-0.00294469	0.00152343	0.0533166	-0.00590999	0.00142171	3.29475e-05	-0.00356622	0.00141859	0.0119803	0.108126	0.0306419	0.000422466	-0.114687	0.0287169	6.62552e-05	-0.0762313	0.0286431	0.00781323	0.343269	0.0345239	5.09129e-23	0.434989	0.0313946	1.20261e-42	0.462341	0.0313054	4.60152e-48	-0.0770902	0.0558342
P01024	C3	seq.4900.8	0.00931442	0.00174924	1.06777e-07	0.0149871	0.00156472	1.7063e-21	0.0149504	0.00153784	4.34855e-22	0.0237822	0.00359987	4.4729e-11	0.00911796	0.00345111	0.00827414	0.0137031	0.00338913	5.37421e-05	-0.00294469	0.00152343	0.0533166	-0.0120595	0.00145839	1.83483e-16	-2.2268e-05	0.0014321	0.987595	0.108126	0.0306419	0.000422466	-0.0247045	0.0294662	0.401856	0.0493071	0.0289287	0.0883799	0.343269	0.0345239	5.09129e-23	0.304509	0.0303837	2.33925e-23	0.395308	0.0303454	5.33363e-38	-0.0770902	0.0558342
P01024	C3	seq.5803.24	0.00931442	0.00174924	1.06777e-07	0.0166269	0.00156782	6.37512e-26	0.0155253	0.00155963	4.55551e-23	0.0237822	0.00359987	4.4729e-11	0.0157296	0.00342387	4.4842e-06	0.0196035	0.00341417	1.00864e-08	-0.00294469	0.00152343	0.0533166	-0.00284123	0.00144654	0.0495832	-0.000268307	0.00144211	0.852413	0.108126	0.0306419	0.000422466	-0.0552702	0.0292243	0.0586667	-0.0133069	0.0291381	0.647924	0.343269	0.0345239	5.09129e-23	0.356767	0.0311839	7.83206e-30	0.388654	0.0310953	3.57612e-35	-0.0770902	0.0558342
P01031	C5	seq.4482.66	5.74655e-05	0.00183657	0.97504	0.00366088	0.00163298	0.0250278	0.00189915	0.00162162	0.241613	0.0203173	0.00381526	1.0653e-07	0.0110629	0.00363936	0.00238325	0.0184534	0.00361379	3.44193e-07	0.0049869	0.00161415	0.00201919	0.0125693	0.00153791	4.03364e-16	0.015419	0.00152767	1.15905e-23	-0.016214	0.0324702	0.617561	-0.00198156	0.0310735	0.949157	0.0839475	0.0308569	0.00654659	0.0551094	0.0355164	0.120825	-0.0447081	0.0312423	0.152507	0.0603503	0.0310336	0.051886	-0.00292088	0.0623861
P01031	C5	seq.2851.63	5.74655e-05	0.00183657	0.97504	0.00156039	0.00164188	0.341985	0.00170449	0.00159073	0.284005	0.0203173	0.00381526	1.0653e-07	0.0171802	0.003656	2.70274e-06	0.0196965	0.00354221	2.87123e-08	0.0049869	0.00161415	0.00201919	0.00887355	0.00154542	1.00843e-08	0.0184667	0.00149661	2.449e-34	-0.016214	0.0324702	0.617561	-0.426186	0.0312157	1.7468e-41	-0.315572	0.0302378	3.64e-25	0.0551094	0.0355164	0.120825	-0.0939323	0.0315465	0.0029233	0.00432675	0.0307105	0.887966	-0.00292088	0.0623861
P01031	C5	seq.2381.52	5.74655e-05	0.00183657	0.97504	0.00599694	0.00169364	0.000403517	0.00374359	0.00166253	0.0243943	0.0203173	0.00381526	1.0653e-07	0.0122213	0.00377406	0.00121289	0.0197153	0.00370399	1.08025e-07	0.0049869	0.00161415	0.00201919	0.0111967	0.00159481	2.5954e-12	0.0144935	0.00156585	3.42316e-20	-0.016214	0.0324702	0.617561	-0.0081526	0.0322234	0.80028	0.0819576	0.031627	0.00959504	0.0551094	0.0355164	0.120825	-0.0173516	0.0324119	0.592441	0.085764	0.0318119	0.00704865	-0.00292088	0.0623861
P01033	TIMP1	seq.2211.9	-0.00103559	0.00161624	0.521731	-0.000242326	0.00157833	0.877986	-0.000909045	0.00154822	0.557133	0.00196116	0.00335571	0.558968	-0.00677249	0.00351696	0.0542195	-0.000318556	0.00345103	0.926458	0.0365115	0.00142394	4.53814e-134	0.0285827	0.00148795	1.26049e-78	0.0315162	0.0014597	1.02207e-97	-0.199854	0.0285639	3.07375e-12	-0.241217	0.03003	1.25589e-15	-0.11557	0.0294609	8.9028e-05	-0.00421436	0.0314832	0.89352	-0.166503	0.0302137	3.80324e-08	-0.0431543	0.029687	0.146126	0.264716	0.0476581
P01033	TIMP1	seq.25967.34	-0.00103559	0.00161624	0.521731	-0.00298877	0.00163453	0.0675483	-0.00247757	0.00158447	0.117981	0.00196116	0.00335571	0.558968	-0.00266238	0.00364158	0.464758	0.000716851	0.00353086	0.839126	0.0365115	0.00142394	4.53814e-134	0.0199747	0.00154028	1.11675e-37	0.0256507	0.00149267	7.66144e-64	-0.199854	0.0285639	3.07375e-12	-0.153716	0.031094	7.99414e-07	-0.0913004	0.0301462	0.00247322	-0.00421436	0.0314832	0.89352	0.032904	0.0314257	0.295146	0.0935915	0.0304768	0.00214883	0.264716	0.0476581
P01033	TIMP1	seq.23173.3	-0.00103559	0.00161624	0.521731	-0.00354822	0.00153724	0.0210421	-0.00280232	0.00151069	0.0636725	0.00196116	0.00335571	0.558968	-0.00271675	0.00342271	0.427394	0.00062899	0.00336501	0.851733	0.0365115	0.00142394	4.53814e-134	0.0305371	0.001457	1.77333e-92	0.0330661	0.00142847	3.87942e-111	-0.199854	0.0285639	3.07375e-12	-0.178793	0.0292251	1.04292e-09	-0.10703	0.0287321	0.000198019	-0.00421436	0.0314832	0.89352	0.0349695	0.0298013	0.240698	0.0897117	0.0292245	0.00215722	0.264716	0.0476581
P01034	CST3	seq.2609.59	0.00983598	0.00151971	1.0861e-10	0.0115268	0.0014113	4.21803e-16	0.00979335	0.00141587	5.37942e-12	0.00756879	0.00315364	0.0164412	-0.00127719	0.00313983	0.684199	0.00652672	0.00315309	0.0385234	0.0403596	0.00133404	1.11726e-180	0.036161	0.00133423	2.84234e-148	0.0376617	0.00133536	2.50521e-159	-0.378655	0.0268388	4.09215e-44	-0.402805	0.0268033	1.17687e-49	-0.302796	0.0269112	6.35981e-29	-0.125115	0.0296125	2.44356e-05	-0.241873	0.0271052	6.82979e-19	-0.145446	0.0272249	9.70014e-08	0.217603	0.044388
P01037	CST1	seq.5459.33	0.000498983	0.00169973	0.769106	0.00270355	0.0016165	0.0945126	0.00279058	0.00159778	0.0807967	-0.024793	0.00353897	2.88486e-12	-0.0200071	0.00361208	3.24512e-08	-0.0171201	0.00357172	1.70285e-06	0.0186236	0.0014937	5.19276e-35	0.00949206	0.00152593	5.48193e-10	0.0148432	0.00150743	1.30318e-22	-0.396862	0.0300517	5.57328e-39	-0.300529	0.0307597	2.72954e-22	-0.25667	0.0304026	4.33931e-17	-0.266999	0.0332859	1.37228e-15	-0.260123	0.0310201	6.97527e-17	-0.205385	0.0307801	2.86783e-11	-0.116148	0.0527596
P01112	HRAS	seq.18900.37	0.000411545	0.00185102	0.824066	0.0109416	0.00158845	6.56555e-12	0.00792104	0.00158353	5.92119e-07	0.00106755	0.00384535	0.781317	-0.0228099	0.00353833	1.28516e-10	-0.0109299	0.0035276	0.00195973	0.00182776	0.00162571	0.260961	-0.00354736	0.00149535	0.0177283	0.00938473	0.00149106	3.43889e-10	-0.0173034	0.0327253	0.597011	-0.367115	0.0302118	2.26898e-33	-0.180075	0.0301194	2.45235e-09	-0.0429477	0.0357862	0.230166	0.363901	0.0308491	1.40685e-31	0.351345	0.0307218	8.22627e-30	0.0390178	0.0562447
P01127	PDGFB	seq.4149.8	-0.00920344	0.00164522	2.37188e-08	-0.00732014	0.00148849	9.11374e-07	-0.00726366	0.00148641	1.06688e-06	-3.96972e-05	0.00339801	0.99068	0.00097539	0.00330147	0.767673	0.00221502	0.00329901	0.501992	0.00498424	0.0014368	0.000528107	0.00450069	0.00139498	0.00126425	0.0052974	0.0013938	0.000146518	-0.0145814	0.0289188	0.614135	-0.0467953	0.0281812	0.0968916	-0.0220723	0.0281578	0.433158	0.676589	0.0336811	1.80424e-85	0.682486	0.0305216	2.83741e-104	0.687872	0.030428	2.114e-106	0.113828	0.0486363
P01130	LDLR	seq.13129.40	-0.0043404	0.00176491	0.0139651	0.000729711	0.00172385	0.672097	0.000172981	0.00171358	0.919598	0.0179955	0.00366748	9.63938e-07	0.000512774	0.00384229	0.89384	0.00492163	0.00381873	0.197541	-0.0023742	0.00156148	0.128473	-0.00379054	0.0016237	0.0196197	-0.000249203	0.00161393	0.877296	0.393579	0.0311933	8.48797e-36	0.0826403	0.0328029	0.0117988	0.158384	0.0326065	1.23611e-06	-0.044316	0.0346189	0.200583	0.0218913	0.0329308	0.506239	0.103831	0.0328174	0.00156869	0.077559	0.0511357
P01133	EGF	seq.5509.7	-0.00639243	0.00168192	0.000146527	-0.00704859	0.00160735	1.18945e-05	-0.00614837	0.00162678	0.000159524	0.0026591	0.00349013	0.446173	-0.00222862	0.00357345	0.532888	0.00175826	0.00361898	0.627106	0.00128271	0.00147532	0.384656	-0.0151347	0.0015104	2.38396e-23	-0.00455349	0.00152951	0.002928	0.0855729	0.0297027	0.00398626	-0.341031	0.0305014	1.38105e-28	-0.252825	0.0308988	3.73698e-16	0.574569	0.0344339	2.01175e-60	0.0789665	0.0307431	0.0102483	0.149412	0.0311987	1.73845e-06	0.094778	0.0510132
P01133	EGF	seq.11949.25	-0.00639243	0.00168192	0.000146527	0.00123878	0.00171867	0.471091	0.000755221	0.00171702	0.660074	0.0026591	0.00349013	0.446173	-0.00145417	0.00382986	0.704193	0.00247681	0.00382653	0.517493	0.00128271	0.00147532	0.384656	-0.00350495	0.00161854	0.0304105	-0.000549695	0.00161711	0.733932	0.0855729	0.0297027	0.00398626	-0.0107565	0.0327017	0.742228	0.0614152	0.0326726	0.060222	0.574569	0.0344339	2.01175e-60	0.0342013	0.0328415	0.297752	0.105479	0.0327986	0.00131079	0.094778	0.0510132
P01137	TGFB1	seq.21925.15	-0.00345063	0.00170709	0.0433116	-0.0028444	0.0017052	0.0953824	-0.00301523	0.00166923	0.0709398	0.00033092	0.00353692	0.925462	-0.000771357	0.00379968	0.839141	0.00719998	0.00372092	0.0530628	0.0258015	0.00149615	2.87848e-64	0.00593806	0.00160574	0.000220309	0.0101307	0.00157205	1.30405e-10	0.0947117	0.0301046	0.00166727	0.0506744	0.032444	0.118392	0.182526	0.0317632	9.81529e-09	0.197335	0.0334397	3.91671e-09	-0.03516	0.0325791	0.280557	0.119727	0.0319488	0.000181226	0.174941	0.0534253
P01137	TGFB1	seq.2333.72	-0.00345063	0.00170709	0.0433116	-0.000871879	0.00168015	0.60384	-0.00131141	0.00165748	0.42887	0.00033092	0.00353692	0.925462	-0.00478379	0.00374411	0.201438	0.00220628	0.0036952	0.550498	0.0258015	0.00149615	2.87848e-64	0.000763336	0.00158225	0.629523	0.00481158	0.00156108	0.00206913	0.0947117	0.0301046	0.00166727	0.155361	0.0319658	1.21904e-06	0.226046	0.0315399	9.13633e-13	0.197335	0.0334397	3.91671e-09	0.174864	0.0322123	6.03156e-08	0.242377	0.0317525	2.86251e-14	0.174941	0.0534253
P01137	TGFB1	seq.14108.15	-0.00345063	0.00170709	0.0433116	-0.00266417	0.00165565	0.107668	-0.00315802	0.00163318	0.0532282	0.00033092	0.00353692	0.925462	-0.0056462	0.0036905	0.126117	0.00184829	0.0036397	0.611612	0.0258015	0.00149615	2.87848e-64	0.0176482	0.00155868	2.91382e-29	0.020834	0.00153862	7.54589e-41	0.0947117	0.0301046	0.00166727	0.0179392	0.0314638	0.568607	0.14416	0.0310628	3.58341e-06	0.197335	0.0334397	3.91671e-09	-0.0229112	0.0319676	0.473603	0.109342	0.0314138	0.000505633	0.174941	0.0534253
P01138	NGF	seq.5801.72	-0.00389944	0.00185418	0.0355253	-0.00119471	0.00169962	0.482143	-0.00153516	0.00168956	0.363608	0.0010969	0.00384814	0.775624	-0.00700913	0.00378941	0.0644385	-0.00342447	0.00376751	0.363434	0.00296266	0.00162705	0.0687031	0.00423507	0.00160004	0.0081575	0.00655751	0.00159022	3.80748e-05	0.0226238	0.0327556	0.489805	0.077468	0.0323288	0.0166109	0.137737	0.0321305	1.8567e-05	-0.0357835	0.0358175	0.317832	-0.0803901	0.0324641	0.0133184	-0.0145575	0.0322745	0.651976	0.0494719	0.0544483
P01178	OXT	seq.8356.88	0.00491299	0.00177177	0.00558205	0.00641621	0.00165149	0.000103998	0.00552617	0.00164774	0.000804771	0.00233958	0.00367963	0.524931	-0.000460664	0.00367942	0.900372	0.00302947	0.00367059	0.409232	-0.00474526	0.00155574	0.0023027	-0.00505774	0.00155512	0.0011545	-0.00215444	0.00155132	0.164979	-0.158051	0.0313212	4.71568e-07	-0.181737	0.0314172	7.84276e-09	-0.10341	0.0313408	0.000977237	0.345236	0.0350794	1.3673e-22	0.210294	0.0322632	8.03593e-11	0.258647	0.0321947	1.24228e-15	0.0507596	0.056348
P01178	OXT	seq.8257.71	0.00491299	0.00177177	0.00558205	0.00334698	0.00172557	0.0524962	0.00249116	0.00171011	0.145274	0.00233958	0.00367963	0.524931	-0.000660461	0.00384486	0.863621	0.00376607	0.00380944	0.322914	-0.00474526	0.00155574	0.0023027	-0.000574683	0.00162471	0.723572	0.00264701	0.00160986	0.100206	-0.158051	0.0313212	4.71568e-07	0.0977835	0.0328276	0.00291271	0.167643	0.0325275	2.67863e-07	0.345236	0.0350794	1.3673e-22	0.00681437	0.0329497	0.836168	0.08789	0.0327313	0.00727944	0.0507596	0.056348
P01189	POMC	seq.9204.33	0.00119582	0.00179383	0.505051	0.00199298	0.00163678	0.223441	0.00149296	0.00163996	0.362685	0.010351	0.00372689	0.00550616	0.00535141	0.00365148	0.142853	0.00935704	0.00366021	0.0106134	0.0060379	0.00157555	0.000128989	0.0135495	0.00154175	2.24028e-18	0.0162523	0.00154464	1.51216e-25	-0.355521	0.0317152	1.00573e-28	-0.395137	0.031146	3.64809e-36	-0.310557	0.0312045	4.65163e-23	-0.0781432	0.0349994	0.0256255	-0.128339	0.0315589	4.86422e-05	-0.0482645	0.031522	0.125817	-0.14269	0.0559559
P01189	POMC	seq.4890.10	0.00119582	0.00179383	0.505051	0.000970885	0.00171538	0.571434	0.000103288	0.00170092	0.951582	0.010351	0.00372689	0.00550616	-0.0033762	0.00382219	0.37712	0.00362159	0.00378933	0.339266	0.0060379	0.00157555	0.000128989	-0.000129614	0.00161526	0.936048	0.00460056	0.0016012	0.00408556	-0.355521	0.0317152	1.00573e-28	0.0475296	0.0326362	0.145378	0.160821	0.0323521	6.95119e-07	-0.0781432	0.0349994	0.0256255	-0.0448318	0.0327859	0.171576	0.0839317	0.0325312	0.00991534	-0.14269	0.0559559
P01189	POMC	seq.2558.51	0.00119582	0.00179383	0.505051	-0.00189307	0.00172327	0.27204	-0.00237733	0.00171416	0.165558	0.010351	0.00372689	0.00550616	-0.00551861	0.00384064	0.150828	0.000937581	0.00382162	0.806209	0.0060379	0.00157555	0.000128989	0.00157623	0.00162299	0.331516	0.00573747	0.00161443	0.000384144	-0.355521	0.0317152	1.00573e-28	0.0479717	0.0327905	0.143555	0.153589	0.0326182	2.58049e-06	-0.0781432	0.0349994	0.0256255	-0.107348	0.0329638	0.00113743	0.0142881	0.0327463	0.662624	-0.14269	0.0559559
P01210	PENK	seq.9076.25	0.00584092	0.00170159	0.000604036	0.00580976	0.00168508	0.000571254	0.00519496	0.00166455	0.00181601	0.0241339	0.0035331	9.76441e-12	0.000772359	0.00375548	0.837066	0.00510565	0.00370886	0.168712	0.0281795	0.00149822	1.36217e-75	0.0148264	0.00159065	1.88344e-20	0.0176492	0.00157103	7.70676e-29	0.0244764	0.0300737	0.415765	0.00684991	0.0320636	0.830843	0.0873263	0.0316686	0.00585173	-0.141126	0.0332935	2.29882e-05	-0.0406665	0.0321722	0.206297	0.0420176	0.0318448	0.187097	-0.00579896	0.0515632
P01215	CGA	seq.3521.16	-0.00153711	0.00126059	0.222782	-0.00300098	0.00168154	0.0743938	-0.00328408	0.00168479	0.0513374	0.00113782	0.00261877	0.663961	0.00418041	0.0037471	0.264646	0.00675819	0.0037545	0.0719349	0.0390059	0.00113907	9.4947e-225	-0.00303445	0.00158347	0.0553969	-0.00115563	0.00158664	0.466444	1.16738	0.0222869	0	0.244173	0.0319943	2.89798e-14	0.291697	0.0320584	1.42647e-19	-0.140887	0.0244453	8.88639e-09	-0.224387	0.032354	4.7263e-12	-0.175478	0.0323748	6.31481e-08	0.0373343	0.0296585
P01215	CGA	seq.14056.4	-0.00153711	0.00126059	0.222782	0.000555994	0.00169543	0.742978	-6.05434e-05	0.00167601	0.971186	0.00113782	0.00261877	0.663961	0.000272928	0.00377902	0.942429	0.00516819	0.00373437	0.166453	0.0390059	0.00113907	9.4947e-225	0.000125033	0.00159904	0.937679	0.00368387	0.00157993	0.0197695	1.16738	0.0222869	0	0.331994	0.0322604	1.59612e-24	0.38298	0.0318859	1.17696e-32	-0.140887	0.0244453	8.88639e-09	-0.0236299	0.0323818	0.465601	0.0718591	0.032034	0.024939	0.0373343	0.0296585
P01215	CGA	seq.4914.10	-0.00153711	0.00126059	0.222782	-0.000123221	0.00124941	0.921442	-0.000287003	0.00124067	0.817071	0.00113782	0.00261877	0.663961	0.00376607	0.00278248	0.175977	0.00519624	0.00276269	0.0600657	0.0390059	0.00113907	9.4947e-225	0.0337484	0.00119274	2.93778e-160	0.0343124	0.00118389	2.50272e-167	1.16738	0.0222869	0	1.15966	0.0237583	0	1.16954	0.0235883	0	-0.140887	0.0244453	8.88639e-09	-0.0910535	0.023885	0.000139892	-0.0617079	0.0236951	0.00924287	0.0373343	0.0296585
P01215	CGA	seq.3032.11	-0.00153711	0.00126059	0.222782	-0.000603451	0.00103201	0.558762	-0.000522239	0.0010257	0.610673	0.00113782	0.00261877	0.663961	0.00409016	0.00229991	0.0754163	0.00491984	0.00228598	0.0314449	0.0390059	0.00113907	9.4947e-225	0.0428189	0.00101789	7.731830918028e-319	0.0440296	0.00101118	0	1.16738	0.0222869	0	1.27764	0.0196309	0	1.26033	0.0195098	0	-0.140887	0.0244453	8.88639e-09	-0.0328336	0.0197212	0.0960162	-0.0129976	0.0196106	0.507508	0.0373343	0.0296585
P01215	CGA	seq.2953.31	-0.00153711	0.00126059	0.222782	0.0016361	0.00124158	0.187665	0.0016726	0.00123102	0.174318	0.00113782	0.00261877	0.663961	-0.00153993	0.00276766	0.577968	-0.000206852	0.0027444	0.939922	0.0390059	0.00113907	9.4947e-225	0.0341445	0.00119786	2.10904e-162	0.0361208	0.00118742	1.94015e-182	1.16738	0.0222869	0	1.14797	0.0236156	0	1.12899	0.0234133	0	-0.140887	0.0244453	8.88639e-09	-0.119145	0.0237267	5.35613e-07	-0.0889335	0.0235574	0.000162278	0.0373343	0.0296585
P01225	FSHB	seq.8036.75	0.000233991	0.00123068	0.849217	0.00170887	0.00173111	0.323629	0.0010046	0.00171981	0.559163	0.00903704	0.00255588	0.000411336	-0.00138151	0.00385797	0.720293	0.00338564	0.00383153	0.376953	0.037519	0.00109585	1.11294e-224	-0.00340651	0.00163015	0.0367106	0.000323036	0.00161921	0.841881	1.25177	0.0217537	0	0.0233142	0.0329364	0.479078	0.106371	0.0327158	0.00115831	-0.00343254	0.0237875	0.885271	0.030394	0.033055	0.357893	0.113814	0.0329292	0.000553489	-0.0157301	0.0246399
P01229	LHB	seq.8376.25	-0.00160565	0.00181392	0.376112	0.00391638	0.00152786	0.0104055	0.00319714	0.00150692	0.0339319	0.00110892	0.00376813	0.768554	0.000327018	0.00340288	0.923446	0.00425228	0.00335574	0.205171	0.00717204	0.00159292	6.91515e-06	0.023944	0.00143881	4.07991e-60	0.0251004	0.00141855	1.95902e-67	0.406137	0.032068	4.75594e-36	0.780446	0.0290552	6.98869e-146	0.797971	0.0286484	8.78621e-156	-0.0469786	0.0351198	0.181084	-0.0607822	0.0291591	0.0371799	0.0177721	0.02885	0.537919	0.0391044	0.0558092
P01236	PRL	seq.10967.12	0.0042002	0.00179399	0.019269	0.00642044	0.00163843	9.05791e-05	0.00585445	0.00166449	0.000441029	-0.0242175	0.00372861	9.35359e-11	-0.0288723	0.00365051	3.35489e-15	-0.0242931	0.0037086	6.48949e-11	-0.0141358	0.00158453	6.97973e-19	-0.0156104	0.00155333	1.78354e-23	-0.0123826	0.00157696	5.25203e-15	0.0652254	0.0317035	0.0397189	0.0875299	0.0311614	0.00499564	0.161506	0.031648	3.50012e-07	-0.0612361	0.0347458	0.0780799	-0.102651	0.0315944	0.00116791	-0.0242803	0.0318807	0.446346	-0.285881	0.0501141
P01236	PRL	seq.2585.2	0.0042002	0.00179399	0.019269	0.00760363	0.0016226	2.88073e-06	0.00742494	0.00164802	6.82108e-06	-0.0242175	0.00372861	9.35359e-11	-0.0311393	0.00361683	1.05087e-17	-0.028596	0.00367392	8.98833e-15	-0.0141358	0.00158453	6.97973e-19	-0.0176968	0.00153702	3.46994e-30	-0.0157287	0.00156095	1.36986e-23	0.0652254	0.0317035	0.0397189	-0.0538642	0.0308631	0.0810182	0.00649946	0.0313385	0.835712	-0.0612361	0.0347458	0.0780799	-0.200571	0.0312871	1.6227e-10	-0.143043	0.0316238	6.27152e-06	-0.285881	0.0501141
P01241	GH1	seq.8462.18	-0.00933059	0.00169985	4.29973e-08	0.00223398	0.00166271	0.179164	0.00155694	0.00165497	0.346883	0.0312408	0.00353756	1.54074e-18	0.000108451	0.00370766	0.976666	0.00471881	0.00369138	0.201209	0.0107115	0.00149687	9.89297e-13	0.00273799	0.00156588	0.0804508	0.00588783	0.00155835	0.000160312	0.613025	0.0300472	5.78062e-88	0.0836962	0.031638	0.00819153	0.163191	0.0314861	2.29554e-07	-0.248852	0.0329658	5.44436e-14	-0.0466781	0.0317652	0.141786	0.0435131	0.0317025	0.169973	0.0854625	0.0500853
P01242	GH2	seq.10978.39	-0.00102715	0.00181413	0.571293	-0.0076633	0.00164627	3.34936e-06	-0.00789862	0.00164334	1.59462e-06	0.00328964	0.00376992	0.382934	0.0166268	0.00367651	6.29619e-06	0.0188912	0.00366867	2.74422e-07	-0.00413849	0.00159315	0.0094213	0.00211835	0.00155476	0.173122	0.00378894	0.00155208	0.0146831	0.221587	0.0320734	5.69203e-12	0.364179	0.0313248	9.80983e-31	0.405972	0.0312703	9.32547e-38	-0.0489037	0.035144	0.164147	-0.269367	0.0315423	1.90267e-17	-0.22514	0.0314717	1.00471e-12	0.00581644	0.0516934
P01266	TG	seq.18839.24	0.00106512	0.00180679	0.555556	-0.000916713	0.00170656	0.591182	-0.00120209	0.00169782	0.478976	0.00769195	0.00375309	0.0404806	0.00418653	0.00380315	0.27105	0.00683539	0.00378234	0.0708112	0.00433121	0.00158673	0.00636877	0.00299269	0.00160661	0.062575	0.00491351	0.00159811	0.00212264	0.397628	0.0319415	6.56852e-35	0.136278	0.0324617	2.75197e-05	0.184177	0.0322899	1.2588e-08	0.0183778	0.0351008	0.600606	-0.0115925	0.0326435	0.722515	0.0399661	0.0325014	0.218894	0.0249199	0.0500308
P01270	PTH	seq.19640.2	-0.0047979	0.00180386	0.00785109	-0.00306341	0.00172706	0.0761791	-0.00331266	0.00171415	0.0533662	-0.0108956	0.00375638	0.00374603	3.27639e-05	0.00384798	0.993207	0.00473516	0.00382005	0.215216	0.0072869	0.00158564	4.45363e-06	-0.000972611	0.00162619	0.549813	0.00252639	0.00161433	0.11767	0.103796	0.0318892	0.00114404	0.0367682	0.0328563	0.263184	0.120665	0.0326168	0.000219061	-0.0623029	0.0353454	0.078032	-0.0105818	0.0329889	0.748402	0.0787753	0.0327515	0.0162084	0.00109237	0.0538595
P01270	PTH	seq.5954.62	-0.0047979	0.00180386	0.00785109	0.00077214	0.0016655	0.642954	0.000405128	0.00166133	0.807354	-0.0108956	0.00375638	0.00374603	0.00138603	0.00371491	0.709095	0.00446792	0.00370361	0.227749	0.0072869	0.00158564	4.45363e-06	0.00559366	0.00156843	0.000366291	0.00771163	0.00156425	8.57109e-07	0.103796	0.0318892	0.00114404	0.145493	0.0316864	4.53753e-06	0.199551	0.0316023	3.01808e-10	-0.0623029	0.0353454	0.078032	-0.172041	0.0325091	1.27616e-07	-0.109067	0.032413	0.000773124	0.00109237	0.0538595
P01275	GCG	seq.4891.50	0.00743982	0.00159638	3.26164e-06	0.00723948	0.0013403	7.01039e-08	0.0068529	0.00135058	4.07726e-07	-0.095574	0.00331662	1.28239e-165	-0.113643	0.00298747	2.6474e-269	-0.109424	0.00300989	3.06692e-249	0.00515525	0.00140165	0.000238276	0.0125956	0.00126231	3.60604e-23	0.0141966	0.00127194	1.70759e-28	0.0504877	0.0282144	0.0736244	0.0363606	0.0255044	0.154047	0.0816494	0.025699	0.00149902	0.0673343	0.0311985	0.0309693	-0.137589	0.0257784	9.96969e-08	-0.0889777	0.0260392	0.000639516	-0.0102228	0.0492452
P01298	PPY	seq.4588.1	-0.00428997	0.00159364	0.0071345	-0.00433688	0.00148938	0.00361329	-0.00450374	0.00148769	0.00248341	-0.0840723	0.00330735	5.75976e-132	-0.0814719	0.0033187	8.16437e-124	-0.0761892	0.00331756	1.58039e-109	0.0211628	0.00139707	2.11415e-50	0.0210878	0.00140063	7.92037e-50	0.0223996	0.00139964	7.17961e-56	-0.111745	0.0281266	7.22796e-05	-0.129338	0.0282984	5.01715e-06	-0.0748186	0.0282784	0.00818314	0.00570842	0.03094	0.853631	-0.0466976	0.0285458	0.101946	0.00593876	0.0285573	0.835272	-0.0401504	0.0480674
P01303	NPY	seq.20590.13	-0.00626011	0.00179662	0.000498755	0.00254715	0.00166334	0.125765	0.00260146	0.00163816	0.11236	-0.016176	0.00372702	1.45982e-05	-0.0407861	0.00369961	7.53137e-28	-0.0324439	0.00364333	8.04882e-19	0.00357667	0.00157861	0.0235244	-0.0036629	0.00156439	0.019261	0.00717699	0.00153989	3.25734e-06	0.0670368	0.0317241	0.0346545	-0.187244	0.0315894	3.34557e-09	-0.103155	0.0311079	0.000921405	0.347734	0.0350088	5.62388e-23	0.0519297	0.0319725	0.104415	0.13477	0.0315963	2.04337e-05	0.059618	0.0539023
P01374	LTA	seq.3505.6	0.00383251	0.00174572	0.0281955	0.00472411	0.00148935	0.00152618	0.00395826	0.00147505	0.00731691	-0.000508296	0.00362543	0.888507	-0.0181356	0.00331697	4.85155e-08	-0.0112154	0.00328194	0.000638933	-0.00179708	0.00153277	0.241093	-0.0146285	0.00140254	3.88417e-25	-0.00961112	0.00138785	5.07534e-12	0.683303	0.0308594	2.16844e-102	0.737941	0.0283191	4.6459e-138	0.868026	0.0280229	2.11806e-188	-0.0172767	0.0338617	0.609932	0.141096	0.0293114	1.53811e-06	0.272019	0.0287312	4.81784e-21	0.0277623	0.0545119
P01374	LTA	seq.4703.87	0.00383251	0.00174572	0.0281955	0.00108511	0.00170356	0.524184	0.00010368	0.00168139	0.950834	-0.000508296	0.00362543	0.888507	0.00320297	0.00379647	0.398906	0.00906484	0.00374867	0.0156457	-0.00179708	0.00153277	0.241093	-0.00383625	0.00160441	0.016847	0.00181674	0.00158361	0.251364	0.683303	0.0308594	2.16844e-102	0.218709	0.0324131	1.72699e-11	0.2911	0.0319949	1.43452e-19	-0.0172767	0.0338617	0.609932	0.0742532	0.032532	0.0225158	0.18125	0.0321689	1.88224e-08	0.0277623	0.0545119
P01374	LTA	seq.3506.49	0.00383251	0.00174572	0.0281955	0.00138515	0.00163342	0.396486	0.000613687	0.00163984	0.708249	-0.000508296	0.00362543	0.888507	-0.00888676	0.00364148	0.0147145	-0.00261297	0.00365347	0.474528	-0.00179708	0.00153277	0.241093	-0.00688917	0.00153803	7.70779e-06	-0.00225732	0.00154381	0.143774	0.683303	0.0308594	2.16844e-102	0.350118	0.0310748	5.37774e-29	0.371511	0.031192	3.78026e-32	-0.0172767	0.0338617	0.609932	0.134443	0.0314723	1.98571e-05	0.196796	0.0314378	4.27234e-10	0.0277623	0.0545119
P01375	TNF	seq.5936.53	0.00682726	0.00173593	8.53891e-05	0.00343275	0.00171705	0.0456558	0.00220111	0.00170659	0.197207	0.00715073	0.00360434	0.0473351	0.00474337	0.00382652	0.215197	0.0105861	0.00380344	0.0054069	0.0249641	0.00152505	2.74923e-58	0.00476009	0.00161714	0.00326427	0.00880323	0.00160685	4.56103e-08	0.256879	0.0306756	7.68545e-17	-0.0427286	0.0326712	0.191007	0.0847205	0.0324646	0.00909897	-0.186357	0.0335569	2.98844e-08	-0.118304	0.0328871	0.000325577	0.0219379	0.0326225	0.501319	0.0923444	0.0514507
P01375	TNF	seq.5692.79	0.00682726	0.00173593	8.53891e-05	-0.00116457	0.00170688	0.4951	-0.00153135	0.00169868	0.367382	0.00715073	0.00360434	0.0473351	-0.000809177	0.00380788	0.831728	0.00395933	0.00378666	0.295811	0.0249641	0.00152505	2.74923e-58	-0.00612862	0.00160769	0.000139954	-0.00194496	0.00159974	0.224137	0.256879	0.0306756	7.68545e-17	0.0500091	0.0324794	0.123711	0.129891	0.0323201	5.9582e-05	-0.186357	0.0335569	2.98844e-08	0.012458	0.0326224	0.702567	0.0984842	0.0325741	0.00251596	0.0923444	0.0514507
P01579	IFNG	seq.2989.17	0.00127925	0.0018323	0.485115	-0.0055572	0.00168897	0.00100982	-0.00506443	0.00167175	0.00246646	-0.000552895	0.00380595	0.884504	0.00974238	0.00376351	0.00967166	0.0140666	0.00372798	0.000163545	0.00545627	0.00160901	0.000703168	-0.00203876	0.00159004	0.199847	0.00308049	0.00157441	0.0504655	0.213295	0.0323917	5.16462e-11	-0.0945199	0.0321254	0.00327809	0.0455397	0.0318103	0.152339	-0.051638	0.0355829	0.146804	0.026775	0.0324821	0.409819	0.142099	0.0322795	1.1008e-05	0.0195614	0.0577731
P01579	IFNG	seq.15346.31	0.00127925	0.0018323	0.485115	0.00152211	0.00168622	0.366754	0.00086276	0.00168246	0.608122	-0.000552895	0.00380595	0.884504	-0.00310181	0.00375926	0.409359	0.0013645	0.00374899	0.715905	0.00545627	0.00160901	0.000703168	-0.00513201	0.00158783	0.00123917	-0.0014963	0.00158408	0.344929	0.213295	0.0323917	5.16462e-11	0.0286446	0.0320824	0.371996	0.0996166	0.0320067	0.00186944	-0.051638	0.0355829	0.146804	0.060477	0.0322315	0.0606849	0.128122	0.0322616	7.27612e-05	0.0195614	0.0577731
P01583	IL1A	seq.4851.25	0.000886788	0.00184014	0.629894	0.00235065	0.00172033	0.171894	0.00187983	0.00171285	0.272499	0.00298676	0.00382215	0.434596	-0.000272474	0.00383393	0.943346	0.0031654	0.00381796	0.407109	-0.000278505	0.00161598	0.863176	-0.00112469	0.00162023	0.487626	0.00140402	0.00161325	0.384187	0.00184482	0.032534	0.954783	0.0078857	0.0327344	0.809646	0.0711136	0.0325936	0.0291824	-0.0339569	0.0355916	0.340107	0.0537179	0.0328699	0.102286	0.116104	0.0327139	0.00039118	-0.0274386	0.0555626
P01584	IL1B	seq.3037.62	0.00727378	0.00183137	7.26351e-05	0.00163674	0.00168779	0.332232	0.000891006	0.00167957	0.595798	0.00466662	0.00379867	0.219338	0.00910111	0.00376123	0.0155785	0.0134877	0.00374286	0.000317818	0.00384906	0.00160569	0.0165707	-0.00686442	0.00159035	1.62638e-05	-0.00237686	0.00158218	0.133109	0.0148524	0.032328	0.645952	0.154579	0.0321157	1.54194e-06	0.237248	0.0319543	1.38372e-13	-0.144167	0.0356314	5.31004e-05	0.131109	0.0322893	4.99444e-05	0.217435	0.0322524	1.79728e-11	-0.00323416	0.0574296
P01588	EPO	seq.5813.58	-0.00257852	0.00176035	0.143062	-0.00181369	0.00162461	0.264327	-0.00222191	0.00162924	0.172719	-0.0152702	0.00365833	3.05746e-05	-0.0151251	0.00362147	3.02563e-05	-0.0114491	0.00363107	0.00162787	0.00808227	0.00154738	1.85111e-07	0.00410353	0.00153268	0.00745192	0.00676404	0.00153704	1.1082e-05	0.201911	0.0311231	9.82828e-11	0.167522	0.0309145	6.36255e-08	0.235481	0.0310019	3.81553e-14	-0.278685	0.0348739	1.74675e-15	-0.328318	0.0317561	9.83267e-25	-0.25921	0.031812	4.93349e-16	-0.011335	0.0507698
P01589	IL2RA	seq.3151.6	0.00900199	0.00173919	2.38238e-07	0.00098723	0.00172226	0.566531	0.000738173	0.00171746	0.667362	0.0102453	0.00361137	0.00457809	0.00224663	0.00383826	0.558363	0.00427763	0.00382724	0.263773	0.0215133	0.00152736	5.59575e-44	-0.000419871	0.00162201	0.795758	0.00109069	0.00161742	0.500136	-0.199462	0.0307357	9.69406e-11	-0.0126046	0.0327717	0.700541	0.0260247	0.032679	0.425864	-0.255059	0.0336904	4.61201e-14	0.00624002	0.0329129	0.849639	0.0450722	0.0328613	0.17027	0.415268	0.0519791
P01591	JCHAIN	seq.15306.20	0.00282684	0.00181736	0.119917	0.0027953	0.00170615	0.101427	0.00203372	0.00170018	0.231701	-0.00472048	0.00377475	0.211178	0.00309404	0.00380118	0.415713	0.00745181	0.00378796	0.0492272	0.00975057	0.00159605	1.1001e-09	-0.000353251	0.00160595	0.825911	0.00303649	0.00159991	0.0577812	0.296621	0.0321309	4.27683e-20	0.013793	0.0324485	0.670807	0.0984096	0.0323264	0.00234831	-0.130128	0.0352373	0.000224749	0.00117812	0.0326306	0.971201	0.0881047	0.0324637	0.00667811	0.0663133	0.0568382
P01730	CD4	seq.3143.3	0.00639477	0.00175284	0.000267535	-0.00249245	0.00172213	0.147892	-0.00265494	0.00168798	0.115835	-0.00512578	0.00364132	0.159309	0.000415741	0.00383786	0.913743	0.00710965	0.00376203	0.0588532	0.0200101	0.00153929	7.54094e-38	0.00199744	0.00162195	0.218208	0.00645012	0.00158962	5.05449e-05	0.226119	0.0309906	3.56748e-13	0.0551497	0.0327701	0.0924699	0.167952	0.0321178	1.79202e-07	-0.0776483	0.0342734	0.0235334	-0.0131203	0.0328938	0.690013	0.117754	0.0323082	0.00027121	0.167151	0.0509514
P01732	CD8A	seq.15462.28	-0.00539372	0.00180332	0.00279825	0.00253599	0.00162546	0.118801	0.00200817	0.00164871	0.223289	0.000256299	0.00374414	0.945428	-0.00701831	0.00362268	0.0527782	-0.0021095	0.00367426	0.565914	-0.00428975	0.0015826	0.00674645	0.00244868	0.00153141	0.109909	0.00608979	0.00155342	8.99887e-05	0.286939	0.0318631	3.30119e-19	0.0190585	0.0309292	0.537801	0.111636	0.0313732	0.000377694	0.0761263	0.0352505	0.0308661	-0.416322	0.0319778	5.88583e-38	-0.327113	0.0322066	6.14834e-24	-0.0905485	0.0547591
P01732	CD8A	seq.21692.12	-0.00539372	0.00180332	0.00279825	-0.00123014	0.00166962	0.461302	-0.00170853	0.00166682	0.305418	0.000256299	0.00374414	0.945428	0.000474247	0.00372027	0.89857	0.00609555	0.00371325	0.100761	-0.00428975	0.0015826	0.00674645	-0.00220839	0.00157279	0.160362	0.00218798	0.00156959	0.163402	0.286939	0.0318631	3.30119e-19	0.0765942	0.0317656	0.015945	0.172267	0.0317045	5.86519e-08	0.0761263	0.0352505	0.0308661	-0.137588	0.0320015	1.75451e-05	-0.0135813	0.0318852	0.670173	-0.0905485	0.0547591
P01732	CD8A	seq.5992.50	-0.00539372	0.00180332	0.00279825	-0.00520803	0.00166017	0.00171938	-0.00553691	0.0016728	0.000941588	0.000256299	0.00374414	0.945428	-0.000501188	0.00369845	0.892213	0.00481698	0.00372808	0.196407	-0.00428975	0.0015826	0.00674645	-0.000239775	0.00156297	0.878083	0.00361151	0.00157528	0.0219238	0.286939	0.0318631	3.30119e-19	0.239837	0.0315797	3.84536e-14	0.325941	0.0318284	2.65664e-24	0.0761263	0.0352505	0.0308661	-0.153818	0.0322242	1.8784e-06	-0.0466308	0.0321948	0.147588	-0.0905485	0.0547591
P01833	PIGR	seq.3216.2	0.00174112	0.00181839	0.338371	-0.00360703	0.00165369	0.0292282	-0.00337011	0.00167343	0.0440893	0.00841867	0.00377453	0.0257785	0.000563902	0.00368602	0.878419	0.00266837	0.00372965	0.474376	0.00284013	0.00159581	0.0751968	-0.0188431	0.00155751	4.23646e-33	-0.0132357	0.00157627	6.35623e-17	-0.24877	0.0321289	1.23224e-14	-0.325304	0.031467	9.92761e-25	-0.285282	0.0318432	4.99135e-19	-0.083628	0.0352933	0.0178602	-0.0906797	0.0316986	0.00424985	-0.0451989	0.0321177	0.159421	0.649969	0.0543917
P02008	HBZ	seq.6919.3	0.00644135	0.0018494	0.000501418	0.00879815	0.00170743	2.69317e-07	0.00821989	0.00168664	1.14019e-06	0.00677581	0.00384101	0.0777993	-0.00551181	0.0037956	0.146539	-0.00228187	0.00374945	0.542833	-1.60717e-05	0.0016245	0.992107	-0.00522597	0.00160514	0.00114054	0.00192008	0.00158604	0.226117	-0.0200924	0.0326949	0.538893	-0.0442214	0.0324069	0.172468	0.00149673	0.032015	0.962714	0.00807151	0.0358284	0.821772	0.123799	0.032611	0.000149149	0.169056	0.0323807	1.87393e-07	0.103869	0.0557942
P02144	MB	seq.3042.7	0.0044168	0.00162155	0.00648224	0.011895	0.00150366	3.31345e-15	0.0114475	0.00147741	1.18126e-14	0.0140608	0.0033761	3.18389e-05	0.0277669	0.00337171	2.42425e-16	0.0287096	0.00331389	6.61846e-18	0.0291037	0.00142298	2.26285e-88	0.0145869	0.00141428	1.26493e-24	0.0196376	0.00138902	2.76208e-44	-0.559751	0.0286482	3.69094e-81	-0.607462	0.0285582	4.76584e-95	-0.539588	0.0280559	8.40259e-79	-0.0511886	0.0316205	0.105563	-0.0586286	0.0293373	0.0457398	-0.00680812	0.0290499	0.814718	-0.0923546	0.0505354
P02452	COL1A1	seq.11140.56	0.00550208	0.00178452	0.00206213	-0.00131601	0.00162926	0.419294	-0.00110809	0.00164234	0.499907	-0.00513166	0.00370754	0.166402	-0.0180873	0.00362947	6.5189e-07	-0.0151699	0.00365939	3.46369e-05	0.00874804	0.00157277	2.84433e-08	-0.000364774	0.00153418	0.812077	0.0066919	0.00154705	1.55957e-05	0.132023	0.0315432	2.90894e-05	-0.212295	0.0309903	8.53258e-12	-0.167915	0.0312432	8.13402e-08	-0.436799	0.0347976	1.86265e-35	-0.382683	0.031706	5.90539e-33	-0.322995	0.0318024	6.17193e-24	0.261737	0.0510381
P02452	COL1A1	seq.13484.69	0.00550208	0.00178452	0.00206213	-0.000488543	0.00172038	0.776445	-0.000966337	0.00171316	0.57274	-0.00513166	0.00370754	0.166402	-0.0025758	0.00383377	0.501706	0.00241727	0.0038174	0.526624	0.00874804	0.00157277	2.84433e-08	-0.00121983	0.00162013	0.451544	0.00233706	0.00161311	0.147478	0.132023	0.0315432	2.90894e-05	0.0670428	0.0327352	0.040624	0.148011	0.0325933	5.7654e-06	-0.436799	0.0347976	1.86265e-35	-0.0173071	0.0328303	0.598107	0.0734056	0.0327413	0.0250187	0.261737	0.0510381
P02458	COL2A1	seq.18875.125	-0.0071633	0.00180227	7.17797e-05	-0.00540793	0.00162732	0.000898144	-0.00539699	0.00161594	0.000846185	0.000953408	0.00371927	0.7977	0.00277973	0.00360942	0.441268	0.00514491	0.0035883	0.151709	0.00789034	0.00157222	5.43873e-07	0.00625149	0.00152496	4.22649e-05	0.00773949	0.00151581	3.45138e-07	0.101457	0.031654	0.00136074	0.0867813	0.0308116	0.00487931	0.128729	0.0306267	2.69137e-05	0.343444	0.0350871	2.28854e-22	0.463026	0.0317892	7.85605e-47	0.485396	0.0315692	7.83478e-52	0.0396582	0.0523477
P02458	COL2A1	seq.15569.15	-0.0071633	0.00180227	7.17797e-05	-0.0019325	0.00164407	0.239893	-0.00148552	0.00166074	0.371115	0.000953408	0.00371927	0.7977	-0.0152445	0.00366322	3.23044e-05	-0.00987988	0.00370239	0.00765053	0.00789034	0.00157222	5.43873e-07	-0.00325166	0.00154771	0.0357104	0.00723215	0.00156407	3.8884e-06	0.101457	0.031654	0.00136074	-0.158098	0.03127	4.48174e-07	-0.0819926	0.0315948	0.00949114	0.343444	0.0350871	2.28854e-22	-0.326029	0.0318535	2.79856e-24	-0.215195	0.0319789	1.95499e-11	0.0396582	0.0523477
P02461	COL3A1	seq.18880.81	0.00278217	0.00184512	0.131674	-0.00143836	0.00162443	0.375964	-0.00107781	0.00165532	0.515007	-0.00766458	0.00383251	0.0455826	-0.0249977	0.00362007	5.82965e-12	-0.0197704	0.00368911	8.85058e-08	-0.000573706	0.00162035	0.72331	-0.0120667	0.00153026	4.04741e-15	-0.00104778	0.00155904	0.501581	-0.0844948	0.0326214	0.00962898	-0.240523	0.0309101	9.13951e-15	-0.165801	0.0314989	1.48849e-07	-0.193219	0.0356802	6.48957e-08	-0.251197	0.0313484	1.46699e-15	-0.153401	0.0318558	1.52447e-06	0.113688	0.055238
P02533	KRT14	seq.22482.87	0.00487186	0.0018428	0.00823296	-0.00596928	0.00165858	0.000323412	-0.00560446	0.00166202	0.000753369	0.0033767	0.00382706	0.377659	-0.0159228	0.00369165	1.64922e-05	-0.0106596	0.00370144	0.00400034	0.00412137	0.001618	0.0108975	-0.00426007	0.0015604	0.00635994	-0.0013377	0.00156447	0.392577	-0.108049	0.0325759	0.000918811	0.0544237	0.031521	0.0843221	0.109042	0.0316052	0.000566317	0.0505054	0.0357141	0.157395	0.258802	0.032012	8.26112e-16	0.289185	0.0319886	2.41485e-19	0.0263854	0.0589817
P02647	APOA1	seq.2750.3	-0.00444573	0.00180081	0.0136018	-0.00412399	0.00163843	0.0118747	-0.00436763	0.00165022	0.00816097	0.0207086	0.00373888	3.24924e-08	-0.006956	0.00365159	0.0568642	0.00134356	0.00367793	0.714905	0.00300472	0.00158162	0.0575373	-0.0124945	0.00154489	8.06441e-16	-0.00670644	0.00155721	1.69808e-05	0.263121	0.0318245	1.85347e-16	-0.225728	0.031176	5.36869e-13	-0.128854	0.0313979	4.14605e-05	-0.107414	0.0351744	0.00227531	0.228854	0.032024	1.05984e-12	0.271669	0.0321329	3.91458e-17	0.0455542	0.0547311
P02649	APOE	seq.5312.49	0.0033497	0.00181593	0.0651694	-0.00244909	0.00166516	0.141432	-0.00311617	0.00164585	0.0583857	0.0118874	0.00377092	0.00163173	-0.0094249	0.00371081	0.0111288	0.00208688	0.003668	0.569428	0.00712388	0.00159545	8.23041e-06	-0.00274008	0.00156821	0.0806704	0.00321421	0.00155099	0.0382975	0.289152	0.0320974	3.20765e-19	0.304397	0.0316852	1.29994e-21	0.340517	0.0313185	3.82315e-27	0.143484	0.0350906	4.42077e-05	0.215819	0.0319646	1.67707e-11	0.278467	0.0315137	1.47172e-18	-0.00832689	0.0555248
P02649	APOE	seq.2418.55	0.0033497	0.00181593	0.0651694	-0.000942154	0.00166153	0.570721	-0.00133339	0.00165677	0.420977	0.0118874	0.00377092	0.00163173	-0.0123397	0.00370264	0.000868203	-0.00705475	0.0036921	0.0561078	0.00712388	0.00159545	8.23041e-06	-0.00238259	0.00156643	0.128332	0.000177148	0.00156287	0.90976	0.289152	0.0320974	3.20765e-19	0.269388	0.0316091	2.20699e-17	0.28519	0.0315224	2.27013e-19	0.143484	0.0350906	4.42077e-05	0.239387	0.0318479	6.94402e-14	0.262525	0.0317382	1.79684e-16	-0.00832689	0.0555248
P02649	APOE	seq.2938.55	0.0033497	0.00181593	0.0651694	-0.000739864	0.0016642	0.65665	-0.00141332	0.00165538	0.393284	0.0118874	0.00377092	0.00163173	-0.00822181	0.00370937	0.0267154	5.04778e-05	0.00368925	0.989084	0.00712388	0.00159545	8.23041e-06	-0.00318148	0.00156859	0.0426037	0.00120597	0.00156146	0.439964	0.289152	0.0320974	3.20765e-19	0.254913	0.0316674	1.09432e-15	0.281479	0.0314999	6.1261e-19	0.143484	0.0350906	4.42077e-05	0.229963	0.0318971	6.71667e-13	0.268194	0.0316903	3.64574e-17	-0.00832689	0.0555248
P02649	APOE	seq.2937.10	0.0033497	0.00181593	0.0651694	-0.00231805	0.0016665	0.164314	-0.00273025	0.00165607	0.0993055	0.0118874	0.00377092	0.00163173	-0.00913128	0.00371407	0.0139928	-0.00176974	0.0036907	0.631601	0.00712388	0.00159545	8.23041e-06	-0.00287712	0.00157081	0.0670844	0.000942301	0.00156208	0.546388	0.289152	0.0320974	3.20765e-19	0.286692	0.0317108	2.40387e-19	0.30844	0.0315133	2.30749e-22	0.143484	0.0350906	4.42077e-05	0.255816	0.0319708	1.60844e-15	0.288395	0.0317303	1.55916e-19	-0.00832689	0.0555248
P02652	APOA2	seq.7127.3	0.00324623	0.00178638	0.0692622	-0.00691753	0.00168676	4.19679e-05	-0.00735178	0.00170013	1.5691e-05	0.0145871	0.00371093	8.6122e-05	0.0100826	0.00375317	0.00725306	0.0157597	0.00378533	3.20422e-05	0.0165262	0.00156867	1.31566e-25	-0.00377563	0.00158625	0.0173503	0.000720597	0.00160003	0.652473	0.00156315	0.0315769	0.960521	-0.150264	0.0320419	2.83153e-06	-0.033531	0.0323215	0.299606	-0.269048	0.0348122	1.37611e-14	-0.146672	0.0324643	6.43038e-06	-0.0284824	0.0327451	0.384452	0.225628	0.0554813
P02654	APOC1	seq.15364.101	-0.00145076	0.00183168	0.428387	0.00165056	0.00161328	0.306318	-0.000273758	0.00161244	0.865193	0.0133129	0.0038043	0.000471476	-0.0154907	0.00359472	1.67842e-05	0.00203388	0.00359239	0.571316	-0.00460693	0.00161337	0.00432026	-0.0123709	0.00151913	5.13251e-16	-0.00213002	0.00151903	0.160929	0.172844	0.0323706	9.85333e-08	-0.0400024	0.0306935	0.192555	0.10351	0.0306671	0.000744661	0.124811	0.0354053	0.000428025	-0.0319569	0.0308978	0.301071	0.127926	0.0307903	3.3264e-05	0.0780006	0.0566973
P02671	FGA	seq.4907.56	-0.00660909	0.00172979	0.000135137	-0.000795301	0.00160396	0.620039	-0.00176421	0.00158074	0.264465	0.0169971	0.00359184	2.30112e-06	0.00774067	0.00357431	0.0303994	0.0164396	0.00352325	3.17461e-06	0.0239931	0.00152058	2.07828e-54	0.0240938	0.00151072	1.64638e-55	0.0255907	0.00148889	7.2683e-64	0.225652	0.0305731	1.91621e-13	0.21918	0.0305191	8.21498e-13	0.272055	0.0300798	2.32758e-19	0.0230914	0.0336883	0.493105	-0.135019	0.0309411	1.31183e-05	-0.0112684	0.0304674	0.711513	0.092896	0.0531381
P02671	FGA	seq.2796.62	-0.00660909	0.00172979	0.000135137	0.00118683	0.00163169	0.467047	-0.000674713	0.00158711	0.670772	0.0169971	0.00359184	2.30112e-06	-0.00527607	0.00363628	0.146874	0.0104771	0.00353685	0.0030724	0.0239931	0.00152058	2.07828e-54	0.0153095	0.00153819	4.62413e-23	0.0202902	0.00149443	4.69434e-41	0.225652	0.0305731	1.91621e-13	0.125726	0.0310485	5.23716e-05	0.231406	0.030194	2.26437e-14	0.0230914	0.0336883	0.493105	-0.147519	0.0312997	2.52527e-06	0.0310963	0.0304013	0.306437	0.092896	0.0531381
P02743	APCS	seq.2474.54	-0.00488481	0.00166158	0.00330298	-0.00329052	0.00144678	0.0229976	-0.00352183	0.00151631	0.0202506	0.0166175	0.00345153	1.53172e-06	0.0086189	0.00322612	0.00758073	0.0144662	0.00338089	1.92443e-05	0.00261424	0.00146241	0.0739144	-0.000609969	0.00136371	0.654693	0.00358453	0.00143019	0.0122401	-0.664743	0.0293701	1.26394e-106	-0.85924	0.0275267	5.48022e-191	-0.641338	0.0288471	3.71107e-103	0.410664	0.0323862	3.92762e-36	0.391568	0.0280344	2.7114e-43	0.396884	0.029236	4.80243e-41	0.12692	0.0473912
P02745	C1QA	seq.2753.2	-0.00122405	0.0017246	0.477896	0.000592203	0.00167848	0.724241	-0.000263178	0.00166995	0.874783	-0.0071518	0.00358388	0.0460529	-0.00314735	0.00373781	0.399822	0.00443606	0.00371996	0.233137	0.0170004	0.00152252	1.62244e-28	0.00464192	0.00158006	0.00332483	0.00834622	0.00157204	1.16313e-07	0.303067	0.0304913	5.27462e-23	0.0891964	0.0319139	0.00521697	0.148015	0.0317633	3.26922e-06	-0.412357	0.0339808	2.74204e-33	-0.0703625	0.0321191	0.0285347	0.00930756	0.0319738	0.770991	-0.109471	0.0520555
P02748	C9	seq.3060.43	-0.00117251	0.00180478	0.515943	0.00185714	0.00163698	0.25666	0.000794591	0.00162312	0.624483	0.01466	0.00374868	9.36032e-05	-0.00303779	0.00364797	0.405045	0.00532411	0.00361801	0.141222	0.015403	0.00158554	4.65189e-22	0.0179548	0.00154489	1.02478e-30	0.0207782	0.00152961	4.29578e-41	0.0200311	0.0319077	0.530182	0.0367241	0.0311453	0.238422	0.105827	0.0308853	0.000617875	-0.238866	0.0348859	8.72696e-12	-0.333659	0.0313476	4.25423e-26	-0.22117	0.0310702	1.29506e-12	0.148365	0.0575194
P02748	C9	seq.13722.105	-0.00117251	0.00180478	0.515943	0.000566109	0.00162935	0.728276	-0.000318736	0.00161918	0.843955	0.01466	0.00374868	9.36032e-05	-0.00308349	0.00363087	0.395797	0.00475105	0.00360854	0.188046	0.015403	0.00158554	4.65189e-22	0.0196959	0.00153737	7.84099e-37	0.0220511	0.00152578	3.77406e-46	0.0200311	0.0319077	0.530182	0.0264289	0.0310027	0.394005	0.0916819	0.030811	0.00294206	-0.238866	0.0348859	8.72696e-12	-0.354427	0.0312015	1.93636e-29	-0.245201	0.031	3.33774e-15	0.148365	0.0575194
P02749	APOH	seq.8288.27	0.00415062	0.00177493	0.0194135	0.00337502	0.00158688	0.0334973	0.00148325	0.00158976	0.350875	0.0278876	0.00368385	4.62925e-14	-0.0128745	0.00353641	0.000275597	0.00282641	0.0035429	0.425053	0.011106	0.00155743	1.18369e-12	-0.00360389	0.00149712	0.0161212	0.00481227	0.00149726	0.00131947	-0.076786	0.0313564	0.0143767	-0.26063	0.0301946	8.69385e-18	-0.107867	0.0302509	0.000367217	0.16257	0.0348133	3.11729e-06	-0.100987	0.0303856	0.000897147	0.0553126	0.0303635	0.0685808	0.109034	0.0546588
P02751	FN1	seq.20064.24	-0.00287798	0.00182443	0.114768	0.00821251	0.00164518	6.24287e-07	0.00721472	0.00163325	1.02629e-05	0.0139319	0.00378899	0.000239255	0.00777632	0.00366647	0.0339911	0.0120689	0.00364005	0.000922944	0.000905055	0.00160594	0.573082	0.00279452	0.00155109	0.0716786	0.0052625	0.00154082	0.000643448	-0.00703427	0.0322517	0.827359	0.0126801	0.0313058	0.685471	0.0544859	0.0310789	0.0796554	0.146271	0.0354173	3.705e-05	0.21513	0.0317057	1.33514e-11	0.250621	0.0314539	2.10422e-15	-0.004676	0.0555258
P02751	FN1	seq.3435.53	-0.00287798	0.00182443	0.114768	0.00836031	0.00160837	2.11831e-07	0.00711117	0.00160076	9.14554e-06	0.0139319	0.00378899	0.000239255	0.00249029	0.00358451	0.487263	0.00835493	0.00356811	0.019254	0.000905055	0.00160594	0.573082	0.00621337	0.0015153	4.20847e-05	0.00912834	0.00150918	1.60009e-09	-0.00703427	0.0322517	0.827359	0.0125864	0.0306033	0.680893	0.0658755	0.0304603	0.0306279	0.146271	0.0354173	3.705e-05	0.182256	0.0309579	4.26056e-09	0.23057	0.0307921	8.61e-14	-0.004676	0.0555258
P02751	FN1	seq.3434.34	-0.00287798	0.00182443	0.114768	0.00927275	0.00162349	1.20311e-08	0.00814273	0.0016112	4.53085e-07	0.0139319	0.00378899	0.000239255	0.00476999	0.00361824	0.187475	0.00967561	0.0035911	0.00708341	0.000905055	0.00160594	0.573082	0.0095375	0.0015301	5.05803e-10	0.0118435	0.00151948	8.25314e-15	-0.00703427	0.0322517	0.827359	-0.0009896	0.0308931	0.974447	0.0456498	0.0306593	0.136585	0.146271	0.0354173	3.705e-05	0.192299	0.0312943	8.81122e-10	0.23322	0.0310385	7.08557e-14	-0.004676	0.0555258
P02751	FN1	seq.4131.72	-0.00287798	0.00182443	0.114768	0.0081627	0.00164973	7.82101e-07	0.00742475	0.00164062	6.20408e-06	0.0139319	0.00378899	0.000239255	0.00810688	0.00367663	0.0275144	0.0113813	0.00365638	0.00186718	0.000905055	0.00160594	0.573082	0.00208648	0.00155519	0.179797	0.00400252	0.00154727	0.00972272	-0.00703427	0.0322517	0.827359	-0.00563307	0.0313923	0.857601	0.0270012	0.0312183	0.387139	0.146271	0.0354173	3.705e-05	0.232121	0.031802	3.50012e-13	0.258967	0.0316096	3.43381e-16	-0.004676	0.0555258
P02760	AMBP	seq.15453.3	-0.0012863	0.00165356	0.436678	-0.0149183	0.00162597	7.16526e-20	-0.0131677	0.00161746	5.23417e-16	0.00790922	0.00343122	0.0212151	-0.00763537	0.00358326	0.0331645	0.00226498	0.00357365	0.526249	0.032409	0.00145059	4.19419e-104	0.0136215	0.00151435	3.62457e-19	0.0158913	0.00151022	1.49965e-25	-0.19995	0.0292021	8.72565e-12	0.0290901	0.0305953	0.341763	0.100303	0.0305105	0.0010199	0.0114221	0.0322719	0.723409	0.0832351	0.031665	0.00860721	0.154372	0.031212	7.89951e-07	0.185727	0.0503841
P02765	AHSG	seq.3581.53	-0.00447014	0.00182863	0.0145483	-0.00379069	0.00156312	0.0153508	-0.00469468	0.00162005	0.00377837	0.0125125	0.00379815	0.000995329	-0.00454032	0.00348378	0.192559	0.00906687	0.00360938	0.0120442	-0.00736098	0.00160841	4.87513e-06	-0.0256823	0.00147278	1.28584e-65	-0.0149173	0.00152543	2.50629e-22	0.0536655	0.0323285	0.0969944	0.0164498	0.0297423	0.580244	0.130564	0.0308192	2.32358e-05	0.0966279	0.0354547	0.0064514	0.0313097	0.0299749	0.296305	0.158107	0.0310178	3.60949e-07	0.0974786	0.0545553
P02765	AHSG	seq.10966.1	-0.00447014	0.00182863	0.0145483	-0.00199491	0.00171303	0.244274	-0.00196302	0.00171449	0.252298	0.0125125	0.00379815	0.000995329	0.00250278	0.00381803	0.512175	0.00295968	0.00382138	0.438679	-0.00736098	0.00160841	4.87513e-06	-0.00124761	0.00161342	0.439409	-0.000137125	0.00161483	0.932332	0.0536655	0.0323285	0.0969944	-0.00143241	0.0325971	0.964952	0.00551433	0.0326249	0.865788	0.0966279	0.0354547	0.0064514	0.0327189	0.0328538	0.319364	0.0420626	0.0328637	0.200653	0.0974786	0.0545553
P02771	AFP	seq.5792.8	-0.00561989	0.00179525	0.00175859	-0.000923976	0.00171583	0.590262	-0.00135634	0.00170718	0.426957	0.00884437	0.00372286	0.0175645	0.00298978	0.00382394	0.434346	0.00722062	0.00380605	0.0578831	0.0059384	0.00157614	0.00016721	0.00167756	0.00161573	0.299211	0.00477826	0.00160777	0.00297715	-0.36072	0.031687	1.47727e-29	-0.0465155	0.0326459	0.154281	0.0384848	0.0324851	0.236213	0.133667	0.0348599	0.000127859	-0.0553619	0.0327632	0.0911543	0.0313839	0.0326593	0.336639	0.179952	0.0523887
P02774	GC	seq.15589.1	-0.00173113	0.00182924	0.344023	-0.00198426	0.00163855	0.225976	-0.00285823	0.00167105	0.0872653	0.00969175	0.00379949	0.0107856	0.000227011	0.00365174	0.950434	0.0117167	0.00372474	0.0016698	-0.000912132	0.00160732	0.570417	-0.0150884	0.00154333	2.56789e-22	-0.00566629	0.00157408	0.000322532	-0.0157316	0.0323413	0.626694	-0.0715441	0.0311791	0.0218083	0.0462793	0.0317977	0.145631	-0.0285503	0.0354246	0.420324	-0.124275	0.0314517	7.91166e-05	0.0172349	0.0320011	0.590214	0.113544	0.0554072
P02775	PPBP	seq.17165.1	-0.0104839	0.0016945	6.7688e-10	-0.0121554	0.00152629	2.17028e-15	-0.0121909	0.00152045	1.41184e-15	0.000257436	0.00350077	0.941383	-0.00370636	0.00338105	0.273053	-0.00136658	0.00336791	0.684937	0.00481564	0.00148032	0.00115133	0.00309324	0.0014286	0.0304317	0.00429949	0.00142309	0.00253391	0.0462071	0.0297961	0.121037	0.0441458	0.0288647	0.126246	0.0637633	0.0287512	0.026629	0.631885	0.0339395	3.57435e-74	0.641918	0.0307239	6.00865e-92	0.653534	0.0305455	4.30018e-96	0.0942315	0.0510511
P02775	PPBP	seq.2790.54	-0.0104839	0.0016945	6.7688e-10	-0.0118009	0.00152022	1.05696e-14	-0.0118421	0.00151436	6.76894e-15	0.000257436	0.00350077	0.941383	-0.00407781	0.00336742	0.225984	-0.00176814	0.00335424	0.59813	0.00481564	0.00148032	0.00115133	0.00293196	0.00142279	0.0393972	0.00412223	0.00141726	0.00365133	0.0462071	0.0297961	0.121037	0.0471651	0.0287471	0.100943	0.0664248	0.0286332	0.0204007	0.631885	0.0339395	3.57435e-74	0.654103	0.0306379	1.0379e-95	0.66533	0.0304586	7.39326e-100	0.0942315	0.0510511
P02775	PPBP	seq.4544.4	-0.0104839	0.0016945	6.7688e-10	-0.0122368	0.00152275	1.22116e-15	-0.0122755	0.00151695	7.7662e-16	0.000257436	0.00350077	0.941383	-0.00387419	0.00337288	0.25078	-0.00156289	0.0033598	0.641834	0.00481564	0.00148032	0.00115133	0.00299251	0.00142514	0.0358103	0.00418644	0.00141965	0.00320783	0.0462071	0.0297961	0.121037	0.0409837	0.0287946	0.154727	0.0604244	0.0286816	0.0352054	0.631885	0.0339395	3.57435e-74	0.652382	0.0306925	6.26854e-95	0.663939	0.0305154	3.96594e-99	0.0942315	0.0510511
P02775	PPBP	seq.16765.52	-0.0104839	0.0016945	6.7688e-10	-0.0106642	0.00151624	2.37306e-12	-0.00999883	0.00151474	4.63771e-11	0.000257436	0.00350077	0.941383	-0.0012546	0.00336249	0.709082	0.000606794	0.0033622	0.856789	0.00481564	0.00148032	0.00115133	-0.000410634	0.00142073	0.772573	0.00399015	0.00142052	0.00499545	0.0462071	0.0297961	0.121037	0.0518931	0.0287057	0.0707214	0.0766785	0.0287003	0.0075784	0.631885	0.0339395	3.57435e-74	0.643322	0.0307902	5.94034e-92	0.647697	0.0305758	2.47458e-94	0.0942315	0.0510511
P02776	PF4	seq.2697.7	-0.00520966	0.00169234	0.00209585	-0.00541707	0.00149101	0.000283613	-0.00554739	0.00148737	0.000194474	0.00145277	0.00350633	0.678657	-0.00149479	0.00331021	0.651604	0.000477112	0.003302	0.88512	0.00479135	0.00148244	0.00123923	0.00232229	0.00139825	0.0968246	0.00336659	0.00139478	0.0158377	0.0301728	0.0298408	0.31202	0.0205992	0.0282515	0.465962	0.0377575	0.0281798	0.180364	0.603877	0.0341284	1.93534e-67	0.702206	0.0306242	3.16732e-109	0.710942	0.0304793	1.00399e-112	0.0238327	0.0505003
P02778	CXCL10	seq.4141.79	0.00112232	0.00173382	0.517467	0.00153643	0.00163223	0.346609	0.000966621	0.00162648	0.552345	0.019448	0.0035995	6.94916e-08	0.016821	0.00363559	3.83582e-06	0.0191059	0.00362229	1.40379e-07	0.0243261	0.001523	1.14822e-55	0.0203999	0.00153788	2.63108e-39	0.0212983	0.00153192	6.42234e-43	0.333649	0.030639	3.18969e-27	0.294674	0.031043	3.8256e-21	0.338601	0.0309272	1.70608e-27	-0.112991	0.0335359	0.000761117	-0.155759	0.0312385	6.42916e-07	-0.0691663	0.0310793	0.0261066	-0.0120544	0.052376
P02786	TFRC	seq.8795.48	0.00313893	0.00177077	0.0763685	0.00319096	0.00166407	0.0552396	0.00334175	0.00166572	0.0449059	0.00412686	0.0036767	0.261747	0.000881134	0.00370856	0.812208	0.00332328	0.00371252	0.37076	-0.0010234	0.00155486	0.510454	-0.00782444	0.00156839	6.34086e-07	-0.00180161	0.00156942	0.251061	0.356004	0.0312944	1.61265e-29	0.267887	0.0316626	3.71941e-17	0.303207	0.0316922	1.89231e-21	-0.216855	0.0351992	7.97506e-10	-0.17076	0.0322957	1.30924e-07	-0.119399	0.032493	0.000241433	-0.131	0.0515318
P02786	TFRC	seq.6895.1	0.00313893	0.00177077	0.0763685	0.0170413	0.00154688	8.19299e-28	0.0162262	0.0015698	1.00725e-24	0.00412686	0.0036767	0.261747	0.00747032	0.00343613	0.0297619	0.0103137	0.00348646	0.00311283	-0.0010234	0.00155486	0.510454	-0.014942	0.00145201	1.6043e-24	-0.0123121	0.00147307	8.77777e-17	0.356004	0.0312944	1.61265e-29	-0.115855	0.0293372	7.98546e-05	-0.0560651	0.0297626	0.0596751	-0.216855	0.0351992	7.97506e-10	-0.29999	0.0317147	5.2265e-21	-0.234267	0.0321049	3.55264e-13	-0.131	0.0515318
P02787	TF	seq.4162.54	-0.00112594	0.00177055	0.524862	0.00407842	0.00158378	0.0100572	0.00245871	0.00159458	0.123175	0.0131521	0.00367758	0.000352784	-0.0166551	0.00352936	2.45367e-06	-0.00196718	0.00355377	0.57992	-0.0179363	0.00155481	2.70176e-30	-0.0124224	0.00149559	1.35276e-16	-0.00427733	0.00150234	0.00443491	0.230454	0.0312997	2.18824e-13	-0.0578547	0.0301354	0.0549535	0.0738938	0.0303428	0.0149244	0.0593089	0.0346455	0.0869989	-0.125891	0.0304104	3.55076e-05	0.0225579	0.0305346	0.460095	0.00623377	0.0530757
P02818	BGLAP	seq.5747.67	0.013547	0.00174848	1.18564e-14	0.00116197	0.0017232	0.500154	0.000278343	0.00169983	0.869938	-0.00247645	0.0035925	0.490652	0.000729354	0.00383913	0.849335	0.00679684	0.00378852	0.0728813	0.00799166	0.00151928	1.51711e-07	-0.000969169	0.00162279	0.550394	0.00368078	0.00160108	0.0215619	0.36587	0.0305723	1.95289e-32	0.0987338	0.0327809	0.00261274	0.196921	0.0323451	1.25358e-09	-0.431759	0.0340591	4.0972e-36	0.0315963	0.0329051	0.337002	0.14261	0.0325409	1.20441e-05	0.0353057	0.0500243
P02818	BGLAP	seq.11067.13	0.013547	0.00174848	1.18564e-14	-0.00114576	0.00172225	0.50592	-0.00101247	0.001721	0.556363	-0.00247645	0.0035925	0.490652	0.000518535	0.0038393	0.892572	0.00206863	0.003837	0.58983	0.00799166	0.00151928	1.51711e-07	-0.0023417	0.00162227	0.148968	0.00150385	0.00162098	0.353602	0.36587	0.0305723	1.95289e-32	0.0269644	0.0327717	0.410676	0.0502119	0.0327485	0.125294	-0.431759	0.0340591	4.0972e-36	0.0205507	0.0329032	0.532284	0.052066	0.0328822	0.113409	0.0353057	0.0500243
P03950	ANG	seq.4874.3	0.00254753	0.00177313	0.150873	0.00109784	0.00159833	0.492211	0.00013804	0.00161894	0.932054	0.00742458	0.00368243	0.0438464	0.00147633	0.00356197	0.678553	0.0088346	0.0036079	0.014382	0.00915139	0.00155689	4.50295e-09	0.00401525	0.00150757	0.00776768	0.00771897	0.00152482	4.3369e-07	-0.427414	0.0313449	2.18184e-41	-0.596312	0.0304091	1.0444e-81	-0.458474	0.0307974	8.77233e-49	0.0259787	0.0344117	0.450333	-0.0566182	0.0307248	0.0654416	0.0261844	0.0310902	0.399725	0.17645	0.0514918
P03951	F11	seq.2190.55	-0.00345865	0.00180038	0.0547965	-0.0020842	0.00161188	0.19608	-0.00260106	0.00161089	0.106464	0.0183192	0.00374043	1.00964e-06	0.0125957	0.00359522	0.000464445	0.0183643	0.003593	3.3573e-07	-0.00439764	0.00158631	0.00559365	-0.00927358	0.00152416	1.2829e-09	-0.00329003	0.00152441	0.0309712	0.239476	0.0318219	6.49343e-14	0.309335	0.0306718	1.25342e-23	0.327453	0.0306512	2.82478e-26	0.36967	0.0348153	5.56533e-26	0.383242	0.0310755	2.63409e-34	0.397708	0.0310037	6.38938e-37	-0.00362115	0.0589292
P03952	KLKB1	seq.4152.58	-0.00195019	0.00177449	0.271829	0.000937965	0.0015389	0.542227	-0.000293773	0.00158828	0.853268	0.0190562	0.00368414	2.42677e-07	0.00920654	0.00343027	0.00730766	0.0165219	0.0035403	3.16266e-06	-0.011486	0.00156507	2.60926e-13	-0.0243137	0.00146157	4.48701e-60	-0.0138534	0.00150776	6.36051e-20	0.339865	0.0313538	5.42735e-27	0.406262	0.0292794	9.29362e-43	0.401428	0.0302155	2.02577e-39	0.306812	0.034348	6.30847e-19	0.284355	0.0296	1.30247e-21	0.316651	0.0304665	5.63715e-25	0.0211378	0.0560456
P03956	MMP1	seq.4924.32	-0.0115609	0.00176901	7.1768e-11	-0.0161594	0.00162638	5.46679e-23	-0.0158594	0.00161753	1.95622e-22	-0.0112522	0.00365162	0.00207461	-0.0105994	0.00358531	0.00313196	-0.00815202	0.00357083	0.0224874	0.0118555	0.00154362	1.99681e-14	0.011116	0.00151497	2.63814e-13	0.0122702	0.00150868	5.58111e-16	-0.09333	0.0310755	0.00268749	-0.0714772	0.0306091	0.0195857	-0.030245	0.0304822	0.321152	0.292508	0.0344067	2.63389e-17	0.263982	0.0311772	3.51995e-17	0.294688	0.0310541	3.92847e-21	0.163058	0.0513132
P04040	CAT	seq.3488.64	0.00684234	0.00176087	0.000103714	0.00726661	0.00161347	6.87458e-06	0.00690367	0.00161532	1.96738e-05	0.0138941	0.00365296	0.000144857	0.011858	0.00359313	0.000974955	0.0130753	0.00359764	0.00028222	0.0045048	0.00154587	0.00358772	0.000536167	0.00151938	0.724194	0.00548668	0.00152131	0.000314199	-0.312997	0.0310869	1.48069e-23	-0.378914	0.0306717	2.05007e-34	-0.321175	0.0307066	2.87057e-25	0.0058201	0.0350523	0.868134	0.00625558	0.0319691	0.844874	0.0477061	0.0319435	0.1354	-0.0506823	0.0527483
P04054	PLA2G1B	seq.4910.21	-0.00242252	0.00177076	0.17137	0.00212742	0.00171235	0.214165	0.00167978	0.00171001	0.326002	0.0108634	0.00368069	0.0031817	0.00805075	0.0038169	0.034988	0.0117475	0.00381277	0.00207694	0.0113526	0.00155496	3.45179e-13	-9.07193e-05	0.0016131	0.955154	0.00266136	0.00161091	0.0985975	-0.0283215	0.0313049	0.365682	-0.0332075	0.0325833	0.308192	0.0374909	0.0325396	0.249326	-0.271336	0.035254	1.7608e-14	-0.0322176	0.0328538	0.326833	0.039468	0.0328245	0.229284	0.00596254	0.052694
P04062	GBA	seq.18331.3	0.00405195	0.0018516	0.0287033	0.00196546	0.00159479	0.217865	0.00122654	0.00157149	0.435149	0.00674174	0.00384715	0.0797848	0.0215879	0.00355404	1.36645e-09	0.0318088	0.00350551	1.78583e-19	0.00778823	0.00162613	1.73503e-06	0.0139419	0.0015023	2.7378e-20	0.0211979	0.00148071	2.44937e-45	0.0324975	0.0327305	0.32083	0.108669	0.0303416	0.000345806	0.271462	0.0299037	1.7239e-19	-0.0698421	0.0357885	0.0510667	-0.407223	0.031393	1.0646e-37	-0.289406	0.0309788	1.54931e-20	0.0643962	0.0551836
P04066	FUCA1	seq.21384.2	-0.00108678	0.00179912	0.545839	-0.0022205	0.00167293	0.184484	-0.00190198	0.00166274	0.252742	0.00944797	0.00373522	0.0114642	0.00270536	0.00372627	0.467868	0.0059555	0.00370457	0.108002	0.00828465	0.00158312	1.75509e-07	-0.00326279	0.00157641	0.0385406	0.00500863	0.00156774	0.00141052	-0.361523	0.031792	1.69441e-29	-0.379213	0.0318171	3.44253e-32	-0.314563	0.0316291	4.97941e-23	0.0818742	0.0349265	0.0191186	-0.0040241	0.0320179	0.89999	0.0645973	0.0319064	0.0429782	0.182906	0.0547684
P04070	PROC	seq.3758.68	-0.000535914	0.00180563	0.766634	0.00308575	0.00172765	0.0741622	0.00234448	0.00171787	0.172407	0.0230395	0.00374999	8.86458e-10	0.00317583	0.00385077	0.409578	0.0075251	0.00382749	0.0493625	-0.00447423	0.00159506	0.00505599	-2.92955e-05	0.00162691	0.985634	0.00329877	0.00161743	0.0414666	0.202116	0.0319196	2.69579e-10	0.0588076	0.0328719	0.0736943	0.139416	0.0326802	2.03701e-05	0.158081	0.035069	6.74611e-06	-0.0235795	0.0329896	0.474803	0.0643872	0.0328002	0.0497159	0.0765881	0.0535509
P04070	PROC	seq.3758.63	-0.000535914	0.00180563	0.766634	-0.000582774	0.00164303	0.722837	-0.000274779	0.00166508	0.868933	0.0230395	0.00374999	8.86458e-10	0.0161412	0.00366194	1.0725e-05	0.0186625	0.00371199	5.19062e-07	-0.00447423	0.00159506	0.00505599	-0.0154765	0.00155145	3.70578e-23	-0.00528061	0.00157284	0.000794453	0.202116	0.0319196	2.69579e-10	0.1836	0.0312638	4.65056e-09	0.226632	0.0316846	1.01228e-12	0.158081	0.035069	6.74611e-06	0.109218	0.0316117	0.000556235	0.177143	0.0319439	3.12727e-08	0.0765881	0.0535509
P04070	PROC	seq.2961.1	-0.000535914	0.00180563	0.766634	9.18611e-05	0.00156538	0.953208	0.000508186	0.00161189	0.752572	0.0230395	0.00374999	8.86458e-10	0.0123408	0.00348777	0.000407432	0.0183916	0.00359324	3.23145e-07	-0.00447423	0.00159506	0.00505599	-0.0198518	0.00147531	2.26148e-40	-0.00606022	0.00152076	6.87247e-05	0.202116	0.0319196	2.69579e-10	0.00224037	0.0297794	0.940034	0.0909108	0.0306699	0.00305352	0.158081	0.035069	6.74611e-06	0.00609078	0.0301616	0.839976	0.125188	0.0308788	5.12973e-05	0.0765881	0.0535509
P04080	CSTB	seq.19768.13	0.0100127	0.00153572	7.94242e-11	0.0093484	0.00152764	1.03192e-09	0.00754398	0.0015251	7.87447e-07	0.0114784	0.00319046	0.000325036	0.00710812	0.00340108	0.0366864	0.0107323	0.00339488	0.00158275	0.0393601	0.00135142	8.25294e-169	0.029604	0.0014408	3.96826e-89	0.0288547	0.00143722	2.26636e-85	0.0337151	0.0271395	0.214206	0.0339753	0.0290406	0.242103	0.114646	0.0289853	7.77969e-05	-0.157485	0.0308825	3.56832e-07	-0.179536	0.029897	2.08717e-09	-0.0681565	0.0299975	0.0231365	0.223679	0.046653
P04083	ANXA1	seq.4960.72	0.00240877	0.00178966	0.178402	0.00263322	0.00168789	0.118825	0.00208293	0.00167428	0.213549	0.000395091	0.0037123	0.915249	0.00782865	0.00375859	0.0373287	0.0101951	0.0037284	0.00627709	0.015527	0.00156907	8.08964e-23	0.0079197	0.00158846	6.44201e-07	0.0094525	0.00157531	2.14883e-09	-0.0686995	0.0315794	0.0296565	-0.0809734	0.0320818	0.0116436	-0.0186217	0.0318184	0.558416	0.0530531	0.0349017	0.128574	-0.0472068	0.0326038	0.147728	0.0131707	0.0324706	0.685046	-0.00948932	0.054757
P04085	PDGFA	seq.4499.21	-0.0115536	0.00167065	5.42454e-12	-0.0118159	0.00152802	1.33194e-14	-0.011561	0.00152431	4.15635e-14	-0.00123801	0.00344899	0.719654	-0.00171589	0.00338194	0.611925	0.000141631	0.00337743	0.966553	0.00532265	0.00145829	0.000265771	0.00319721	0.00142934	0.0253528	0.00437357	0.00142725	0.0021966	0.0268699	0.0293526	0.360029	-0.01321	0.0288719	0.647311	0.0205007	0.0288306	0.477081	0.635306	0.0337877	1.48438e-75	0.624101	0.0307435	3.71869e-87	0.633772	0.0306224	2.40552e-90	0.127032	0.0500443
P04090	RLN2	seq.6621.10	-7.23497e-05	0.00179092	0.967778	-0.00332608	0.00169121	0.0492909	-0.00343307	0.00168091	0.0411812	0.00397109	0.00372004	0.285819	-0.0137132	0.0037666	0.000275401	-0.00574735	0.00374553	0.125	-0.0139071	0.00158993	3.21181e-18	-0.00111901	0.0015917	0.48208	0.0032391	0.00158279	0.04078	0.0816423	0.0316632	0.00996089	0.0365527	0.0321606	0.255789	0.137445	0.0319807	1.76797e-05	-0.0305656	0.0345942	0.376995	-0.0490399	0.0325196	0.131634	0.0671208	0.0321793	0.0370584	-0.0343352	0.0298384
P04114	APOB	seq.2797.56	-0.00163843	0.00182098	0.368308	0.00818491	0.00166004	8.54432e-07	0.00806607	0.00164173	9.33264e-07	-0.0024785	0.00378243	0.512335	-0.00834962	0.00369124	0.0237519	-0.00611102	0.00365046	0.0942031	-0.000726458	0.00159933	0.649691	-0.000820624	0.00155973	0.598826	0.00401321	0.00154242	0.00930637	0.040914	0.0321954	0.203875	-0.174907	0.0315136	3.04458e-08	-0.139286	0.031162	8.0552e-06	0.0390865	0.0351813	0.266636	0.316907	0.0320179	7.91648e-23	0.34723	0.0317705	2.08677e-27	0.107474	0.0547277
P04118	CLPS	seq.5749.53	0.00103628	0.00183121	0.571496	0.00478108	0.00171112	0.00522964	0.00431911	0.00171067	0.0116156	-0.00407377	0.00380285	0.284129	-0.0162064	0.00381414	2.19757e-05	-0.0123376	0.00381391	0.0012271	0.00641571	0.00160791	6.7265e-05	0.000615944	0.00161197	0.702403	0.00329067	0.00161146	0.0412147	0.0220095	0.0323694	0.496578	0.00324182	0.0325607	0.920697	0.0717187	0.0325509	0.027634	-0.056971	0.0355819	0.109431	-0.0697214	0.0327425	0.0332849	0.000513645	0.0326974	0.987467	0.0521764	0.0555489
P04141	CSF2	seq.4697.59	0.00192341	0.00181032	0.28809	-0.00313607	0.00172497	0.0691357	-0.00335714	0.00172158	0.0512441	-0.00160269	0.00375929	0.669892	0.00353407	0.00384391	0.357946	0.00608585	0.00383609	0.112714	0.00526022	0.00159049	0.000950634	-0.00128058	0.00162442	0.430553	0.000658862	0.00162109	0.684449	0.366295	0.0319988	7.30512e-30	0.0158124	0.0328217	0.629999	0.0642648	0.0327545	0.0498323	-0.0777791	0.0350697	0.0266233	-0.0250409	0.0329411	0.447197	0.025046	0.0328707	0.446132	0.170486	0.0539898
P04155	TFF1	seq.9185.15	0.00373486	0.00173752	0.0316536	-0.0291302	0.0015913	7.35988e-72	-0.0301235	0.00158993	1.25437e-76	-0.00363356	0.00360861	0.314039	-0.00375025	0.00350769	0.285068	-0.00154701	0.00350581	0.659041	0.022554	0.00152592	3.9128e-48	0.00683382	0.00148431	4.27691e-06	0.0086736	0.00148345	5.42152e-09	-0.0655757	0.0307167	0.0328356	0.068058	0.0299489	0.0231128	0.112375	0.0299299	0.00017615	0.0905483	0.0344353	0.00858427	0.0881168	0.0312179	0.00478728	0.133545	0.0310253	1.71597e-05	0.102546	0.0511938
P04179	SOD2	seq.5008.51	0.00355004	0.00177989	0.0461635	-0.0015791	0.00167988	0.34727	-0.00124292	0.00169161	0.462531	0.0043342	0.0036969	0.241113	6.01105e-05	0.00374381	0.987191	0.00324793	0.00377042	0.389057	-0.00202223	0.00156387	0.196054	-0.0136975	0.00158208	6.9406e-18	-0.00497992	0.00159314	0.00178601	-0.437522	0.0314641	6.22e-43	0.0242338	0.0319659	0.448429	0.0712011	0.0321895	0.0270291	-0.293799	0.0346862	3.43046e-17	0.159577	0.0323337	8.33833e-07	0.213888	0.0324116	4.6951e-11	0.133225	0.0528662
P04180	LCAT	seq.15413.3	-0.00445595	0.00174119	0.0105309	0.00226521	0.00171287	0.186092	0.00230873	0.00169339	0.172842	0.0154099	0.00361699	2.08893e-05	0.000810001	0.00381627	0.831924	0.00448015	0.00377324	0.235162	-0.012138	0.00153641	3.59953e-15	-0.00477509	0.00161252	0.00308242	0.00483276	0.0015941	0.0024483	0.354136	0.0307739	3.71172e-30	0.0932091	0.0325813	0.00424819	0.141136	0.0322074	1.20652e-05	0.464248	0.0338748	8.79406e-42	0.0693445	0.0327115	0.0340792	0.139197	0.0324112	1.79201e-05	-0.0127734	0.0516169
P04183	TK1	seq.4301.58	0.00142628	0.00185074	0.440959	0.00146028	0.00169193	0.388143	0.000677555	0.00168017	0.686775	0.0093882	0.00384386	0.0146349	0.00336539	0.00377042	0.37214	0.00744749	0.00374283	0.0466827	0.00195023	0.00162524	0.230228	-0.00378645	0.00159302	0.0175074	0.000287105	0.00158169	0.855971	-0.0924278	0.0327191	0.00475386	0.127135	0.0321873	7.95924e-05	0.191196	0.0319583	2.39407e-09	0.0173126	0.0357988	0.628691	0.0938008	0.0323305	0.00373694	0.165043	0.032114	2.89371e-07	-0.0460311	0.0606568
P04196	HRG	seq.4996.66	0.000845498	0.00183329	0.644688	0.000502439	0.00170955	0.768849	-6.05158e-05	0.0017021	0.97164	0.0149586	0.00380751	8.6889e-05	0.00877106	0.00381103	0.0214167	0.0131573	0.00379395	0.000530141	0.00465999	0.00161304	0.00388674	0.00189245	0.00161029	0.239978	0.00448498	0.00160384	0.00519303	0.209625	0.0324087	1.11567e-10	0.0877239	0.0325303	0.00703371	0.126582	0.032389	9.45887e-05	0.0921271	0.0354912	0.00947337	0.0410758	0.0327777	0.210222	0.0879753	0.0326438	0.00706903	-0.08676	0.0522473
P04216	THY1	seq.20564.53	0.00910415	0.00166214	4.59148e-08	0.00879939	0.00156567	2.04169e-08	0.00843113	0.00154915	5.58208e-08	0.0090089	0.00345146	0.0090845	-0.00106208	0.00348571	0.760613	0.00184612	0.0034483	0.592424	0.0258412	0.00146298	3.24592e-67	0.0138232	0.00147696	1.32327e-20	0.0198425	0.00145996	3.91373e-41	0.459801	0.029379	1.39489e-53	0.281291	0.0297611	5.60538e-21	0.306317	0.0294438	5.09397e-25	-0.324052	0.0329405	1.4226e-22	-0.358309	0.0303673	1.35894e-31	-0.277011	0.0300601	4.96261e-20	0.0286913	0.0508576
P04217	A1BG	seq.16561.9	0.00315093	0.00175149	0.0720958	0.00289609	0.00156817	0.0648534	0.00133439	0.00159002	0.401391	0.0136417	0.00363668	0.000178611	-0.00545306	0.00348743	0.117986	0.00539552	0.00354005	0.127556	0.012665	0.00154085	2.75858e-16	0.00875888	0.00147373	3.03918e-09	0.0128983	0.00149706	9.96574e-18	0.499625	0.0309556	9.13222e-57	0.475944	0.0297762	9.66882e-56	0.489673	0.0302272	3.6918e-57	-0.273194	0.0340613	1.38047e-15	-0.479424	0.0301663	3.78135e-55	-0.302205	0.0304938	7.00176e-23	0.0523429	0.0556514
P04233	CD74	seq.8748.45	0.00850775	0.00166307	3.27738e-07	0.00233664	0.00172044	0.17449	0.00159839	0.00171511	0.351423	0.00725245	0.00345269	0.0357476	-0.00719453	0.00383214	0.0605359	-0.00199766	0.00382005	0.601045	0.0349687	0.00146033	2.73105e-118	-0.0057494	0.00161945	0.000389484	-0.00192605	0.00161405	0.232822	-0.0775785	0.0293895	0.00833198	0.06155	0.0327195	0.0600276	0.137635	0.0326108	2.49315e-05	-0.156034	0.0322673	1.37836e-06	0.0638962	0.0328994	0.0521885	0.140902	0.0328161	1.80019e-05	0.172448	0.0497666
P04233	CD74	seq.6974.6	0.00850775	0.00166307	3.27738e-07	-0.00140762	0.00170693	0.409621	-0.00179046	0.00170162	0.292769	0.00725245	0.00345269	0.0357476	0.00369457	0.00380392	0.331483	0.00781115	0.00379243	0.0394967	0.0349687	0.00146033	2.73105e-118	-0.00326544	0.00160755	0.042291	0.000167357	0.00160257	0.916833	-0.0775785	0.0293895	0.00833198	-0.0262623	0.0324803	0.418818	0.0571532	0.0323797	0.0776266	-0.156034	0.0322673	1.37836e-06	0.0246785	0.0325855	0.44889	0.105419	0.0325748	0.00122137	0.172448	0.0497666
P04275	VWF	seq.3050.7	-0.00799661	0.00175465	5.33925e-06	0.00442983	0.00158269	0.00515263	0.00375699	0.00157347	0.0170014	0.0134158	0.00364049	0.000231684	0.00748262	0.00352717	0.0339496	0.0118196	0.00350639	0.000756664	0.0247368	0.00153972	2.81064e-56	0.0242955	0.0014907	8.21346e-58	0.0259542	0.00148242	4.12251e-66	-0.0864109	0.030988	0.00532064	-0.156796	0.0301163	2.02595e-07	-0.109597	0.0299397	0.000254978	-0.128076	0.033891	0.000159787	-0.138704	0.0304029	5.21883e-06	-0.0869304	0.0302253	0.00404843	0.156704	0.0525002
P04278	SHBG	seq.4929.55	-0.00446268	0.00174253	0.0104736	-0.00292476	0.00159792	0.0672741	-0.00344333	0.00157997	0.0293646	0.000725275	0.00361911	0.841177	-0.00436639	0.00355987	0.220064	-0.000666124	0.00351914	0.849879	0.0189061	0.0015331	2.6599e-34	0.0168683	0.00150959	1.48688e-28	0.0195465	0.0014914	1.97322e-38	0.36568	0.0308049	5.97074e-32	0.370673	0.0303941	1.34729e-33	0.417175	0.0300475	8.3006e-43	-0.330974	0.0340779	4.75459e-22	-0.371504	0.0309479	1.27002e-32	-0.344733	0.0306292	6.11595e-29	0.129995	0.0463289
P04278	SHBG	seq.7909.37	-0.00446268	0.00174253	0.0104736	-0.00412884	0.00161677	0.0106947	-0.00421677	0.00159723	0.00832268	0.000725275	0.00361911	0.841177	-0.00260047	0.00360015	0.470139	-0.00051598	0.0035566	0.884658	0.0189061	0.0015331	2.6599e-34	0.0129869	0.00152468	2.29523e-17	0.019223	0.00150612	1.42034e-36	0.36568	0.0308049	5.97074e-32	0.321893	0.030739	2.52946e-25	0.375334	0.0303684	1.91936e-34	-0.330974	0.0340779	4.75459e-22	-0.338401	0.0313914	1.01864e-26	-0.312867	0.03099	1.12861e-23	0.129995	0.0463289
P04406	GAPDH	seq.3848.14	0.00949112	0.00176448	7.93297e-08	-0.00147094	0.00167061	0.378654	-0.00191206	0.00167002	0.252307	0.0121112	0.00366501	0.000959952	0.00769	0.0037217	0.0388702	0.0118181	0.00372001	0.00150033	0.00552278	0.0015504	0.000372243	0.0024691	0.00157288	0.116543	0.00479897	0.00157205	0.00228339	-0.225263	0.0311964	6.19054e-13	-0.162318	0.0317783	3.41606e-07	-0.120041	0.0317635	0.000159702	0.0136854	0.0350614	0.696316	-0.0109448	0.0322083	0.734015	0.0327924	0.0321836	0.308306	0.136046	0.0528019
P04626	ERBB2	seq.2616.23	-0.00237873	0.0017976	0.185821	-0.00113147	0.00171278	0.508906	-0.00150162	0.00170273	0.37789	0.0145281	0.00372994	9.98547e-05	0.00750526	0.00381923	0.0494711	0.0109381	0.00379811	0.00400012	-0.00172609	0.00159234	0.278435	-0.00101472	0.00161307	0.529349	0.00174695	0.00160363	0.276058	-0.305031	0.0317485	1.28963e-21	0.0131217	0.0325918	0.68726	0.0820534	0.0324009	0.0113664	0.0506241	0.0347675	0.145453	-0.0132352	0.0327091	0.685769	0.0577947	0.0325516	0.0758974	0.227294	0.0535435
P04637	TP53	seq.6168.11	-0.00187504	0.00185817	0.313	0.00286331	0.00169957	0.0921216	0.00145006	0.00168203	0.388691	0.00422709	0.00385814	0.273309	-0.00712902	0.0037882	0.0599243	0.000879123	0.00374693	0.814512	-0.000934923	0.00163145	0.566636	-0.00042598	0.00160048	0.790131	0.00418685	0.00158355	0.00822729	0.0250914	0.0328406	0.444893	0.00388128	0.032334	0.90446	0.118035	0.0319934	0.000227929	0.0508082	0.0358911	0.156967	0.040481	0.0326118	0.21457	0.147042	0.03219	5.07852e-06	-0.0053388	0.0589014
P04637	TP53	seq.6123.69	-0.00187504	0.00185817	0.313	-0.00922599	0.00170443	6.57519e-08	-0.00951979	0.00169319	2.01596e-08	0.00422709	0.00385814	0.273309	0.00142926	0.00378846	0.705997	0.0053044	0.00376651	0.15912	-0.000934923	0.00163145	0.566636	0.000496649	0.00160089	0.7564	0.00331544	0.00159133	0.0372771	0.0250914	0.0328406	0.444893	-0.0424323	0.0323461	0.189658	0.0304352	0.0321531	0.343916	0.0508082	0.0358911	0.156967	0.155696	0.0326418	1.91162e-06	0.226575	0.0324584	3.44547e-12	-0.0053388	0.0589014
P04746	AMY2A	seq.18917.53	-0.00827002	0.00179289	4.10356e-06	-0.00759933	0.00164692	4.07268e-06	-0.00754208	0.00164277	4.5495e-06	-0.00780158	0.00372103	0.0360924	-0.0106063	0.0036679	0.00385349	-0.00782363	0.00365892	0.0325601	0.00889892	0.00157467	1.70697e-08	0.000564692	0.00155104	0.715823	0.00788701	0.00154694	3.58794e-07	-0.108667	0.0316736	0.00060803	-0.139153	0.0313166	9.10064e-06	-0.0962904	0.031242	0.00207007	-0.171304	0.0354215	1.37504e-06	-0.241354	0.0321434	7.36888e-14	-0.184936	0.0322616	1.06557e-08	-0.0619827	0.053943
P04792	HSPB1	seq.11103.24	-0.0225019	0.00172729	5.31901e-38	-0.013776	0.00168235	3.55219e-16	-0.0131377	0.00167573	5.78116e-15	0.00737366	0.00356319	0.0385749	0.00128229	0.00374028	0.731743	0.00402529	0.00372794	0.280315	0.0106898	0.00150575	1.48443e-12	0.000896487	0.00158052	0.570605	0.00288781	0.00157541	0.0668714	0.218039	0.0303138	7.58776e-13	0.0987222	0.0319345	0.00200635	0.144363	0.0318313	5.92748e-06	0.00857259	0.0346824	0.804787	-0.0321	0.0324782	0.32304	0.0233324	0.0323527	0.470836	0.0807759	0.0514841
P05000	IFNW1	seq.7196.21	0.0041946	0.00185439	0.0237534	-0.0277622	0.00164549	1.10484e-61	-0.0261573	0.00165494	1.39894e-54	0.0053902	0.00385166	0.161758	0.00261738	0.0036087	0.468314	0.00791442	0.00364554	0.0299926	-0.00328521	0.00162842	0.0437205	0.000219364	0.00152479	0.885615	0.00419476	0.00154071	0.00650567	0.079132	0.0327855	0.0158407	-0.0163623	0.0308049	0.595337	0.0869907	0.0311273	0.00522078	-0.137886	0.0358018	0.000119355	-0.102931	0.0311514	0.000961103	0.00878101	0.0313482	0.779407	0.0516443	0.0509774
P05026	ATP1B1	seq.13392.13	0.000891499	0.00185434	0.630712	-0.0340796	0.00149934	1.83358e-107	-0.0321469	0.00154706	5.19564e-91	0.00797051	0.00385499	0.0387457	-0.000367547	0.00327236	0.910577	0.00284294	0.00339038	0.401785	-0.000852254	0.00162821	0.600705	-0.0162184	0.00138348	3.25818e-31	-0.00763162	0.00143415	1.08831e-07	-0.0108288	0.0327787	0.741144	-0.475828	0.0279319	8.28799e-63	-0.403381	0.0289466	4.17906e-43	-0.147665	0.0357923	3.775e-05	0.203666	0.0287259	1.58641e-12	0.258771	0.0294991	2.57929e-18	0.121612	0.0534382
P05060	CHGB	seq.8235.48	-0.00264771	0.00164337	0.107231	-0.00590617	0.00149778	8.17952e-05	-0.0052098	0.0014637	0.000376263	0.00179351	0.003412	0.599162	-0.0261209	0.00332981	5.5772e-15	-0.0207397	0.00325555	2.1039e-10	0.0342492	0.00144692	8.37101e-116	0.02868	0.00141394	5.12512e-87	0.0346461	0.00138063	6.82028e-129	-0.183505	0.0290296	2.88813e-10	-0.415032	0.0284223	4.73802e-47	-0.331724	0.0277955	2.86414e-32	-0.20501	0.0325968	3.54372e-10	-0.345695	0.0290495	4.24641e-32	-0.250227	0.0284562	2.14341e-18	0.0264411	0.0489755
P05067	APP	seq.3171.57	-0.00723884	0.00172388	2.73925e-05	-0.00775488	0.0015412	5.08169e-07	-0.00734067	0.00153755	1.87041e-06	0.00304226	0.00356453	0.393445	0.00171941	0.00341714	0.614871	0.00297708	0.00341147	0.382898	0.00771656	0.001507	3.19604e-07	0.00377728	0.00144391	0.00893112	0.00685764	0.00144149	2.03312e-06	0.0590076	0.0303361	0.0518319	0.0381657	0.0291724	0.190856	0.0568356	0.0291219	0.051052	0.502393	0.0343652	3.71836e-47	0.627405	0.0309377	5.4325e-87	0.62873	0.0307452	2.36032e-88	0.080162	0.0509974
P05089	ARG1	seq.5867.60	0.0060374	0.0017645	0.000628977	0.000133428	0.00171803	0.9381	-0.000169203	0.0017134	0.92134	0.00702669	0.0036654	0.0553074	-0.00383261	0.00382805	0.316797	-0.000997219	0.0038177	0.793945	0.00213784	0.00155017	0.167942	-9.65614e-05	0.00161902	0.952444	0.00184046	0.00161435	0.25433	-0.0937541	0.0311748	0.00265217	0.0467404	0.0326821	0.152754	0.0940503	0.0325899	0.00392486	-0.100113	0.0355763	0.00491703	-0.129211	0.0328557	8.5475e-05	-0.0733729	0.0328097	0.0253875	0.00113906	0.0536362
P05090	APOD	seq.8262.20	-0.00225435	0.0017375	0.194548	0.00377237	0.00156275	0.0158278	0.0039611	0.00156789	0.0115639	0.00624618	0.00360934	0.08361	-0.00296047	0.00347557	0.394381	0.000246665	0.0034872	0.943613	0.00507088	0.00152647	0.000902174	-0.00524379	0.00147438	0.000380155	0.00254817	0.00147729	0.0846269	-0.658596	0.0307152	1.79225e-96	-0.693802	0.0296565	2.51221e-113	-0.638439	0.029744	1.1711e-96	-0.0349967	0.0337457	0.299768	-0.218805	0.0303676	6.92957e-13	-0.151619	0.0307589	8.59911e-07	0.0672574	0.0517887
P05090	APOD	seq.4712.28	-0.00225435	0.0017375	0.194548	0.00126994	0.00164783	0.440946	0.00125946	0.00166018	0.448123	0.00624618	0.00360934	0.08361	-0.00885586	0.00367308	0.0159543	-0.00308084	0.00369923	0.40499	0.00507088	0.00152647	0.000902174	-0.0145024	0.0015518	1.50209e-20	-0.00200538	0.0015632	0.199614	-0.658596	0.0307152	1.79225e-96	0.21363	0.0313508	1.0949e-11	0.22423	0.0315847	1.48461e-12	-0.0349967	0.0337457	0.299768	0.25272	0.0316066	1.68427e-15	0.274515	0.0318932	1.07064e-17	0.0672574	0.0517887
P05091	ALDH2	seq.18381.16	0.00251313	0.00184618	0.173511	-0.00138922	0.00167682	0.407449	-0.00160555	0.00168264	0.34005	-0.012806	0.00383414	0.000845695	-0.01816	0.00373616	1.21675e-06	-0.0153866	0.00374942	4.14906e-05	-0.00205481	0.00162146	0.205138	-0.00292082	0.00157937	0.0644825	-0.00118717	0.00158498	0.453895	-0.0591992	0.0326344	0.0697531	-0.142654	0.0319009	7.97883e-06	-0.0965072	0.0320149	0.0025912	-0.152592	0.0356978	1.96137e-05	-0.116043	0.0324052	0.000346479	-0.0700189	0.0324757	0.031142	-0.0181404	0.0571277
P05107	ITGB2	seq.12750.9	0.0220557	0.00167171	6.5257e-39	-0.00221575	0.00171295	0.195907	-0.00235357	0.00168054	0.161448	0.0144004	0.00346056	3.23333e-05	-0.006197	0.00381787	0.104637	0.00110186	0.00374492	0.7686	0.0118581	0.00146826	8.83037e-16	-0.00390567	0.00161374	0.0155553	0.00125079	0.00158291	0.429469	0.614883	0.029456	8.65392e-92	0.171753	0.0325956	1.44493e-07	0.240418	0.0319763	6.84073e-14	-0.136153	0.0329603	3.69073e-05	0.110161	0.032748	0.000775921	0.194677	0.0323045	1.83378e-09	-0.145751	0.0497953
P05112	IL4	seq.13663.2	0.00421797	0.00185723	0.0231953	-0.000934682	0.00168213	0.578479	-0.00128636	0.00167845	0.443488	0.00279684	0.00385764	0.468487	-0.00371397	0.00374883	0.321894	0.00172982	0.00373987	0.643725	-0.0014108	0.00163126	0.387175	-0.00552625	0.00158436	0.000492049	-0.00104452	0.00158063	0.508765	0.0321772	0.0328364	0.327184	0.0571341	0.0320073	0.0743342	0.134141	0.0319334	2.72142e-05	0.00964359	0.0358683	0.788051	0.0559977	0.0321224	0.081368	0.134429	0.0321436	2.95169e-05	-0.021382	0.0578696
P05112	IL4	seq.2906.55	0.00421797	0.00185723	0.0231953	-0.00248172	0.00170874	0.146481	-0.00285876	0.00168192	0.0892675	0.00279684	0.00385764	0.468487	0.0065033	0.00380806	0.0877592	0.0125148	0.00374828	0.000849349	-0.0014108	0.00163126	0.387175	-0.00194248	0.00160942	0.227527	0.00352674	0.00158424	0.0260619	0.0321772	0.0328364	0.327184	0.0746456	0.0325109	0.0217281	0.193699	0.032005	1.56493e-09	0.00964359	0.0358683	0.788051	0.00911912	0.032673	0.780181	0.140943	0.0321391	1.18835e-05	-0.021382	0.0578696
P05113	IL5	seq.11071.1	0.000282556	0.00183772	0.877813	0.00126388	0.00171508	0.461213	0.000623033	0.00170765	0.715244	0.00257267	0.00381718	0.50037	-0.00503807	0.00382298	0.187636	0.000170225	0.00380588	0.964327	-0.000486149	0.00161372	0.763233	-0.00378518	0.00161461	0.0191112	2.83525e-06	0.00160808	0.998593	0.203904	0.0324886	3.85258e-10	0.0412034	0.0326211	0.206633	0.126003	0.0324898	0.000106962	-0.0306974	0.0355706	0.388191	0.12972	0.0327395	7.5599e-05	0.208059	0.0326474	2.07165e-10	-0.0690387	0.0547808
P05113	IL5	seq.3741.4	0.000282556	0.00183772	0.877813	-0.000777658	0.00168281	0.644022	-0.00124265	0.00167212	0.45743	0.00257267	0.00381718	0.50037	-0.00417136	0.00375117	0.266201	0.00282914	0.00372574	0.44769	-0.000486149	0.00161372	0.763233	-0.0112834	0.00158516	1.29775e-12	-0.00411415	0.00157467	0.00901757	0.203904	0.0324886	3.85258e-10	0.0840197	0.032021	0.00872712	0.172901	0.0318127	5.81845e-08	-0.0306974	0.0355706	0.388191	0.164375	0.0322758	3.69554e-07	0.234466	0.0322441	4.27662e-13	-0.0690387	0.0547808
P05121	SERPINE1	seq.2925.9	-0.00874701	0.00165194	1.2563e-07	-0.00814789	0.00154605	1.43769e-07	-0.00795161	0.00154408	2.73846e-07	0.0125645	0.00342565	0.00024796	0.013608	0.00343827	7.69927e-05	0.01496	0.00343638	1.37487e-05	-0.00111036	0.00144921	0.443613	-0.00198068	0.00145389	0.173172	-0.000380449	0.0014527	0.79342	0.0152108	0.0291334	0.601625	0.0138491	0.029344	0.636983	0.0513698	0.0293236	0.0798838	0.710473	0.0334682	1.04444e-94	0.634422	0.0308091	1.68384e-89	0.640031	0.0307181	1.77123e-91	0.143549	0.0510413
P05154	SERPINA5	seq.3389.7	0.00398802	0.001811	0.0277168	0.00103532	0.00165392	0.531366	0.000385434	0.0016559	0.815957	0.0128858	0.00376083	0.000618215	-0.00251519	0.00368189	0.494569	0.00305118	0.00368606	0.407855	-0.00336924	0.00159726	0.0349747	-0.0024837	0.00155658	0.110658	0.000654833	0.00155912	0.674508	0.0309025	0.0320104	0.33441	-0.0432332	0.0314338	0.169095	0.00768466	0.0314663	0.807075	0.297283	0.0350852	3.34486e-17	0.243551	0.0316803	1.88487e-14	0.286996	0.0316773	2.02272e-19	-0.0707224	0.0581093
P05155	SERPING1	seq.13710.6	-0.00545837	0.00181509	0.00265349	-0.00221206	0.00166075	0.18295	-0.00297292	0.00166893	0.0749371	0.0188834	0.00376957	5.70269e-07	0.00276335	0.00369573	0.454677	0.0126858	0.00371353	0.00064178	0.00581138	0.00159863	0.000281341	0.000485454	0.00156286	0.756107	0.00617055	0.00157239	8.84922e-05	-0.12845	0.032086	6.36348e-05	-0.276555	0.0315543	2.76118e-18	-0.134906	0.0317085	2.14417e-05	0.0600772	0.035088	0.0869421	-0.100904	0.0319642	0.0016074	0.0218895	0.0319779	0.493688	0.247283	0.0546008
P05155	SERPING1	seq.4479.14	-0.00545837	0.00181509	0.00265349	0.00944452	0.00168376	2.17477e-08	0.00916401	0.00163973	2.44499e-08	0.0188834	0.00376957	5.70269e-07	0.01705	0.00374629	5.49893e-06	0.0196386	0.00364924	7.82187e-08	0.00581138	0.00159863	0.000281341	0.00546566	0.00158277	0.000559862	0.0138091	0.00154167	5.06763e-19	-0.12845	0.032086	6.36348e-05	-0.107442	0.0319447	0.000777447	-0.0472471	0.0311011	0.128807	0.0600772	0.035088	0.0869421	0.0691472	0.0323834	0.0328017	0.137901	0.0317824	1.46846e-05	0.247283	0.0546008
P05156	CFI	seq.2567.5	0.00130126	0.00179003	0.467302	0.00209676	0.00163192	0.198924	0.000173604	0.00162112	0.914724	0.0192067	0.00371805	2.51459e-07	0.00572	0.00363646	0.11581	0.0154171	0.00361215	2.01836e-05	0.00644027	0.00157783	4.56038e-05	0.000297414	0.00153927	0.846799	0.00657464	0.00153062	1.78661e-05	0.327781	0.0316474	8.15402e-25	0.335803	0.0310504	7.07081e-27	0.333718	0.0308408	6.64104e-27	0.161451	0.0346207	3.21448e-06	0.161531	0.031263	2.5007e-07	0.227068	0.0309991	2.89077e-13	0.0619978	0.0565227
P05160	F13B	seq.5658.64	0.000633811	0.00182663	0.728623	-0.00164211	0.0016832	0.329328	-0.00106246	0.0016493	0.519489	0.0157378	0.00379202	3.39263e-05	0.00838198	0.0037457	0.0252933	0.0119309	0.00367329	0.00117209	0.00868843	0.00160827	6.973e-08	0.000294509	0.00158703	0.85279	0.0118743	0.00155664	2.9784e-14	-0.0385797	0.0322744	0.232017	-0.0853212	0.031983	0.00766905	-0.000169719	0.0313602	0.995682	0.0277635	0.0353325	0.432047	0.129804	0.0322292	5.74464e-05	0.208474	0.0315502	4.43418e-11	0.241648	0.0565885
P05164	MPO	seq.2580.83	0.00326223	0.00182459	0.0738673	0.000364497	0.00167213	0.827453	0.000549623	0.00167032	0.742133	0.0106917	0.00378926	0.0048032	0.00982583	0.00372791	0.00842863	0.0120349	0.00372268	0.00123582	0.00706238	0.00160203	1.06966e-05	-0.00107273	0.00157517	0.495897	0.00637144	0.00157308	5.21515e-05	0.235927	0.0322543	3.12174e-13	0.402974	0.0318173	4.73877e-36	0.41574	0.0317813	2.70358e-38	-0.0773113	0.0354397	0.0292069	-0.137868	0.0320621	1.74987e-05	-0.0647214	0.032007	0.0432345	-0.0559741	0.057559
P05187	ALPP	seq.7813.6	-0.00188482	0.00181662	0.299546	-6.31116e-05	0.00165799	0.969638	-0.000351234	0.00166706	0.83314	0.00252747	0.00377335	0.503011	0.00568196	0.00369507	0.124201	0.00822644	0.00371551	0.0268814	0.00301705	0.0015952	0.0586551	0.000164682	0.00156274	0.91608	0.00204676	0.0015712	0.192762	-0.319373	0.0321169	5.04152e-23	-0.439727	0.0315497	4.05656e-43	-0.387639	0.0317216	1.00841e-33	-0.18188	0.0353038	2.70725e-07	-0.22966	0.0317809	5.94397e-13	-0.178775	0.0320215	2.52658e-08	0.804081	0.057909
P05231	IL6	seq.4673.13	-0.00232946	0.00176879	0.187925	-0.000797501	0.00171684	0.642303	-0.00117291	0.0017004	0.490373	0.00950155	0.00367612	0.00978355	0.00775648	0.00382581	0.0426893	0.0110798	0.0037893	0.00347608	0.0235027	0.00155422	3.07392e-50	0.00504302	0.0016168	0.00182709	0.00750244	0.00160154	2.90266e-06	0.0753204	0.0312714	0.0160602	0.0746854	0.0326628	0.0222754	0.1422	0.0323551	1.13757e-05	-0.113748	0.0342141	0.000893725	-0.0453911	0.0327984	0.166455	0.0335233	0.0325434	0.303023	0.095237	0.0532848
P05231	IL6	seq.21946.79	-0.00232946	0.00176879	0.187925	-0.00320302	0.00171381	0.0617056	-0.00367103	0.00171876	0.0327531	0.00950155	0.00367612	0.00978355	-0.000244659	0.00381933	0.948927	0.00572091	0.00383058	0.135392	0.0235027	0.00155422	3.07392e-50	-0.00368323	0.00161406	0.0225454	0.000854489	0.00161863	0.597592	0.0753204	0.0312714	0.0160602	0.0424245	0.0326119	0.193374	0.150127	0.0327041	4.56319e-06	-0.113748	0.0342141	0.000893725	-0.0484907	0.0328214	0.139646	0.0662859	0.0328099	0.0434208	0.095237	0.0532848
P05231	IL6	seq.2573.20	-0.00232946	0.00176879	0.187925	-0.00329628	0.0016638	0.0476426	-0.00353269	0.0016592	0.0333045	0.00950155	0.00367612	0.00978355	0.00551118	0.00370779	0.137261	0.00954266	0.00369737	0.0098899	0.0235027	0.00155422	3.07392e-50	0.0011156	0.00156726	0.476621	0.00426828	0.00156271	0.00633663	0.0753204	0.0312714	0.0160602	0.00841643	0.0316595	0.790375	0.0905748	0.0315684	0.00413797	-0.113748	0.0342141	0.000893725	-0.0527201	0.0317803	0.0972188	0.0354816	0.0317835	0.264341	0.095237	0.0532848
P05305	EDN1	seq.6495.14	0.00560081	0.00173619	0.00126616	0.00316191	0.00171177	0.0648008	0.00151877	0.00168595	0.36773	0.0137549	0.0036063	0.000138794	-0.00421102	0.0038154	0.269797	0.0045562	0.00375717	0.225331	0.0257264	0.00152461	1.06138e-61	0.000923496	0.0016136	0.567139	0.00629918	0.00158863	7.46717e-05	-0.0223067	0.0306956	0.46745	0.012214	0.0325706	0.707681	0.152387	0.032081	2.10708e-06	-0.0984902	0.033649	0.00344251	-0.0466092	0.0327259	0.154461	0.110152	0.0324164	0.000685589	0.215865	0.0537546
P05362	ICAM1	seq.4342.10	0.00327398	0.00177459	0.0651248	0.00197962	0.00170282	0.245083	0.0020986	0.00169055	0.214545	0.0209022	0.0036862	1.52869e-08	0.000826257	0.00379538	0.827674	0.00330932	0.00376759	0.3798	0.0150025	0.00155989	1.1736e-21	0.00438286	0.0016045	0.00633105	0.01036	0.00159326	8.9128e-11	0.151657	0.0313747	1.39186e-06	0.0423751	0.0324028	0.191032	0.0793169	0.0321687	0.0137195	-0.287475	0.0344799	1.04151e-16	-0.0883221	0.0325981	0.00676962	-0.0343522	0.0323521	0.288382	0.350485	0.0528994
P05412	JUN	seq.10356.21	0.00582388	0.00184336	0.00159326	-0.000495253	0.00168088	0.768286	-0.000900097	0.00167223	0.590427	0.000324267	0.00382889	0.932513	-0.00761979	0.00374623	0.0420206	-0.00145571	0.00372561	0.696018	0.0109032	0.00161879	1.87576e-11	-0.0113505	0.00158277	8.85934e-13	-0.00565907	0.00157441	0.000329184	0.0048574	0.0325906	0.881528	0.115753	0.0319802	0.000298944	0.176119	0.0318112	3.2929e-08	-0.0638205	0.0356298	0.0733371	0.105955	0.0321445	0.0009888	0.169578	0.032071	1.30785e-07	0.00455682	0.0525074
P05413	FABP3	seq.5437.63	0.0105576	0.00160314	5.13946e-11	0.00979989	0.00142066	6.12878e-12	0.00899469	0.00141453	2.26973e-10	0.018837	0.00333251	1.69507e-08	0.0105451	0.00316609	0.000874545	0.0115015	0.00315281	0.000267762	0.0361159	0.00140818	3.97145e-134	0.0218754	0.00133752	3.42406e-58	0.0245728	0.0013319	6.45538e-73	-0.212122	0.0283437	8.87833e-14	0.838687	0.0270146	3.70162e-189	0.787815	0.0268977	1.65136e-170	-0.109063	0.0314469	0.000529706	0.35851	0.0275076	4.9352e-38	0.364288	0.0274197	2.01391e-39	0.0918513	0.0496019
P05413	FABP3	seq.4696.2	0.0105576	0.00160314	5.13946e-11	0.00514657	0.00169423	0.00239981	0.00348689	0.0016589	0.0356235	0.018837	0.00333251	1.69507e-08	0.0142794	0.00377567	0.000157958	0.0167504	0.00369773	6.0788e-06	0.0361159	0.00140818	3.97145e-134	0.00755617	0.00159659	2.29465e-06	0.00992357	0.00156301	2.41735e-10	-0.212122	0.0283437	8.87833e-14	0.00164093	0.0322381	0.959407	0.101478	0.0315666	0.0013164	-0.109063	0.0314469	0.000529706	0.0193257	0.032411	0.551031	0.116951	0.0318269	0.000241444	0.0918513	0.0496019
P05451	REG1A	seq.13095.51	0.0108408	0.00169953	1.99577e-10	0.011007	0.00158975	5.12821e-12	0.0107915	0.00156226	5.73646e-12	-0.00946939	0.00353085	0.00735163	-0.011905	0.00354396	0.000789133	-0.00977604	0.0034831	0.00503015	0.0290453	0.00149255	1.49202e-80	0.0255261	0.0014974	6.88157e-63	0.0290233	0.0014713	1.28889e-82	-0.181558	0.0300461	1.65894e-09	-0.216391	0.0302488	1.00525e-12	-0.182868	0.0297246	8.42436e-10	-0.183537	0.032902	2.59434e-08	-0.206592	0.0304354	1.31112e-11	-0.164186	0.0298942	4.22319e-08	0.106878	0.0503918
P05452	CLEC3B	seq.5701.81	0.00190142	0.00183775	0.300899	0.0011081	0.00163831	0.49885	-0.000417747	0.0016463	0.799702	0.0123178	0.00381802	0.00126481	-0.00672472	0.00365068	0.065545	0.00687456	0.00367087	0.0611807	-0.00353402	0.00161768	0.0289762	-0.0124648	0.00154467	9.3236e-16	-0.00429556	0.00155662	0.00581534	0.134009	0.0324827	3.776e-05	0.11248	0.0311634	0.000310819	0.222046	0.0313249	1.6043e-12	0.154543	0.0354867	1.36537e-05	0.0114973	0.0315123	0.715243	0.143235	0.0315839	5.93225e-06	0.00123535	0.0594262
P05455	SSB	seq.13625.19	0.000190161	0.00186364	0.918732	-0.00103285	0.00170867	0.545563	-0.00144513	0.00169727	0.394576	0.00689318	0.003871	0.0750357	0.00260321	0.00380815	0.494275	0.00698139	0.00378382	0.0651041	0.00208309	0.00163646	0.203121	0.00130175	0.00160917	0.418589	0.00453712	0.0015985	0.00455827	0.0728288	0.0329459	0.0271245	0.117156	0.0325123	0.000317983	0.191378	0.0322972	3.38456e-09	-0.0246514	0.0359765	0.493254	-0.0286651	0.0326577	0.380137	0.0614475	0.0324452	0.0583146	-0.0467432	0.0547616
P05455	SSB	seq.13526.5	0.000190161	0.00186364	0.918732	0.000948412	0.00172446	0.582367	0.000376985	0.00171253	0.825779	0.00689318	0.003871	0.0750357	-0.000875871	0.00383874	0.819529	0.00366569	0.00381202	0.336304	0.00208309	0.00163646	0.203121	-0.00152387	0.00162182	0.347479	0.00183864	0.00161006	0.253537	0.0728288	0.0329459	0.0271245	0.0249004	0.032768	0.44736	0.10592	0.0325305	0.00113962	-0.0246514	0.0359765	0.493254	-0.0255261	0.0329012	0.437891	0.060547	0.0327389	0.0644774	-0.0467432	0.0547616
P05543	SERPINA7	seq.2706.69	0.000150029	0.00181562	0.934148	0.00288878	0.00163999	0.0782397	0.00136656	0.00163309	0.402759	0.0211006	0.00377011	2.33439e-08	-0.00100171	0.00365508	0.784053	0.0114925	0.00363916	0.00160069	-0.000245278	0.00159472	0.877771	-0.00103573	0.00154548	0.502789	0.00591757	0.00153791	0.000121099	0.324326	0.0320843	9.94592e-24	0.320043	0.0312072	2.28755e-24	0.415	0.0310735	8.2697e-40	-0.032945	0.0351666	0.348906	-0.25712	0.0315587	4.96645e-16	-0.117985	0.0313021	0.000166188	-0.00992457	0.0629554
P05546	SERPIND1	seq.3316.58	-0.00139153	0.001799	0.439271	-0.00203946	0.00162169	0.208608	-0.00254423	0.00163413	0.119569	0.0138647	0.00373605	0.000209302	0.00499792	0.00361435	0.166806	0.0116695	0.00364126	0.00136253	-0.00666072	0.00158364	2.65859e-05	-0.0138916	0.00152906	1.6163e-19	-0.00760757	0.00154193	8.40302e-07	0.117026	0.0317989	0.000236219	0.0728629	0.0308567	0.0182585	0.128364	0.0310906	3.72494e-05	0.347165	0.0350087	6.59273e-23	0.355583	0.0315569	5.30424e-29	0.375695	0.0316133	5.11367e-32	0.270476	0.0552909
P05556	ITGB1	seq.23949.12	0.00217581	0.0017353	0.20997	0.00152882	0.00160673	0.341405	0.00114152	0.00161654	0.480139	0.0175839	0.00360104	1.08696e-06	-0.006059	0.00358008	0.090646	-0.00296423	0.00360106	0.41047	0.0207226	0.00152955	6.8417e-41	-0.000462748	0.00151283	0.759712	0.00157926	0.00152186	0.299465	0.282445	0.0306521	4.99951e-20	0.00356847	0.0305647	0.907063	0.0549253	0.0307471	0.0741199	-0.250597	0.0337973	1.48874e-13	-0.0268776	0.030656	0.380677	0.0268013	0.0308547	0.385103	-0.015311	0.0517239
P05783	KRT18	seq.5354.11	0.00524677	0.00179603	0.00350583	-0.000695098	0.00170758	0.683983	-0.0011837	0.00169026	0.48378	0.0149742	0.00373138	6.10731e-05	0.00319275	0.0038049	0.401456	0.00788044	0.00376727	0.0365196	0.00505101	0.00158045	0.00140495	-0.00100695	0.00160795	0.531201	0.00272626	0.00159186	0.0868613	-0.288186	0.0317543	1.76098e-19	0.0124878	0.0324886	0.700721	0.104047	0.0321634	0.00122685	0.00752757	0.0350931	0.830166	-0.00348251	0.0326121	0.914965	0.0909829	0.0323817	0.00498361	0.118763	0.0515134
P05937	CALB1	seq.9918.23	0.000180507	0.00176381	0.918493	0.00224952	0.00172754	0.192942	0.0016357	0.00172111	0.341983	0.0144788	0.0036675	8.02484e-05	-0.000956641	0.00385067	0.803811	0.00407917	0.00383832	0.287961	0.0238587	0.00155257	8.88721e-52	0.00142819	0.00162701	0.380109	0.00502817	0.00162113	0.00193828	0.100831	0.0311843	0.0012336	-0.0718048	0.0328688	0.0289787	0.0228627	0.0327504	0.485163	0.015785	0.0342938	0.645335	0.0273573	0.0329947	0.407076	0.120888	0.0328686	0.000238333	0.0099841	0.0528637
P06127	CD5	seq.14065.11	0.00797728	0.00176148	6.11222e-06	0.000714836	0.00171046	0.676029	9.16714e-05	0.00170933	0.957233	0.0013164	0.003657	0.718892	-0.00213586	0.00381139	0.575247	0.0031991	0.00381001	0.401152	0.0119384	0.00154606	1.45034e-14	-0.00456981	0.00161065	0.00457413	-0.000515497	0.0016098	0.748816	0.323612	0.0311255	5.44017e-25	0.0204984	0.0325435	0.528813	0.115703	0.0325264	0.000379304	0.193553	0.0346641	2.51604e-08	0.0527936	0.0327065	0.106574	0.147349	0.0326524	6.59191e-06	0.235653	0.0531303
P06127	CD5	seq.5596.75	0.00797728	0.00176148	6.11222e-06	0.00976614	0.00144778	1.75037e-11	0.00930337	0.00144295	1.27718e-10	0.0013164	0.003657	0.718892	0.000575991	0.00322607	0.858306	0.00619978	0.00321294	0.0537255	0.0119384	0.00154606	1.45034e-14	0.0146202	0.00136331	1.84033e-26	0.018935	0.00135805	3.78112e-43	0.323612	0.0311255	5.44017e-25	0.328638	0.0275399	2.90603e-32	0.438151	0.0274338	1.17331e-55	0.193553	0.0346641	2.51604e-08	-0.647124	0.0301289	8.72113e-97	-0.552368	0.0300622	2.29195e-72	0.235653	0.0531303
P06132	UROD	seq.19289.29	-0.0020378	0.00176415	0.248112	0.0116576	0.00160875	5.14002e-13	0.0101631	0.00160376	2.61064e-10	0.0157402	0.00366504	1.79224e-05	0.02114	0.0035816	3.88996e-09	0.0226931	0.00357088	2.32526e-10	-0.00436679	0.00154948	0.00485348	0.00707167	0.00151252	3.03329e-06	0.00897712	0.00150753	2.83427e-09	-0.267625	0.0311906	1.34898e-17	-0.290691	0.0305559	3.14231e-21	-0.197538	0.0304562	9.92952e-11	0.0409435	0.0350005	0.242154	0.208787	0.031714	5.21211e-11	0.25576	0.0316706	8.8767e-16	-3.02653e-05	0.0543361
P06213	INSR	seq.3448.13	-0.00245625	0.00182667	0.178814	0.00172298	0.00169766	0.310211	0.00107841	0.00168715	0.522738	0.0147578	0.0037965	0.000103101	0.00864806	0.00378278	0.0222983	0.0145466	0.00375966	0.000111025	0.00890018	0.00160408	3.07492e-08	0.00952739	0.00159834	2.73423e-09	0.0138202	0.00158881	4.89312e-18	0.031832	0.0322912	0.324302	0.0528672	0.0322948	0.101708	0.161692	0.0321024	4.95061e-07	-0.110969	0.0353958	0.00173083	-0.00835514	0.0325555	0.797468	0.101725	0.0322141	0.00160197	0.0563446	0.0566323
P06276	BCHE	seq.15514.26	-0.00557061	0.00177734	0.0017359	-0.00492159	0.00161218	0.00228283	-0.00518795	0.00162639	0.0014348	0.0144989	0.00369037	8.68411e-05	0.00868778	0.00359032	0.0155756	0.0156371	0.00362148	1.61483e-05	-0.011122	0.00157326	1.8371e-12	-0.0200445	0.00152503	1.228e-38	-0.0130558	0.00154004	3.22705e-17	0.0410664	0.0314122	0.191174	0.0769846	0.0306561	0.0120714	0.139443	0.0309223	6.69201e-06	0.394864	0.0345762	9.85187e-30	0.358518	0.031089	2.82073e-30	0.394617	0.0313004	9.5677e-36	0.0496247	0.0506455
P06276	BCHE	seq.8239.223	-0.00557061	0.00177734	0.0017359	-0.00360256	0.00157703	0.0224018	-0.00332618	0.00162218	0.0403893	0.0144989	0.00369037	8.68411e-05	0.00803749	0.00351132	0.0221317	0.0128171	0.00361292	0.000393392	-0.011122	0.00157326	1.8371e-12	-0.0246719	0.0014895	1.366e-59	-0.0137111	0.00153444	6.14254e-19	0.0410664	0.0314122	0.191174	0.129952	0.0299806	1.49782e-05	0.202894	0.0308491	5.44294e-11	0.394864	0.0345762	9.85187e-30	0.2237	0.0303188	1.95131e-13	0.322382	0.0310735	6.81309e-25	0.0496247	0.0506455
P06280	GLA	seq.15588.17	-0.0114773	0.00177405	1.10556e-10	-0.00688813	0.00171293	5.89923e-05	-0.00692584	0.00170976	5.20524e-05	0.0120795	0.00367253	0.00101386	8.41157e-05	0.00381375	0.982405	0.00432831	0.00380884	0.255865	0.000294697	0.0015571	0.849898	-0.000979371	0.00161205	0.543534	0.00216451	0.00160973	0.178821	-0.365154	0.0312541	5.10658e-31	-0.143464	0.0325639	1.08339e-05	-0.0556349	0.0325184	0.0871842	0.147194	0.0342695	1.78814e-05	-0.0493085	0.0326929	0.131576	0.0336847	0.0326752	0.302654	0.181884	0.0578465
P06396	GSN	seq.16607.78	0.000938912	0.00182405	0.606765	0.0051198	0.00160545	0.00143902	0.00339812	0.00159317	0.0329931	0.00274077	0.00378919	0.469531	-0.0110396	0.00357782	0.00204597	0.0023035	0.00355128	0.516609	0.00953111	0.00160195	2.9246e-09	-0.00286631	0.00151425	0.0584469	0.00432378	0.00150053	0.00397973	-0.135087	0.0322452	2.85954e-05	-0.229111	0.0305486	7.87729e-14	-0.101068	0.030316	0.000864669	0.0246375	0.0354311	0.48687	-0.110537	0.0307893	0.000334617	0.0242573	0.0304754	0.426103	0.0223102	0.0544643
P06396	GSN	seq.4775.34	0.000938912	0.00182405	0.606765	0.00113541	0.00158355	0.473415	-1.12023e-06	0.0015675	0.99943	0.00274077	0.00378919	0.469531	-0.0030347	0.00352974	0.38998	0.00692396	0.00349477	0.0476353	0.00953111	0.00160195	2.9246e-09	0.0161841	0.00149446	6.05493e-27	0.0208517	0.00147692	3.58751e-44	-0.135087	0.0322452	2.85954e-05	-0.221907	0.030133	2.16531e-13	-0.123267	0.029827	3.66065e-05	0.0246375	0.0354311	0.48687	-0.120765	0.0304685	7.51621e-05	-0.0158113	0.0301375	0.599864	0.0223102	0.0544643
P06401	PGR	seq.15693.9	0.00200611	0.00184902	0.278007	-0.0010743	0.00167423	0.521125	-0.00139274	0.00165991	0.401495	0.000218902	0.00383833	0.954524	0.0147411	0.00373057	7.90719e-05	0.0169158	0.00369875	4.94942e-06	-0.00100306	0.00162274	0.536526	0.00891373	0.00157695	1.69516e-08	0.0107297	0.00156304	7.72917e-12	0.101593	0.0326671	0.00188487	-0.0717927	0.0318501	0.0242465	0.0148708	0.0315725	0.637663	0.00167371	0.0356844	0.962593	-0.0207441	0.0324002	0.52205	0.0601497	0.0322752	0.0624461	-0.0435194	0.0499408
P06493	CDK1	seq.3422.4	0.000330361	0.00186233	0.859211	0.00240378	0.00172038	0.162423	0.00124691	0.00169395	0.461715	0.00512712	0.00386771	0.185044	0.0017912	0.00383426	0.640414	0.0074216	0.00377458	0.0493463	0.000255397	0.00163534	0.875904	-0.00170135	0.00162055	0.293847	0.00299422	0.0015953	0.0606074	-0.0317054	0.0329221	0.335587	0.0179647	0.0327366	0.5832	0.125416	0.0322294	0.000101365	0.010266	0.0359454	0.775201	0.0999273	0.0329196	0.00241732	0.192273	0.0324565	3.41424e-09	0.097091	0.0592379
P06681	C2	seq.3186.2	0.00103894	0.00179891	0.563607	-0.00383655	0.00168331	0.0227108	-0.00413134	0.00165533	0.0126093	0.0240912	0.00373588	1.26793e-10	0.0137949	0.00374923	0.00023696	0.0204123	0.00368849	3.33623e-08	0.0101823	0.00158472	1.476e-10	0.00601578	0.0015856	0.000150492	0.00999213	0.00156145	1.74753e-10	0.205482	0.0317997	1.16326e-10	0.160522	0.0320133	5.56292e-07	0.212976	0.0314938	1.55996e-11	0.0584792	0.0349148	0.0940325	0.00816096	0.0321481	0.799621	0.0996992	0.0316108	0.00162304	0.0443314	0.0539049
P06727	APOA4	seq.17685.9	-0.00311316	0.00176049	0.0770818	-0.00372528	0.00158738	0.0189854	-0.0043011	0.00159728	0.00711683	0.00124895	0.00365215	0.732386	-0.0126402	0.00353172	0.000349064	-0.00438814	0.00355259	0.216833	0.00710948	0.00154613	4.39692e-06	0.0051281	0.00149261	0.00059731	0.00891199	0.00150258	3.27162e-09	-0.28328	0.0310857	1.25758e-19	-0.41478	0.0301524	4.50155e-42	-0.321087	0.0303336	7.84454e-26	0.146708	0.0351123	3.00239e-05	0.125742	0.0317244	7.51663e-05	0.192605	0.0317902	1.5038e-09	0.0515749	0.0537747
P06729	CD2	seq.7100.31	0.00438225	0.00184688	0.017703	-0.00814215	0.00161404	4.75414e-07	-0.00833554	0.00160934	2.33818e-07	0.00421211	0.00383567	0.27221	0.0248114	0.00360554	6.87997e-12	0.0262796	0.00359441	3.19976e-13	0.00448412	0.00162121	0.00570342	0.0061424	0.00152625	5.81851e-05	0.00714169	0.00152199	2.79433e-06	0.142963	0.0326403	1.2184e-05	0.476143	0.0307096	1.19733e-52	0.503449	0.0306213	9.12706e-59	-0.106107	0.0356588	0.00294208	-0.27778	0.0309508	4.32813e-19	-0.254309	0.0308534	2.28242e-16	0.129385	0.0564681
P06730	EIF4E	seq.19263.147	-0.00617938	0.00180744	0.000635335	-0.0117753	0.00161859	4.17014e-13	-0.0112472	0.00163292	6.58399e-12	0.00959203	0.00375462	0.010665	0.00285268	0.00358322	0.426011	0.00608604	0.0036225	0.0930248	0.00130588	0.00158648	0.410485	-0.0014846	0.00151409	0.326891	0.00113589	0.00153043	0.45801	-0.0371691	0.0319407	0.244621	-0.129284	0.030592	2.4327e-05	-0.0552392	0.0309223	0.0741147	-0.014358	0.0353874	0.684958	-0.0447789	0.0315859	0.156363	0.0236213	0.0318125	0.457821	0.0632555	0.0554106
P06733	ENO1	seq.11105.171	-0.0141321	0.0018246	1.20903e-14	-0.0317045	0.00161123	3.1089e-82	-0.0301219	0.00162345	1.08302e-73	0.0117601	0.00377861	0.00187001	-0.00147052	0.00352618	0.67668	0.000292586	0.00356156	0.934531	0.00155007	0.00159788	0.332069	-0.00518077	0.00149025	0.00051371	-0.000812696	0.0015053	0.589304	0.0991811	0.0321513	0.00205112	0.124989	0.0301087	3.37748e-05	0.145056	0.0304108	1.9114e-06	0.0995563	0.0353816	0.00492082	-0.0331497	0.0306632	0.279724	0.00305454	0.0308612	0.921162	0.0735273	0.0553731
P06734	FCER2	seq.3291.30	0.00828242	0.0017533	2.39578e-06	0.00685773	0.00166218	3.77302e-05	0.00647009	0.00163034	7.36253e-05	0.0106144	0.00364159	0.00357978	0.00461165	0.00370346	0.213124	0.00668664	0.00363276	0.065749	0.017958	0.00153924	6.16406e-31	0.0127357	0.00156496	5.35931e-16	0.0176669	0.00153479	3.58055e-30	0.413024	0.0309891	1.17422e-39	0.402209	0.0316182	2.39769e-36	0.406598	0.0310107	1.84513e-38	0.00633524	0.0340241	0.852299	-0.0279842	0.0317767	0.378562	0.0244967	0.0312527	0.43319	0.0241285	0.056067
P06744	GPI	seq.4272.46	-0.00529601	0.00184176	0.00405575	-0.00460881	0.00171416	0.00720452	-0.00455607	0.00169802	0.00732388	0.00608084	0.00382666	0.112126	0.00707845	0.00382026	0.063977	0.00992678	0.00378476	0.00875454	0.00504965	0.00161848	0.00182187	0.00491007	0.00161565	0.00238888	0.00699749	0.0016002	1.25839e-05	0.112273	0.0325628	0.000570997	0.100693	0.0326182	0.00203612	0.156434	0.0323113	1.33919e-06	0.0276521	0.035671	0.43827	0.00189568	0.0327579	0.953856	0.0681307	0.0325297	0.0362878	0.0291766	0.0568003
P06748	NPM1	seq.8870.38	0.00317635	0.00179006	0.0760683	-0.00568449	0.00170113	0.000840888	-0.00492779	0.00167221	0.00322914	0.00404105	0.00371608	0.276906	0.00116104	0.00379212	0.759491	0.00810246	0.00372902	0.029855	-0.00314183	0.00157063	0.0455303	-0.00562998	0.0016021	0.000446268	0.00118635	0.0015748	0.451297	-0.212653	0.0316221	2.01585e-11	0.140282	0.0323698	1.50323e-05	0.236219	0.0318184	1.39024e-13	0.195096	0.035247	3.31588e-08	0.0748831	0.0324819	0.0211979	0.190736	0.0320149	2.78526e-09	-0.0128982	0.0540307
P06748	NPM1	seq.21244.57	0.00317635	0.00179006	0.0760683	0.00682876	0.00172155	7.42149e-05	0.00557946	0.00171605	0.00115843	0.00404105	0.00371608	0.276906	0.00121791	0.00383356	0.750733	0.00544147	0.00382101	0.1545	-0.00314183	0.00157063	0.0455303	-0.00356936	0.00162	0.0276316	-8.02495e-06	0.00161447	0.996034	-0.212653	0.0316221	2.01585e-11	-0.0172089	0.0327324	0.599096	0.0655243	0.0326207	0.0446409	0.195096	0.035247	3.31588e-08	0.0470401	0.0328727	0.152518	0.12373	0.0328441	0.000167542	-0.0128982	0.0540307
P06753	TPM3	seq.9890.8	0.00619104	0.00182139	0.000682988	-0.00162086	0.00170423	0.341623	-0.00206485	0.00169188	0.22237	0.00247579	0.0037832	0.512882	-0.00662958	0.00379828	0.0809922	0.00130459	0.00377132	0.729419	0.0039694	0.00159909	0.0130965	0.0012182	0.00160505	0.447911	0.00585111	0.00159309	0.000243138	-0.0883792	0.0321894	0.00606793	-0.0103452	0.0324287	0.749733	0.115753	0.0321877	0.000326951	-0.0828496	0.0351833	0.0185822	-0.03657	0.0326195	0.262311	0.0961675	0.0323082	0.00293293	-0.0281135	0.0548563
P06753	TPM3	seq.12372.50	0.00619104	0.00182139	0.000682988	0.00204906	0.00172048	0.233733	0.00134157	0.00171824	0.43498	0.00247579	0.0037832	0.512882	0.00183506	0.00383408	0.632237	0.00665314	0.00383074	0.0825059	0.0039694	0.00159909	0.0130965	-0.00132264	0.00162079	0.414523	0.00237159	0.00161886	0.143008	-0.0883792	0.0321894	0.00606793	-0.0172133	0.0327328	0.599007	0.0759221	0.0326955	0.0202794	-0.0828496	0.0351833	0.0185822	-0.0265856	0.0328451	0.418321	0.0685915	0.0328941	0.0371147	-0.0281135	0.0548563
P06756	ITGAV	seq.20187.10	-0.00149369	0.00174911	0.393174	-0.0120953	0.00159882	4.81326e-14	-0.0134681	0.00156878	1.29542e-17	0.00396505	0.00362488	0.274092	-0.00987289	0.00352581	0.00513279	-0.00474614	0.00346034	0.170273	0.0241749	0.00154191	9.22675e-54	0.0177354	0.00149756	8.24962e-32	0.0229665	0.00147094	2.41638e-53	0.150476	0.0308516	1.11807e-06	0.230378	0.0301042	2.4692e-14	0.350512	0.0295462	6.52433e-32	-0.12605	0.0341692	0.000228242	-0.296618	0.0308071	1.06081e-21	-0.207005	0.0301931	8.20201e-12	0.0138684	0.0541291
P06756	ITGAV	seq.20215.45	-0.00149369	0.00174911	0.393174	-0.00215876	0.00172643	0.211221	-0.00245569	0.00171993	0.153434	0.00396505	0.00362488	0.274092	-0.00250428	0.0038474	0.515149	0.00121516	0.00383314	0.75125	0.0241749	0.00154191	9.22675e-54	-0.00254078	0.00162589	0.118206	0.000191641	0.00161979	0.905826	0.150476	0.0308516	1.11807e-06	0.064559	0.0328516	0.0494656	0.128132	0.0327282	9.19473e-05	-0.12605	0.0341692	0.000228242	0.0451017	0.0329959	0.171739	0.110572	0.0328889	0.000781304	0.0138684	0.0541291
P06756	ITGAV	seq.20189.28	-0.00149369	0.00174911	0.393174	0.000344638	0.00173086	0.842184	-0.00010794	0.00171742	0.949889	0.00396505	0.00362488	0.274092	0.00366497	0.00385736	0.342108	0.00711894	0.00382767	0.0629807	0.0241749	0.00154191	9.22675e-54	-0.00179977	0.00163009	0.269622	0.00110592	0.00161741	0.494165	0.150476	0.0308516	1.11807e-06	0.0870635	0.0329363	0.0082411	0.149345	0.03268	5.03097e-06	-0.12605	0.0341692	0.000228242	0.00930226	0.0330632	0.778458	0.0795773	0.0328655	0.0155106	0.0138684	0.0541291
P06756	ITGAV	seq.20189.4	-0.00149369	0.00174911	0.393174	-0.0129459	0.00166523	9.6586e-15	-0.0110856	0.00165669	2.52776e-11	0.00396505	0.00362488	0.274092	0.00616225	0.00369877	0.0957891	0.00921066	0.00368573	0.0124954	0.0241749	0.00154191	9.22675e-54	0.000927593	0.00156347	0.553021	0.00377359	0.00155792	0.0154725	0.150476	0.0308516	1.11807e-06	0.134054	0.0315804	2.23885e-05	0.186974	0.0314711	3.08002e-09	-0.12605	0.0341692	0.000228242	0.2049	0.0322534	2.35838e-10	0.246199	0.0319669	1.69342e-14	0.0138684	0.0541291
P06756	ITGAV	seq.4917.62	-0.00149369	0.00174911	0.393174	0.0420227	0.00151601	1.98276e-154	0.0415268	0.00148988	5.64948e-156	0.00396505	0.00362488	0.274092	-0.00253032	0.0032934	0.442355	-0.000266821	0.0032334	0.934237	0.0241749	0.00154191	9.22675e-54	0.0113963	0.00139455	4.06602e-16	0.0166361	0.00136977	2.43971e-33	0.150476	0.0308516	1.11807e-06	0.0398249	0.0281211	0.156801	0.0730907	0.0276077	0.00814249	-0.12605	0.0341692	0.000228242	-0.0702134	0.0284752	0.0137146	-0.0236243	0.0280995	0.400547	0.0138684	0.0541291
P06756	ITGAV	seq.20191.13	-0.00149369	0.00174911	0.393174	0.00112832	0.00171692	0.511105	0.000558272	0.0017064	0.743562	0.00396505	0.00362488	0.274092	0.0052195	0.00382418	0.172374	0.00924167	0.00379988	0.0150567	0.0241749	0.00154191	9.22675e-54	-0.00414049	0.00161653	0.0104643	-0.000658236	0.00160611	0.681952	0.150476	0.0308516	1.11807e-06	-0.0304492	0.0326533	0.351136	0.053176	0.0324444	0.101297	-0.12605	0.0341692	0.000228242	-0.0294924	0.0327821	0.368364	0.055191	0.0326297	0.0908342	0.0138684	0.0541291
P06850	CRH	seq.19637.9	-0.00190288	0.00184604	0.302701	-0.0021748	0.00172869	0.208444	-0.00235351	0.00172929	0.173603	-0.00980929	0.00383405	0.0105512	-0.00366801	0.00385327	0.341196	-0.00198165	0.00385435	0.607188	-0.00373832	0.00162061	0.0211221	0.000188979	0.00162838	0.907616	0.00140187	0.00162896	0.389516	0.0895929	0.0326281	0.00606266	-0.0521257	0.0328944	0.11313	-0.020928	0.0329064	0.524824	-0.0326061	0.0356494	0.360442	-0.0482847	0.0330094	0.143615	-0.0166619	0.0330217	0.613886	-0.0428248	0.055441
P06850	CRH	seq.5614.44	-0.00190288	0.00184604	0.302701	2.70303e-05	0.00172793	0.98752	-0.000477438	0.00171149	0.78029	-0.00980929	0.00383405	0.0105512	0.0047272	0.0038508	0.219675	0.00888204	0.00381432	0.0199313	-0.00373832	0.00162061	0.0211221	-0.00294522	0.00162727	0.0703857	0.000548391	0.00161159	0.733664	0.0895929	0.0326281	0.00606266	0.0523489	0.0328791	0.11143	0.132013	0.0325623	5.13047e-05	-0.0326061	0.0356494	0.360442	0.0705776	0.0330118	0.0325831	0.150045	0.0327412	4.73308e-06	-0.0428248	0.055441
P06858	LPL	seq.21987.76	-0.00799852	0.00165424	1.38195e-06	0.0103358	0.00167861	8.1495e-10	0.00968667	0.00163045	3.08029e-09	-0.0121218	0.0034393	0.000429208	0.0131471	0.00372906	0.000427463	0.0161427	0.00362154	8.52959e-06	0.0231317	0.00144975	1.47796e-55	0.00783991	0.00157592	6.81472e-07	0.0173564	0.00153043	2.37898e-29	0.45617	0.0291864	1.90455e-53	0.118818	0.0318403	0.000192933	0.17194	0.0309224	2.87416e-08	-0.525974	0.0323122	1.10814e-57	-0.228863	0.0321055	1.20471e-12	-0.121892	0.031389	0.000104775	-0.0107577	0.0509697
P07093	SERPINE2	seq.19154.41	-0.00811229	0.00175284	3.81168e-06	-0.0133275	0.001555	1.46369e-17	-0.0128074	0.00155456	2.35872e-16	0.00155576	0.00362934	0.668194	-0.00241543	0.00344256	0.482947	-0.0012256	0.00344408	0.721967	0.000775884	0.00153485	0.613229	0.000791219	0.00145475	0.58655	0.00346847	0.00145538	0.0172102	0.012036	0.0308912	0.696834	0.0357501	0.0293887	0.223885	0.0514784	0.0293998	0.0800286	0.475178	0.0347645	1.41687e-41	0.587118	0.0309931	1.30172e-76	0.590391	0.0308743	5.73212e-78	0.122959	0.0546232
P07093	SERPINE2	seq.3217.74	-0.00811229	0.00175284	3.81168e-06	-0.00972139	0.00162414	2.35229e-09	-0.00876178	0.00161408	6.03657e-08	0.00155576	0.00362934	0.668194	0.00225578	0.00361087	0.532191	0.00588414	0.0035932	0.101592	0.000775884	0.00153485	0.613229	0.00032948	0.00152652	0.829126	0.00314901	0.0015186	0.03818	0.012036	0.0308912	0.696834	0.0809112	0.0308292	0.00871181	0.142524	0.0306734	3.48854e-06	0.475178	0.0347645	1.41687e-41	0.455713	0.0315662	4.65553e-46	0.46439	0.0313126	1.92229e-48	0.122959	0.0546232
P07108	DBI	seq.16919.1	0.00562703	0.00169543	0.000911953	0.00624255	0.00155895	6.33575e-05	0.00534539	0.00153074	0.000484733	0.0215042	0.00352495	1.16048e-09	0.0240075	0.00347706	5.86148e-12	0.0226603	0.00341433	3.64996e-11	0.0259988	0.00148914	9.12266e-66	0.0258019	0.00146948	1.81019e-66	0.028297	0.00144183	7.82018e-82	-0.04106	0.0299747	0.170822	-0.0913721	0.0296529	0.00207488	-0.0310764	0.0291161	0.285891	-0.0316879	0.0333272	0.341759	-0.131331	0.0302713	1.47126e-05	-0.0488516	0.0298657	0.101982	0.0734978	0.0526883
P07148	FABP1	seq.11516.7	0.00794774	0.0016854	2.49443e-06	0.00521153	0.0016015	0.0011471	0.00419509	0.00161263	0.00931991	0.0642788	0.00350435	3.94501e-72	0.0541532	0.00356948	1.51741e-50	0.05389	0.0035948	1.99469e-49	0.0161981	0.00148064	1.86453e-27	0.0093676	0.00150824	5.82265e-10	0.0119583	0.00151854	4.39707e-15	-0.213388	0.0297984	9.53507e-13	-0.142629	0.0304743	2.96254e-06	-0.0408979	0.0306825	0.18263	-0.337842	0.0330915	3.62938e-24	-0.431301	0.0307885	1.56429e-43	-0.30146	0.0310604	5.07021e-22	0.0869359	0.0511609
P07196	NEFL	seq.10082.251	0.00365534	0.00150428	0.015146	0.00291324	0.00168742	0.084346	0.00266205	0.00166536	0.110018	0.00456532	0.00312471	0.144086	0.00160879	0.00375723	0.66854	0.00388986	0.00370877	0.294324	0.0455224	0.00132402	2.46881e-226	0.00462086	0.00158864	0.00365013	0.0100736	0.00156814	1.48897e-10	-0.128063	0.0265945	1.5253e-06	0.297915	0.032079	2.57756e-20	0.292277	0.0316624	4.30051e-20	-0.0295473	0.0292283	0.312121	0.169962	0.0322367	1.42066e-07	0.196368	0.0318285	7.54973e-10	0.0148808	0.0466928
P07225	PROS1	seq.2700.56	-0.0217909	0.00176958	3.28964e-34	-0.0109316	0.0016225	1.84902e-11	-0.00930136	0.00161799	9.68616e-09	0.0158015	0.0036494	1.52947e-05	0.011444	0.00361048	0.00153801	0.0182714	0.0036016	4.09661e-07	0.00296178	0.0015473	0.0556732	-0.00310938	0.00153114	0.042348	0.00300658	0.00152837	0.0492346	-0.0381041	0.0310587	0.219956	-0.129842	0.0308253	2.58672e-05	-0.0112993	0.0307458	0.713261	0.353483	0.0341102	7.68224e-25	0.393246	0.0310885	5.74285e-36	0.393844	0.0309422	2.17696e-36	0.0812987	0.0551049
P07237	P4HB	seq.4278.14	-0.00284688	0.00173189	0.100299	0.00101406	0.00170559	0.55218	0.00018454	0.00168932	0.913018	0.0176275	0.00358769	9.32503e-07	-0.00310155	0.00380003	0.414441	0.00374315	0.00376512	0.320205	0.00848695	0.00152035	2.53711e-08	7.83664e-05	0.00160593	0.961083	0.00480932	0.00159098	0.00252029	-0.131121	0.0305298	1.79107e-05	-0.0494071	0.032447	0.127915	0.0766059	0.0321453	0.0172148	0.254635	0.0346218	2.32112e-13	0.0538225	0.0326079	0.0989014	0.171293	0.0323301	1.23431e-07	0.216133	0.0505543
P07237	P4HB	seq.11450.110	-0.00284688	0.00173189	0.100299	-0.000661565	0.00162139	0.683279	-0.000363771	0.00160324	0.820515	0.0176275	0.00358769	9.32503e-07	0.0156315	0.00361003	1.52862e-05	0.0173761	0.00357254	1.19736e-06	0.00848695	0.00152035	2.53711e-08	0.0032344	0.00152517	0.0340117	0.0108869	0.00150927	6.53358e-13	-0.131121	0.0305298	1.79107e-05	-0.297051	0.030803	9.17624e-22	-0.218189	0.0304746	9.62957e-13	0.254635	0.0346218	2.32112e-13	0.0886685	0.0318454	0.00538968	0.146924	0.0314138	3.00965e-06	0.216133	0.0505543
P07288	KLK3	seq.13699.6	-5.16568e-05	0.000993976	0.958555	0.000199895	0.00130929	0.878662	-6.8339e-05	0.00133787	0.959264	0.000324265	0.00206452	0.875201	-0.00156628	0.0029179	0.591448	0.000837101	0.00298221	0.778957	0.00956076	0.000873079	1.66344e-27	0.00996853	0.00123544	9.38062e-16	0.0115464	0.00126234	9.25356e-20	-1.61181	0.0175731	0	-1.2879	0.0249122	0	-1.22468	0.0254578	0	0.0300584	0.0191969	0.117479	0.00925494	0.025023	0.711509	0.0538451	0.0255819	0.0353718	0.0508117	0.0350985
P07288	KLK3	seq.8468.19	-5.16568e-05	0.000993976	0.958555	0.000647327	0.00111877	0.56289	0.000408732	0.00114628	0.721431	0.000324265	0.00206452	0.875201	-0.00309569	0.00249303	0.21441	-0.000961272	0.00255488	0.706752	0.00956076	0.000873079	1.66344e-27	0.00809757	0.00105486	2.05745e-14	0.00960246	0.00108084	9.66847e-19	-1.61181	0.0175731	0	-1.50962	0.0212859	0	-1.46404	0.0218114	0	0.0300584	0.0191969	0.117479	0.00126444	0.0213717	0.952824	0.0411345	0.021916	0.060605	0.0508117	0.0350985
P07288	KLK3	seq.21232.39	-5.16568e-05	0.000993976	0.958555	0.000116183	0.00120373	0.923114	-8.62761e-05	0.00122001	0.943626	0.000324265	0.00206452	0.875201	-0.00303277	0.00268143	0.258114	-0.00121732	0.00271827	0.654303	0.00956076	0.000873079	1.66344e-27	0.00696653	0.00113447	9.03964e-10	0.00829156	0.00114997	6.6853e-13	-1.61181	0.0175731	0	-1.42069	0.0228954	0	-1.38828	0.0232086	0	0.0300584	0.0191969	0.117479	-0.0326108	0.022986	0.15606	0.00153296	0.023291	0.947526	0.0508117	0.0350985
P07288	KLK3	seq.4330.4	-5.16568e-05	0.000993976	0.958555	0.000210943	0.00127576	0.868679	-0.000205532	0.00132076	0.876343	0.000324265	0.00206452	0.875201	-0.00228572	0.00284394	0.42161	0.00146045	0.0029451	0.619999	0.00956076	0.000873079	1.66344e-27	0.00741487	0.00120336	7.92787e-10	0.00992655	0.00124558	2.07964e-15	-1.61181	0.0175731	0	-1.33413	0.0242763	0	-1.23535	0.0251314	0	0.0300584	0.0191969	0.117479	0.020617	0.0243876	0.397946	0.0896183	0.0252329	0.000387393	0.0508117	0.0350985
P07306	ASGR1	seq.5452.71	-0.0040571	0.00176442	0.0215355	0.00164606	0.00164872	0.318155	0.000772408	0.0016198	0.633493	0.00807274	0.00365787	0.0273757	-0.000448345	0.00367249	0.902841	0.00532224	0.00360969	0.140447	0.0147882	0.00154641	1.97026e-21	0.00960616	0.00155265	6.77144e-10	0.0123534	0.00152588	7.53891e-16	-0.219556	0.0311344	2.08101e-12	-0.156091	0.0313578	6.71338e-07	-0.0277471	0.0308198	0.368016	0.184552	0.0343488	8.20372e-08	0.223738	0.0320099	3.22958e-12	0.298584	0.0314733	4.02514e-21	0.203966	0.053057
P07307	ASGR2	seq.9474.22	-0.00498529	0.00178365	0.00521575	0.000613413	0.0017248	0.722127	0.000186161	0.00171465	0.913549	0.0144628	0.00370475	9.62804e-05	0.00558068	0.00384455	0.146699	0.00879356	0.00382307	0.0214939	0.0144623	0.00156586	4.10957e-20	-0.00312319	0.00162494	0.0546744	-0.000390566	0.00161546	0.808972	-0.0900551	0.0315191	0.00429726	0.0713216	0.0328181	0.0298227	0.13266	0.0326276	4.88033e-05	0.0610464	0.0347216	0.0787983	0.0344194	0.0329514	0.296296	0.0987425	0.0327834	0.00261237	0.192535	0.05411
P07311	ACYP1	seq.20370.6	-0.000476808	0.00177012	0.787663	0.000881667	0.00164696	0.592454	0.000315004	0.00165124	0.848717	0.0136001	0.00367797	0.000220565	0.00563089	0.0036707	0.125109	0.00917878	0.00368063	0.0126796	0.00588868	0.00155449	0.000154064	0.00240577	0.00155107	0.120973	0.00516974	0.00155498	0.000893552	-0.166775	0.0312958	1.04376e-07	-0.313926	0.0313396	2.46585e-23	-0.200614	0.0314186	1.91427e-10	-0.0295486	0.0351366	0.400421	-0.112304	0.0321463	0.000482016	-0.0208181	0.0322823	0.519044	0.0253189	0.0539203
P07320	CRYGD	seq.12366.16	-0.00231989	0.0018199	0.202479	-0.00299565	0.00172384	0.0823287	-0.0033283	0.0017068	0.0512449	0.0143466	0.00378116	0.000150356	0.00033221	0.00383905	0.931046	0.00600109	0.00380013	0.114376	0.00334619	0.00159813	0.0363414	0.000426122	0.00162237	0.792831	0.00451752	0.00160573	0.00492731	0.102555	0.0321679	0.00144344	0.0521299	0.0327803	0.111853	0.152521	0.0324442	2.67852e-06	-0.0679374	0.0355586	0.056133	0.00358784	0.032905	0.913179	0.110407	0.0325983	0.000713953	-0.0327292	0.0564764
P07333	CSF1R	seq.13682.47	0.00959143	0.00168435	1.32963e-08	0.0125277	0.00142671	2.39227e-18	0.0115966	0.00143769	9.59091e-16	0.00873604	0.00349652	0.0125133	0.00276441	0.00317761	0.384372	0.00911428	0.00320269	0.00445307	0.00478989	0.00147823	0.00120416	0.00431519	0.00134296	0.00132343	0.00778629	0.0013534	9.43909e-09	0.476955	0.0297549	4.86885e-56	0.527233	0.027129	2.37621e-80	0.575147	0.0273458	4.43869e-93	-0.426546	0.0341462	3.89125e-35	-0.590947	0.0299429	1.0698e-82	-0.515619	0.030065	1.31448e-63	-0.00857592	0.0507317
P07333	CSF1R	seq.2638.12	0.00959143	0.00168435	1.32963e-08	0.0125504	0.00138826	2.41283e-19	0.012158	0.00142357	1.89404e-17	0.00873604	0.00349652	0.0125133	0.00736137	0.00309308	0.0173633	0.00941972	0.00317142	0.00299444	0.00478989	0.00147823	0.00120416	0.00403044	0.00130729	0.00206336	0.00966732	0.00134028	6.55675e-13	0.476955	0.0297549	4.86885e-56	0.563749	0.0264097	1.13023e-95	0.574867	0.0270796	1.0667e-94	-0.426546	0.0341462	3.89125e-35	-0.596265	0.0295522	3.59156e-86	-0.520679	0.029907	2.00577e-65	-0.00857592	0.0507317
P07339	CTSD	seq.5508.62	0.00267676	0.00179126	0.135169	0.00495936	0.00166451	0.00290546	0.00411503	0.0016506	0.0127064	0.00137617	0.00372085	0.711512	-0.00361717	0.00371077	0.329733	0.00214809	0.0036793	0.559368	0.0159069	0.00157419	1.03188e-23	0.0122374	0.0015681	7.66153e-15	0.0147828	0.00155593	3.53221e-21	0.0235575	0.0316692	0.457006	-0.0560378	0.0316719	0.0769184	-0.00324124	0.0314087	0.917813	-0.0091624	0.034853	0.792651	-0.023934	0.0319064	0.453221	0.0337596	0.0316568	0.286297	0.209277	0.0541162
P07355	ANXA2	seq.13700.10	0.00222941	0.00182475	0.221871	0.00153466	0.00168318	0.361951	0.000840249	0.00166056	0.612883	0.00761224	0.00379016	0.0446679	0.00323141	0.00375166	0.38911	0.0079168	0.00369969	0.0324287	0.0103819	0.0016024	1.03955e-10	0.0114463	0.00158505	6.16393e-13	0.014015	0.00156345	4.76708e-19	-0.104886	0.0322619	0.00115949	-0.15715	0.0320258	9.62892e-07	-0.0505391	0.0315894	0.109708	0.027125	0.0354304	0.443971	0.0189635	0.0323234	0.557453	0.110833	0.032096	0.000559934	0.122535	0.0563963
P07355	ANXA2	seq.4961.17	0.00222941	0.00182475	0.221871	-0.000725827	0.0016662	0.663139	-0.000456263	0.00164448	0.781448	0.00761224	0.00379016	0.0446679	0.00148055	0.00371282	0.690087	0.00426762	0.00366424	0.244225	0.0103819	0.0016024	1.03955e-10	0.00375687	0.00156913	0.0167025	0.0105323	0.00154847	1.19233e-11	-0.104886	0.0322619	0.00115949	-0.0338731	0.0317023	0.285374	0.0133757	0.0312871	0.669028	0.027125	0.0354304	0.443971	0.0866522	0.031899	0.00662775	0.138878	0.0316223	1.15428e-05	0.122535	0.0563963
P07359	GP1BA	seq.4990.87	-0.00257713	0.00175563	0.142206	-0.0013114	0.0015437	0.395645	-0.000955032	0.00161966	0.55546	0.0153612	0.00364704	2.58926e-05	0.0115906	0.00344054	0.000762232	0.01502	0.00361084	3.25582e-05	-0.0054583	0.00154171	0.00040418	-0.0145127	0.00145398	3.4978e-23	-0.0039184	0.00152537	0.0102419	-0.211944	0.0310381	9.91925e-12	-0.219052	0.0293735	1.08266e-13	-0.146062	0.0308203	2.22318e-06	-0.475432	0.0344201	2.12192e-42	-0.573441	0.0303038	1.85612e-76	-0.460798	0.0316078	6.54745e-47	0.0582432	0.0520946
P07451	CA3	seq.3799.11	0.00696854	0.00170223	4.33051e-05	0.0059976	0.00159456	0.000171539	0.00577639	0.00156445	0.000225323	0.00438201	0.0035361	0.215339	0.00216755	0.00355303	0.54186	0.00406562	0.00348683	0.243689	0.0263834	0.00149468	3.94357e-67	0.0240875	0.00150177	4.19036e-56	0.0275636	0.00147331	7.66766e-75	-0.30895	0.0300885	2.01327e-24	-0.316492	0.0303309	3.70293e-25	-0.266242	0.0297618	5.61153e-19	-0.0678904	0.0333361	0.0417639	-0.0894567	0.0308015	0.00370155	-0.0424623	0.0302959	0.16112	-0.10129	0.0506884
P07478	PRSS2	seq.5034.79	0.00298302	0.00172712	0.0842177	0.00384862	0.00160218	0.0163475	0.00374308	0.00158156	0.0179967	-0.022337	0.00358765	5.29211e-10	-0.0247679	0.00357062	4.68731e-12	-0.0212075	0.00352481	1.9459e-09	0.0178682	0.00151748	1.79795e-31	0.0157437	0.00150965	3.93363e-25	0.0195477	0.00149041	1.75093e-38	-0.188676	0.0305358	7.12361e-10	-0.254779	0.0304873	8.86903e-17	-0.208375	0.0300943	5.11639e-12	-0.213469	0.0341599	4.57327e-10	-0.217829	0.0311715	3.26572e-12	-0.163482	0.0308373	1.21296e-07	0.229666	0.0546794
P07492	GRP	seq.5897.58	0.00430552	0.00173201	0.0129661	-0.00219662	0.00171267	0.199719	-0.00245695	0.00169809	0.14801	-0.0474707	0.00359408	5.42667e-39	0.00241293	0.00381675	0.527297	0.0070734	0.00378519	0.0617399	0.0143329	0.00151999	6.88462e-21	-0.00123994	0.0016134	0.442221	0.00254332	0.00159966	0.111937	-0.0690887	0.0305813	0.0239273	0.0679188	0.0325883	0.0372122	0.151172	0.0323128	2.99005e-06	-0.137023	0.0339797	5.62506e-05	0.0818901	0.0327706	0.0124994	0.164595	0.0325264	4.379e-07	0.0242157	0.0517778
P07492	GRP	seq.8400.74	0.00430552	0.00173201	0.0129661	-0.000124667	0.00171299	0.941987	-0.000551521	0.00170594	0.746489	-0.0474707	0.00359408	5.42667e-39	0.0014241	0.0038175	0.709135	0.00523397	0.00380179	0.16868	0.0143329	0.00151999	6.88462e-21	0.000126928	0.00161371	0.93731	0.00295893	0.00160697	0.0656526	-0.0690887	0.0305813	0.0239273	0.0758958	0.0325963	0.0199444	0.142784	0.0324609	1.11866e-05	-0.137023	0.0339797	5.62506e-05	0.0477944	0.0327023	0.143959	0.117821	0.0325842	0.000303102	0.0242157	0.0517778
P07585	DCN	seq.2666.53	0.0074853	0.00156562	1.80855e-06	0.000315405	0.00169145	0.852086	-0.000544065	0.00166524	0.743898	0.00600554	0.00324934	0.0646448	-0.00631848	0.00376963	0.0937884	0.00192985	0.00371107	0.603076	0.0436894	0.00137512	4.54783e-197	0.00831874	0.00159303	1.86347e-07	0.0123412	0.00156858	4.65009e-15	-0.104096	0.0276531	0.000169458	-0.0542937	0.0321784	0.0916317	0.0890219	0.0316875	0.00498878	0.050628	0.0304737	0.0967207	-0.036033	0.0323725	0.265746	0.106419	0.0319067	0.000860051	0.0544647	0.0482856
P07602	PSAP	seq.6207.10	0.00283533	0.0016841	0.0923415	-0.00671972	0.00168381	6.70724e-05	-0.00745259	0.00168654	1.01931e-05	0.010486	0.00349808	0.00273809	-0.0109999	0.00375171	0.00338793	-0.00457861	0.00375812	0.223175	0.0282685	0.00147884	6.54733e-78	0.00373278	0.00158634	0.0186686	0.008416	0.00158948	1.25758e-07	-0.148681	0.0297731	6.18065e-07	-0.116927	0.0320265	0.00026471	0.00226751	0.0320888	0.943669	-0.325273	0.0330185	1.24497e-22	-0.113693	0.0322967	0.000436052	0.00720248	0.0323263	0.823698	0.198969	0.0512599
P07741	APRT	seq.10088.37	-0.0037449	0.00179735	0.0372648	-0.0276282	0.00161	1.12634e-63	-0.0259651	0.00161401	2.03361e-56	0.0110727	0.00373318	0.00303523	0.00346641	0.00353716	0.327147	0.00552882	0.00355646	0.120126	0.00631792	0.00157748	6.31638e-05	-0.000615395	0.00149458	0.680545	0.00109783	0.00150259	0.465051	-0.0561015	0.0317602	0.0774055	-0.0244835	0.0301981	0.417551	0.0199063	0.0303598	0.51207	-0.10201	0.0353733	0.00395039	0.191727	0.0311104	7.87651e-10	0.221697	0.0311794	1.37147e-12	0.00493793	0.0551496
P07766	CD3E	seq.8069.85	-0.00324046	0.00185929	0.081439	0.00129348	0.00165573	0.434725	0.000452262	0.00165902	0.785169	0.00155568	0.00386143	0.687061	-0.00163547	0.0036865	0.65733	0.00474135	0.00369627	0.199659	0.00089781	0.00163254	0.582388	0.000968015	0.00155843	0.53454	0.00533888	0.00156239	0.000639368	0.0478033	0.0328687	0.145924	-0.122016	0.0314766	0.000107767	0.00698142	0.0315597	0.824938	-0.0264877	0.0358978	0.460642	0.0930657	0.0316902	0.00333641	0.198326	0.0318028	4.96546e-10	-0.0545928	0.0548655
P07766	CD3E	seq.18870.1	-0.00324046	0.00185929	0.081439	0.0002977	0.00169973	0.860974	-0.000348143	0.00168381	0.836209	0.00155568	0.00386143	0.687061	-0.00731444	0.00378808	0.0535671	-0.000648188	0.003752	0.862851	0.00089781	0.00163254	0.582388	-0.002857	0.00160169	0.0745451	0.00152015	0.00158623	0.337948	0.0478033	0.0328687	0.145924	0.11882	0.0323433	0.000242277	0.194799	0.0320365	1.31389e-09	-0.0264877	0.0358978	0.460642	0.0535865	0.0324849	0.0991098	0.143149	0.0321658	8.81383e-06	-0.0545928	0.0548655
P07858	CTSB	seq.8007.19	0.00216175	0.0016621	0.193469	0.000845411	0.00155474	0.586635	0.00101857	0.00152709	0.504811	-0.00595369	0.00345306	0.0847554	-0.00837802	0.0034653	0.0156652	-0.00510275	0.00340319	0.133851	0.0308041	0.00146392	3.65383e-93	0.0256596	0.001471	1.17301e-65	0.0317121	0.00144332	6.21732e-101	-0.0796141	0.0293861	0.00677341	-0.110175	0.0295848	0.000198848	-0.0609984	0.0290579	0.0358639	-0.53055	0.0324387	3.37541e-58	-0.568993	0.0300039	9.1134e-77	-0.485361	0.0295158	8.64529e-59	0.0442039	0.0501496
P07858	CTSB	seq.3061.61	0.00216175	0.0016621	0.193469	-0.00627844	0.00164525	0.000137688	-0.00531586	0.00163203	0.00113484	-0.00595369	0.00345306	0.0847554	0.00368984	0.00366281	0.313815	0.00676532	0.00363487	0.0627876	0.0308041	0.00146392	3.65383e-93	0.00908934	0.00154809	4.68609e-09	0.0165707	0.00153609	9.42672e-27	-0.0796141	0.0293861	0.00677341	0.0555519	0.0312745	0.0757674	0.102497	0.0310366	0.000967158	-0.53055	0.0324387	3.37541e-58	-0.302797	0.0320416	5.67836e-21	-0.196876	0.0316475	5.46765e-10	0.0442039	0.0501496
P07911	UMOD	seq.9451.20	-0.00843487	0.00159201	1.23425e-07	0.00862196	0.00145696	3.54625e-09	0.00797003	0.00146467	5.60965e-08	0.00396909	0.00330671	0.23009	-0.00051501	0.00324611	0.873949	0.00476124	0.00326145	0.144411	-0.0124629	0.00140211	9.29611e-19	0.0141841	0.00137207	9.94776e-25	0.0179013	0.00137868	9.13095e-38	0.191502	0.0281469	1.1769e-11	0.305701	0.027714	7.05088e-28	0.401117	0.0278484	7.38163e-46	-0.449319	0.0335366	4.76691e-40	-0.666098	0.0302684	3.0793e-101	-0.561994	0.0303059	1.27131e-73	-0.081956	0.0466184
P07947	YES1	seq.2878.66	-0.0166862	0.00179798	2.73332e-20	0.00507217	0.00170612	0.00296795	0.00342643	0.00168582	0.0421708	-0.00138328	0.00371681	0.709787	0.00316403	0.00380042	0.405151	0.00764915	0.00375465	0.0416929	0.00568757	0.00157142	0.00029908	-0.00086345	0.00160602	0.590861	0.00305623	0.00158664	0.054149	-0.0225379	0.0316376	0.476274	0.0315744	0.0324499	0.330605	0.12041	0.0320583	0.000175209	0.191464	0.0353264	6.32734e-08	-0.0352339	0.0326287	0.280279	0.0690563	0.0323118	0.0326454	0.0810151	0.0561163
P07948	LYN	seq.3453.87	-0.00881903	0.00183122	1.52107e-06	-0.0217896	0.00158535	5.25528e-42	-0.0202127	0.00159194	3.21276e-36	-0.0020297	0.00379983	0.593263	-0.00147575	0.00350531	0.673775	0.00165156	0.00352762	0.639682	0.00541398	0.00160655	0.000759191	-0.000996386	0.00148138	0.501238	0.00126516	0.00149075	0.396115	0.0628508	0.0323443	0.0520668	0.0415384	0.0299306	0.165271	0.0934528	0.03012	0.0019316	0.162332	0.0357246	5.68847e-06	0.259818	0.0320136	6.41258e-16	0.29338	0.0318443	5.06881e-20	0.110276	0.0588381
P07948	LYN	seq.3381.24	-0.00881903	0.00183122	1.52107e-06	-0.0243257	0.00154791	5.36556e-54	-0.0231031	0.00155895	2.2605e-48	-0.0020297	0.00379983	0.593263	-0.0022301	0.00340901	0.513036	0.000370379	0.00344153	0.914303	0.00541398	0.00160655	0.000759191	-0.000186527	0.00144062	0.896987	0.00161143	0.0014544	0.267943	0.0628508	0.0323443	0.0520668	0.0666129	0.0291077	0.0221621	0.108165	0.029386	0.000235636	0.162332	0.0357246	5.68847e-06	0.283014	0.0318179	8.80122e-19	0.311896	0.0317176	1.47861e-22	0.110276	0.0588381
P07949	RET	seq.3220.40	-0.0206406	0.00171445	8.44988e-33	0.000840985	0.00155478	0.588606	0.00101272	0.00162733	0.533769	0.00468142	0.00350753	0.18206	0.00195105	0.00346368	0.573271	0.00487583	0.00362545	0.17874	-0.0247621	0.00148855	4.4998e-60	-0.0343915	0.00146867	1.58461e-113	-0.0252263	0.00153773	1.59341e-58	0.14354	0.0298526	1.58001e-06	-0.0501175	0.0295644	0.0901184	-0.00138315	0.0309529	0.96436	0.229343	0.0331263	5.14212e-12	0.117198	0.0297901	8.49545e-05	0.172996	0.0311177	2.88919e-08	0.0951151	0.0501839
P07954	FH	seq.13384.110	-0.00120241	0.00186199	0.518468	0.00742793	0.0016526	7.17029e-06	0.00660076	0.00164229	5.94938e-05	0.00768096	0.00386774	0.0471143	0.018145	0.00367447	8.22071e-07	0.0197729	0.00365199	6.52754e-08	-0.00168885	0.00163538	0.30181	0.000349472	0.00155131	0.821777	0.00240575	0.00154146	0.118676	0.0348966	0.0329205	0.289198	-0.14826	0.0313435	2.32341e-06	-0.0849601	0.0311444	0.00640193	-0.0405943	0.0359553	0.258958	0.0938309	0.032462	0.0038678	0.141329	0.0323597	1.28992e-05	-0.036046	0.0558989
P07992	ERCC1	seq.12585.39	-0.00194977	0.00185905	0.294336	5.54702e-05	0.00172482	0.974346	-0.000367609	0.00171652	0.830434	-0.000222856	0.00386144	0.95398	0.00263301	0.00384411	0.493419	0.00621234	0.00382521	0.104446	0.00156893	0.00163257	0.336602	-0.00176072	0.00162441	0.278469	0.0010975	0.00161652	0.497226	0.0184831	0.032868	0.573914	0.0228925	0.0328215	0.485541	0.0910751	0.0326621	0.00532274	0.00694023	0.0359266	0.84683	0.0760878	0.0329233	0.0208815	0.141485	0.0328065	1.65272e-05	0.0305266	0.0630897
P07998	RNASE1	seq.7211.2	0.00581989	0.0016687	0.00049264	0.0120035	0.00139528	1.11185e-17	0.0109648	0.00139831	5.7163e-15	0.00967966	0.0034624	0.0052051	0.00700826	0.00310496	0.0240565	0.00951036	0.00311148	0.00225434	0.0336251	0.00146621	3.0077e-109	0.0427849	0.00131835	1.40986e-204	0.0423582	0.00132019	1.66518e-200	-0.0703361	0.0294717	0.0170544	-0.132457	0.0265086	6.08737e-07	-0.0704797	0.0265596	0.0079954	-0.0484383	0.032287	0.133633	-0.173671	0.0267791	9.96971e-11	-0.10848	0.0269041	5.63481e-05	0.122437	0.0496434
P08069	IGF1R	seq.4232.19	0.00402441	0.00169235	0.0174552	-0.00222296	0.00159495	0.163473	-0.00342201	0.00158714	0.0311383	0.0183568	0.00351498	1.85874e-07	-0.00068965	0.00355127	0.846031	0.00752243	0.0035354	0.0334209	0.0321913	0.00148621	2.6712e-98	0.0104432	0.00150116	4.07081e-12	0.017753	0.00149469	5.53801e-32	-0.0797563	0.0299195	0.00771475	-0.295723	0.0303197	3.20627e-22	-0.178533	0.0301868	3.62164e-09	-0.0363538	0.0327589	0.26718	-0.378401	0.0308669	6.32496e-34	-0.269262	0.0305216	1.66901e-18	-0.0335247	0.0515288
P08118	MSMB	seq.10620.21	0.00287	0.001614	0.0754513	0.00422585	0.00150314	0.00495828	0.00403875	0.00150114	0.00716627	0.0108321	0.0033507	0.00123612	0.00709283	0.00334619	0.0340969	0.00939482	0.00334076	0.00494543	0.0195293	0.00141711	3.23234e-42	0.0148619	0.00141479	1.80379e-25	0.0166656	0.00141251	1.37216e-31	-0.824583	0.0285204	1.34063e-166	-0.876976	0.0285719	2.29094e-185	-0.848232	0.0285252	3.43826e-175	-0.217972	0.0312773	3.73399e-12	-0.191734	0.0286843	2.65153e-11	-0.152954	0.0286908	1.0318e-07	0.403703	0.0480941
P08134	RHOC	seq.17764.108	-0.0152462	0.00173423	2.18295e-18	-0.0207786	0.00158551	1.99481e-38	-0.0200712	0.00159118	8.85519e-36	0.00732671	0.00357971	0.0407515	-0.0053393	0.00350622	0.127888	-0.00214774	0.0035243	0.54229	0.0125917	0.00151357	1.21263e-16	0.00210798	0.00148197	0.154985	0.00412522	0.00148962	0.00564433	0.127748	0.03047	2.81954e-05	0.0465842	0.0299377	0.11978	0.0984956	0.0300927	0.00107318	0.211862	0.0350244	1.59538e-09	0.138877	0.0324894	1.96154e-05	0.186965	0.0323547	8.12479e-09	0.0797755	0.0518028
P08138	NGFR	seq.8374.5	0.00238642	0.00184996	0.197131	-0.00488221	0.00166405	0.00336664	-0.00535098	0.00167405	0.00140256	0.00527218	0.00384252	0.170124	-0.00692032	0.00370796	0.0620691	-0.00333632	0.00373068	0.37122	0.00579342	0.00162513	0.00036841	-0.00623106	0.001567	7.12379e-05	-0.00364668	0.00157658	0.0207729	-0.108642	0.0327069	0.000903026	-0.230932	0.0316608	3.63251e-13	-0.165773	0.0318542	2.0502e-07	-0.0405674	0.0357863	0.257032	0.0272755	0.032007	0.39417	0.0965736	0.0321827	0.00270996	0.0260828	0.0568904
P08174	CD55	seq.5069.9	0.00287632	0.00165774	0.0828047	0.00333362	0.00154161	0.0306465	0.0033028	0.00151192	0.028985	0.0108422	0.0034441	0.00165603	0.00124616	0.0034364	0.716897	0.00578717	0.00337124	0.0861264	0.0299509	0.00145582	2.41873e-89	0.0215883	0.00145277	1.27817e-48	0.0306225	0.00142397	5.34534e-97	-0.425174	0.0293087	1.78028e-46	-0.543278	0.0293343	1.93637e-73	-0.412664	0.0287668	1.64596e-45	-0.263274	0.0321705	3.69367e-16	-0.382108	0.0296995	3.98635e-37	-0.244693	0.0290435	5.01474e-17	0.185117	0.0494522
P08185	SERPINA6	seq.4785.30	-0.00484942	0.00178616	0.00665698	0.00150792	0.00172653	0.382508	0.000811003	0.00171535	0.636388	0.0223635	0.0037056	1.73833e-09	0.00723584	0.00384876	0.0601773	0.0114096	0.00382467	0.00287075	-0.00821561	0.00157085	1.78444e-07	-0.0042641	0.00162628	0.00877605	-0.000281065	0.00161554	0.861893	0.399884	0.0315423	4.06377e-36	-0.0231077	0.0328537	0.481879	0.0700449	0.032638	0.0319258	0.0165912	0.0345021	0.630632	-0.00784624	0.0329876	0.812006	0.085042	0.0328318	0.0096269	0.206739	0.0560988
P08217	CELA2A	seq.7140.1	-0.00202859	0.00177753	0.253841	-0.02445	0.00158074	2.06597e-52	-0.0242863	0.00160303	2.05109e-50	-0.000530724	0.00369188	0.885702	-0.0179381	0.00349749	3.05821e-07	-0.0129817	0.00355276	0.000261623	0.00745924	0.00156372	1.90826e-06	0.0002844	0.00148317	0.847947	0.00351897	0.00150618	0.0195233	-0.0625761	0.0314255	0.0465232	-0.177609	0.0298622	2.96131e-09	-0.0899465	0.0303357	0.00304493	-0.232935	0.0352398	4.36616e-11	-0.319794	0.0316145	9.27977e-24	-0.227111	0.0319326	1.3537e-12	0.178496	0.0552855
P08236	GUSB	seq.15562.24	-0.00117746	0.00167743	0.482754	-0.00208735	0.0015367	0.174437	-0.00187406	0.00153623	0.222573	0.00249528	0.00348428	0.47394	0.00280433	0.00342517	0.412984	0.00411728	0.00342377	0.229222	0.0020462	0.0014752	0.1655	-0.00143373	0.00144876	0.32242	0.00219664	0.00144866	0.129518	-0.529774	0.0296428	1.04493e-68	-0.578668	0.0292225	3.29566e-83	-0.52614	0.0292179	1.10356e-69	0.528172	0.032997	6.81407e-56	0.533479	0.0300052	4.77109e-68	0.535413	0.0300098	1.72091e-68	0.118321	0.048555
P08254	MMP3	seq.2788.55	-0.00119359	0.00140333	0.395077	-0.00231597	0.0016595	0.162921	-0.00162497	0.0016702	0.330655	-0.00216922	0.00291436	0.456728	-0.0039273	0.00369856	0.288372	0.000708714	0.00372197	0.848995	0.013999	0.00123527	2.60205e-29	-0.0111344	0.00156292	1.24363e-12	0.000432634	0.00157313	0.78332	-1.19988	0.0247936	0	0.149179	0.0315781	2.39295e-06	0.182704	0.0317806	9.67493e-09	-0.14802	0.0272502	5.91814e-08	0.207243	0.031834	8.46942e-11	0.250974	0.0319575	5.20242e-15	0.059284	0.0437727
P08263	GSTA1	seq.12446.49	0.00173476	0.00181739	0.339875	0.000831605	0.00167452	0.619484	0.000565299	0.00168215	0.736846	0.00490973	0.00377526	0.193507	-0.00671875	0.00373187	0.0718798	-0.00435101	0.003749	0.245884	-0.0104461	0.00159894	7.27583e-11	-0.0108136	0.00157847	8.51413e-12	-0.00890785	0.00158551	2.06407e-08	-0.114367	0.032132	0.00037633	-0.181855	0.0318642	1.23476e-08	-0.136153	0.0320087	2.15298e-05	0.073918	0.0355669	0.0377489	-0.0622031	0.0324324	0.0551936	-0.0197337	0.032587	0.544836	0.0698748	0.0548299
P08263	GSTA1	seq.17138.8	0.00173476	0.00181739	0.339875	0.00212779	0.00168385	0.206432	0.00164686	0.00169117	0.330217	0.00490973	0.00377526	0.193507	-0.0017579	0.00375266	0.639495	0.00139527	0.00376926	0.711275	-0.0104461	0.00159894	7.27583e-11	-0.00968026	0.00158665	1.15712e-09	-0.00682879	0.0015934	1.8663e-05	-0.114367	0.032132	0.00037633	-0.144472	0.0320417	6.70972e-06	-0.0785195	0.0321807	0.0147337	0.073918	0.0355669	0.0377489	-0.0603398	0.0325482	0.0638354	0.000751724	0.0326755	0.981647	0.0698748	0.0548299
P08294	SOD3	seq.5660.51	-0.000401869	0.00181856	0.825118	-0.00307459	0.00167263	0.0661122	-0.00290467	0.00164746	0.0779589	-3.61355e-05	0.00377472	0.992362	0.00104253	0.00372673	0.779689	0.00279754	0.00367079	0.446042	0.0164223	0.0015959	1.60783e-24	0.0184689	0.00157491	3.11191e-31	0.0225167	0.00155127	1.58852e-46	0.196823	0.0321306	9.92943e-10	0.251599	0.0318206	3.41691e-15	0.274984	0.0313436	2.55814e-18	-0.072254	0.0351134	0.0396824	-0.116422	0.0320128	0.0002797	-0.0785646	0.0314792	0.0126097	-0.0982567	0.054295
P08294	SOD3	seq.8463.2	-0.000401869	0.00181856	0.825118	-0.00173269	0.00169455	0.306606	-0.00153099	0.00166683	0.358413	-3.61355e-05	0.00377472	0.992362	-0.00159626	0.00377649	0.672549	0.00108155	0.00371462	0.770945	0.0164223	0.0015959	1.60783e-24	0.0111826	0.00159612	2.87693e-12	0.0176043	0.00156985	9.61089e-29	0.196823	0.0321306	9.92943e-10	0.236062	0.0322455	2.98315e-13	0.27512	0.0317178	6.04432e-18	-0.072254	0.0351134	0.0396824	-0.153279	0.0324074	2.32812e-06	-0.0976952	0.0318292	0.00216	-0.0982567	0.054295
P08319	ADH4	seq.8325.37	0.00195503	0.00177677	0.271257	0.000666926	0.0016335	0.68309	0.000727569	0.0016469	0.658673	0.00521601	0.00369068	0.15765	0.00649263	0.00364024	0.0745715	0.00746325	0.00367018	0.0420716	-0.0113011	0.0015668	6.55709e-13	-0.0143564	0.0015448	2.42891e-20	-0.0107294	0.00155737	6.51145e-12	-0.37868	0.031413	7.039e-33	-0.396185	0.0310826	1.75446e-36	-0.360675	0.0313383	3.65584e-30	0.0477332	0.0348248	0.170558	0.00465876	0.0317541	0.883366	0.0298781	0.0320068	0.350625	0.152642	0.0515199
P08397	HMBS	seq.11530.37	0.00788823	0.00169513	3.37295e-06	0.00274108	0.00154599	0.0763018	0.00229708	0.00156052	0.141102	0.012214	0.0035202	0.000526769	0.011419	0.00344628	0.000930116	0.0140419	0.00347943	5.54951e-05	-0.000242006	0.00148818	0.870827	-0.00188906	0.00145615	0.194606	0.00039823	0.00146982	0.786453	-0.324333	0.0299549	6.18358e-27	-0.281891	0.0294181	1.64217e-21	-0.214598	0.0296948	5.92851e-13	-0.0291086	0.0351032	0.407025	-0.157808	0.0319851	8.40365e-07	-0.0944104	0.0321667	0.00335468	-0.0170559	0.0488782
P08473	MME	seq.20219.25	0.000956881	0.00178787	0.592538	0.00116089	0.00166514	0.485736	0.000547084	0.00166369	0.742296	0.00530031	0.00371352	0.153573	-0.00740801	0.00371079	0.0459663	-0.00228268	0.00370757	0.538141	-0.00982392	0.00158037	5.63176e-10	-0.00101216	0.00156823	0.518693	0.002144	0.00156668	0.171236	-0.376351	0.0316087	3.95283e-32	-0.0715155	0.0316846	0.024057	0.0150083	0.0316536	0.635426	0.256256	0.0345999	1.58492e-13	0.00896294	0.0318188	0.778198	0.0862248	0.031801	0.00672979	0.139546	0.0529502
P08571	CD14	seq.16914.104	-0.00461461	0.00174057	0.00805325	-0.00303857	0.0016002	0.0576562	-0.00261761	0.0015831	0.0983159	0.00776606	0.00361272	0.031645	-0.0145785	0.00356832	4.48643e-05	-0.0094522	0.0035288	0.00742454	0.0212624	0.00152844	5.75905e-43	0.00987198	0.00150906	6.87234e-11	0.021097	0.00149199	2.66878e-44	0.223318	0.0307514	4.58568e-13	0.143078	0.0304488	2.70542e-06	0.211035	0.0301247	2.89201e-12	-0.207123	0.0340399	1.28001e-09	-0.513832	0.0308253	2.62895e-60	-0.402977	0.0304934	4.94096e-39	0.243635	0.0520113
P08571	CD14	seq.8969.49	-0.00461461	0.00174057	0.00805325	0.000539133	0.00160446	0.736874	-0.000505117	0.00161319	0.754208	0.00776606	0.00361272	0.031645	-0.0164146	0.00357604	4.56958e-06	-0.00595333	0.00359518	0.0978187	0.0212624	0.00152844	5.75905e-43	0.0125618	0.00151237	1.35281e-16	0.0165	0.00151937	4.38533e-27	0.223318	0.0307514	4.58568e-13	0.120006	0.0305293	8.61283e-05	0.190878	0.0306972	5.56634e-10	-0.207123	0.0340399	1.28001e-09	-0.332985	0.0307643	6.41797e-27	-0.212892	0.0309442	6.95452e-12	0.243635	0.0520113
P08579	SNRPB2	seq.17364.8	0.00426282	0.00181354	0.0187956	0.00265001	0.00167903	0.114579	0.00208868	0.00167935	0.213669	0.0115914	0.00376582	0.00209821	0.00106567	0.00374173	0.775807	0.00402972	0.00374218	0.28162	0.0131264	0.00159232	2.26439e-16	-0.00199048	0.00158132	0.208199	0.000390612	0.00158149	0.804929	-0.0842208	0.0320547	0.00863776	-0.177341	0.031949	3.03516e-08	-0.105945	0.0319528	0.000922693	-0.00845743	0.0352403	0.810348	0.163567	0.0325205	5.13593e-07	0.207291	0.0325353	2.09403e-10	0.0960462	0.0566315
P08581	MET	seq.2837.3	-0.00300408	0.00158526	0.0581647	-0.00303249	0.00137859	0.0278873	-0.00278129	0.00142786	0.0515024	0.0146226	0.00329233	9.1867e-06	0.00766422	0.00307207	0.0126439	0.0120341	0.00318271	0.000158507	0.00282014	0.0013933	0.0430319	-0.00501943	0.00129856	0.00011273	0.00522524	0.00134561	0.000104817	-0.0256009	0.0280245	0.361027	-0.0855003	0.0262308	0.00112561	-0.0223285	0.0271702	0.411242	-0.712959	0.0335675	8.42635e-95	-0.758047	0.0294219	2.90595e-135	-0.684088	0.0302886	3.21138e-106	0.0784312	0.0462662
P08581	MET	seq.11814.29	-0.00300408	0.00158526	0.0581647	-0.00146915	0.00142697	0.303281	-0.00113513	0.00147412	0.441324	0.0146226	0.00329233	9.1867e-06	0.00621156	0.0031801	0.0508607	0.0107208	0.00328549	0.00111169	0.00282014	0.0013933	0.0430319	-0.0028642	0.00134398	0.0331408	0.0082408	0.00138868	3.21049e-09	-0.0256009	0.0280245	0.361027	-0.0551219	0.0271537	0.0424248	0.0145948	0.0280495	0.602868	-0.712959	0.0335675	8.42635e-95	-0.752943	0.0298748	6.22778e-130	-0.654675	0.0306819	1.30554e-95	0.0784312	0.0462662
P08590	MYL3	seq.18376.19	0.0104245	0.00170525	1.07337e-09	0.011288	0.00159616	1.80385e-12	0.0109282	0.00158737	6.73647e-12	-0.00609667	0.00353933	0.0850499	-0.00742372	0.00355585	0.0368856	-0.00480129	0.00353687	0.174702	0.0302078	0.00149779	4.23334e-86	0.0274185	0.00150293	2.1132e-71	0.0291087	0.00149486	1.20194e-80	-0.252317	0.030127	7.61847e-17	-0.285661	0.0303621	8.38226e-21	-0.236093	0.0301993	6.87587e-15	-0.0412236	0.0331283	0.213441	-0.066449	0.0307131	0.0305606	-0.0176218	0.03055	0.564096	-0.157194	0.0534418
P08603	CFH	seq.4159.130	0.000747501	0.00179713	0.677477	0.00309543	0.00163998	0.0591704	0.000408678	0.00162629	0.8016	0.0230131	0.00373295	7.77732e-10	0.00886391	0.00365346	0.0153046	0.0186948	0.0036248	2.62866e-07	0.00712953	0.00158309	6.87905e-06	0.00502883	0.00154467	0.00114128	0.0104355	0.00153432	1.19546e-11	0.148574	0.0317737	3.02472e-06	0.0999213	0.0311952	0.00137062	0.180077	0.0309464	6.39982e-09	0.278611	0.0348219	1.61502e-15	0.165137	0.0315041	1.6752e-07	0.234768	0.0311329	5.78215e-14	0.064845	0.0504862
P08648	ITGA5	seq.21909.2	0.00357001	0.00177928	0.0448788	-0.00317204	0.00169372	0.0611684	-0.00293191	0.00167097	0.0794033	0.0206893	0.00369468	2.29538e-08	0.000905285	0.00377382	0.810431	0.00723496	0.00372252	0.0520204	0.0133415	0.0015665	2.31506e-17	-0.00577274	0.00159484	0.000298788	0.000795877	0.00157303	0.61292	0.312514	0.0314493	5.39907e-23	0.167167	0.0322224	2.23577e-07	0.238207	0.0317828	8.18001e-14	-0.048144	0.0344975	0.162921	0.072384	0.0323601	0.025354	0.174317	0.032	5.42819e-08	0.123803	0.051456
P08648	ITGA5	seq.21909.10	0.00357001	0.00177928	0.0448788	0.000366215	0.00172451	0.831839	-0.000364955	0.00170229	0.830254	0.0206893	0.00369468	2.29538e-08	-0.00291939	0.00384381	0.447597	0.00358051	0.00379298	0.345237	0.0133415	0.0015665	2.31506e-17	0.00224967	0.00162432	0.166135	0.00607837	0.00160308	0.000151909	0.312514	0.0314493	5.39907e-23	0.0675532	0.0328146	0.0395962	0.163369	0.0323869	4.76065e-07	-0.048144	0.0344975	0.162921	-0.00197169	0.0329358	0.952267	0.109439	0.0325937	0.000793558	0.123803	0.051456
P08648	ITGA5	seq.6932.42	0.00357001	0.00177928	0.0448788	0.0119357	0.00165879	7.43876e-13	0.00703694	0.00164797	2.00098e-05	0.0206893	0.00369468	2.29538e-08	-0.00386131	0.00368932	0.295342	0.00503737	0.00366597	0.169493	0.0133415	0.0015665	2.31506e-17	-0.000144657	0.00155884	0.926069	0.00540682	0.00154917	0.000488153	0.312514	0.0314493	5.39907e-23	0.222061	0.0314968	2.10474e-12	0.287248	0.0313013	7.04562e-20	-0.048144	0.0344975	0.162921	0.00061078	0.0318464	0.984699	0.142998	0.0314862	5.75239e-06	0.123803	0.051456
P08670	VIM	seq.15540.6	0.00235916	0.00184486	0.201052	-0.00405758	0.00169619	0.0167963	-0.00356122	0.00167511	0.03357	0.00229678	0.00383194	0.548956	0.00459637	0.00378021	0.224096	0.00653644	0.00373346	0.0800645	0.00355324	0.00162078	0.0284169	0.00896204	0.00159815	2.19279e-08	0.0138693	0.0015779	2.21418e-18	0.0336323	0.0326171	0.302547	0.00559444	0.0322761	0.862401	0.040412	0.0318743	0.204926	-0.0451452	0.0356379	0.205312	-0.0864814	0.0325094	0.00784164	-0.0320573	0.0321589	0.318904	0.0722163	0.0566441
P08697	SERPINF2	seq.3024.18	0.000711755	0.00177968	0.689227	-0.00351186	0.00132276	0.00796448	-0.00402913	0.00147784	0.0064326	0.0184343	0.00369646	6.40083e-07	0.00777963	0.00294661	0.008319	0.0174323	0.00329133	1.24648e-07	-0.0116547	0.00156604	1.21368e-13	-0.0415499	0.00124937	1.50244e-213	-0.0267456	0.00139738	4.28275e-78	0.333216	0.0314632	7.40953e-26	0.45984	0.0251572	1.16807e-71	0.466048	0.0281034	1.01029e-59	0.1531	0.0343707	8.65005e-06	0.370946	0.0258067	1.10186e-45	0.408268	0.0285035	2.20313e-45	-0.0217254	0.0579634
P08700	IL3	seq.4717.55	-0.000575525	0.00186092	0.757133	-0.00121082	0.00171109	0.479219	-0.00157797	0.00169203	0.351092	-0.00447655	0.0038653	0.24688	0.00014441	0.00381451	0.969803	0.00489805	0.00377056	0.194013	0.00152098	0.00163341	0.351825	-0.00366786	0.00161175	0.0229185	0.000292605	0.00159355	0.854323	0.0373563	0.0328859	0.256053	0.00878396	0.0325598	0.787344	0.0960547	0.0321938	0.00286624	0.0300137	0.0359208	0.403457	0.0193406	0.0326857	0.554075	0.106423	0.0324515	0.00104925	-0.072235	0.0591479
P08709	F7	seq.3184.25	-0.00127573	0.00179184	0.476528	-0.000539273	0.0016545	0.744485	-0.00020998	0.00164315	0.898321	0.0197356	0.003721	1.19736e-07	0.0118868	0.00368672	0.00127361	0.0144284	0.00366257	8.31212e-05	0.00476745	0.00157845	0.00254135	-0.00615359	0.00156013	8.14543e-05	0.00378792	0.00155011	0.0145842	0.313292	0.0316728	8.42502e-23	0.237675	0.0314771	5.36683e-14	0.270357	0.0312651	7.60755e-18	0.198697	0.0348355	1.25849e-08	0.0945755	0.0316747	0.00284571	0.162437	0.0314845	2.60317e-07	0.0732658	0.054709
P08727	KRT19	seq.15606.19	0.00153357	0.00172989	0.375396	0.00124122	0.00169768	0.464747	0.00123788	0.00168612	0.462897	0.00323838	0.00359674	0.367981	-0.0137321	0.00377886	0.000282763	-0.00955305	0.0037536	0.0109651	0.0267823	0.00151921	5.69049e-67	-0.00337294	0.00159874	0.034944	0.00272749	0.00158808	0.0859727	-0.161306	0.0305847	1.40719e-07	0.148544	0.0322661	4.28338e-06	0.163694	0.0320505	3.42392e-07	-0.0703737	0.0337507	0.0371253	0.107452	0.0324408	0.00093393	0.140267	0.0322194	1.37433e-05	0.148309	0.0529193
P08758	ANXA5	seq.14158.17	0.00312483	0.00182179	0.0863799	0.00288862	0.00171497	0.0921945	0.00247062	0.00170823	0.148173	0.0015758	0.00378377	0.677096	-0.00375781	0.00382053	0.325381	-0.000641982	0.00380489	0.866021	0.0134126	0.00159976	7.06545e-17	0.00260661	0.00161454	0.106509	0.00471359	0.00160791	0.00339293	0.0765822	0.0322074	0.0174655	0.0834648	0.032622	0.010549	0.136828	0.0324881	2.59311e-05	-0.0400226	0.0352146	0.255804	0.0165214	0.032739	0.613841	0.0725894	0.032597	0.026013	-0.0253831	0.05844
P08833	IGFBP1	seq.13741.36	-0.000717337	0.00160277	0.654496	0.000138005	0.00147576	0.925499	-3.21879e-05	0.00146556	0.982479	0.0690478	0.0033841	5.60795e-88	0.0617783	0.00333847	2.50936e-73	0.0644126	0.00332101	4.72587e-80	0.0233336	0.0014068	9.62313e-60	0.0236741	0.00138934	7.70038e-63	0.0252138	0.00137988	1.2952e-71	-0.175194	0.0283221	6.82239e-10	-0.189029	0.0280683	1.88622e-11	-0.163618	0.027877	4.74408e-09	-0.535644	0.0313181	2.76898e-63	-0.573737	0.0285663	1.93873e-85	-0.554672	0.0283801	3.29438e-81	0.132717	0.0486949
P08833	IGFBP1	seq.2771.35	-0.000717337	0.00160277	0.654496	-0.000990309	0.00152943	0.517345	-0.0011917	0.00152117	0.433433	0.0690478	0.0033841	5.60795e-88	0.0716739	0.00346659	3.61077e-90	0.0746344	0.00345428	7.57617e-98	0.0233336	0.0014068	9.62313e-60	0.0129823	0.0014394	2.91761e-19	0.0144138	0.0014318	1.50353e-23	-0.175194	0.0283221	6.82239e-10	-0.0101959	0.0290824	0.725919	0.0201119	0.0289286	0.486955	-0.535644	0.0313181	2.76898e-63	-0.459957	0.0295042	3.41776e-53	-0.43747	0.0293491	6.66631e-49	0.132717	0.0486949
P08887	IL6R	seq.15602.43	-0.000920772	0.00182457	0.613832	-0.00181646	0.00165768	0.273239	-0.00148344	0.00167607	0.376174	0.0114844	0.00378581	0.00243295	0.00952818	0.00369197	0.00989407	0.0125976	0.00373461	0.000750277	0.00759204	0.00160052	2.17656e-06	8.12206e-06	0.0015601	0.995846	0.0085464	0.00157778	6.43938e-08	0.0791973	0.0322239	0.0140259	0.0150808	0.0315211	0.632369	0.0678007	0.0318793	0.0335005	-0.214085	0.0354071	1.62129e-09	-0.292086	0.0322235	1.9447e-19	-0.207009	0.0323367	1.72005e-10	0.0613874	0.0548196
P08887	IL6R	seq.8092.29	-0.000920772	0.00182457	0.613832	0.000783134	0.001654	0.635897	0.00101048	0.00167323	0.545938	0.0114844	0.00378581	0.00243295	0.00890765	0.00368383	0.0156501	0.0121854	0.00372788	0.00108981	0.00759204	0.00160052	2.17656e-06	-0.000249049	0.00155676	0.872906	0.00866687	0.00157532	4.00561e-08	0.0791973	0.0322239	0.0140259	0.045123	0.0314547	0.1515	0.0989125	0.031828	0.00189905	-0.214085	0.0354071	1.62129e-09	-0.295443	0.0321649	6.5234e-20	-0.20811	0.032319	1.34726e-10	0.0613874	0.0548196
P08887	IL6R	seq.4139.71	-0.000920772	0.00182457	0.613832	-0.000431106	0.00164073	0.792755	-0.000159325	0.0016595	0.923519	0.0114844	0.00378581	0.00243295	0.0081839	0.00365511	0.0252107	0.011179	0.00369807	0.00251987	0.00759204	0.00160052	2.17656e-06	0.000631062	0.00154494	0.682951	0.00903558	0.00156262	7.9498e-09	0.0791973	0.0322239	0.0140259	0.115817	0.0312087	0.000209307	0.161958	0.0315716	3.04155e-07	-0.214085	0.0354071	1.62129e-09	-0.354985	0.0320468	4.25846e-28	-0.263694	0.0321799	3.38576e-16	0.0613874	0.0548196
P08962	CD63	seq.9190.7	0.000515546	0.00172546	0.765119	-0.000744788	0.00171658	0.6644	-0.00104824	0.00170801	0.539438	0.00606466	0.00357866	0.0902175	0.00218732	0.00382542	0.5675	0.00511715	0.00380626	0.178897	0.0154521	0.00151313	3.53837e-24	-0.00196192	0.00161661	0.224976	0.00032488	0.00160845	0.83994	0.00209163	0.0304611	0.945259	0.0438622	0.0326638	0.179403	0.0980112	0.0324988	0.00257934	0.478067	0.034004	7.91663e-44	0.00784444	0.0327918	0.810948	0.0644335	0.0326986	0.048849	0.134559	0.0518707
P09038	FGF2	seq.3025.50	-0.011704	0.00181903	1.39278e-10	-0.00421713	0.0017193	0.0142183	-0.0043441	0.00171801	0.0114926	0.00462621	0.00377219	0.220123	0.000791199	0.00383157	0.836415	0.00236756	0.00382869	0.536366	0.00517496	0.00159453	0.00118264	-0.000801827	0.00161929	0.620506	0.000357728	0.0016181	0.825042	0.0512979	0.0321015	0.110127	0.0409479	0.0327158	0.210782	0.0698526	0.0326918	0.0326845	-0.0263516	0.0354195	0.45693	0.0203359	0.0328936	0.536458	0.0499001	0.0328773	0.129155	0.0477794	0.0552494
P09104	ENO2	seq.10339.48	-0.00946065	0.00179071	1.33948e-07	-0.0231829	0.00161122	9.09478e-46	-0.0220101	0.00160334	6.54929e-42	0.0109899	0.00370747	0.00305264	-0.00519321	0.00351962	0.140159	-8.69141e-06	0.00351908	0.99803	0.0133595	0.00156743	2.19296e-17	0.0116718	0.00148902	5.845e-15	0.0142948	0.00148853	1.3453e-21	0.127152	0.0315443	5.66337e-05	0.164437	0.0300517	4.73737e-08	0.241323	0.0300477	1.26802e-15	0.201835	0.034763	6.90965e-09	0.218572	0.0309608	1.9689e-12	0.292731	0.0306251	2.05222e-21	-0.00532531	0.05705
P09104	ENO2	seq.11083.23	-0.00946065	0.00179071	1.33948e-07	-0.00578722	0.00170797	0.00071012	-0.00589656	0.00169975	0.000527963	0.0109899	0.00370747	0.00305264	0.00865369	0.00380662	0.023061	0.0123473	0.00379067	0.00113452	0.0133595	0.00156743	2.19296e-17	-0.000791409	0.0016079	0.622606	0.00232995	0.00160059	0.145561	0.127152	0.0315443	5.66337e-05	0.0416702	0.0324854	0.199661	0.117552	0.0323382	0.000281515	0.201835	0.034763	6.90965e-09	-0.0482223	0.0326171	0.139373	0.0344044	0.0324965	0.289797	-0.00532531	0.05705
P09105	HBQ1	seq.18198.51	0.0121889	0.00172397	1.82627e-12	0.00193717	0.00168433	0.250168	0.0011243	0.00168531	0.504738	0.014369	0.00358388	6.20327e-05	-0.00950129	0.00375387	0.011411	-0.00290249	0.00375648	0.43977	-0.00226425	0.00151273	0.134529	-0.00294196	0.00158634	0.0637356	0.00149937	0.00158687	0.34479	-0.278674	0.0304547	8.95284e-20	-0.0850157	0.0320484	0.00801691	0.0293355	0.0320601	0.360241	-0.0227385	0.0352484	0.518905	-0.112997	0.0323074	0.000474777	0.00530649	0.0323444	0.869691	-0.181141	0.0534279
P09105	HBQ1	seq.7965.25	0.0121889	0.00172397	1.82627e-12	-0.00180305	0.0016747	0.281708	-0.00144716	0.00167122	0.386583	0.014369	0.00358388	6.20327e-05	-0.0103627	0.00373162	0.00551292	-0.00711614	0.00372378	0.0560788	-0.00226425	0.00151273	0.134529	-0.00507776	0.00158088	0.00132899	0.000471406	0.0015773	0.765057	-0.278674	0.0304547	8.95284e-20	0.296106	0.0318628	2.43386e-20	0.292465	0.0317959	5.80381e-20	-0.0227385	0.0352484	0.518905	0.243036	0.0321061	4.64359e-14	0.256219	0.0319941	1.52389e-15	-0.181141	0.0534279
P09110	ACAA1	seq.17782.23	0.00161325	0.00179159	0.367932	0.0024021	0.00161556	0.137136	0.00207161	0.00163574	0.205422	0.00562286	0.00372166	0.130909	0.00144927	0.00359882	0.687186	0.00375518	0.00364354	0.302775	-0.00724042	0.00157704	4.54804e-06	-0.0106332	0.00152568	3.72272e-12	-0.00862489	0.0015441	2.4874e-08	-0.203264	0.0316752	1.55632e-10	-0.248211	0.0307278	8.73228e-16	-0.197568	0.0311075	2.38442e-10	-0.169279	0.0353669	1.76147e-06	-0.222624	0.0319253	3.6243e-12	-0.1721	0.0322628	1.01384e-07	0.134787	0.0553979
P09211	GSTP1	seq.4911.49	0.000910947	0.00183382	0.619395	0.0186851	0.00154401	4.06955e-33	0.0163157	0.00152194	1.91368e-26	0.00394221	0.00380894	0.300738	0.0195584	0.00341818	1.13329e-08	0.0228122	0.00337052	1.50088e-11	0.0101326	0.00161047	3.48857e-10	0.026534	0.0014438	2.17664e-72	0.0277059	0.00142265	1.15444e-80	-0.0100382	0.0324212	0.756868	-0.14221	0.0291491	1.11078e-06	-0.0333518	0.028725	0.245683	-0.00348972	0.0356054	0.921929	-0.202719	0.0296783	9.77974e-12	-0.0866958	0.0296001	0.00342141	-0.0558296	0.0569486
P09211	GSTP1	seq.13576.15	0.000910947	0.00183382	0.619395	0.00139513	0.00160905	0.385968	0.00159038	0.0016101	0.323336	0.00394221	0.00380894	0.300738	0.00792465	0.00358552	0.0271509	0.012046	0.00358835	0.000795578	0.0101326	0.00161047	3.48857e-10	-0.00900188	0.00151567	3.1157e-09	0.00439438	0.00151597	0.00376787	-0.0100382	0.0324212	0.756868	-0.177179	0.0306133	7.70381e-09	-0.0790437	0.0306293	0.00989776	-0.00348972	0.0356054	0.921929	0.0728673	0.0308044	0.0180554	0.167755	0.030956	6.35182e-08	-0.0558296	0.0569486
P09237	MMP7	seq.8475.15	-0.0308972	0.00170711	2.37893e-70	-0.00243819	0.00171843	0.156024	-0.002849	0.0017089	0.0955643	0.00344063	0.0034285	0.315663	-0.00675053	0.00383203	0.078215	-0.000431555	0.00381297	0.909893	0.0193244	0.00144918	1.07657e-39	-0.00194761	0.00161843	0.228897	0.00236427	0.00160956	0.141943	0.161384	0.0291757	3.38576e-08	-0.00305329	0.0326974	0.925607	0.102854	0.0325184	0.00157389	0.125592	0.032133	9.44467e-05	-0.0374962	0.0328617	0.253928	0.0730642	0.0327221	0.0256143	0.152518	0.049119
P09237	MMP7	seq.2789.26	-0.0308972	0.00170711	2.37893e-70	-0.0396693	0.00154016	3.61828e-135	-0.0393725	0.00153865	1.44069e-133	0.00344063	0.0034285	0.315663	-0.00639233	0.00325239	0.0494363	-0.00438097	0.00325863	0.178892	0.0193244	0.00144918	1.07657e-39	0.014002	0.00137438	4.50977e-24	0.0152203	0.00137711	5.57258e-28	0.161384	0.0291757	3.38576e-08	0.0545673	0.0277683	0.0494745	0.0896127	0.0278234	0.00128907	0.125592	0.032133	9.44467e-05	0.0426769	0.0283467	0.132268	0.0783808	0.0282875	0.00561749	0.152518	0.049119
P09238	MMP10	seq.10479.18	0.000337484	0.00180878	0.851999	-0.000386313	0.00168517	0.818692	-0.000843286	0.00168907	0.617624	0.000992093	0.00375688	0.791737	-0.00706287	0.00375489	0.0600495	-0.00291072	0.00376416	0.439409	0.00718196	0.00159264	6.69153e-06	0.00379289	0.00159072	0.0171555	0.00676326	0.0015946	2.27371e-05	-0.238695	0.0319788	1.02953e-13	-0.27215	0.0320616	2.94531e-17	-0.19455	0.0321397	1.55439e-09	-0.13656	0.0352039	0.000106573	-0.167426	0.0323051	2.29917e-07	-0.0892271	0.0323996	0.00591531	0.467392	0.0491363
P09238	MMP10	seq.8479.4	0.000337484	0.00180878	0.851999	0.00106276	0.00169147	0.529838	0.000556844	0.00169117	0.741972	0.000992093	0.00375688	0.791737	-0.00749608	0.00376985	0.0468345	-0.00298857	0.00376874	0.427832	0.00718196	0.00159264	6.69153e-06	0.00309051	0.00159779	0.053156	0.0062069	0.00159735	0.000103721	-0.238695	0.0319788	1.02953e-13	-0.217414	0.0321867	1.64412e-11	-0.132468	0.0321799	3.92733e-05	-0.13656	0.0352039	0.000106573	-0.135879	0.0324644	2.90877e-05	-0.0512479	0.0325131	0.115056	0.467392	0.0491363
P09326	CD48	seq.3292.75	0.00312918	0.00170451	0.06646	0.00846077	0.00152632	3.16711e-08	0.00791851	0.00151527	1.82558e-07	0.00608478	0.00353999	0.0857183	-0.00433427	0.00340023	0.202492	0.00167461	0.003373	0.619587	0.0217126	0.00149758	1.99362e-46	0.022733	0.00143966	1.75267e-54	0.0275026	0.00142857	5.9722e-79	0.300591	0.0301308	3.67924e-23	0.270966	0.029029	1.66584e-20	0.387921	0.0288009	1.91183e-40	-0.547313	0.033327	1.20348e-58	-0.580241	0.0299242	5.09889e-80	-0.475233	0.0295289	1.82966e-56	0.0626617	0.0519652
P09341	CXCL1	seq.2985.35	-0.0113101	0.00177899	2.28782e-10	-0.00709768	0.00165893	1.92741e-05	-0.00694252	0.00164706	2.55372e-05	-0.00925836	0.00368208	0.0119625	-0.00497087	0.00368865	0.177863	-0.00189176	0.00366446	0.605713	0.00571766	0.00155732	0.000244397	0.00219423	0.00155897	0.159363	0.00404983	0.00154877	0.00896055	0.173568	0.0313413	3.26273e-08	0.184479	0.031495	5.09302e-09	0.223534	0.0312895	1.07769e-12	0.399539	0.0347144	3.6357e-30	0.365535	0.0320115	9.99574e-30	0.393529	0.0317708	1.38292e-34	0.0207543	0.0509103
P09382	LGALS1	seq.8046.9	0.00572076	0.00161789	0.000411093	-0.000661712	0.00172396	0.701124	-0.00103109	0.00171648	0.548074	0.0352795	0.00337463	3.02505e-25	0.00328766	0.00384243	0.39226	0.00669391	0.00382628	0.080291	0.0333865	0.00142076	2.89059e-114	-0.000705632	0.00162384	0.663917	0.00186865	0.00161671	0.247819	0.158139	0.0286047	3.44402e-08	-0.0208145	0.0328051	0.5258	0.0450647	0.0326616	0.167745	0.136775	0.0315766	1.51815e-05	0.00980613	0.0329554	0.766057	0.0755799	0.0328394	0.0214161	0.0660093	0.0480381
P09417	QDPR	seq.11257.1	-0.000150828	0.00178073	0.932504	-9.79432e-05	0.00164047	0.952394	0.000111908	0.00164832	0.945875	0.0151507	0.00369899	4.29111e-05	0.0144613	0.00365644	7.79002e-05	0.0151048	0.00367489	4.03401e-05	0.000599751	0.001566	0.701754	-0.00698576	0.00154635	6.44142e-06	0.000712438	0.00155402	0.646656	-0.318305	0.0314758	9.54742e-24	-0.401378	0.031209	4.24675e-37	-0.301269	0.0313626	1.3113e-21	0.00435107	0.0350404	0.901185	-0.0344819	0.0320015	0.281321	0.0266531	0.0321821	0.40761	0.109419	0.0542549
P09455	RBP1	seq.19279.42	-0.00187379	0.00184981	0.311141	-0.00322867	0.00172347	0.0610941	-0.00318435	0.00169745	0.0607366	0.0117432	0.00384082	0.00224734	-0.00509892	0.00384049	0.184364	0.00180279	0.00378313	0.633722	0.00355168	0.00162538	0.0289385	0.00200024	0.00162299	0.21786	0.0057857	0.00159864	0.000299363	0.0760988	0.0326862	0.0199548	0.0564698	0.0327923	0.0851414	0.152051	0.0323006	2.59714e-06	-0.0941476	0.035758	0.0084993	-0.0497404	0.0329377	0.13109	0.0700986	0.0324487	0.0308113	-0.0192217	0.0556671
P09455	RBP1	seq.22955.28	-0.00187379	0.00184981	0.311141	-0.00128807	0.00170071	0.448875	-0.00193528	0.00168797	0.251652	0.0117432	0.00384082	0.00224734	0.00361565	0.00378641	0.339687	0.0101849	0.00376266	0.0068226	0.00355168	0.00162538	0.0289385	0.00497794	0.00160025	0.00187987	0.00951899	0.00158942	2.30401e-09	0.0760988	0.0326862	0.0199548	-0.0091555	0.0323241	0.777008	0.119828	0.0321063	0.000192529	-0.0941476	0.035758	0.0084993	-0.0764658	0.0324401	0.0184656	0.0607243	0.0322905	0.060106	-0.0192217	0.0556671
P09466	PAEP	seq.8867.18	0.00117192	0.00159584	0.462773	0.000293576	0.00172694	0.865021	-0.000410336	0.00170381	0.809696	-0.000168143	0.00331491	0.959549	0.00522896	0.00384941	0.174422	0.01012	0.00379665	0.00771889	-0.0324268	0.00145639	1.91638e-103	5.09218e-05	0.00162662	0.975028	0.00428047	0.00160461	0.00767116	0.366203	0.0282072	9.32387e-38	0.0767269	0.0328617	0.0196026	0.17104	0.0324182	1.39221e-07	-0.0460307	0.0308539	0.135808	0.00554353	0.0330092	0.86664	0.11437	0.0326223	0.000460233	0.0117802	0.0309537
P09467	FBP1	seq.7206.20	0.00826159	0.00179724	4.42683e-06	0.0030927	0.00164627	0.0603731	0.00304768	0.00165647	0.0658647	0.0124039	0.00373048	0.000892327	0.00673075	0.00366879	0.0666423	0.00799924	0.00369153	0.0303018	0.0037455	0.00158384	0.0180873	-0.0135078	0.0015599	6.85092e-18	-0.00886822	0.00156924	1.7072e-08	-0.119321	0.0317535	0.00017398	-0.311616	0.0313265	4.88431e-23	-0.270823	0.0315201	1.22071e-17	0.0855036	0.0352799	0.015414	-0.0262709	0.0320285	0.412131	0.00817435	0.0322813	0.80011	0.113495	0.0545491
P09486	SPARC	seq.3043.49	-0.0122356	0.00170266	7.95411e-13	-0.0125831	0.00150447	8.37172e-17	-0.0120556	0.00150459	1.47434e-15	0.00061977	0.0035171	0.860133	-0.00347002	0.00332862	0.297254	-0.00196663	0.00333181	0.555051	0.00395019	0.00148725	0.00793885	-0.000548281	0.00140662	0.696715	0.0028443	0.00140795	0.0434346	0.0266831	0.0299356	0.372798	-0.0350464	0.028416	0.217527	-0.0127469	0.0284409	0.65404	0.593198	0.0339765	9.01403e-66	0.694757	0.0304468	2.97887e-108	0.699413	0.0303194	1.91289e-110	0.163318	0.0516311
P09486	SPARC	seq.14110.200	-0.0122356	0.00170266	7.95411e-13	-0.00491485	0.00166561	0.00318874	-0.00473036	0.00164834	0.00412982	0.00061977	0.0035171	0.860133	-0.0040825	0.00371129	0.271391	0.00164502	0.00367476	0.654429	0.00395019	0.00148725	0.00793885	-0.000520344	0.00156866	0.740124	0.00325982	0.00155265	0.0358357	0.0266831	0.0299356	0.372798	-0.0115345	0.0316844	0.715846	0.0847951	0.0313643	0.00689024	0.593198	0.0339765	9.01403e-66	0.322251	0.0323202	3.88416e-23	0.368795	0.0319799	2.81727e-30	0.163318	0.0516311
P09496	CLTA	seq.19257.11	0.000504456	0.00184683	0.784755	0.00953929	0.00163933	6.39885e-09	0.00742635	0.00162498	5.02656e-06	0.00555811	0.00383622	0.147461	0.0136052	0.0036366	0.000185804	0.0163654	0.003607	5.87519e-06	0.00471193	0.00162183	0.00368958	0.0137277	0.00153721	6.43847e-19	0.0150992	0.00152416	7.27473e-23	-0.0343201	0.0326519	0.293282	-0.053914	0.031047	0.08255	0.0472377	0.0307865	0.125022	-0.0976524	0.0358002	0.00640639	-0.107471	0.031877	0.000755149	0.00373368	0.0317655	0.906439	-0.0398599	0.0527365
P09525	ANXA4	seq.17164.15	-0.0067873	0.00183519	0.000219952	-0.00462986	0.00170781	0.00673764	-0.00451362	0.00168873	0.00755389	0.000306322	0.00381101	0.935941	0.00757307	0.00380591	0.0466813	0.0101773	0.00376412	0.00688593	0.00033789	0.00161153	0.833936	0.00162078	0.00160835	0.313648	0.0039249	0.00159048	0.0136397	-0.00404401	0.0324386	0.900794	-0.007297	0.0324952	0.822336	0.0568061	0.0321344	0.0771792	0.0767422	0.0358178	0.0322095	0.0140956	0.0328858	0.668221	0.0768002	0.0326249	0.0186204	0.0304986	0.0571752
P09529	INHBB	seq.13676.46	0.00541923	0.00162498	0.000861168	0.0026102	0.00154287	0.0907675	0.00211086	0.00154128	0.170907	0.0199727	0.00337701	3.62075e-09	0.0155186	0.00344345	6.77872e-06	0.0198369	0.00344263	8.95145e-09	0.0292264	0.00142723	1.42312e-88	0.0170385	0.00145892	5.38041e-31	0.0201459	0.0014575	1.87939e-42	-0.490679	0.028718	3.6832e-63	-0.658319	0.0293582	8.35318e-105	-0.574273	0.0293288	1.75936e-81	-0.0882247	0.0315286	0.00516342	-0.17994	0.0296302	1.37731e-09	-0.0967738	0.0295975	0.00108615	0.151663	0.0508301
P09529	INHBB	seq.16746.12	0.00541923	0.00162498	0.000861168	-0.00120843	0.00171291	0.480552	-0.0015433	0.0016994	0.363856	0.0199727	0.00337701	3.62075e-09	0.00218806	0.00381826	0.566643	0.00633603	0.00378912	0.0945731	0.0292264	0.00142723	1.42312e-88	-0.00229012	0.00161406	0.15602	0.00122858	0.00160117	0.442947	-0.490679	0.028718	3.6832e-63	0.0802009	0.0325939	0.0139136	0.151858	0.0323374	2.74461e-06	-0.0882247	0.0315286	0.00516342	0.0235885	0.0327447	0.471337	0.10386	0.0325016	0.00140686	0.151663	0.0508301
P09543	CNP	seq.6609.22	-0.0124819	0.00178797	3.43281e-12	-0.0111254	0.00166269	2.53065e-11	-0.0103893	0.00165895	4.20068e-10	0.00895726	0.00370656	0.0157122	0.00202606	0.00369712	0.583715	0.00548783	0.00369298	0.137356	0.00178621	0.00156707	0.254424	-0.00064141	0.0015621	0.681383	0.00208665	0.00156006	0.181125	-0.207694	0.0315479	5.21283e-11	-0.278518	0.0315625	1.63678e-18	-0.181832	0.0315214	8.62172e-09	0.137478	0.0349606	8.55862e-05	0.110372	0.0320117	0.000571056	0.168004	0.0320481	1.67084e-07	0.0581266	0.0555888
P09564	CD7	seq.12008.3	0.00612477	0.00181038	0.000723711	0.006392	0.00169772	0.00016899	0.00578556	0.00169464	0.000646663	0.013723	0.00375733	0.000263297	0.00908012	0.0037829	0.0164284	0.0127907	0.00377585	0.000712316	0.007672	0.00159112	1.47751e-06	0.00487903	0.00160064	0.00231797	0.00761524	0.00159737	1.93528e-06	0.107412	0.0319826	0.000791368	0.136478	0.0322997	2.44038e-05	0.206088	0.0322349	1.81619e-10	-0.240744	0.0352453	9.78009e-12	-0.208183	0.0325497	1.7863e-10	-0.128555	0.0325032	7.78565e-05	0.0807428	0.0577207
P09601	HMOX1	seq.17398.55	0.00201397	0.0017411	0.247457	0.0018067	0.00159156	0.256372	0.00193395	0.0015858	0.222712	0.0118394	0.00361563	0.00106774	0.0119877	0.00354602	0.000730433	0.0145368	0.00353329	3.9655e-05	0.00932996	0.001532	1.23877e-09	0.00289057	0.00150058	0.0541392	0.0106094	0.001496	1.56615e-12	-0.154654	0.0307718	5.23919e-07	-0.141211	0.0302727	3.19625e-06	-0.0837882	0.0301686	0.00550706	-0.266084	0.0349525	3.34958e-14	-0.313591	0.0319049	1.54641e-22	-0.229388	0.0319	7.68935e-13	-0.0462707	0.0520214
P09603	CSF1	seq.10741.22	0.00617004	0.00170623	0.000302797	0.012705	0.0015911	1.83628e-15	0.0116071	0.00158704	3.14278e-13	-0.00799707	0.00354286	0.0240487	-0.0206229	0.00352991	5.57133e-09	-0.0156269	0.00351805	9.16418e-06	0.0282948	0.00149971	4.97254e-76	0.012473	0.00149324	9.16318e-17	0.0146678	0.0014886	1.22034e-22	0.0251367	0.0301512	0.404507	-0.043834	0.0301209	0.145677	0.0311998	0.0300312	0.29891	-0.25395	0.0331358	2.2638e-14	-0.242849	0.0307168	3.43558e-15	-0.156495	0.0308022	3.93883e-07	0.0992365	0.051843
P09603	CSF1	seq.3738.54	0.00617004	0.00170623	0.000302797	0.0117053	0.00168255	4.06672e-12	0.00909024	0.00166888	5.44334e-08	-0.00799707	0.00354286	0.0240487	-0.00449469	0.00374021	0.229544	0.00288613	0.00370818	0.436431	0.0282948	0.00149971	4.97254e-76	0.00576635	0.0015808	0.000268039	0.00967507	0.00156742	7.40926e-10	0.0251367	0.0301512	0.404507	0.00820774	0.0319308	0.797155	0.130357	0.0316627	3.9178e-05	-0.25395	0.0331358	2.2638e-14	-0.203757	0.0323487	3.33518e-10	-0.0459425	0.0322226	0.154011	0.0992365	0.051843
P09619	PDGFRB	seq.3459.49	0.00117253	0.00183004	0.521746	0.00101242	0.00170907	0.55363	0.000658691	0.00170439	0.699172	0.00621829	0.00380032	0.101867	0.000289412	0.00380854	0.939431	0.0035206	0.00379829	0.354042	0.0102012	0.0016067	2.41483e-10	0.000163231	0.00160957	0.919228	0.00250641	0.00160527	0.118519	0.0413884	0.0323483	0.200812	0.107399	0.0325193	0.000966493	0.167884	0.0324322	2.37628e-07	-0.0603026	0.0355135	0.0895845	-0.0249587	0.0327798	0.446462	0.035595	0.0327123	0.276608	0.0158235	0.0544528
P09668	CTSH	seq.8465.52	0.0174726	0.0018008	5.21675e-22	0.00191485	0.00170003	0.260082	0.0013955	0.00169327	0.409907	0.00893541	0.00372995	0.0166409	0.00135825	0.00378771	0.719919	0.00566851	0.00377332	0.133112	0.00803045	0.00157736	3.72941e-07	-0.00160681	0.00160133	0.315722	0.00156888	0.0015952	0.325422	-0.13662	0.0317491	1.72587e-05	-0.232015	0.0323414	8.69102e-13	-0.147198	0.0322185	5.05964e-06	0.0328186	0.0350149	0.348675	0.024717	0.0326048	0.448449	0.105743	0.0325396	0.0011653	0.0953439	0.054998
P09668	CTSH	seq.8644.46	0.0174726	0.0018008	5.21675e-22	-0.00170286	0.00169376	0.314779	-0.00203378	0.00169591	0.230514	0.00893541	0.00372995	0.0166409	-0.00275196	0.00377034	0.465498	0.000807422	0.00377622	0.8307	0.00803045	0.00157736	3.72941e-07	-0.00107119	0.00159317	0.501392	0.00148012	0.0015959	0.35375	-0.13662	0.0317491	1.72587e-05	-0.253241	0.0321866	4.64292e-15	-0.180687	0.0322418	2.23904e-08	0.0328186	0.0350149	0.348675	0.0970579	0.0324765	0.00282054	0.159111	0.0324555	9.85343e-07	0.0953439	0.054998
P09681	GIP	seq.16292.288	-0.000650722	0.00146918	0.657852	-0.000332443	0.00132949	0.80256	-0.000184838	0.00135009	0.891111	-0.0954692	0.0030547	2.02452e-191	-0.125085	0.00296484	2.21934288111888e-320	-0.117461	0.00301118	5.01378e-281	0.0307001	0.00129745	9.99634e-116	-0.000403156	0.00125181	0.747426	0.00413324	0.00127108	0.00115677	-0.0413899	0.0259748	0.111138	-0.0822031	0.0252918	0.00116318	-0.0501513	0.0256823	0.0509205	-0.0330376	0.0284488	0.24559	0.0684834	0.0257566	0.00787265	0.103262	0.0263017	8.78457e-05	0.0528276	0.0449249
P09681	GIP	seq.5755.29	-0.000650722	0.00146918	0.657852	0.000200991	0.00171942	0.90695	-0.000361875	0.00171452	0.832848	-0.0954692	0.0030547	2.02452e-191	0.00365326	0.00383285	0.340577	0.00818266	0.00382303	0.0323879	0.0307001	0.00129745	9.99634e-116	0.000224835	0.00161935	0.889582	0.0037431	0.0016147	0.0204938	-0.0413899	0.0259748	0.111138	0.031437	0.0327184	0.336695	0.118872	0.0326247	0.000272354	-0.0330376	0.0284488	0.24559	-0.0324413	0.0328523	0.323464	0.062386	0.0327731	0.0570398	0.0528276	0.0449249
P09683	SCT	seq.3728.52	-0.00679972	0.00181133	0.000176593	0.000443225	0.00171835	0.796469	-0.000132421	0.00170983	0.938272	0.00399765	0.00376991	0.289024	-0.00185299	0.00382987	0.628537	0.00314823	0.00381186	0.40891	0.00726366	0.00158949	5.03417e-06	0.00268362	0.00161873	0.0974289	0.00598276	0.00161068	0.000206525	-0.174724	0.0319858	4.98856e-08	0.0769721	0.0326976	0.0186194	0.160603	0.0325358	8.30157e-07	0.0954915	0.0355459	0.00725289	-0.0359373	0.0328678	0.274291	0.0581782	0.0326704	0.0750297	0.129216	0.0568386
P09693	CD3G	seq.7924.7	0.000837509	0.00185219	0.651171	0.000382258	0.00169675	0.821767	-0.000236721	0.00167607	0.887691	-0.00324429	0.00384696	0.399091	-0.00691862	0.00378078	0.0673348	-0.00106682	0.00373446	0.775147	-0.00125042	0.00162666	0.442116	0.00210484	0.00159772	0.187782	0.00574566	0.00157788	0.000274716	0.0279312	0.0327437	0.393699	0.0301078	0.0322822	0.351061	0.125152	0.0318812	8.80296e-05	-0.0354571	0.0358004	0.322035	-0.0250342	0.0324423	0.440367	0.0760562	0.0320183	0.0175784	0.0660112	0.0531677
P09758	TACSTD2	seq.2619.72	0.00143329	0.00177857	0.420369	0.00209435	0.00171274	0.221477	0.00136529	0.00169393	0.4203	0.00704062	0.00369555	0.0568327	0.00682744	0.00381718	0.0737561	0.0112136	0.00377493	0.00299108	0.0153938	0.00156291	1.26826e-22	-0.000876849	0.00161306	0.586751	0.00279695	0.00159529	0.0796381	-0.164254	0.0314455	1.84876e-07	0.0860676	0.0325913	0.008304	0.170756	0.0322327	1.23865e-07	0.00695572	0.0350487	0.842697	0.0615545	0.032719	0.060005	0.149631	0.0324451	4.12029e-06	0.046544	0.0541121
P09758	TACSTD2	seq.14034.22	0.00143329	0.00177857	0.420369	-0.00137364	0.00171617	0.423523	-0.00191522	0.00170682	0.261888	0.00704062	0.00369555	0.0568327	-0.00290655	0.00382431	0.447289	0.00442863	0.00380354	0.244357	0.0153938	0.00156291	1.26826e-22	-0.000763222	0.00161699	0.636953	0.00433868	0.00160744	0.00698243	-0.164254	0.0314455	1.84876e-07	0.0381034	0.032653	0.243315	0.159172	0.0324662	9.84005e-07	0.00695572	0.0350487	0.842697	-0.0350495	0.0327944	0.285243	0.0996624	0.0326108	0.00225751	0.046544	0.0541121
P09769	FGR	seq.3810.50	-0.000654661	0.00184607	0.72289	-0.00937955	0.00170094	3.72942e-08	-0.00916937	0.0016996	7.26235e-08	0.00132439	0.00383507	0.72986	-0.000591987	0.00378978	0.875879	0.00216589	0.00378755	0.567461	0.00191315	0.00162107	0.238002	-0.00200052	0.00160166	0.21173	8.54766e-05	0.00160061	0.957414	0.00554522	0.0326373	0.865094	-0.0181025	0.0323591	0.575905	0.0334129	0.032338	0.301556	0.0623821	0.0357768	0.0813002	-0.0588328	0.0325151	0.0704665	-0.00438333	0.0325378	0.892844	0.00747831	0.0568533
P09871	C1S	seq.8840.61	-0.00686159	0.00183061	0.000180662	-0.0237487	0.00166743	6.65142e-45	-0.0204188	0.00164454	9.72073e-35	0.019501	0.00379994	3.00863e-07	-0.00265142	0.00367427	0.470572	0.00877216	0.00363207	0.0157727	0.00677589	0.0016087	2.58859e-05	0.00372242	0.00155315	0.016591	0.00906572	0.00153698	3.985e-09	0.0717334	0.0323451	0.0266298	0.0254805	0.0313728	0.416736	0.118551	0.0310122	0.000134067	0.0484351	0.0354569	0.172009	0.0277236	0.0318467	0.384062	0.132776	0.0313567	2.34498e-05	0.0782654	0.0602499
P09871	C1S	seq.20203.45	-0.00686159	0.00183061	0.000180662	-0.0227323	0.00167182	3.60842e-41	-0.0195505	0.00164678	5.89397e-32	0.019501	0.00379994	3.00863e-07	-0.000103064	0.00368372	0.977681	0.0102315	0.00363707	0.00493125	0.00677589	0.0016087	2.58859e-05	0.00566798	0.00155722	0.000276414	0.0103109	0.00153905	2.39276e-11	0.0717334	0.0323451	0.0266298	0.0314826	0.0314538	0.316931	0.11803	0.0310546	0.000146485	0.0484351	0.0354569	0.172009	0.0395092	0.0318897	0.215446	0.136258	0.0313868	1.45286e-05	0.0782654	0.0602499
P09874	PARP1	seq.10534.40	0.0304378	0.00172838	7.70189e-67	-0.00173846	0.00169718	0.305747	-0.00202073	0.00168348	0.230085	0.00589446	0.00354856	0.0967777	0.000396337	0.00378322	0.91657	0.00597325	0.00375154	0.111419	0.00529251	0.00150025	0.000423989	-0.00304662	0.00159915	0.0568337	0.00166543	0.00158585	0.293699	-0.102545	0.0302052	0.000693287	0.00346883	0.0322954	0.91447	0.107632	0.0320329	0.000786843	0.201141	0.0337771	2.83215e-09	0.107314	0.032436	0.000946621	0.192224	0.0322454	2.72543e-09	0.0787376	0.0514885
P09874	PARP1	seq.8893.29	0.0304378	0.00172838	7.70189e-67	0.00532609	0.00170977	0.00185238	0.00446307	0.00169808	0.00861502	0.00589446	0.00354856	0.0967777	0.00654844	0.0038093	0.0856818	0.0101308	0.00378311	0.00743996	0.00529251	0.00150025	0.000423989	-0.000326127	0.00160969	0.839456	0.002662	0.00159833	0.0958973	-0.102545	0.0302052	0.000693287	-0.0854196	0.0325232	0.00866287	-0.00317796	0.0322939	0.921614	0.201141	0.0337771	2.83215e-09	0.0379021	0.0328176	0.248189	0.111761	0.032677	0.000632287	0.0787376	0.0514885
P09919	CSF3	seq.8952.65	-0.00680925	0.00177305	0.00012479	0.00209761	0.00172839	0.224966	0.00148594	0.00171422	0.386089	-0.00441428	0.00367922	0.230296	0.000103026	0.00385181	0.978663	0.0042081	0.0038203	0.270743	-0.0026464	0.00155649	0.0891658	0.00136464	0.00162776	0.401882	0.00424722	0.00161441	0.00855154	0.500977	0.0313159	7.88299e-56	0.0180264	0.032889	0.583657	0.0929277	0.0326194	0.00441091	-0.153372	0.0344731	8.86757e-06	0.0100245	0.0330007	0.761321	0.0865907	0.0328228	0.00836979	-0.103691	0.0550987
P09919	CSF3	seq.4840.73	-0.00680925	0.00177305	0.00012479	0.0074026	0.00169616	1.30834e-05	0.00683387	0.00168812	5.26181e-05	-0.00441428	0.00367922	0.230296	0.00675638	0.00377381	0.0734782	0.00960201	0.00375532	0.0105985	-0.0026464	0.00155649	0.0891658	0.00520418	0.00159458	0.00110933	0.00725902	0.00158651	4.9007e-06	0.500977	0.0313159	7.88299e-56	-0.147636	0.0322185	4.74321e-06	-0.0864702	0.0320555	0.00701626	-0.153372	0.0344731	8.86757e-06	-0.0727653	0.0324868	0.0251576	-0.0131045	0.0323618	0.685547	-0.103691	0.0550987
P09923	ALPI	seq.10463.23	0.00181794	0.00178192	0.307691	0.0107006	0.00167627	1.93465e-10	0.00873938	0.00167318	1.85111e-07	-0.045039	0.00370568	2.196e-33	-0.0245213	0.00373472	5.86344e-11	-0.0155864	0.00372488	2.92253e-05	0.00626058	0.00156457	6.41305e-05	0.00950196	0.00157767	1.8739e-09	0.0126741	0.00157416	1.07974e-15	-0.055001	0.0315002	0.0808814	-0.16623	0.0318736	1.9316e-07	-0.0355697	0.0318032	0.263451	0.0276037	0.0346401	0.425574	-0.102353	0.0320038	0.0013942	0.0221137	0.032061	0.490401	-0.0136878	0.053968
P09923	ALPI	seq.17441.4	0.00181794	0.00178192	0.307691	-0.019411	0.00163955	8.59508e-32	-0.0186099	0.00165083	5.02686e-29	-0.045039	0.00370568	2.196e-33	-0.0228712	0.00363304	3.40919e-10	-0.0173053	0.00366258	2.38419e-06	0.00626058	0.00156457	6.41305e-05	-0.00403304	0.0015335	0.00857347	-0.000809591	0.00154705	0.600787	-0.055001	0.0315002	0.0808814	-0.0798823	0.0309664	0.00992689	0.000996508	0.0312431	0.974557	0.0276037	0.0346401	0.425574	0.00406077	0.0315956	0.897742	0.080572	0.031853	0.011462	-0.0136878	0.053968
P09958	FURIN	seq.6276.16	-0.00154255	0.00171663	0.368926	0.0126777	0.00161729	5.83398e-15	0.0104077	0.00160374	9.69115e-11	-0.000387421	0.00356708	0.913517	0.0155903	0.00358491	1.40367e-05	0.0189445	0.00355524	1.04598e-07	0.00542652	0.00150964	0.000328949	0.00922327	0.0015151	1.25807e-09	0.0119302	0.00150242	2.61397e-15	0.378013	0.0303482	6.01748e-35	0.077438	0.0306101	0.0114514	0.167436	0.0303547	3.69522e-08	0.445369	0.0340018	2.16805e-38	-0.113975	0.0312329	0.000266508	0.00262193	0.0311526	0.93293	0.166062	0.0515243
P09960	LTA4H	seq.3204.2	0.0159692	0.00163946	3.63098e-22	0.00592	0.00160392	0.000226493	0.00522807	0.0015844	0.000976553	0.0222565	0.0033646	4.22634e-11	0.0130776	0.00356482	0.000247244	0.0159493	0.00351991	6.04283e-06	0.0124427	0.00142341	3.3714e-18	0.0111244	0.00150651	1.86717e-13	0.0131244	0.00148754	1.65704e-18	-0.29562	0.0286371	1.15546e-24	-0.177968	0.030438	5.42191e-09	-0.103541	0.0300551	0.000577006	-0.0697353	0.0339328	0.0399364	0.0125005	0.0320827	0.69683	0.0782438	0.0318301	0.014008	0.240774	0.0517364
P0C7L1	SPINK8	seq.7962.11	0.00299448	0.00184909	0.105435	-0.00303683	0.00172751	0.0788392	-0.00325851	0.00172149	0.0584541	0.00996841	0.00384128	0.00949271	-0.00331612	0.00384976	0.389081	-0.000121335	0.00383618	0.97477	0.000844255	0.00162366	0.603113	-0.00136768	0.00162689	0.400585	0.000908762	0.00162112	0.575119	0.0766196	0.0326894	0.0191352	-0.0556191	0.0328717	0.0907253	0.00336075	0.0327551	0.918284	-0.102688	0.035757	0.0041033	0.0417238	0.0329895	0.206033	0.097677	0.032925	0.003029	0.029648	0.0503593
P0C7M8	CLEC2L	seq.8242.9	-0.00145121	0.00185555	0.434209	-0.000760965	0.00170471	0.655342	-0.00129481	0.00168535	0.442372	0.00490159	0.00385365	0.203473	-0.00251324	0.00380018	0.508428	0.00357819	0.00375593	0.340813	-0.00268894	0.00162942	0.0989754	-0.00053395	0.00160579	0.739518	0.00370554	0.00158746	0.019633	0.0965697	0.032802	0.00325909	0.0861155	0.032438	0.00796869	0.180632	0.0320698	1.90277e-08	-0.0254585	0.0358718	0.477927	0.0228717	0.0325642	0.482499	0.127647	0.0322169	7.5627e-05	-0.0294416	0.0513215
P0C862	C1QTNF9	seq.6019.12	-0.0151371	0.00177281	1.92645e-17	-0.000228533	0.0016791	0.891746	-0.000647136	0.00167132	0.698629	0.0037667	0.00367648	0.305644	-0.00418753	0.00374266	0.263266	0.000686617	0.00372413	0.853733	0.0134564	0.00155506	7.21864e-18	-0.00509082	0.00158158	0.00129781	-0.00118841	0.001574	0.45028	0.0409676	0.031288	0.190486	0.166629	0.0319495	1.93052e-07	0.213278	0.0317983	2.27139e-11	-0.193526	0.0352606	4.31389e-08	0.0985169	0.0321996	0.00223173	0.15843	0.0319937	7.66108e-07	-0.022564	0.0512513
P0C862	C1QTNF9	seq.16605.2	-0.0151371	0.00177281	1.92645e-17	-0.00717234	0.00172029	3.12262e-05	-0.00693555	0.00170595	4.88809e-05	0.0037667	0.00367648	0.305644	-0.00185088	0.00383256	0.629168	0.00294704	0.00380179	0.438285	0.0134564	0.00155506	7.21864e-18	-0.000315462	0.0016202	0.845634	0.00305719	0.00160695	0.0571821	0.0409676	0.031288	0.190486	0.0879616	0.0327249	0.00722081	0.164114	0.0324598	4.48171e-07	-0.193526	0.0352606	4.31389e-08	0.0265744	0.0329024	0.419328	0.110342	0.0327049	0.00074848	-0.022564	0.0512513
P0CG30	GSTT2B	seq.11273.176	-0.00580415	0.00185129	0.00173028	0.00506236	0.00171467	0.00317233	0.00413773	0.00170781	0.0154454	0.0068717	0.00384432	0.0739359	0.00551914	0.00381941	0.148532	0.0100165	0.00380367	0.00848802	-0.00440446	0.00162546	0.00676465	0.00161396	0.00161406	0.317403	0.00505429	0.00160709	0.00167347	-0.104306	0.0327231	0.00144631	0.078121	0.0326111	0.0166434	0.163282	0.0324706	5.1639e-07	-0.0530041	0.0357692	0.138465	-0.027402	0.0327575	0.40292	0.0669231	0.032603	0.0401716	0.0740341	0.0564371
P0CG37	CFC1	seq.3294.55	-0.0027769	0.00179381	0.121692	-0.000770299	0.0017134	0.653044	-0.0014067	0.00168506	0.403877	-0.0161302	0.00372547	1.53089e-05	0.00596371	0.00381832	0.118402	0.0118519	0.00375499	0.00161006	0.0168718	0.0015763	2.28437e-26	0.0062274	0.00161369	0.000115653	0.010156	0.00158664	1.72876e-10	0.109114	0.0317087	0.000585396	0.0638456	0.0326033	0.0502718	0.181372	0.0320575	1.6452e-08	0.132876	0.0347768	0.000135093	-0.107278	0.0327599	0.00106715	0.0428593	0.0322774	0.184308	-0.0882929	0.0559349
P0DJD7	PGA4	seq.22572.19	0.000950967	0.00181025	0.599388	-6.00704e-05	0.00170985	0.971976	-0.000272909	0.00170987	0.873198	-0.00624624	0.00376026	0.0967705	0.00446227	0.00380997	0.241587	0.00631287	0.00381032	0.0976441	0.00582092	0.0015919	0.000258988	-0.00451872	0.00161106	0.00505976	-0.00305695	0.00161117	0.0578562	-0.354464	0.0320006	4.27821e-28	0.0642046	0.032532	0.0485003	0.098787	0.0325345	0.00241034	-0.138738	0.0350763	7.77929e-05	0.0499044	0.032682	0.12685	0.08521	0.0326964	0.00919312	0.130099	0.0552306
P0DML2	CSH1	seq.13103.125	0.000453195	0.00180838	0.802131	-0.00254531	0.00161598	0.115318	-0.00189427	0.00161229	0.240109	0.0058515	0.00375566	0.119304	-0.00482961	0.00360118	0.17996	-0.000355195	0.00359346	0.921267	-0.00268662	0.00158789	0.0907368	-0.00423036	0.00152187	0.00546697	0.0055328	0.00151864	0.00027273	-0.0260891	0.0319683	0.414498	-0.0710602	0.030749	0.0208865	-0.00326877	0.0306801	0.915156	-0.0285047	0.0349255	0.41446	0.211436	0.0310431	1.11842e-11	0.256197	0.0310048	1.92638e-16	0.0568757	0.0515215
P0DML2	CSH1	seq.6229.13	0.000453195	0.00180838	0.802131	0.000524355	0.00171659	0.76003	0.000156344	0.00171414	0.927331	0.0058515	0.00375566	0.119304	-0.00190608	0.00382763	0.618528	0.00133177	0.00382119	0.727468	-0.00268662	0.00158789	0.0907368	-0.00254016	0.00161664	0.116205	-0.00016436	0.00161434	0.918911	-0.0260891	0.0319683	0.414498	0.0298957	0.0326644	0.360124	0.0883563	0.032618	0.00678209	-0.0285047	0.0349255	0.41446	0.00116512	0.0327864	0.971654	0.0611435	0.0327756	0.0621846	0.0568757	0.0515215
P0DMV8	HSPA1A	seq.11157.35	0.00209505	0.00180172	0.244978	-0.0228468	0.00162313	6.36738e-44	-0.01438	0.00162455	1.28769e-18	0.00580914	0.00374474	0.120916	0.00644287	0.00358821	0.0726416	0.00955515	0.00361086	0.00817255	0.00830797	0.00158261	1.60676e-07	-0.00730898	0.00151652	1.49375e-06	0.0084106	0.00152646	3.82451e-08	-0.102627	0.0318547	0.00128472	0.0226391	0.0306363	0.459975	0.0967902	0.0308307	0.00170562	-0.0430757	0.0354532	0.224439	0.340856	0.0309795	9.50767e-28	0.330568	0.0311455	5.82694e-26	0.0475222	0.0559729
P0DMV8	HSPA1A	seq.14237.1	0.00209505	0.00180172	0.244978	0.00757768	0.00158804	1.89409e-06	0.00547499	0.00160155	0.000636068	0.00580914	0.00374474	0.120916	0.00339932	0.00353411	0.33618	0.0129068	0.00356745	0.000300746	0.00830797	0.00158261	1.60676e-07	-0.00208259	0.00149376	0.163338	0.0037155	0.00150751	0.0137577	-0.102627	0.0318547	0.00128472	0.393848	0.0301758	3.91632e-38	0.430961	0.0304568	2.34328e-44	-0.0430757	0.0354532	0.224439	-0.203942	0.0306615	3.30897e-11	-0.0762569	0.0308645	0.0135278	0.0475222	0.0559729
P0DMV8	HSPA1A	seq.7219.152	0.00209505	0.00180172	0.244978	0.00656639	0.00170577	0.000120267	0.00565982	0.00168961	0.000816499	0.00580914	0.00374474	0.120916	0.0021685	0.00379086	0.567332	0.00615413	0.00375375	0.101198	0.00830797	0.00158261	1.60676e-07	0.00469599	0.00160207	0.00339636	0.00737444	0.00158631	3.44985e-06	-0.102627	0.0318547	0.00128472	0.142294	0.0323688	1.1321e-05	0.20923	0.0320505	7.52246e-11	-0.0430757	0.0354532	0.224439	-0.121739	0.0326134	0.000192099	-0.0357844	0.0323988	0.269446	0.0475222	0.0559729
P0DMV8	HSPA1A	seq.10749.18	0.00209505	0.00180172	0.244978	0.00451542	0.00166598	0.0067503	0.00372968	0.00166241	0.0249179	0.00580914	0.00374474	0.120916	0.0096173	0.00371292	0.00962721	0.0138596	0.00370346	0.000184961	0.00830797	0.00158261	1.60676e-07	0.00717232	0.00156908	5.00496e-06	0.0102382	0.00156532	6.92576e-11	-0.102627	0.0318547	0.00128472	-0.0167916	0.0316967	0.596309	0.0727713	0.0316218	0.0214276	-0.0430757	0.0354532	0.224439	-0.268125	0.0323575	1.59077e-16	-0.163216	0.0323229	4.63218e-07	0.0475222	0.0559729
P0DMV8	HSPA1A	seq.10721.76	0.00209505	0.00180172	0.244978	0.0139392	0.0016314	1.83374e-17	0.0120075	0.00161268	1.18241e-13	0.00580914	0.00374474	0.120916	0.0112283	0.00360757	0.00186912	0.0156223	0.0035651	1.20708e-05	0.00830797	0.00158261	1.60676e-07	0.00997635	0.00152449	6.7712e-11	0.0129891	0.0015066	9.49131e-18	-0.102627	0.0318547	0.00128472	0.18967	0.0308019	8.13162e-10	0.272855	0.0304407	4.79429e-19	-0.0430757	0.0354532	0.224439	-0.213148	0.0315223	1.56672e-11	-0.0902811	0.0313687	0.00402308	0.0475222	0.0559729
P0DMV8	HSPA1A	seq.4124.24	0.00209505	0.00180172	0.244978	0.0147538	0.0016136	9.54396e-20	0.012481	0.00162374	1.90299e-14	0.00580914	0.00374474	0.120916	0.0108642	0.00357892	0.00241635	0.0153112	0.00360114	2.17091e-05	0.00830797	0.00158261	1.60676e-07	0.00520566	0.00151296	0.0005863	0.00872933	0.0015221	1.04916e-08	-0.102627	0.0318547	0.00128472	-0.0309663	0.0305589	0.310966	0.0773312	0.0307464	0.0119391	-0.0430757	0.0354532	0.224439	-0.398916	0.0316034	7.95333e-36	-0.248154	0.0318616	8.64105e-15	0.0475222	0.0559729
P0DMV8	HSPA1A	seq.6563.78	0.00209505	0.00180172	0.244978	0.013069	0.0016377	1.91016e-15	0.0113801	0.00161065	1.88889e-12	0.00580914	0.00374474	0.120916	0.0121547	0.00363264	0.000827732	0.0162148	0.00357073	5.76817e-06	0.00830797	0.00158261	1.60676e-07	0.0125491	0.00153524	3.99903e-16	0.0151735	0.0015091	1.69757e-23	-0.102627	0.0318547	0.00128472	0.152554	0.0310161	9.08073e-07	0.234036	0.0304889	2.06278e-14	-0.0430757	0.0354532	0.224439	-0.151016	0.0316561	1.90511e-06	-0.0421678	0.0313764	0.179048	0.0475222	0.0559729
P0DMV8	HSPA1A	seq.10803.22	0.00209505	0.00180172	0.244978	0.0105923	0.00164375	1.30642e-10	0.00897618	0.00164269	4.93972e-08	0.00580914	0.00374474	0.120916	0.00517813	0.0036531	0.156428	0.00980078	0.00364938	0.00727084	0.00830797	0.00158261	1.60676e-07	0.00751007	0.00154416	1.19886e-06	0.0104924	0.00154255	1.19051e-11	-0.102627	0.0318547	0.00128472	0.00252239	0.0311907	0.935549	0.0974074	0.0311605	0.00178521	-0.0430757	0.0354532	0.224439	-0.30713	0.0321112	1.9384e-21	-0.180366	0.0320746	2.00492e-08	0.0475222	0.0559729
P0DMV8	HSPA1A	seq.16780.6	0.00209505	0.00180172	0.244978	0.00970003	0.00166974	6.77787e-09	0.00860475	0.00166594	2.52407e-07	0.00580914	0.00374474	0.120916	0.00932228	0.00371648	0.0121698	0.0136002	0.00370677	0.000246763	0.00830797	0.00158261	1.60676e-07	0.00512355	0.00157069	0.00111596	0.00832055	0.00156642	1.14636e-07	-0.102627	0.0318547	0.00128472	-0.0148768	0.0317337	0.639238	0.0752225	0.031648	0.0175094	-0.0430757	0.0354532	0.224439	-0.257403	0.0324151	2.60811e-15	-0.152063	0.0324324	2.84532e-06	0.0475222	0.0559729
P0DN86	CGB3_CGB5_CGB8	seq.21391.17	0.00195876	0.00179042	0.274014	-0.00228279	0.0016904	0.176953	-0.00262376	0.0016758	0.117506	0.00256972	0.0037189	0.489614	0.00166393	0.00376699	0.658721	0.00592077	0.00373513	0.113012	0.0104744	0.00157255	3.10682e-11	0.0159989	0.00159316	1.9195e-23	0.018149	0.00157939	4.46855e-30	0.400531	0.031655	5.49785e-36	0.0359837	0.0321645	0.26332	0.114547	0.0318886	0.000332083	-0.0565228	0.0345669	0.102094	-0.0687	0.0323642	0.0338408	0.0176376	0.0320626	0.582284	-0.014992	0.0456891
P10082	PYY	seq.3727.35	0.00105131	0.001651	0.524311	0.00586354	0.00154851	0.000155055	0.00510869	0.00155678	0.00104143	-0.0818183	0.00342974	1.7909e-117	-0.0765097	0.0034518	1.39083e-102	-0.0685063	0.00347116	1.08541e-82	0.00957168	0.00144977	4.60045e-11	0.0063473	0.00145884	1.39065e-05	0.00897937	0.00146657	1.01164e-09	-0.0845344	0.0291827	0.00379186	-0.0586789	0.0294663	0.0465081	0.019909	0.0296231	0.501574	0.00898755	0.0320696	0.7793	-0.0637246	0.0296609	0.0317404	0.0161868	0.0299767	0.589242	0.062922	0.050788
P10092	CALCB	seq.17170.15	0.00190881	0.00173193	0.270473	0.00289433	0.00170272	0.0892423	0.00216226	0.00169191	0.201327	0.0105521	0.00359583	0.00336012	0.00127937	0.00379375	0.735961	0.00610852	0.00376947	0.105201	0.0249767	0.00152138	1.31746e-58	0.0112441	0.00160388	2.78873e-12	0.0140844	0.00159322	1.42397e-18	0.0431759	0.0306063	0.158417	-0.0374227	0.0323914	0.248027	0.0559843	0.0321773	0.0819612	-0.240429	0.0339751	1.74481e-12	-0.12036	0.0326192	0.000227471	-0.0203292	0.0324137	0.530578	0.0576443	0.0505191
P10144	GZMB	seq.4133.54	0.013696	0.0017932	2.76781e-14	0.00364012	0.00170483	0.0328093	0.00262753	0.00168769	0.119581	0.0198674	0.00371313	9.27412e-08	0.00854167	0.00379375	0.0244089	0.012881	0.00375523	0.000609546	0.0103965	0.00157018	4.05172e-11	-0.00100348	0.0016031	0.531377	0.00297212	0.00158644	0.0610819	-0.205549	0.0316062	8.85045e-11	-0.0320332	0.0323909	0.322747	0.0703387	0.0320544	0.0282692	0.104465	0.0347423	0.00265668	0.0333568	0.0325852	0.306052	0.129581	0.0322751	6.05995e-05	-0.0274746	0.0556444
P10144	GZMB	seq.14041.13	0.013696	0.0017932	2.76781e-14	0.0024137	0.00171465	0.159303	0.00146389	0.00168957	0.386307	0.0198674	0.00371313	9.27412e-08	0.00540132	0.00381902	0.157348	0.0101666	0.00376342	0.00693437	0.0103965	0.00157018	4.05172e-11	0.0015918	0.00161317	0.323824	0.00537179	0.00158908	0.000730847	-0.205549	0.0316062	8.85045e-11	0.046527	0.0325942	0.153527	0.142303	0.0321074	9.59134e-06	0.104465	0.0347423	0.00265668	0.0261623	0.0327188	0.423986	0.126212	0.032332	9.63658e-05	-0.0274746	0.0556444
P10145	CXCL8	seq.3447.64	-0.0159389	0.00174975	1.29911e-19	-0.00917179	0.00169801	7.00621e-08	-0.00864732	0.00168175	2.85496e-07	-0.00713449	0.00362774	0.0492951	0.000234872	0.00378333	0.950502	0.0049056	0.00374805	0.190666	0.0209822	0.00153468	1.35788e-41	0.00749057	0.00159981	2.936e-06	0.0100413	0.00158455	2.61103e-10	-0.0936355	0.0308782	0.00244213	-0.000837785	0.0323045	0.979311	0.0863237	0.0320009	0.0070156	-0.0292376	0.033936	0.388987	0.00778953	0.0325665	0.810972	0.0951975	0.0322515	0.003179	0.116477	0.0536109
P10147	CCL3	seq.3040.59	-0.00404728	0.00167961	0.0160136	0.000231559	0.00166122	0.889149	-0.000220089	0.00165045	0.893923	0.0172967	0.00348608	7.29006e-07	0.00651398	0.00370235	0.0785855	0.0097649	0.00367707	0.00794867	0.0327124	0.00147395	7.87493e-103	0.0200487	0.00156424	7.33525e-37	0.0209708	0.00155386	1.34975e-40	0.0182129	0.0296724	0.539385	0.041848	0.0316057	0.18556	0.109497	0.0313958	0.000492722	-0.200505	0.0325555	8.07237e-10	-0.195005	0.0317763	9.26389e-10	-0.104143	0.031634	0.0010033	0.0230285	0.0505627
P10301	RRAS	seq.17742.2	-0.00290862	0.00185197	0.116367	-0.000888083	0.00167305	0.595575	-0.00128677	0.00167902	0.443498	0.00444101	0.00384598	0.248279	-0.00553026	0.00372862	0.138105	0.000465518	0.0037422	0.901008	-0.000417561	0.00162607	0.797353	-0.00352367	0.00157605	0.0254248	0.000737075	0.00158134	0.641165	0.0800118	0.0327372	0.0145672	0.0264034	0.0318348	0.406936	0.114438	0.0319444	0.00034463	0.0787497	0.0358131	0.0279432	-0.00703895	0.0320087	0.825955	0.0882971	0.0321234	0.00601113	0.0736708	0.0515787
P10398	ARAF	seq.12583.77	-0.00452276	0.00185216	0.0146554	-0.00084021	0.00170129	0.621428	-0.00115921	0.00169215	0.493352	-0.000875795	0.00384695	0.819923	-0.000186688	0.00379138	0.96073	0.00292147	0.00377196	0.438668	0.00146921	0.00162655	0.366441	-0.00498113	0.00160236	0.00189327	-0.00257235	0.00159387	0.106631	0.0204557	0.0327454	0.532211	-0.0769557	0.0323691	0.0174814	-0.0170028	0.0321983	0.597484	0.0770951	0.035898	0.0318062	0.13401	0.0324996	3.81063e-05	0.188035	0.0323937	6.96484e-09	0.0417107	0.0555433
P10415	BCL2	seq.3412.7	0.00389493	0.00182907	0.0332788	-0.0040533	0.00162622	0.0127274	-0.00366574	0.0016356	0.0250687	0.00568077	0.00379934	0.134944	0.00915734	0.0036242	0.0115529	0.0127551	0.00364508	0.000471792	0.0130266	0.00160617	6.70839e-16	-0.000189203	0.00153144	0.901681	0.00419414	0.00154039	0.00650248	0.06308	0.0323338	0.051141	0.0227354	0.0309427	0.462532	0.127598	0.0311235	4.22093e-05	0.0175512	0.0353836	0.619904	0.0271592	0.0312377	0.384663	0.132428	0.031488	2.66187e-05	-0.0107128	0.0572642
P10451	SPP1	seq.13113.7	0.00277032	0.00167946	0.09912	0.0023707	0.00169474	0.161937	0.00245184	0.00167087	0.142348	0.00806827	0.00348808	0.0207692	-0.0045723	0.0037772	0.22616	-0.00170668	0.00372281	0.646663	0.0319297	0.00147657	5.3247e-98	0.00888559	0.00159571	2.74498e-08	0.014951	0.00157294	3.39605e-21	-0.061426	0.0296846	0.0385853	0.0194851	0.0322377	0.545602	0.0590751	0.0317807	0.0631261	-0.343143	0.032721	2.1609e-25	-0.284844	0.0323808	2.08248e-18	-0.21746	0.0319983	1.24019e-11	0.261705	0.0475454
P10523	SAG	seq.25461.3	0.00151644	0.0018529	0.413171	0.000323845	0.00172432	0.851036	-0.000158147	0.00171457	0.926515	0.00245508	0.00384874	0.523582	0.00256703	0.00384221	0.504102	0.00652249	0.00382246	0.0880218	-0.00244461	0.00162745	0.13315	-0.00280174	0.00162327	0.0844291	0.000382984	0.0016145	0.812502	-0.0209745	0.0327579	0.522022	0.0216935	0.0327981	0.50838	0.0967349	0.032621	0.00304119	-0.00878304	0.0357943	0.806179	-0.0062422	0.0329346	0.849685	0.0718126	0.032806	0.0286556	0.118948	0.0553253
P10599	TXN	seq.8813.160	-0.00110626	0.00181157	0.54146	-0.00135451	0.00172022	0.431094	-0.00174034	0.00170632	0.307821	0.0174029	0.00376512	3.92202e-06	0.00148146	0.00383395	0.699216	0.00616268	0.00380265	0.105178	0.00619571	0.00159083	0.000100007	-0.00117621	0.0016204	0.467959	0.00247497	0.00160733	0.12369	-0.187881	0.0320289	4.83897e-09	0.113573	0.0327321	0.000526583	0.190517	0.0324694	4.79242e-09	-0.0466177	0.0352799	0.186456	0.103642	0.0328995	0.0016437	0.182993	0.0326465	2.22384e-08	0.0643188	0.0512547
P10606	COX5B	seq.7887.57	0.00382093	0.00184233	0.0381478	-5.23954e-05	0.00172255	0.975736	-0.000500702	0.00171676	0.770566	0.00437157	0.00382752	0.253465	0.00397357	0.00383896	0.300704	0.00781859	0.0038267	0.0411036	0.00918338	0.00161775	1.47435e-08	0.00118373	0.00162225	0.465625	0.00405708	0.00161681	0.0121374	-0.0772743	0.0325707	0.0177161	0.0234635	0.0327777	0.474135	0.0972538	0.0326679	0.00292847	-0.0681386	0.0356857	0.0562834	-0.0136372	0.0329144	0.678661	0.0630607	0.0328147	0.0547137	0.0435583	0.0556426
P10636	MAPT	seq.5854.60	-0.000109006	0.00185364	0.953109	0.00194214	0.00170067	0.25353	0.00108024	0.00168907	0.522503	0.00095149	0.00385004	0.804815	0.00582476	0.00378975	0.12438	0.0105362	0.00376502	0.00516018	0.0019616	0.00162845	0.228439	0.00106504	0.00160149	0.506071	0.0048937	0.00159073	0.00210993	0.0483511	0.0327696	0.140163	0.103398	0.0323584	0.00140756	0.191356	0.0321411	2.85569e-09	0.00691311	0.0358227	0.846984	0.0152865	0.0325034	0.638163	0.116104	0.0323152	0.000331116	-0.0153739	0.0577421
P10643	C7	seq.13731.14	-0.00403769	0.00180151	0.025064	-0.00378869	0.00165771	0.0223378	-0.0043823	0.00163377	0.00734226	0.0181961	0.00374199	1.20399e-06	0.00586862	0.00369444	0.112254	0.0132585	0.0036412	0.000274868	0.0170376	0.00158222	1.15609e-26	0.0183696	0.00156288	2.29215e-31	0.0214032	0.00153885	5.97126e-43	0.0643821	0.031851	0.0433122	0.0511704	0.0315441	0.104845	0.117565	0.0310865	0.000158002	-0.0937261	0.0348797	0.00723765	-0.230242	0.0317302	4.7821e-13	-0.135164	0.0312679	1.57953e-05	0.12456	0.0555856
P10643	C7	seq.2888.49	-0.00403769	0.00180151	0.025064	-0.00252596	0.00160826	0.116353	-0.00216698	0.00159172	0.173464	0.0181961	0.00374199	1.20399e-06	0.00378203	0.00358332	0.291282	0.00933762	0.00354767	0.00852104	0.0170376	0.00158222	1.15609e-26	0.00222537	0.00151486	0.141906	0.0156652	0.00149904	3.15856e-25	0.0643821	0.031851	0.0433122	-0.00849394	0.0305966	0.781326	0.0752808	0.0302864	0.012974	-0.0937261	0.0348797	0.00723765	-0.203271	0.0309124	5.48784e-11	-0.0933427	0.0304278	0.00217217	0.12456	0.0555856
P10644	PRKAR1A	seq.21483.155	-0.00842419	0.00181633	3.63377e-06	0.000958735	0.00170901	0.574838	0.00065219	0.00170604	0.702273	-0.00147735	0.003768	0.695022	0.000250537	0.00380884	0.947558	0.00263888	0.00380248	0.487731	0.00381364	0.00159255	0.0166823	-0.000324081	0.00160964	0.840445	0.00142889	0.00160682	0.373917	-0.0783851	0.032063	0.0145406	-0.147014	0.0325206	6.34953e-06	-0.0965163	0.0324638	0.0029668	0.140287	0.035573	8.16732e-05	0.0644556	0.0327184	0.0489081	0.10689	0.0327091	0.00109292	0.0347355	0.0578613
P10645	CHGA	seq.8476.11	0.00161939	0.00172185	0.347021	0.00209739	0.00158404	0.185554	0.00164395	0.001581	0.298488	-0.0229012	0.00357506	1.6747e-10	-0.0337385	0.00352789	1.96259e-21	-0.0309641	0.00352213	2.1846e-18	0.0222538	0.00151152	8.79923e-48	0.0133914	0.00149082	4.04472e-19	0.0186991	0.00148843	1.6482e-35	-0.171553	0.0304309	1.84875e-08	-0.2503	0.030122	1.31395e-16	-0.166241	0.0300738	3.45701e-08	-0.192593	0.0339552	1.51449e-08	-0.185861	0.0307631	1.66886e-09	-0.0946957	0.030572	0.00196578	0.134924	0.0490867
P10645	CHGA	seq.11184.51	0.00161939	0.00172185	0.347021	0.00220474	0.00157424	0.161442	0.00231994	0.00156247	0.137679	-0.0229012	0.00357506	1.6747e-10	-0.0411873	0.00350586	2.44287e-31	-0.0385772	0.00348025	3.93132e-28	0.0222538	0.00151152	8.79923e-48	0.0163983	0.00148156	4.69134e-28	0.0211476	0.00147071	1.03174e-45	-0.171553	0.0304309	1.84875e-08	-0.175855	0.0299352	4.5979e-09	-0.142309	0.0297152	1.73799e-06	-0.192593	0.0339552	1.51449e-08	-0.191412	0.0307477	5.3187e-10	-0.146993	0.0304419	1.42777e-06	0.134924	0.0490867
P10646	TFPI	seq.3336.50	-0.00363949	0.00176553	0.0393305	-0.00324526	0.00155937	0.0374872	-0.00233204	0.00153204	0.128046	0.0128483	0.00366314	0.000457575	0.00790819	0.00346742	0.0226195	0.00989036	0.00341116	0.00375969	0.0146577	0.00155219	6.06081e-21	0.0175453	0.00147473	4.39987e-32	0.0227215	0.00144888	8.75682e-54	-0.193713	0.0311807	5.76292e-10	-0.342857	0.0296025	1.61017e-30	-0.218748	0.029117	7.15113e-14	0.172509	0.0343136	5.19567e-07	0.255076	0.0300638	3.04147e-17	0.276711	0.0295525	1.27246e-20	0.242537	0.0482436
P10721	KIT	seq.2475.1	-0.00368382	0.00175264	0.0356287	-0.000690774	0.00158903	0.663795	-0.000444774	0.00163556	0.785683	0.0123875	0.00364023	0.00067337	0.00272533	0.00354095	0.441548	0.00574999	0.00364455	0.114717	-0.0129751	0.00153962	4.91571e-17	-0.0188875	0.00149655	8.15718e-36	-0.0106423	0.00154012	5.64037e-12	-0.253095	0.0309858	4.19796e-16	-0.147115	0.030235	1.18587e-06	-0.0945417	0.0311182	0.00239628	-0.299487	0.0346998	8.75371e-18	-0.236143	0.030868	2.51725e-14	-0.164236	0.0317083	2.33684e-07	0.262735	0.0521527
P10746	UROS	seq.11248.43	0.00161449	0.00184253	0.380958	-0.010297	0.0016051	1.57621e-10	-0.00977208	0.00162312	1.90005e-09	0.00527461	0.00382613	0.168105	0.00487306	0.0035738	0.172788	0.00795892	0.00361698	0.027835	-0.00406851	0.0016177	0.0119437	-0.00160319	0.00150971	0.288338	0.00109227	0.00152756	0.474625	-0.0163068	0.0325679	0.616611	-0.12173	0.0305005	6.69908e-05	-0.0456538	0.030862	0.139145	-0.068611	0.0357732	0.0551913	-0.163519	0.0319983	3.37259e-07	-0.0827994	0.0321548	0.01006	-0.00527603	0.0558897
P10747	CD28	seq.20521.83	0.00877486	0.00176779	7.21242e-07	0.00545832	0.00167157	0.00110265	0.00443453	0.00164848	0.00717425	0.0124903	0.00367011	0.000672649	0.00300908	0.00372442	0.41918	0.00884422	0.00367214	0.0160663	0.0150772	0.00155154	4.52615e-22	0.00476099	0.00157461	0.00251428	0.00882698	0.00155231	1.39373e-08	0.42057	0.0312379	2.05289e-40	0.345228	0.0318015	4.58072e-27	0.434725	0.0313518	1.05155e-42	-0.111626	0.0343896	0.0011807	-0.12546	0.0320364	9.15111e-05	-0.00403076	0.0315545	0.898362	0.0823678	0.0527774
P10767	FGF6	seq.4130.71	-0.000477572	0.00181171	0.7921	-0.000846623	0.00170827	0.620203	-0.00123861	0.0017012	0.466608	0.00585986	0.00376372	0.119568	0.00396405	0.00380854	0.298019	0.00784009	0.00379406	0.0388561	0.000804895	0.00159115	0.612984	-0.000102637	0.00160881	0.949135	0.00300906	0.00160221	0.0604476	0.0202903	0.0320311	0.526474	0.042777	0.0325047	0.188244	0.117695	0.0323719	0.000280827	0.028313	0.0350281	0.418971	0.0114522	0.0326349	0.725669	0.0906735	0.0325616	0.00538416	0.0262561	0.0552248
P10909	CLU	seq.4542.24	-0.00336635	0.00183095	0.0660534	0.0260087	0.00158201	9.23252e-59	0.0214697	0.0015631	5.92113e-42	0.023774	0.00380517	4.6121e-10	0.00329117	0.00350584	0.347909	0.00843826	0.00346746	0.0149962	-0.00219455	0.00161116	0.173249	0.000807996	0.00148205	0.585657	0.0147174	0.00146522	1.87742e-23	0.0670736	0.0323707	0.0383268	0.118996	0.0299346	7.16029e-05	0.184317	0.0296049	5.2989e-10	0.157245	0.0353875	9.0965e-06	0.228693	0.0301383	4.03966e-14	0.303263	0.029935	7.96847e-24	0.0557491	0.0535612
P10912	GHR	seq.2948.58	0.00314814	0.00169978	0.0640889	0.00332918	0.00145292	0.0219953	0.00324127	0.00150775	0.0316374	0.00616785	0.00353054	0.0807171	0.00496009	0.00323788	0.12563	0.0069196	0.00335964	0.039501	-0.0159329	0.00149818	4.67858e-26	-0.02606	0.00137418	9.23574e-77	-0.018369	0.0014256	3.14415e-37	0.620846	0.0300521	4.90864e-90	0.753748	0.0276444	6.8502e-150	0.731728	0.0286864	8.56753e-133	0.298949	0.0329556	1.8274e-19	0.341039	0.0278663	8.08859e-34	0.362796	0.0288819	1.67531e-35	-0.141469	0.0539928
P11215	ITGAM	seq.21981.2	0.0168322	0.00172886	3.79112e-22	0.00412497	0.00172106	0.0165876	0.00349785	0.00171509	0.0414723	0.00849225	0.00359086	0.018081	0.00760339	0.00383524	0.0474934	0.0106287	0.00382213	0.00544838	0.00527933	0.0015269	0.000550993	-0.00137346	0.00162011	0.396628	0.00122251	0.00161418	0.448881	0.525757	0.0305654	5.86193e-64	-0.0736401	0.0327337	0.0245256	-0.00503611	0.0326138	0.877289	-0.178319	0.0338098	1.40637e-07	-0.0199958	0.0328876	0.543219	0.0463807	0.0328246	0.15774	-0.251114	0.0514324
P11226	MBL2	seq.3000.66	-0.00048842	0.00182559	0.789066	0.000519707	0.001657	0.753808	-5.82413e-05	0.0016652	0.972101	0.00100382	0.00379239	0.79126	-0.00541563	0.00369311	0.142617	-0.00018211	0.0037111	0.960865	0.00305553	0.00160355	0.0567916	0.00245315	0.00156291	0.116589	0.00542114	0.00156948	0.000558046	-0.304606	0.0322755	6.38305e-21	-0.330275	0.0315308	2.45579e-25	-0.286727	0.0316864	2.23662e-19	-0.109552	0.0352743	0.00191196	-0.185741	0.0316816	4.93215e-09	-0.134431	0.0318387	2.4743e-05	0.203135	0.0535132
P11234	RALB	seq.18432.32	0.00106901	0.00181321	0.555515	-0.00891535	0.0015981	2.58857e-08	-0.00840317	0.00160897	1.85612e-07	0.00319093	0.00376622	0.396908	-0.00490845	0.00355971	0.168008	-0.00194614	0.0035846	0.587219	0.00418147	0.00159231	0.00867227	0.000127839	0.00150431	0.93228	0.00194833	0.00151493	0.198492	0.0935835	0.0320577	0.00352934	0.0443718	0.0303919	0.144374	0.0872371	0.030607	0.00439186	-0.0290111	0.035095	0.40849	0.179148	0.0308523	6.88513e-09	0.210683	0.0310548	1.34439e-11	0.094788	0.0565044
P11279	LAMP1	seq.16902.17	-0.00082042	0.00183528	0.65488	0.000354898	0.00172571	0.837072	3.96977e-05	0.00172476	0.981638	0.0151559	0.00381125	7.1181e-05	0.000829834	0.00384581	0.829173	0.00361467	0.00384274	0.346943	0.0011937	0.001619	0.460983	0.0025348	0.00162561	0.11901	0.00453231	0.00162451	0.00529728	-0.040006	0.0324414	0.217585	-0.0779491	0.0328316	0.017635	-0.0252545	0.0328093	0.441503	0.118559	0.0355052	0.000848106	-0.0467172	0.032962	0.156474	0.00635065	0.0329511	0.847181	0.170913	0.0560689
P11310	ACADM	seq.17333.20	-0.00211418	0.00186137	0.256103	-0.00911447	0.00168897	7.20328e-08	-0.00886101	0.00168592	1.55251e-07	0.00432316	0.00386544	0.26346	0.00169241	0.0037607	0.652718	0.00522158	0.00375517	0.164455	-0.00248513	0.00163422	0.128422	-0.000467225	0.0015891	0.768759	0.00221432	0.00158691	0.162986	0.0579397	0.0329022	0.0783232	0.0276805	0.0321081	0.388684	0.0933556	0.0320638	0.0036169	0.00904661	0.0359578	0.801371	0.090295	0.0325883	0.00561882	0.152384	0.032492	2.82755e-06	0.0869506	0.0530685
P11387	TOP1	seq.2876.74	-0.00113107	0.00180181	0.530209	-0.00225338	0.00172203	0.190763	-0.00244937	0.00170983	0.152075	-0.00111161	0.00374153	0.766407	-0.000331861	0.00383733	0.931088	0.00362194	0.00381048	0.341907	-0.00552696	0.0015819	0.000481399	-0.00387221	0.00162163	0.0169949	-0.000617343	0.00161028	0.701462	-0.299748	0.0318481	8.12383e-21	-0.0173557	0.0327652	0.596351	0.0571285	0.0325359	0.0791911	0.154913	0.0348383	8.96738e-06	0.0617176	0.0329106	0.0608251	0.12879	0.0327207	8.42942e-05	0.0160996	0.059802
P11464	PSG1	seq.15631.18	-0.00339396	0.00169597	0.0454411	-0.00163759	0.00170696	0.337437	-0.00196635	0.00169432	0.245896	-0.000322327	0.00351079	0.926853	-0.00540224	0.0038042	0.155667	-0.000506458	0.00377557	0.893298	0.0344775	0.00148455	8.11319e-112	0.00286148	0.00160764	0.0751662	0.00575676	0.0015956	0.000312591	0.106183	0.0298835	0.000385079	0.0691198	0.0324813	0.0334012	0.143486	0.0322381	8.79473e-06	-0.164191	0.0326857	5.30709e-07	0.0709318	0.0326659	0.0299588	0.146276	0.0325039	6.98612e-06	0.0508466	0.0503516
P11487	FGF3	seq.7894.155	0.000370865	0.00183082	0.839483	-0.00103468	0.00170446	0.54386	-0.00158684	0.0016866	0.346841	0.00442216	0.0038027	0.244941	0.00134863	0.00380015	0.722693	0.0078978	0.00376184	0.0358418	0.00388708	0.00160798	0.0156791	-0.00313916	0.00160521	0.0505833	0.00243644	0.00158832	0.125118	-0.0111181	0.0323687	0.731253	0.0933209	0.0324336	0.00403296	0.201007	0.0320924	4.17903e-10	0.0500521	0.0353482	0.156864	0.0555266	0.0325711	0.0883156	0.172574	0.0323121	9.78259e-08	0.00363376	0.0552109
P11717	IGF2R	seq.3676.15	0.000954211	0.0017401	0.583472	-0.000156907	0.00167254	0.925262	0.000188784	0.00161846	0.907148	0.0190426	0.00361484	1.45509e-07	0.00934473	0.00372972	0.0122694	0.0122687	0.00360725	0.000677916	0.0185897	0.00152927	2.14905e-33	0.00688929	0.00157517	1.25392e-05	0.0166591	0.00152437	2.10923e-27	0.0440085	0.0307635	0.152642	0.0379584	0.0318266	0.233076	0.099929	0.0307966	0.00118531	0.243604	0.0340499	1.00056e-12	0.142558	0.0322493	1.01169e-05	0.210472	0.0311156	1.54126e-11	-0.0332024	0.052157
P11717	IGF2R	seq.16057.6	0.000954211	0.0017401	0.583472	-0.00221866	0.00163737	0.17549	-0.00145509	0.00159395	0.361361	0.0190426	0.00361484	1.45509e-07	0.0112897	0.00365165	0.00200448	0.0129291	0.00355265	0.000276958	0.0185897	0.00152927	2.14905e-33	0.00839094	0.00154256	5.66971e-08	0.0164717	0.00150191	1.39404e-27	0.0440085	0.0307635	0.152642	0.0760421	0.031157	0.0147069	0.121552	0.0303296	6.24636e-05	0.243604	0.0340499	1.00056e-12	0.314105	0.0318214	1.02922e-22	0.32985	0.0308318	2.40517e-26	-0.0332024	0.052157
P12004	PCNA	seq.19364.163	-0.000387392	0.00185749	0.834805	-0.00811511	0.0016993	1.85826e-06	-0.00800387	0.00169715	2.48925e-06	0.0041122	0.00385816	0.286561	0.00331032	0.00378573	0.381944	0.00610535	0.003782	0.10654	-0.00229385	0.00163094	0.159669	-0.00276822	0.00159979	0.0836458	-0.000458775	0.00159807	0.774066	0.000873133	0.0328352	0.978787	-0.0616569	0.0323238	0.0565327	-0.00313038	0.0322889	0.922772	0.0132638	0.0358746	0.711606	0.028993	0.0325668	0.37338	0.083352	0.0325602	0.0105069	0.0633956	0.0566126
P12004	PCNA	seq.2915.6	-0.000387392	0.00185749	0.834805	-0.00109194	0.00171617	0.52464	-0.00158044	0.0017086	0.355027	0.0041122	0.00385816	0.286561	0.00579849	0.00382458	0.129573	0.0104075	0.00380865	0.00631222	-0.00229385	0.00163094	0.159669	-0.00249605	0.00161624	0.122584	0.00121754	0.00160917	0.449321	0.000873133	0.0328352	0.978787	-0.0336643	0.0326552	0.302652	0.0595812	0.0325127	0.0669463	0.0132638	0.0358746	0.711606	0.0109681	0.0328051	0.738141	0.103014	0.0326851	0.00163546	0.0633956	0.0566126
P12034	FGF5	seq.3065.65	0.00016501	0.00153527	0.914414	-0.00024712	0.00172336	0.885986	-0.00075482	0.00170982	0.658904	0.00149773	0.00318889	0.638616	0.00918457	0.00384041	0.0168245	0.0129752	0.0038099	0.000666754	0.0432248	0.00135024	1.01298e-199	-0.000177556	0.00162294	0.912888	0.003325	0.00160997	0.0389652	0.271498	0.0271378	2.78755e-23	0.0777155	0.0327918	0.0178384	0.158145	0.0325297	1.21086e-06	-0.169874	0.0307136	3.39594e-08	0.0152609	0.0329171	0.642949	0.103826	0.0327127	0.00151588	0.110802	0.0475793
P12081	HARS1	seq.17450.51	-0.0120408	0.00181664	3.87035e-11	-0.0161921	0.00166054	3.27885e-22	-0.0149077	0.00165856	3.84235e-19	0.00629242	0.00376719	0.0949358	0.00139144	0.00368359	0.705644	0.00451062	0.00368511	0.221022	0.00170359	0.00159216	0.284691	0.00136582	0.0015566	0.380304	0.00359173	0.00155709	0.0211241	-0.0729483	0.0320547	0.0229155	-0.121125	0.0314515	0.000119453	-0.0483686	0.0314612	0.124276	0.143369	0.035523	5.543e-05	0.110583	0.0323486	0.000636225	0.160618	0.0323028	6.90313e-07	0.0496218	0.0548637
P12104	FABP2	seq.15385.116	0.00680598	0.00165887	4.16606e-05	0.00344112	0.00164923	0.0369992	0.00289046	0.00164421	0.078832	0.0818196	0.00345047	3.49916e-116	0.0511259	0.00367506	5.73294e-43	0.0522738	0.00366368	4.70866e-45	0.0146826	0.0014584	1.49325e-23	0.0075687	0.00155327	1.14456e-06	0.00976747	0.00154829	3.13391e-10	-0.185183	0.0293292	3.02717e-10	-0.15133	0.0313796	1.47179e-06	-0.0791807	0.0312798	0.0114011	-0.312954	0.0326507	1.59912e-21	-0.189985	0.0318691	2.7235e-09	-0.115123	0.0318948	0.000310735	0.0287909	0.0490248
P12111	COL6A3	seq.10511.10	0.0125742	0.00164376	2.52639e-14	0.00322584	0.00154896	0.0373551	0.00324134	0.00155326	0.0369721	0.0163289	0.00341493	1.80364e-06	-0.00256253	0.00345173	0.457897	-0.00166566	0.00346112	0.630367	0.0336782	0.0014482	4.30638e-112	0.00454943	0.00145899	0.00183291	0.00658107	0.00146291	7.04001e-06	0.00148666	0.0290554	0.959195	0.0151592	0.0294704	0.60701	0.0280511	0.0295516	0.342564	-0.0154708	0.0319335	0.628081	-0.0466704	0.0295673	0.114545	-0.0284045	0.0296533	0.33818	0.142089	0.0489391
P12111	COL6A3	seq.11196.31	0.0125742	0.00164376	2.52639e-14	0.0119209	0.00157639	4.92319e-14	0.00975598	0.00153735	2.46521e-10	0.0163289	0.00341493	1.80364e-06	0.0109052	0.0035121	0.00191631	0.0125241	0.00342567	0.000259617	0.0336782	0.0014482	4.30638e-112	0.0271484	0.00149571	1.00167e-70	0.0309719	0.00145313	2.09513e-95	0.00148666	0.0290554	0.959195	-0.000330061	0.0299842	0.991218	0.0584058	0.0292405	0.0458482	-0.0154708	0.0319335	0.628081	-0.150813	0.0301622	5.98487e-07	-0.0411937	0.0294359	0.161762	0.142089	0.0489391
P12277	CKB	seq.3714.49	0.0016008	0.00156717	0.307101	0.0045888	0.00159606	0.00406142	0.00475849	0.00161054	0.00314971	-0.0100095	0.00325611	0.00212624	-0.00754928	0.00355802	0.0339208	-0.0061233	0.00358959	0.0881164	0.0340488	0.00137922	4.29502e-125	-0.0126	0.00150362	7.32603e-17	-0.00904948	0.00151741	2.68544e-09	-0.346555	0.0277079	3.22867e-35	-0.595744	0.0303648	8.75649e-82	-0.580408	0.0306385	1.31561e-76	-0.637879	0.0306571	3.0189e-91	-0.257759	0.0307965	7.96308e-17	-0.229964	0.0310646	1.62675e-13	0.188067	0.046492
P12277	CKB	seq.3800.71	0.0016008	0.00156717	0.307101	0.000867773	0.00172956	0.615885	0.000425394	0.00172105	0.804789	-0.0100095	0.00325611	0.00212624	0.00226192	0.00385565	0.557472	0.0055713	0.00383716	0.146602	0.0340488	0.00137922	4.29502e-125	-0.00280221	0.00162902	0.0854796	-0.000108953	0.00162082	0.946409	-0.346555	0.0277079	3.22867e-35	0.0789851	0.0329091	0.0164376	0.137856	0.0327438	2.61003e-05	-0.637879	0.0306571	3.0189e-91	0.00934456	0.0330443	0.777354	0.0737262	0.0328804	0.0250011	0.188067	0.046492
P12318	FCGR2A	seq.3309.2	0.00765529	0.0017243	9.26167e-06	0.00126126	0.00171932	0.46325	0.00130551	0.00171944	0.44774	0.0103278	0.00358133	0.00395098	0.00516499	0.00383204	0.177787	0.00578941	0.0038322	0.13094	0.0238812	0.00151417	2.31137e-54	0.00295531	0.00161926	0.0680621	0.00448012	0.00161938	0.00569207	0.437038	0.030484	1.84648e-45	0.0192342	0.0327168	0.556634	0.0287755	0.0327191	0.3792	-0.217848	0.0336159	1.02893e-10	-0.0936489	0.0328503	0.00438424	-0.0808024	0.0328356	0.0139053	0.128973	0.0528893
P12319	FCER1A	seq.9254.18	-0.000647731	0.00184959	0.726205	-0.00313256	0.00165355	0.0582402	-0.0031147	0.00165092	0.0592831	0.00945788	0.003842	0.013871	0.000173259	0.00368462	0.962498	0.00356451	0.00367905	0.332673	0.00663913	0.00162421	4.44681e-05	-0.00265658	0.00155703	0.0880544	0.000156247	0.00155476	0.919956	-0.024381	0.0327008	0.455967	0.120177	0.03146	0.000135552	0.168161	0.0314141	9.15121e-08	-0.0345689	0.0357389	0.333473	0.118361	0.0316367	0.000185746	0.167472	0.0315665	1.18723e-07	0.12812	0.0546614
P12429	ANXA3	seq.17163.117	-0.00194809	0.00179547	0.277986	0.00484446	0.0016673	0.00368655	0.00413228	0.00165987	0.0128332	0.00345895	0.00373035	0.353857	0.00221611	0.00371181	0.550513	0.00607906	0.00369301	0.0998245	0.00594438	0.0015766	0.000165426	0.00528863	0.00156799	0.000751206	0.00788596	0.00156046	4.53598e-07	0.0353927	0.0317421	0.264917	0.119195	0.0316816	0.00017086	0.186473	0.0315294	3.62231e-09	-0.0569619	0.0355887	0.109556	-0.0813882	0.0318257	0.0105861	-0.00197806	0.0316797	0.950216	0.01321	0.054539
P12532	CKMT1A_CKMT1B	seq.15542.19	-0.00730872	0.00180819	5.40259e-05	0.00154226	0.00168312	0.35956	0.00120114	0.0016786	0.474306	-0.00862738	0.00375215	0.0215398	-0.00976775	0.0037492	0.00921481	-0.00666862	0.00374006	0.0746604	0.00813276	0.00158651	3.10113e-07	0.00820169	0.00158445	2.37732e-07	0.010584	0.00158048	2.43834e-11	0.0357503	0.0319378	0.26305	0.00721997	0.0320129	0.821576	0.0663155	0.0319328	0.037893	-0.13345	0.0354283	0.000167831	-0.0752539	0.0323811	0.0201766	-0.0160499	0.0323667	0.620009	0.0963462	0.0543904
P12544	GZMA	seq.3440.7	0.00886536	0.00176289	5.15685e-07	0.00963509	0.00162517	3.3209e-09	0.0086742	0.00160499	6.89011e-08	-0.00158168	0.00365486	0.665212	-0.00396377	0.00361591	0.273059	0.00123853	0.00356907	0.728598	0.0154653	0.0015452	2.67495e-23	0.0145234	0.00152809	3.42123e-21	0.0175743	0.00150818	7.24046e-31	0.511223	0.0311101	1.03759e-58	0.501278	0.0308749	2.13188e-57	0.573837	0.0304728	9.27189e-76	-0.020621	0.034063	0.544963	-0.143379	0.031157	4.3222e-06	-0.0427447	0.0307061	0.163984	-0.0639394	0.0495177
P12544	GZMA	seq.13712.104	0.00886536	0.00176289	5.15685e-07	-0.00367552	0.00168908	0.029612	-0.00401735	0.0016828	0.0170206	-0.00158168	0.00365486	0.665212	0.00143308	0.00375959	0.703091	0.00583019	0.00374737	0.119835	0.0154653	0.0015452	2.67495e-23	0.000853046	0.0015889	0.591384	0.00405007	0.00158381	0.0105905	0.511223	0.0311101	1.03759e-58	0.11716	0.0320998	0.000265853	0.19485	0.0319974	1.24249e-09	-0.020621	0.034063	0.544963	-0.0507496	0.0327291	0.121081	0.0351694	0.0324821	0.278995	-0.0639394	0.0495177
P12644	BMP4	seq.6326.20	0.00104894	0.00178348	0.55647	-0.00455835	0.00168553	0.00687251	-0.00418959	0.00166817	0.0120627	-0.0106345	0.00370479	0.00412089	0.00133336	0.00375573	0.722594	0.00570865	0.00371847	0.124813	0.0121257	0.00156627	1.24272e-14	0.00257273	0.00158715	0.105103	0.00543468	0.00157108	0.000547616	-0.306907	0.0315311	3.88561e-22	0.121163	0.0320664	0.000160148	0.183537	0.0317426	7.96249e-09	-0.135223	0.0347986	0.000103668	0.26043	0.0325402	1.58587e-15	0.296982	0.0321506	4.06094e-20	0.106558	0.0534339
P12644	BMP4	seq.15667.39	0.00104894	0.00178348	0.55647	0.00430226	0.00162985	0.00833201	0.00369041	0.00165431	0.0257522	-0.0106345	0.00370479	0.00412089	-0.0130303	0.00363189	0.00033767	-0.00660964	0.00368749	0.0731392	0.0121257	0.00156627	1.24272e-14	0.000926028	0.00153497	0.546353	0.00595836	0.00155813	0.00013335	-0.306907	0.0315311	3.88561e-22	-0.238005	0.0310114	2.08435e-14	-0.11888	0.0314796	0.000161495	-0.135223	0.0347986	0.000103668	-0.365491	0.0318386	5.08254e-30	-0.249169	0.0322879	1.50358e-14	0.106558	0.0534339
P12724	RNASE3	seq.5741.55	0.00291756	0.00182695	0.110356	0.00138508	0.00169867	0.4149	0.00144955	0.00169614	0.392816	0.00942854	0.0037918	0.0129402	0.00529953	0.00378341	0.161376	0.00682427	0.00377778	0.0709296	0.0075679	0.00160316	2.43434e-06	0.00392058	0.00159898	0.0142532	0.00803014	0.00159642	5.12496e-07	0.0424803	0.032276	0.188198	0.0200656	0.0323044	0.534544	0.0459601	0.0322548	0.154265	-0.102675	0.0355378	0.00388405	-0.138854	0.0326184	2.1218e-05	-0.0967989	0.0325836	0.00298859	-0.0518921	0.0551228
P12724	RNASE3	seq.15576.158	0.00291756	0.00182695	0.110356	0.00182748	0.00168629	0.278554	0.00148215	0.00168857	0.38013	0.00942854	0.0037918	0.0129402	0.00213307	0.0037569	0.57022	0.00478307	0.00376157	0.203604	0.0075679	0.00160316	2.43434e-06	0.00601115	0.00158785	0.00015558	0.00782456	0.00158976	8.93059e-07	0.0424803	0.032276	0.188198	0.018856	0.0320788	0.5567	0.0684729	0.0321176	0.033074	-0.102675	0.0355378	0.00388405	-0.176976	0.0324147	5.06632e-08	-0.121889	0.0324337	0.00017373	-0.0518921	0.0551228
P12821	ACE	seq.10714.7	0.000560376	0.00182279	0.758534	-0.00191115	0.0016902	0.258241	-0.00158834	0.00168556	0.346086	0.00927462	0.00378605	0.0143422	0.012562	0.00376642	0.000860234	0.0149614	0.00375599	6.91996e-05	0.00348853	0.00160086	0.0293794	-0.00205479	0.00159202	0.196892	0.00555463	0.00158785	0.000473666	-0.0376522	0.032227	0.24274	-0.0655065	0.0321602	0.0417294	-0.0150633	0.0320699	0.638595	-0.0463745	0.035263	0.188553	0.00371529	0.0322961	0.908421	0.0664764	0.0321832	0.0389358	0.0946833	0.0556582
P12829	MYL4	seq.20107.11	0.00358365	0.00181072	0.0478715	0.00887144	0.00164588	7.46286e-08	0.009364	0.00155997	2.11918e-09	0.0114414	0.00376062	0.00236253	0.0156748	0.00366443	1.93509e-05	0.0221462	0.00347244	2.00919e-10	0.00158041	0.00158983	0.320247	0.0107291	0.00155094	5.34506e-12	0.026381	0.00146775	1.93145e-69	-0.219124	0.0320086	8.80616e-12	0.0569059	0.031286	0.0690052	0.154773	0.0296313	1.85007e-07	-0.111464	0.0355741	0.00174144	-0.246036	0.0316837	1.03447e-14	-0.115952	0.0301392	0.000121381	-0.0271252	0.0554323
[truncated: 1,987 more rows]
[truncated: 124 more columns]

## Sheet: notes
This table shows the results of proteomic associations with selected baseline traits in CKB. es: effect size. se: standard error.
