# Supplementary material for: Comparative studies of 2168 plasma proteins measured by two affinity-based platforms in 4000 Chinese adults
Source: Nat Commun. 2025 Feb 21;16:1869. doi: 10.1038/s41467-025-56935-2 (PMC11845630; doi:10.1038/s41467-025-56935-2)
Supplement: Supplementary file 9 — Supplementary Data 6 [file 41467_2025_56935_MOESM9_ESM.xlsx]

## Sheet: Supplementary_Data_6
uniprot_id	olink_id	somascan_id	olink_coef	olink_hr	olink_se	olink_p	olink_lci	olink_hci	soma_ANML_coef	soma_ANML_se	soma_ANML_p	soma_ANML_lci	soma_ANML_hci	soma_ANML_hr	soma_non_ANML_coef	soma_non_ANML_se	soma_non_ANML_p	soma_non_ANML_lci	soma_non_ANML_hci	soma_non_ANML_hr
A1KZ92	PXDNL	seq.11324.3	0.0356976	1.03634	0.049582	0.471543	-0.0614814	0.132877	0.0766175	0.0271522	0.114585	0.0234003	0.129835	1.07963	0.0833524	0.0275284	0.0886021	0.0293977	0.137307	1.08692
A6NCE7	MAP1LC3B2	seq.20965.18	-0.0221949	0.97805	0.0518463	0.668586	-0.123812	0.079422	0.063868	0.0261318	0.188312	0.0126506	0.115085	1.06595	0.0954391	0.0261212	0.0477631	0.0442426	0.146636	1.10014
A6NGN9	IGLON5	seq.6478.2	-0.0349297	0.965673	0.0596	0.557829	-0.151744	0.0818841	-0.00877322	0.0276126	0.876268	-0.0628928	0.0453464	0.991265	0.00844974	0.0272676	0.875733	-0.0449938	0.0618933	1.00849
A6NHS7	MANSC4	seq.9578.263	0.0536915	1.05516	0.0582671	0.356804	-0.0605099	0.167893	0.0226522	0.0250551	0.62636	-0.026455	0.0717593	1.02291	0.0300937	0.0255818	0.52403	-0.0200456	0.0802331	1.03055
A6NI73	LILRA5	seq.7787.25	0.0980101	1.10297	0.0257825	0.0623619	0.0474773	0.148543	0.0325083	0.0256292	0.502781	-0.0177239	0.0827406	1.03304	0.0726195	0.027001	0.159394	0.0196984	0.125541	1.07532
A6NI73	LILRA5	seq.8766.29	0.0980101	1.10297	0.0257825	0.0623619	0.0474773	0.148543	0.0507829	0.0258334	0.309596	0.000150349	0.101416	1.05209	0.0667464	0.0261018	0.183996	0.0155879	0.117905	1.06902
A6NM11	LRRC37A2	seq.8897.3	0.0584124	1.06015	0.054834	0.286759	-0.0490602	0.165885	0.044041	0.0266916	0.408244	-0.00827361	0.0963555	1.04503	0.0520745	0.0268934	0.329249	-0.000635618	0.104785	1.05345
A8MVW0	FAM171A2	seq.13479.8	-0.126192	0.881445	0.0608011	0.0379407	-0.24536	-0.0070244	0.019711	0.027066	0.703523	-0.0333375	0.0727594	1.01991	0.0690564	0.0267646	0.178476	0.0165987	0.121514	1.0715
A8MVW5	HEPACAM2	seq.6568.18	0.0470154	1.04814	0.057355	0.412372	-0.0653983	0.159429	0.186577	0.0230634	2.1258e-06	0.141373	0.23178	1.20512	0.188719	0.0248118	1.27314e-05	0.140088	0.237349	1.2077
A8MVW5	HEPACAM2	seq.9116.28	0.0470154	1.04814	0.057355	0.412372	-0.0653983	0.159429	0.0454377	0.0213847	0.315634	0.00352447	0.0873509	1.04649	0.056446	0.0231041	0.240815	0.0111627	0.101729	1.05807
B0FP48	UPK3BL1	seq.6633.43	-0.0639935	0.938011	0.0522324	0.220512	-0.166367	0.0383801	0.0894713	0.0223906	0.0400686	0.0455864	0.133356	1.0936	0.0918999	0.0240073	0.0468823	0.0448466	0.138953	1.09626
B1AKI9	ISM1	seq.8355.80	0.0254112	1.02574	0.0283059	0.653962	-0.0300673	0.0808897	-0.132038	0.0303814	0.0126859	-0.191584	-0.0724914	0.876308	-0.105682	0.0275873	0.0289316	-0.159752	-0.0516119	0.899711
B2RUY7	VWC2L	seq.7995.16	0.0159946	1.01612	0.0552781	0.772315	-0.0923484	0.124338	-0.0230299	0.0284196	0.697332	-0.0787314	0.0326715	0.977233	-0.0056671	0.028683	0.921818	-0.0618847	0.0505505	0.994349
B6SEH8	ERVV.1	seq.12531.5	-0.0457608	0.95527	0.0582189	0.431861	-0.159868	0.0683462	-0.0620739	0.0260878	0.206101	-0.113205	-0.0109428	0.939813	-0.0518826	0.0258326	0.286656	-0.102514	-0.00125151	0.94944
O00161	SNAP23	seq.20241.9	0.0534988	1.05496	0.030956	0.405902	-0.00717379	0.114171	0.0643884	0.0265226	0.250122	0.012405	0.116372	1.06651	0.101776	0.0273018	0.0754275	0.0482654	0.155287	1.10714
O00175	CCL24	seq.4128.27	0.00385189	1.00386	0.028962	0.948578	-0.0529125	0.0606163	0.0506075	0.0237028	0.275927	0.00415083	0.0970642	1.05191	0.0618484	0.0247819	0.205512	0.0132767	0.11042	1.0638
O00182	LGALS9	seq.9197.4	0.309096	1.36219	0.0306629	4.16e-07	0.248998	0.369194	0.16711	0.0218332	1.90978e-05	0.124317	0.209902	1.18188	0.169477	0.0248678	0.000104103	0.120737	0.218217	1.18469
O00194	RAB27B	seq.13596.3	0.013026	1.01311	0.062434	0.834733	-0.109342	0.135394	-0.00984422	0.029303	0.851568	-0.0672771	0.0475887	0.990204	0.00370463	0.0287618	0.943988	-0.0526674	0.0600767	1.00371
O00206	TLR4	seq.11101.18	-0.038392	0.962336	0.0551668	0.486475	-0.146517	0.0697328	-0.0313818	0.0286429	0.526063	-0.0875209	0.0247572	0.969105	-0.0201805	0.0278739	0.677556	-0.0748124	0.0344515	0.980022
O00206	TLR4	seq.3647.49	-0.038392	0.962336	0.0551668	0.486475	-0.146517	0.0697328	0.011654	0.0287227	0.838056	-0.0446415	0.0679495	1.01172	0.0321829	0.0294261	0.567091	-0.0254912	0.089857	1.03271
O00214	LGALS8	seq.4909.68	0.114192	1.12097	0.0267195	0.0379557	0.0618227	0.166561	-0.0418537	0.027474	0.418681	-0.0957017	0.0119943	0.95901	-0.0263777	0.0272683	0.610995	-0.0798227	0.0270672	0.973967
O00220	TNFRSF10A	seq.4832.75	0.271612	1.31208	0.032118	1.83e-05	0.208662	0.334562	0.0252858	0.0256215	0.623455	-0.0249315	0.075503	1.02561	0.0341334	0.0258491	0.515615	-0.0165299	0.0847968	1.03472
O00221	NFKBIE	seq.20071.53	-0.0491105	0.952076	0.0251354	0.363255	-0.098375	0.000154013	0.11355	0.0256048	0.014266	0.063365	0.163734	1.12025	0.117428	0.0258266	0.0125003	0.066809	0.168047	1.1246
O00233	PSMD9	seq.13931.22	0.0201107	1.02031	0.0282838	0.733756	-0.0353245	0.0755458	0.00217712	0.0275358	0.968072	-0.0517921	0.0561463	1.00218	0.0105496	0.0272204	0.844706	-0.0428014	0.0639006	1.01061
O00241	SIRPB1	seq.6247.9	0.0411835	1.04204	0.0290921	0.495367	-0.0158361	0.098203	0.132977	0.0281611	0.0198739	0.0777821	0.188172	1.14222	0.143253	0.028114	0.0117761	0.0881506	0.198355	1.15402
O00244	ATOX1	seq.19233.75	0.267504	1.3067	0.0297736	6.36e-06	0.209149	0.32586	0.234266	0.0214349	6.72796e-08	0.192255	0.276278	1.26398	0.245677	0.023623	2.33166e-07	0.199377	0.291978	1.27849
O00253	AGRP	seq.2813.11	-0.0454249	0.955591	0.0263987	0.430963	-0.0971653	0.00631556	-0.00652112	0.0232094	0.889586	-0.0520107	0.0389685	0.9935	0.00129336	0.0232465	0.978114	-0.044269	0.0468557	1.00129
O00273	DFFA	seq.21249.115	0.0304319	1.0309	0.0279013	0.586664	-0.0242536	0.0851175	0.034316	0.0271157	0.426582	-0.0188299	0.0874618	1.03491	0.048304	0.0286118	0.328571	-0.00777418	0.104382	1.04949
O00292	LEFTY2	seq.15503.15	0.0184691	1.01864	0.0352366	0.789989	-0.0505933	0.0875316	0.134129	0.0258062	0.0128679	0.0835495	0.184708	1.14354	0.140764	0.0258645	0.0101238	0.0900707	0.191458	1.15115
O00292	LEFTY2	seq.15503.20	0.0184691	1.01864	0.0352366	0.789989	-0.0505933	0.0875316	0.0703271	0.0272918	0.211409	0.0168362	0.123818	1.07286	0.0848477	0.0274027	0.131846	0.0311393	0.138556	1.08855
O00300	TNFRSF11B	seq.8304.50	0.199392	1.22066	0.0339857	0.00520949	0.132781	0.266002	0.0978127	0.0293816	0.1106	0.0402257	0.1554	1.10276	0.121228	0.0299071	0.0514266	0.0626111	0.179845	1.12888
O00308	WWP2	seq.21670.52	0.00921988	1.00926	0.0271821	0.869027	-0.0440561	0.0624958	0.0404652	0.0269185	0.39819	-0.0122941	0.0932244	1.0413	0.0479675	0.0266379	0.317921	-0.00424179	0.100177	1.04914
O00339	MATN2	seq.3325.2	0.215635	1.24065	0.0297757	0.000299059	0.157275	0.273994	0.0701281	0.026815	0.217654	0.0175717	0.122685	1.07265	0.122723	0.0276957	0.0368863	0.0684403	0.177005	1.13057
O00391	QSOX1	seq.6217.23	0.0335272	1.0341	0.0561395	0.550366	-0.0765042	0.143559	0.000794045	0.0236909	0.988224	-0.0456393	0.0472274	1.00079	0.0445297	0.0257191	0.454754	-0.0058788	0.0949381	1.04554
O00399	DCTN6	seq.18311.44	0.118657	1.12598	0.0248605	0.0282105	0.0699309	0.167382	-0.015806	0.0277313	0.773455	-0.0701583	0.0385463	0.984318	-0.00578245	0.0277821	0.916264	-0.0602343	0.0486694	0.994234
O00401	WASL	seq.25082.3	-0.0871556	0.916534	0.0591544	0.140654	-0.203096	0.0287848	-0.032166	0.0260507	0.576505	-0.0832244	0.0188924	0.968346	-0.0188318	0.0259334	0.743804	-0.0696603	0.0319967	0.981344
O00422	SAP18	seq.12830.4	0.0960121	1.10077	0.0518934	0.0642878	-0.00569714	0.197721	-0.117551	0.0294013	0.0709284	-0.175176	-0.0599251	0.889096	-0.0816035	0.0288826	0.186486	-0.138212	-0.0249946	0.921637
O00451	GFRA2	seq.2515.14	0.074421	1.07726	0.028968	0.209644	0.0176447	0.131197	-0.0129369	0.0322858	0.838847	-0.076216	0.0503421	0.987146	0.0446263	0.0312944	0.470707	-0.0167097	0.105962	1.04564
O00468	AGRN	seq.15483.377	0.186051	1.20448	0.028611	0.00233076	0.129974	0.242127	-0.0120622	0.0265112	0.829851	-0.0640231	0.0398988	0.98801	0.0329665	0.0285374	0.578022	-0.0229658	0.0888989	1.03352
O00533	CHL1	seq.3601.54	0.0488137	1.05002	0.0276723	0.388314	-0.00542303	0.10305	-0.0153809	0.0270806	0.780231	-0.0684579	0.0376961	0.984737	0.0438251	0.0280817	0.433545	-0.011214	0.0988643	1.0448
O00533	CHL1	seq.8958.51	0.0488137	1.05002	0.0276723	0.388314	-0.00542303	0.10305	-0.0916617	0.0255989	0.0927445	-0.141835	-0.0414888	0.912414	-0.038411	0.0256759	0.488387	-0.0887348	0.0119127	0.962317
O00548	DLL1	seq.5349.69	0.126007	1.13429	0.0295507	0.0468789	0.0680883	0.183925	0.0130976	0.0265129	0.818531	-0.0388668	0.065062	1.01318	0.0515935	0.0266495	0.355065	-0.000638447	0.103826	1.05295
O00548	DLL1	seq.8264.43	0.126007	1.13429	0.0295507	0.0468789	0.0680883	0.183925	0.041302	0.0282674	0.455799	-0.0141011	0.0967051	1.04217	0.0807187	0.0277366	0.12958	0.0263561	0.135081	1.08407
O00559	EBAG9	seq.19323.1	0.100084	1.10526	0.0270895	0.0630243	0.0469893	0.153178	0.0397758	0.02602	0.413622	-0.0112225	0.0907741	1.04058	0.0458005	0.0252991	0.336167	-0.0037848	0.0953858	1.04687
O00559	EBAG9	seq.19802.22	0.100084	1.10526	0.0270895	0.0630243	0.0469893	0.153178	-0.0119688	0.0263932	0.814917	-0.0636984	0.0397609	0.988103	0.00624343	0.0273556	0.906419	-0.0473725	0.0598594	1.00626
O00584	RNASET2	seq.16913.8	0.180683	1.19804	0.028266	0.0028012	0.125283	0.236084	0.158795	0.0255249	0.00150668	0.108767	0.208823	1.1721	0.171663	0.0252751	0.0006253	0.122124	0.221201	1.18728
O00585	CCL21	seq.2516.57	0.00379537	1.0038	0.026047	0.944034	-0.0472559	0.0548466	-0.0268667	0.0247892	0.607702	-0.0754527	0.0217194	0.973491	0.00646852	0.0247721	0.901229	-0.0420838	0.0550209	1.00649
O00602	FCN1	seq.15582.25	-0.0384045	0.962324	0.056779	0.498796	-0.149689	0.0728802	0.0174129	0.020568	0.707522	-0.0228996	0.0577255	1.01757	0.026108	0.0208154	0.576106	-0.0146894	0.0669054	1.02645
O00602	FCN1	seq.22961.7	-0.0384045	0.962324	0.056779	0.498796	-0.149689	0.0728802	0.0727737	0.0256568	0.172774	0.0224874	0.12306	1.07549	0.0994204	0.026379	0.0659449	0.0477185	0.151122	1.10453
O00602	FCN1	seq.3613.62	-0.0384045	0.962324	0.056779	0.498796	-0.149689	0.0728802	0.0909177	0.0255572	0.0736075	0.0408266	0.141009	1.09518	0.10571	0.0261534	0.041313	0.0544501	0.15697	1.1115
O00622	CCN1	seq.6264.9	0.0620785	1.06405	0.0296944	0.28474	0.00387852	0.120278	0.0391287	0.0301468	0.445264	-0.0199581	0.0982154	1.0399	0.049352	0.0299763	0.336709	-0.00940053	0.108105	1.05059
O00626	CCL22	seq.22993.9	0.117408	1.12458	0.0285925	0.0360369	0.0613679	0.173448	0.0748095	0.0238141	0.116929	0.0281346	0.121484	1.07768	0.102546	0.0248051	0.0392693	0.0539284	0.151163	1.10799
O00626	CCL22	seq.3508.78	0.117408	1.12458	0.0285925	0.0360369	0.0613679	0.173448	0.107014	0.026645	0.046346	0.0547905	0.159237	1.11295	0.118509	0.0270048	0.0275894	0.0655801	0.171437	1.12582
O14523	C2CD2L	seq.23704.11	-0.0238188	0.976463	0.028045	0.688739	-0.0787861	0.0311484	0.0428078	0.0286606	0.424246	-0.0133661	0.0989816	1.04374	0.0477351	0.0283743	0.37425	-0.00787753	0.103348	1.04889
O14530	TXNDC9	seq.23303.131	0.0181071	1.01827	0.0610466	0.766763	-0.101542	0.137756	0.0465928	0.0272722	0.39102	-0.00685962	0.100045	1.0477	0.050505	0.0272357	0.3518	-0.0028759	0.103886	1.0518
O14558	HSPB6	seq.19127.1	0.229392	1.25783	0.0330115	0.000583596	0.16469	0.294093	0.24343	0.0310311	7.75183e-05	0.18261	0.30425	1.27562	0.26544	0.0315053	2.56816e-05	0.203691	0.327189	1.304
O14579	COPE	seq.19310.81	-0.00583337	0.994184	0.0275459	0.921314	-0.0598223	0.0481556	0.0205158	0.0282452	0.731115	-0.0348438	0.0758754	1.02073	0.0284592	0.0278623	0.623348	-0.0261499	0.0830682	1.02887
O14594	NCAN	seq.15573.110	-0.0581577	0.943501	0.0303554	0.340747	-0.117653	0.00133781	-0.178065	0.0288815	0.00195095	-0.234672	-0.121458	0.836888	-0.174179	0.0287555	0.00192045	-0.230538	-0.117819	0.840147
O14618	CCS	seq.13068.139	-0.0327398	0.96779	0.031293	0.603234	-0.0940729	0.0285933	0.100533	0.0274807	0.0491357	0.0466719	0.154394	1.10576	0.0993613	0.0273014	0.0530278	0.0458516	0.152871	1.10447
O14625	CXCL11	seq.18171.25	0.0855259	1.08929	0.0272316	0.110775	0.0321531	0.138899	0.0107774	0.028853	0.834756	-0.0457735	0.0673282	1.01084	0.025218	0.0290306	0.631908	-0.0316809	0.0821169	1.02554
O14625	CXCL11	seq.3038.9	0.0855259	1.08929	0.0272316	0.110775	0.0321531	0.138899	0.0767949	0.026291	0.143703	0.0252655	0.128324	1.07982	0.0826288	0.0266715	0.118042	0.0303536	0.134904	1.08614
O14717	TRDMT1	seq.12635.9	0.112847	1.11946	0.0504315	0.0252455	0.0140029	0.211691	0.0376601	0.0238388	0.366476	-0.00906303	0.0843833	1.03838	0.050474	0.0246909	0.261427	0.00208085	0.0988672	1.05177
O14737	PDCD5	seq.12517.52	0.079242	1.08247	0.0291054	0.192635	0.0221964	0.136288	0.0645204	0.0270866	0.246574	0.0114316	0.117609	1.06665	0.0711409	0.0276953	0.204368	0.0168592	0.125423	1.07373
O14745	SLC9A3R1	seq.24694.158	0.130281	1.13915	0.0597856	0.029322	0.013103	0.247458	0.0258836	0.0294643	0.660558	-0.0318654	0.0836325	1.02622	0.0342483	0.0295648	0.560711	-0.0236977	0.0921943	1.03484
O14763	TNFRSF10B	seq.5534.49	0.322689	1.38084	0.0343228	1.22e-06	0.255417	0.38996	0.0569155	0.0219102	0.11713	0.0139723	0.0998587	1.05857	0.069862	0.0235512	0.0757065	0.0237024	0.116022	1.07236
O14763	TNFRSF10B	seq.7693.13	0.322689	1.38084	0.0343228	1.22e-06	0.255417	0.38996	-0.0427773	0.0251115	0.449037	-0.0919949	0.00644038	0.958125	-0.0264965	0.0250576	0.63307	-0.0756085	0.0226155	0.973851
O14763	TNFRSF10B	seq.8529.1	0.322689	1.38084	0.0343228	1.22e-06	0.255417	0.38996	0.0197131	0.0221029	0.667923	-0.0236077	0.063034	1.01991	0.0256342	0.0221432	0.5814	-0.0177657	0.069034	1.02597
O14773	TPP1	seq.17691.1	0.0437301	1.0447	0.0285029	0.438298	-0.0121346	0.0995949	-0.000719559	0.0286617	0.98915	-0.0568955	0.0554564	0.999281	0.0450672	0.0286743	0.393388	-0.0111334	0.101268	1.0461
O14786	NRP1	seq.3214.3	-0.0514916	0.949812	0.0300915	0.37615	-0.11047	0.00748667	-0.103216	0.0283492	0.0598955	-0.15878	-0.0476529	0.901932	-0.0495855	0.0282434	0.366032	-0.104942	0.0057706	0.951624
O14786	NRP1	seq.5542.22	-0.0514916	0.949812	0.0300915	0.37615	-0.11047	0.00748667	-0.0983234	0.0273004	0.0805164	-0.151831	-0.0448156	0.906356	-0.0619528	0.0269518	0.273005	-0.114777	-0.00912826	0.939927
O14788	TNFSF11	seq.14061.48	0.0609568	1.06285	0.030005	0.342734	0.00214799	0.119766	0.0890072	0.0235664	0.0502497	0.0428179	0.135196	1.09309	0.0956534	0.0255051	0.0513103	0.0456644	0.145642	1.10038
O14788	TNFSF11	seq.2917.3	0.0609568	1.06285	0.030005	0.342734	0.00214799	0.119766	0.0271532	0.0251259	0.606151	-0.0220926	0.076399	1.02753	0.0332653	0.0258459	0.532343	-0.0173917	0.0839222	1.03382
O14791	APOL1	seq.11510.31	0.0922985	1.09669	0.0667514	0.166751	-0.0385319	0.223129	-0.0366617	0.0276293	0.517986	-0.0908142	0.0174908	0.964002	0.00603188	0.0282422	0.91467	-0.0493218	0.0613856	1.00605
O14791	APOL1	seq.11510.51	0.0922985	1.09669	0.0667514	0.166751	-0.0385319	0.223129	-0.0307785	0.0271684	0.582783	-0.0840275	0.0224706	0.96969	0.000958653	0.0278218	0.986364	-0.0535711	0.0554884	1.00096
O14791	APOL1	seq.9506.10	0.0922985	1.09669	0.0667514	0.166751	-0.0385319	0.223129	0.0696425	0.0293743	0.195475	0.01207	0.127215	1.07212	0.116507	0.0284179	0.0229044	0.0608085	0.172205	1.12356
O14793	MSTN	seq.12077.32	0.00609286	1.00611	0.0310199	0.920801	-0.0547049	0.0668907	-0.0584517	0.0237112	0.257475	-0.104925	-0.0119785	0.943224	-0.0504747	0.0244872	0.346406	-0.0984687	-0.00248069	0.950778
O14793	MSTN	seq.14583.49	0.00609286	1.00611	0.0310199	0.920801	-0.0547049	0.0668907	-0.0416365	0.0250315	0.378008	-0.0906973	0.00742421	0.959218	-0.00224684	0.0240957	0.961468	-0.0494735	0.0449799	0.997756
O14793	MSTN	seq.2765.4	0.00609286	1.00611	0.0310199	0.920801	-0.0547049	0.0668907	-0.0481123	0.0271498	0.368683	-0.101325	0.00510019	0.953027	-0.00267735	0.0281346	0.960943	-0.0578201	0.0524654	0.997326
O14836	TNFRSF13B	seq.2704.74	0.0859244	1.08972	0.026281	0.113542	0.0344145	0.137434	0.0526883	0.0204232	0.203895	0.0126596	0.092717	1.0541	0.0602873	0.0229806	0.187269	0.0152462	0.105328	1.06214
O14867	BACH1	seq.12451.62	0.0347182	1.03533	0.0258074	0.507672	-0.0158633	0.0852998	0.117596	0.0268413	0.0173686	0.0649885	0.170204	1.12479	0.108785	0.0276168	0.0369373	0.0546571	0.162913	1.11492
O14879	IFIT3	seq.13642.90	-0.001755	0.998247	0.0519709	0.973061	-0.103616	0.100106	0.0629617	0.0252268	0.187236	0.013518	0.112405	1.06499	0.0677972	0.0253826	0.158541	0.0180482	0.117546	1.07015
O14917	PCDH17	seq.21395.23	0.0760318	1.079	0.0304484	0.230183	0.016354	0.13571	-0.0183425	0.028629	0.752069	-0.0744543	0.0377693	0.981825	-0.00508152	0.0277793	0.92742	-0.0595279	0.0493649	0.994931
O14933	UBE2L6	seq.19190.4	0.229299	1.25772	0.0573774	6.43e-05	0.116842	0.341757	-0.0673316	0.0260445	0.250791	-0.118378	-0.0162855	0.934885	-0.0297471	0.025192	0.605354	-0.0791225	0.0196284	0.970691
O14944	EREG	seq.4956.2	0.104376	1.11002	0.0280136	0.0512178	0.0494702	0.159282	-0.0899743	0.0281931	0.119085	-0.145232	-0.0347168	0.913955	-0.0782503	0.0274265	0.160837	-0.132005	-0.0244953	0.924733
O14958	CASQ2	seq.19291.2	0.0305242	1.03099	0.0595435	0.608205	-0.0861789	0.147227	-0.0495201	0.0208886	0.234388	-0.0904611	-0.00857919	0.951686	-0.0441661	0.0218629	0.324049	-0.0870166	-0.00131548	0.956795
O14960	LECT2	seq.16763.11	0.132056	1.14117	0.065373	0.0433799	0.00392692	0.260184	-0.0324192	0.0294096	0.574323	-0.0900609	0.0252225	0.968101	0.00712466	0.0298031	0.902588	-0.0512884	0.0655377	1.00715
O14960	LECT2	seq.5970.61	0.132056	1.14117	0.065373	0.0433799	0.00392692	0.260184	-0.0719309	0.0256441	0.134451	-0.122192	-0.0216693	0.930595	-0.0494101	0.026203	0.326556	-0.100767	0.00194675	0.951791
O14964	HGS	seq.13644.30	0.154648	1.16725	0.0261482	0.00351793	0.103399	0.205898	-0.114075	0.0277956	0.0601067	-0.168553	-0.0595964	0.892191	-0.0926203	0.0276121	0.120443	-0.146739	-0.0385016	0.91154
O14967	CLGN	seq.10600.24	0.0391532	1.03993	0.0554476	0.480107	-0.0695221	0.147829	0.00498365	0.0279047	0.930466	-0.0497085	0.0596758	1.005	0.0238316	0.028004	0.67607	-0.0310553	0.0787184	1.02412
O15013	ARHGEF10	seq.9061.3	0.0110029	1.01106	0.0525114	0.834032	-0.0919176	0.113923	-0.174465	0.0337478	0.00747495	-0.24061	-0.108321	0.839906	-0.0956185	0.0278088	0.068566	-0.150123	-0.0411142	0.908811
O15031	PLXNB2	seq.10855.55	0.0603217	1.06218	0.0314095	0.3667	-0.00123978	0.121883	0.0361091	0.0254303	0.491254	-0.0137334	0.0859515	1.03677	0.0407476	0.0256073	0.440004	-0.00944172	0.090937	1.04159
O15031	PLXNB2	seq.9216.100	0.0603217	1.06218	0.0314095	0.3667	-0.00123978	0.121883	0.0265639	0.0276613	0.641491	-0.0276512	0.0807791	1.02692	0.0855473	0.0295727	0.158861	0.0275859	0.143509	1.08931
O15116	LSM1	seq.17795.176	0.0730526	1.07579	0.0273594	0.1717	0.0194292	0.126676	-0.0115084	0.0278919	0.827372	-0.0661755	0.0431588	0.988558	-0.0023509	0.0279945	0.964899	-0.057219	0.0525172	0.997652
O15123	ANGPT2	seq.13660.76	0.278742	1.32147	0.029652	2.94e-06	0.220625	0.336859	0.175748	0.0272833	0.00253874	0.122274	0.229222	1.19214	0.184847	0.026808	0.00147026	0.132304	0.23739	1.20303
O15123	ANGPT2	seq.2602.2	0.278742	1.32147	0.029652	2.94e-06	0.220625	0.336859	0.250144	0.0292582	1.04117e-05	0.192799	0.307489	1.28421	0.263078	0.0288485	3.17987e-06	0.206536	0.31962	1.30093
O15182	CETN3	seq.17410.5	0.0897457	1.0939	0.0507999	0.077287	-0.00982038	0.189312	-0.00408629	0.0255368	0.936667	-0.0541375	0.0459649	0.995922	0.00789379	0.0263958	0.879587	-0.0438411	0.0596286	1.00793
O15197	EPHB6	seq.5078.82	0.0386612	1.03942	0.0290416	0.520538	-0.0182594	0.0955817	0.0608476	0.0264497	0.240215	0.00900715	0.112688	1.06274	0.112101	0.0266694	0.0299173	0.0598297	0.164372	1.11863
O15197	EPHB6	seq.9261.14	0.0386612	1.03942	0.0290416	0.520538	-0.0182594	0.0955817	0.0680681	0.027084	0.175964	0.0149844	0.121152	1.07044	0.0820704	0.025187	0.0736591	0.0327047	0.131436	1.08553
O15232	MATN3	seq.19361.78	0.141915	1.15248	0.0302799	0.0318427	0.0825671	0.201262	0.0189463	0.0266113	0.74324	-0.033211	0.0711036	1.01913	0.0350721	0.0254397	0.531621	-0.0147888	0.0849329	1.03569
O15232	MATN3	seq.3208.2	0.141915	1.15248	0.0302799	0.0318427	0.0825671	0.201262	-0.00345778	0.0241009	0.938552	-0.0506946	0.043779	0.996548	0.00672421	0.0248266	0.885673	-0.0419349	0.0553834	1.00675
O15263	DEFB4A.DEFB4B	seq.13397.88	0.0848857	1.08859	0.029502	0.152666	0.0270627	0.142709	0.0580695	0.0279541	0.287261	0.00328049	0.112859	1.05979	0.063934	0.0283513	0.245685	0.00836645	0.119501	1.06602
O15264	MAPK13	seq.5006.71	0.0903947	1.09461	0.0595459	0.128998	-0.0263132	0.207102	-0.198233	0.0349205	0.00739997	-0.266676	-0.12979	0.820178	-0.161428	0.0333908	0.0187107	-0.226873	-0.0959831	0.850928
O15269	SPTLC1	seq.7886.26	0.0469468	1.04807	0.0640389	0.463498	-0.0785671	0.172461	0.067336	0.0238828	0.181554	0.0205266	0.114145	1.06965	0.0755093	0.0245884	0.141187	0.0273169	0.123702	1.07843
O15294	OGT	seq.21733.11	-0.00533598	0.994678	0.0530899	0.919941	-0.10939	0.0987183	-0.0170895	0.0245521	0.74487	-0.0652108	0.0310318	0.983056	-0.0109705	0.0244744	0.834626	-0.0589395	0.0369985	0.989089
O15305	PMM2	seq.17794.6	0.0543936	1.0559	0.0606624	0.3699	-0.0645026	0.17329	0.0763669	0.0290496	0.178671	0.0194308	0.133303	1.07936	0.0785864	0.0287919	0.162223	0.0221553	0.135018	1.08176
O15335	CHAD	seq.13460.4	0.00404189	1.00405	0.0588348	0.945229	-0.111272	0.119356	-0.0757149	0.0288724	0.183616	-0.132304	-0.0191261	0.92708	-0.0401387	0.0288085	0.479859	-0.0966023	0.016325	0.960656
O15354	GPR37	seq.21495.134	0.140361	1.15069	0.0296497	0.0286318	0.082249	0.198474	0.20275	0.026662	0.000140305	0.150493	0.255006	1.22477	0.21023	0.0271721	9.31459e-05	0.156974	0.263486	1.23396
O15382	BCAT2	seq.19365.11	0.118977	1.12634	0.0503886	0.0182161	0.0202175	0.217737	0.0761479	0.0227834	0.134599	0.0314933	0.120802	1.07912	0.0872291	0.0237896	0.0923143	0.0406023	0.133856	1.09115
O15389	SIGLEC5	seq.16792.4	0.0365439	1.03722	0.0266022	0.504187	-0.0155955	0.0886832	0.0351371	0.0251561	0.499262	-0.0141678	0.0844421	1.03576	0.0397918	0.0251571	0.444858	-0.00951526	0.0890988	1.04059
O15389	SIGLEC5	seq.23030.4	0.0365439	1.03722	0.0266022	0.504187	-0.0155955	0.0886832	0.0393859	0.0254405	0.453756	-0.0104766	0.0892485	1.04017	0.0408232	0.0254399	0.437293	-0.00903809	0.0906845	1.04167
O15389	SIGLEC5	seq.9275.2	0.0365439	1.03722	0.0266022	0.504187	-0.0155955	0.0886832	0.0361446	0.0253227	0.490126	-0.0134869	0.0857761	1.03681	0.0397915	0.0253204	0.447942	-0.00983562	0.0894187	1.04059
O15394	NCAM2	seq.6507.16	0.072704	1.07541	0.0267435	0.193918	0.0202877	0.12512	0.0237704	0.0285487	0.67896	-0.0321839	0.0797248	1.02406	0.0464109	0.0281118	0.403471	-0.00868727	0.101509	1.0475
O15400	STX7	seq.8274.64	0.0778621	1.08097	0.0615071	0.205547	-0.0426896	0.198414	-0.0140591	0.0262375	0.798802	-0.0654837	0.0373656	0.986039	-0.00262404	0.0265552	0.961375	-0.0546713	0.0494232	0.997379
O15444	CCL25	seq.14068.29	0.170434	1.18582	0.0303451	0.00496105	0.110959	0.229909	0.0975929	0.0268603	0.0548842	0.0449476	0.150238	1.10251	0.110326	0.0281951	0.0351649	0.0550647	0.165587	1.11664
O15444	CCL25	seq.2705.5	0.170434	1.18582	0.0303451	0.00496105	0.110959	0.229909	0.0602876	0.0270337	0.252769	0.00730257	0.113273	1.06214	0.0768104	0.028688	0.161482	0.020583	0.133038	1.07984
O15455	TLR3	seq.16918.198	0.108077	1.11413	0.0262647	0.0498089	0.0565992	0.159555	0.0407164	0.0245005	0.426212	-0.00730378	0.0887366	1.04156	0.0478996	0.0238259	0.347585	0.00120157	0.0945976	1.04907
O15467	CCL16	seq.4913.78	-0.00969087	0.990356	0.0272442	0.879374	-0.0630885	0.0437067	0.00682829	0.025482	0.905384	-0.0431155	0.056772	1.00685	0.0290778	0.0268121	0.624756	-0.023473	0.0816286	1.0295
O15496	PLA2G10	seq.2949.6	0.0663557	1.06861	0.0330066	0.310344	0.00166402	0.131047	0.0466237	0.0273022	0.32944	-0.00688761	0.100135	1.04773	0.0562201	0.0279848	0.268962	0.00137081	0.111069	1.05783
O43155	FLRT2	seq.13122.19	0.026413	1.02676	0.0294032	0.664499	-0.0312162	0.0840422	-0.00927813	0.0204262	0.833638	-0.0493127	0.0307564	0.990765	0.00177241	0.0195023	0.966819	-0.0364515	0.0399963	1.00177
O43184	ADAM12	seq.4420.7	0.1017	1.10705	0.0556578	0.067665	-0.0073876	0.210787	0.0435229	0.0269822	0.366308	-0.00936128	0.0964071	1.04448	0.0544878	0.0272179	0.271801	0.00114155	0.107834	1.056
O43240	KLK10	seq.6227.1	0.137428	1.14732	0.0262872	0.00982826	0.0859061	0.18895	0.111019	0.0248723	0.0261981	0.0622701	0.159768	1.11742	0.122493	0.0237339	0.00991402	0.0759757	0.169011	1.13031
O43278	SPINT1	seq.2828.82	0.0206451	1.02086	0.0272545	0.714927	-0.0327728	0.074063	-0.0432791	0.0267001	0.447651	-0.0956104	0.00905224	0.957644	-0.0253546	0.0261276	0.65153	-0.0765638	0.0258546	0.974964
O43291	SPINT2	seq.2843.13	0.22886	1.25717	0.0290015	9.69e-05	0.172018	0.285702	0.0986923	0.024306	0.0317932	0.0510533	0.146331	1.10373	0.114198	0.0257984	0.0185537	0.0636343	0.164762	1.12097
O43320	FGF16	seq.13725.3	-0.0771576	0.925744	0.0520455	0.138207	-0.179165	0.0248498	-0.0324465	0.0217573	0.478016	-0.0750901	0.010197	0.968074	-0.0178445	0.0231589	0.714005	-0.0632352	0.0275462	0.982314
O43320	FGF16	seq.4393.3	-0.0771576	0.925744	0.0520455	0.138207	-0.179165	0.0248498	-0.0274264	0.0263491	0.623623	-0.0790696	0.0242168	0.972946	-0.0122431	0.0269709	0.827297	-0.065105	0.0406188	0.987832
O43396	TXNL1	seq.21475.137	0.00992156	1.00997	0.0471416	0.833307	-0.0824744	0.102317	-0.111369	0.0285857	0.0551102	-0.167396	-0.055342	0.894609	-0.0940219	0.0273315	0.0869018	-0.147591	-0.0404531	0.910263
O43399	TPD52L2	seq.23265.15	0.158086	1.17127	0.0584556	0.00684341	0.0435147	0.272656	0.0465154	0.0281274	0.412847	-0.00861326	0.101644	1.04761	0.0512759	0.0283047	0.368169	-0.00420027	0.106752	1.05261
O43405	COCH	seq.7227.75	0.30594	1.3579	0.0584543	1.66e-07	0.191372	0.420509	0.162096	0.0266513	0.00228943	0.10986	0.214331	1.17597	0.165437	0.0269975	0.00221147	0.112523	0.218351	1.17991
O43423	ANP32C	seq.22398.5	-0.0444436	0.95653	0.0559376	0.426892	-0.154079	0.065192	0.0146429	0.0287586	0.786934	-0.0417229	0.0710088	1.01475	0.0213072	0.0281917	0.693137	-0.0339476	0.076562	1.02154
O43432	EIF4G3	seq.13991.47	-0.029915	0.970528	0.0554894	0.589809	-0.138672	0.0788422	0.0126742	0.0273902	0.824891	-0.0410096	0.0663581	1.01275	0.0197809	0.027596	0.729859	-0.0343063	0.0738682	1.01998
O43464	HTRA2	seq.3317.33	-0.0734004	0.929229	0.0294541	0.205996	-0.131129	-0.0156713	0.0915917	0.0286474	0.0912214	0.0354438	0.14774	1.09592	0.110201	0.029775	0.0400031	0.0518426	0.168558	1.1165
O43474	KLF4	seq.17850.42	0.0510918	1.05242	0.0549128	0.352156	-0.0565354	0.158719	0.0964488	0.0230096	0.0343489	0.0513507	0.141547	1.10125	0.103348	0.024501	0.0311532	0.0553265	0.151369	1.10888
O43508	TNFSF12	seq.5939.42	0.147563	1.15901	0.0284383	0.0125918	0.091825	0.203301	0.0919666	0.0223361	0.0366779	0.0481887	0.135745	1.09633	0.101702	0.0228769	0.0221543	0.0568645	0.14654	1.10705
O43524	FOXO3	seq.11540.37	-0.0769793	0.925909	0.0278174	0.141604	-0.1315	-0.0224583	-0.0689744	0.0263944	0.234507	-0.120706	-0.0172424	0.933351	-0.0543199	0.0267603	0.331705	-0.106769	-0.00187073	0.947129
O43557	TNFSF14	seq.5355.69	0.124818	1.13294	0.0284816	0.0318276	0.0689948	0.180641	0.0182862	0.0219398	0.693676	-0.0247151	0.0612875	1.01845	0.0282956	0.0234341	0.563599	-0.0176343	0.0742255	1.0287
O43557	TNFSF14	seq.5988.49	0.124818	1.13294	0.0284816	0.0318276	0.0689948	0.180641	-0.0340814	0.0278593	0.542629	-0.0886847	0.0205219	0.966493	-0.0150016	0.0278143	0.785954	-0.0695167	0.0395135	0.98511
O43561	LAT	seq.10551.7	0.24322	1.27535	0.0276627	2.13e-05	0.189002	0.297438	-0.010389	0.025798	0.841345	-0.0609521	0.0401741	0.989665	-0.00697507	0.0257434	0.892679	-0.0574312	0.0434811	0.993049
O43570	CA12	seq.19347.37	0.0781199	1.08125	0.0273267	0.182636	0.0245606	0.131679	-0.0572738	0.0306019	0.320288	-0.117252	0.0027049	0.944336	-0.0355497	0.0296946	0.531605	-0.0937499	0.0226506	0.965075
O43583	DENR	seq.19287.59	0.0650602	1.06722	0.0479462	0.1748	-0.0289128	0.159033	0.0705123	0.0239325	0.131657	0.0236054	0.117419	1.07306	0.0742341	0.0253602	0.133516	0.024529	0.123939	1.07706
O43598	DNPH1	seq.17785.11	0.0179821	1.01814	0.0285228	0.763777	-0.0379216	0.0738859	0.0543817	0.0334018	0.357361	-0.0110847	0.119848	1.05589	0.0559031	0.0321027	0.346807	-0.00701708	0.118823	1.0575
O43639	NCK2	seq.13615.60	0.087496	1.09144	0.0247251	0.0877251	0.0390358	0.135956	0.066017	0.0291473	0.255692	0.0088894	0.123145	1.06824	0.0691166	0.0291336	0.233057	0.0120158	0.126217	1.07156
O43663	PRC1	seq.11591.43	0.0834604	1.08704	0.0578332	0.148986	-0.0298906	0.196812	0.037567	0.0269867	0.465476	-0.015326	0.09046	1.03828	0.0471815	0.0270494	0.359469	-0.00583436	0.100197	1.04831
O43663	PRC1	seq.15310.61	0.0834604	1.08704	0.0578332	0.148986	-0.0298906	0.196812	0.0134195	0.0289644	0.794024	-0.0433497	0.0701887	1.01351	0.0271095	0.0287852	0.606401	-0.0293084	0.0835274	1.02748
O43665	RGS10	seq.11634.32	0.00174793	1.00175	0.0552749	0.974773	-0.106589	0.110085	0.0122166	0.0276408	0.828834	-0.0419584	0.0663917	1.01229	0.0190772	0.0278203	0.735901	-0.0354496	0.0736039	1.01926
O43681	GET3	seq.13620.10	0.0287714	1.02919	0.058837	0.624841	-0.0865471	0.14409	-0.0643334	0.0262255	0.146896	-0.115734	-0.0129324	0.937692	-0.0503113	0.0262521	0.28039	-0.101764	0.00114183	0.950933
O43699	SIGLEC6	seq.2741.22	-0.0852852	0.91825	0.0277822	0.122514	-0.139737	-0.0308331	-0.048654	0.0277193	0.377906	-0.102983	0.00567485	0.952511	-0.0336555	0.0276134	0.539457	-0.0877768	0.0204659	0.966905
O43707	ACTN4	seq.25057.2	0.0707084	1.07327	0.0283204	0.230904	0.0152014	0.126215	-0.0131588	0.0269022	0.805781	-0.0658862	0.0395687	0.986927	-0.000122148	0.0272323	0.998177	-0.0534966	0.0532523	0.999878
O43715	TRIAP1	seq.18277.28	0.338232	1.40247	0.0288984	6.78e-09	0.281592	0.394872	0.0951937	0.0235991	0.0329488	0.0489403	0.141447	1.09987	0.106555	0.0259047	0.0317405	0.0557823	0.157327	1.11244
O43736	ITM2A	seq.7765.15	0.0422581	1.04316	0.0282929	0.476832	-0.0131949	0.0977112	0.0334986	0.0240811	0.476672	-0.0136995	0.0806968	1.03407	0.0399074	0.0255201	0.423554	-0.010111	0.0899259	1.04071
O43739	CYTH3	seq.21365.5	-0.0985259	0.906172	0.0575011	0.086628	-0.211226	0.0141743	-0.0939237	0.0259113	0.057095	-0.144709	-0.0431385	0.910352	-0.0806703	0.0252692	0.101194	-0.130197	-0.0311436	0.922498
O43752	STX6	seq.10945.11	0.0970827	1.10195	0.028895	0.0828453	0.0404495	0.153716	-0.0766883	0.0259029	0.164883	-0.127457	-0.0259194	0.926179	-0.0476468	0.0258566	0.380765	-0.0983249	0.00303123	0.95347
O43768	ENSA	seq.17734.13	-0.00949221	0.990553	0.0505119	0.850939	-0.108494	0.0895092	0.0700311	0.0269796	0.192634	0.017152	0.12291	1.07254	0.0732725	0.0273808	0.176615	0.0196072	0.126938	1.07602
O43776	NARS1	seq.21383.37	-0.00413444	0.995874	0.0563667	0.941528	-0.114611	0.106342	-0.0129595	0.0271379	0.815	-0.0661487	0.0402297	0.987124	-0.00480023	0.0275625	0.931707	-0.0588218	0.0492213	0.995211
O43805	SSNA1	seq.23242.2	-0.0134575	0.986633	0.0561413	0.810557	-0.123493	0.0965775	-0.0123652	0.0230898	0.804468	-0.0576203	0.03289	0.987711	-0.00473624	0.0238001	0.926108	-0.0513835	0.0419111	0.995275
O43827	ANGPTL7	seq.6371.50	0.00650571	1.00653	0.0296535	0.911455	-0.051614	0.0646254	-0.0117928	0.0259576	0.789215	-0.0626688	0.0390832	0.988276	-0.000226638	0.0258874	0.996031	-0.050965	0.0505118	0.999773
O43854	EDIL3	seq.9360.33	0.0607458	1.06263	0.0295724	0.307145	0.00278493	0.118707	0.0534808	0.0292829	0.346895	-0.00391262	0.110874	1.05494	0.075299	0.03018	0.189558	0.0161473	0.134451	1.07821
O43866	CD5L	seq.3293.2	0.115064	1.12194	0.0601402	0.0557149	-0.00280884	0.232936	-0.00748039	0.0268988	0.892718	-0.060201	0.0452402	0.992548	0.013648	0.0270018	0.805403	-0.0392744	0.0665705	1.01374
O43896	KIF1C	seq.9899.28	0.0492178	1.05045	0.0534241	0.356911	-0.0554915	0.153927	0.0877063	0.025904	0.0432455	0.0369354	0.138477	1.09167	0.0951984	0.0260533	0.0313354	0.0441349	0.146262	1.09988
O43903	GAS2	seq.23394.125	0.0123252	1.0124	0.0489273	0.801112	-0.0835705	0.108221	0.0336933	0.0263781	0.52975	-0.0180068	0.0853933	1.03427	0.0418797	0.0267888	0.443426	-0.0106254	0.0943847	1.04277
O43915	VEGFD	seq.13098.93	0.264811	1.30319	0.0306417	3.87e-05	0.204755	0.324868	0.179431	0.0290591	0.00154969	0.122476	0.236386	1.19654	0.230107	0.0302168	9.0816e-05	0.170883	0.289331	1.25873
O43915	VEGFD	seq.14705.1	0.264811	1.30319	0.0306417	3.87e-05	0.204755	0.324868	0.0293565	0.0232111	0.53396	-0.0161365	0.0748494	1.02979	0.0386323	0.0233232	0.411236	-0.00708031	0.0843449	1.03939
O43927	CXCL13	seq.13701.2	0.122127	1.1299	0.0256711	0.0311768	0.0718124	0.172441	0.0952132	0.0257229	0.0765502	0.0447973	0.145629	1.09989	0.101655	0.0257077	0.0572779	0.0512694	0.152042	1.107
O43927	CXCL13	seq.3487.32	0.122127	1.1299	0.0256711	0.0311768	0.0718124	0.172441	0.0848527	0.0244138	0.127018	0.0370026	0.132703	1.08856	0.09043	0.0249682	0.105899	0.0414933	0.139367	1.09464
O60218	AKR1B10	seq.16081.38	-0.0362957	0.964355	0.0587787	0.536907	-0.1515	0.0789085	0.0303735	0.0260923	0.560979	-0.0207664	0.0815135	1.03084	0.0352126	0.0265724	0.503612	-0.0168683	0.0872936	1.03584
O60220	TIMM8A	seq.19148.58	0.0255429	1.02587	0.0566593	0.652122	-0.0855072	0.136593	-0.0203384	0.0248817	0.653999	-0.0691057	0.0284288	0.979867	-0.0133609	0.0251651	0.772471	-0.0626836	0.0359618	0.986728
O60234	GMFG	seq.13062.4	0.0184546	1.01863	0.0587476	0.753419	-0.0966885	0.133598	-0.0341679	0.0248761	0.538761	-0.0829242	0.0145884	0.966409	-0.0262237	0.0258189	0.64814	-0.0768279	0.0243805	0.974117
O60235	TMPRSS11D	seq.6547.83	0.0527572	1.05417	0.0597745	0.37745	-0.0643986	0.169913	-0.0824965	0.0312993	0.188197	-0.143842	-0.021151	0.920815	-0.0508155	0.0294782	0.391051	-0.108592	0.00696076	0.950454
O60238	BNIP3L	seq.7835.2	0.0301009	1.03056	0.0580177	0.603884	-0.0836117	0.143813	-0.0475928	0.0252876	0.360275	-0.0971556	0.00197004	0.953522	-0.0418983	0.0250718	0.419224	-0.0910382	0.00724158	0.958967
O60242	ADGRB3	seq.15365.41	0.054404	1.05591	0.0296644	0.356501	-0.00373723	0.112545	-0.0977325	0.0322408	0.0896791	-0.160923	-0.0345417	0.906891	-0.0686874	0.0297455	0.194565	-0.126988	-0.0103872	0.933619
O60243	HS6ST1	seq.5465.32	-0.0609527	0.940868	0.02538	0.237704	-0.110697	-0.0112089	-0.00798524	0.0259876	0.87188	-0.0589201	0.0429496	0.992047	0.0625199	0.0273599	0.218613	0.00889551	0.116144	1.06452
O60259	KLK8	seq.13708.56	0.0776541	1.08075	0.0286017	0.203128	0.0215958	0.133712	0.0366709	0.0240963	0.465418	-0.010557	0.0838989	1.03735	0.0483166	0.0239798	0.334944	0.00131697	0.0953161	1.0495
O60259	KLK8	seq.2834.54	0.0776541	1.08075	0.0286017	0.203128	0.0215958	0.133712	0.14116	0.0265532	0.00775785	0.0891163	0.193203	1.15161	0.156448	0.0267055	0.00323898	0.104106	0.20879	1.16935
O60449	LY75	seq.16620.26	-0.0383258	0.962399	0.0272234	0.502484	-0.0916826	0.015031	-0.0493415	0.0273641	0.361072	-0.102974	0.00429109	0.951856	-0.0391298	0.028188	0.477573	-0.0943772	0.0161176	0.961626
O60462	NRP2	seq.15387.44	-0.111421	0.894562	0.0274433	0.06967	-0.165209	-0.0576329	-0.0990116	0.0301615	0.107226	-0.158127	-0.0398961	0.905732	-0.0380375	0.0289465	0.530786	-0.0947716	0.0186966	0.962677
O60462	NRP2	seq.6590.54	-0.111421	0.894562	0.0274433	0.06967	-0.165209	-0.0576329	-0.074781	0.0300495	0.211778	-0.133677	-0.0158851	0.927947	-0.0581195	0.0296287	0.333117	-0.116191	-4.81853e-05	0.943537
O60469	DSCAM	seq.9175.48	-0.0373549	0.963334	0.0606534	0.537977	-0.156233	0.0815236	0.0309771	0.023211	0.432416	-0.0145156	0.0764698	1.03146	0.0398396	0.0240813	0.337364	-0.00735897	0.0870381	1.04064
O60476	MAN1A2	seq.9077.10	-0.0169781	0.983165	0.0574092	0.767429	-0.129498	0.0955418	-0.0613355	0.0249268	0.155716	-0.110191	-0.0124799	0.940508	-0.0148372	0.0296673	0.770698	-0.0729842	0.0433097	0.985272
O60496	DOK2	seq.14246.50	0.0896242	1.09376	0.0275807	0.129377	0.0355671	0.143681	0.0243473	0.0253894	0.65314	-0.0254151	0.0741097	1.02465	0.0294508	0.0255063	0.588452	-0.0205406	0.0794422	1.02989
O60496	DOK2	seq.19578.19	0.0896242	1.09376	0.0275807	0.129377	0.0355671	0.143681	0.0481831	0.0287587	0.412771	-0.00818297	0.104549	1.04936	0.0522963	0.0286966	0.371795	-0.00394802	0.108541	1.05369
O60542	PSPN	seq.2696.87	0.0419544	1.04285	0.038718	0.5984	-0.0339315	0.11784	-0.0820648	0.0357085	0.255842	-0.152052	-0.0120775	0.921212	-0.0423443	0.0338449	0.52732	-0.108679	0.0239903	0.95854
O60575	SPINK4	seq.19213.1	0.216124	1.24126	0.030201	0.000404931	0.156931	0.275316	0.152951	0.0268584	0.0017084	0.10031	0.205593	1.16527	0.138711	0.0279556	0.00831388	0.083919	0.193503	1.14879
O60603	TLR2	seq.3835.11	0.0731196	1.07586	0.0566776	0.197017	-0.0379665	0.184206	-0.00384263	0.0241162	0.93798	-0.0511096	0.0434243	0.996165	0.0100445	0.023941	0.835242	-0.036879	0.056968	1.0101
O60609	GFRA3	seq.2505.49	0.0517252	1.05309	0.0291282	0.376977	-0.00536512	0.108815	0.0736907	0.0214966	0.118399	0.0315581	0.115823	1.07647	0.0865028	0.0249958	0.0946584	0.037512	0.135494	1.09035
O60662	KLHL41	seq.23660.112	-0.0501049	0.95113	0.0627402	0.424517	-0.173073	0.0728636	0.172492	0.0244604	0.000166504	0.124551	0.220434	1.18826	0.180251	0.0244799	8.47962e-05	0.132271	0.228231	1.19752
O60664	PLIN3	seq.14687.6	0.212748	1.23707	0.0294802	0.000438671	0.154967	0.270528	-0.0425145	0.0257227	0.391659	-0.09293	0.00790111	0.958377	-0.0322672	0.0254617	0.520517	-0.0821713	0.0176369	0.968248
O60701	UGDH	seq.17755.5	-0.0741406	0.928541	0.0498828	0.137201	-0.171909	0.0236279	0.0839072	0.0268597	0.118578	0.0312632	0.136551	1.08753	0.0875312	0.0273612	0.108106	0.0339043	0.141158	1.09148
O60760	HPGDS	seq.12549.33	-0.0848882	0.918615	0.0291041	0.135685	-0.141931	-0.0278452	-0.200384	0.0285932	0.000149372	-0.256426	-0.144342	0.818416	-0.188716	0.0279353	0.000307593	-0.243468	-0.133964	0.828021
O60763	USO1	seq.13639.101	0.0773449	1.08041	0.0279826	0.164134	0.0225001	0.13219	0.00747588	0.0257521	0.873192	-0.0429973	0.057949	1.0075	0.0186547	0.0267518	0.704355	-0.0337778	0.0710873	1.01883
O60828	PQBP1	seq.11432.11	0.0775138	1.0806	0.0272813	0.161343	0.0240434	0.130984	0.0870082	0.0279737	0.0621	0.0321808	0.141836	1.09091	0.0891349	0.0286755	0.0728728	0.0329319	0.145338	1.09323
O60869	EDF1	seq.12415.122	0.0890904	1.09318	0.0482255	0.0646933	-0.00542981	0.183611	-0.0118092	0.0269522	0.84029	-0.0646346	0.0410162	0.98826	0.00536189	0.0275002	0.923739	-0.0485375	0.0592612	1.00538
O60880	SH2D1A	seq.4567.82	0.0349767	1.0356	0.0273123	0.555304	-0.0185545	0.0885078	-0.147513	0.0277439	0.0171752	-0.20189	-0.0931359	0.862851	-0.121573	0.0286166	0.050529	-0.177661	-0.0654854	0.885526
O60884	DNAJA2	seq.11582.63	0.110963	1.11735	0.0271503	0.0508692	0.0577491	0.164176	-0.00779189	0.0323087	0.896132	-0.0711158	0.055532	0.992238	0.00768224	0.0304013	0.891384	-0.0519031	0.0672676	1.00771
O60890	OPHN1	seq.12591.27	0.0766914	1.07971	0.0555775	0.167617	-0.0322384	0.185621	0.184106	0.0243545	8.3815e-06	0.136372	0.23184	1.20214	0.187003	0.0246294	8.88933e-06	0.138731	0.235276	1.20563
O60911	CTSV	seq.3364.76	-0.123965	0.883411	0.0310456	0.0434821	-0.184813	-0.0631165	-0.081279	0.0277906	0.152582	-0.135748	-0.0268105	0.921936	-0.067924	0.0273844	0.224394	-0.121597	-0.0142516	0.934331
O60939	SCN2B	seq.8353.15	0.122445	1.13026	0.0509592	0.0162696	0.0225671	0.222323	0.165219	0.0263401	0.00023785	0.113594	0.216845	1.17965	0.171366	0.0263193	0.000140429	0.119781	0.222951	1.18692
O75015	FCGR3B	seq.3311.27	0.0430095	1.04395	0.0271865	0.449975	-0.010275	0.096294	-0.0177856	0.0295969	0.760225	-0.0757945	0.0402233	0.982372	0.0145817	0.0298553	0.805192	-0.0439335	0.073097	1.01469
O75023	LILRB5	seq.7015.8	-0.0551666	0.946328	0.0284164	0.350455	-0.110862	0.000528507	-0.0915808	0.0280458	0.109411	-0.146549	-0.036612	0.912488	-0.0399852	0.028834	0.500081	-0.0964988	0.0165284	0.960804
O75054	IGSF3	seq.9715.15	-0.0484939	0.952663	0.0302347	0.405256	-0.107753	0.0107651	-0.0564099	0.0271573	0.314723	-0.109637	-0.00318263	0.945152	-0.0439296	0.0280999	0.442406	-0.0990044	0.0111452	0.957021
O75071	EFCAB14	seq.10830.5	0.156308	1.16919	0.0566502	0.00579477	0.0452755	0.26734	-0.0385594	0.0282591	0.493177	-0.0939463	0.0168274	0.962175	-0.0224365	0.0275939	0.686281	-0.0765194	0.0316465	0.977813
O75071	EFCAB14	seq.9514.46	0.156308	1.16919	0.0566502	0.00579477	0.0452755	0.26734	-0.0639311	0.0284719	0.239102	-0.119735	-0.00812734	0.93807	-0.0469705	0.0275105	0.372361	-0.10089	0.006949	0.954116
O75077	ADAM23	seq.7049.2	0.00390338	1.00391	0.0289803	0.949565	-0.0528969	0.0607037	-0.095874	0.0263117	0.0800295	-0.147444	-0.0443041	0.908578	-0.0903185	0.027195	0.105308	-0.14362	-0.0370173	0.91364
O75121	MFAP3L	seq.8837.8	0.0785691	1.08174	0.0510496	0.123786	-0.0214863	0.178625	-0.000688015	0.0322867	0.990823	-0.0639687	0.0625927	0.999312	0.0436067	0.0293777	0.420159	-0.0139725	0.101186	1.04457
O75144	ICOSLG	seq.5061.27	-0.0389168	0.961831	0.028723	0.50299	-0.0952129	0.0173792	-0.109093	0.029919	0.0597422	-0.167733	-0.050453	0.896647	-0.09436	0.0295963	0.102336	-0.152368	-0.0363522	0.909955
O75144	ICOSLG	seq.9303.9	-0.0389168	0.961831	0.028723	0.50299	-0.0952129	0.0173792	-0.185764	0.0298608	0.00321056	-0.24429	-0.127238	0.830469	-0.146032	0.0279236	0.011206	-0.200761	-0.0913026	0.86413
O75146	HIP1R	seq.24960.48	-0.0312393	0.969244	0.0685287	0.648493	-0.165553	0.103075	0.0512863	0.0289523	0.279822	-0.0054591	0.108032	1.05262	0.0656493	0.0294079	0.187772	0.00801084	0.123288	1.06785
O75154	RAB11FIP3	seq.25500.6	0.0409323	1.04178	0.05647	0.468544	-0.0697469	0.151611	-0.0108016	0.0298448	0.842677	-0.0692963	0.0476931	0.989257	0.00539245	0.029272	0.919639	-0.0519795	0.0627644	1.00541
O75173	ADAMTS4	seq.2809.25	0.0472382	1.04837	0.0523838	0.367179	-0.0554322	0.149909	0.147395	0.0198174	3.02817e-05	0.108553	0.186236	1.15881	0.161105	0.0215611	2.93916e-05	0.118845	0.203364	1.17481
O75190	DNAJB6	seq.11606.22	0.147691	1.15915	0.0603373	0.0143749	0.029432	0.26595	0.0120827	0.021502	0.786954	-0.0300605	0.0542259	1.01216	0.0212259	0.0228589	0.652908	-0.0235766	0.0660284	1.02145
O75223	GGCT	seq.21889.2	-0.0191714	0.981011	0.0514938	0.709666	-0.120097	0.0817546	0.0437097	0.0283601	0.454041	-0.011875	0.0992945	1.04468	0.051469	0.0287556	0.379921	-0.00489094	0.107829	1.05282
O75326	SEMA7A	seq.7019.13	-0.0749053	0.927831	0.032555	0.242157	-0.138712	-0.0110987	-0.0549418	0.0318595	0.393734	-0.117385	0.00750164	0.94654	-0.0357136	0.0321194	0.572365	-0.0986663	0.0272392	0.964917
O75339	CILP	seq.5717.2	0.047863	1.04903	0.0627762	0.445798	-0.0751761	0.170902	0.0607609	0.0256208	0.243351	0.0105451	0.110977	1.06264	0.0658406	0.0264946	0.218069	0.013912	0.117769	1.06806
O75340	PDCD6	seq.19488.1	0.107864	1.1139	0.0290161	0.0545669	0.0509932	0.164734	0.0467226	0.0242433	0.324263	-0.000793514	0.0942386	1.04783	0.0901206	0.0259007	0.0722459	0.0393562	0.140885	1.09431
O75347	TBCA	seq.12501.10	0.097644	1.10257	0.058655	0.095969	-0.0173176	0.212606	0.0151785	0.0270492	0.77871	-0.037837	0.0681939	1.01529	0.0495457	0.0281858	0.381363	-0.0056975	0.104789	1.05079
O75351	VPS4B	seq.12668.7	0.10131	1.10662	0.0471862	0.0317904	0.00882721	0.193794	0.0794761	0.0278449	0.138688	0.024901	0.134051	1.08272	0.0747393	0.0281218	0.170163	0.0196217	0.129857	1.0776
O75354	ENTPD6	seq.8932.1	0.100562	1.10579	0.0293524	0.0927938	0.0430322	0.158092	-0.041243	0.0252001	0.40115	-0.0906342	0.00814827	0.959596	0.00728963	0.0254767	0.886469	-0.0426437	0.057223	1.00732
O75356	ENTPD5	seq.4437.56	0.107596	1.1136	0.0276041	0.0654215	0.0534931	0.161699	-0.0087674	0.0271102	0.873022	-0.0619025	0.0443677	0.991271	0.031608	0.0274977	0.565707	-0.0222865	0.0855025	1.03211
O75365	PTP4A3	seq.19231.22	-0.0250871	0.975225	0.0543842	0.644587	-0.131678	0.0815039	0.0333421	0.0230496	0.422511	-0.0118344	0.0785185	1.0339	0.0436457	0.0241847	0.318048	-0.00375548	0.0910469	1.04461
O75427	LRCH4	seq.11252.30	-0.0688806	0.933438	0.0589616	0.242715	-0.184443	0.046682	0.115675	0.0229755	0.00575477	0.0706437	0.160706	1.12263	0.122852	0.0248415	0.00656684	0.0741635	0.17154	1.13072
O75427	LRCH4	seq.8984.28	-0.0688806	0.933438	0.0589616	0.242715	-0.184443	0.046682	-0.0305244	0.0266086	0.585382	-0.0826762	0.0216274	0.969937	-0.0212501	0.0265195	0.705956	-0.0732274	0.0307272	0.978974
O75460	ERN1	seq.11229.16	-0.0647646	0.937288	0.063071	0.30449	-0.188381	0.0588523	0.0690739	0.025338	0.165719	0.0194123	0.118736	1.07152	0.0765509	0.0256932	0.134431	0.0261932	0.126909	1.07956
O75462	CRLF1	seq.14747.9	0.0406523	1.04149	0.0271969	0.483414	-0.0126526	0.0939571	0.031614	0.0270171	0.572483	-0.0213386	0.0845666	1.03212	0.0427611	0.0270428	0.440562	-0.0102419	0.095764	1.04369
O75462	CRLF1	seq.2607.54	0.0406523	1.04149	0.0271969	0.483414	-0.0126526	0.0939571	0.0690683	0.0228683	0.0978297	0.0242473	0.113889	1.07151	0.0759289	0.023701	0.0834072	0.0294758	0.122382	1.07889
O75475	PSIP1	seq.17176.13	0.0391582	1.03993	0.0261384	0.493663	-0.0120722	0.0903885	0.0219655	0.0280906	0.695047	-0.033091	0.0770221	1.02221	0.0305024	0.0282482	0.584472	-0.0248631	0.0858678	1.03097
O75493	CA11	seq.8859.51	0.0999246	1.10509	0.025985	0.0271623	0.0489949	0.150854	-0.0373655	0.0290448	0.511833	-0.0942922	0.0195613	0.963324	-0.0202133	0.0297875	0.724953	-0.0785957	0.0381691	0.97999
O75509	TNFRSF21	seq.5404.53	0.0201442	1.02035	0.0281462	0.735729	-0.0350214	0.0753097	0.029477	0.0276584	0.590324	-0.0247324	0.0836865	1.02992	0.0806247	0.0275625	0.144584	0.0266032	0.134646	1.08396
O75509	TNFRSF21	seq.9259.35	0.0201442	1.02035	0.0281462	0.735729	-0.0350214	0.0753097	0.0735405	0.0273944	0.173142	0.0198485	0.127232	1.07631	0.0914039	0.0259467	0.0746344	0.0405493	0.142258	1.09571
O75521	ECI2	seq.12859.33	0.107046	1.11298	0.0526852	0.0421742	0.00378455	0.210307	-0.0523308	0.0214314	0.411783	-0.0943355	-0.0103262	0.949015	-0.0366516	0.0243448	0.579896	-0.0843665	0.0110632	0.964012
O75528	TADA3	seq.23551.15	0.0896185	1.09376	0.0555484	0.106671	-0.0192545	0.198491	-0.0478657	0.0233443	0.308687	-0.0936197	-0.00211163	0.953262	-0.0386042	0.0235026	0.416857	-0.0846685	0.00746014	0.962131
O75534	CSDE1	seq.12735.39	0.016581	1.01672	0.0474456	0.726734	-0.0764107	0.109573	-0.0148369	0.0274336	0.781143	-0.0686058	0.038932	0.985273	-0.00342815	0.0276281	0.948817	-0.0575782	0.0507219	0.996578
O75569	PRKRA	seq.22010.36	-0.0317592	0.96874	0.0291557	0.593683	-0.0889033	0.0253849	-0.0538348	0.0299886	0.344541	-0.112611	0.00494185	0.947589	-0.0270872	0.0301016	0.63537	-0.0860851	0.0319108	0.973276
O75594	PGLYRP1	seq.14064.21	0.0122671	1.01234	0.0246868	0.825051	-0.036118	0.0606523	0.0556093	0.0284193	0.262363	-9.15193e-05	0.11131	1.05718	0.0655788	0.028353	0.194207	0.0100079	0.12115	1.06778
O75594	PGLYRP1	seq.3329.14	0.0122671	1.01234	0.0246868	0.825051	-0.036118	0.0606523	-0.0387773	0.0255793	0.456696	-0.0889117	0.0113571	0.961965	-0.024548	0.0254342	0.635327	-0.0743981	0.0253021	0.975751
O75629	CREG1	seq.9357.4	-0.0431782	0.957741	0.027966	0.452985	-0.0979906	0.0116341	-0.172868	0.0307131	0.00501076	-0.233065	-0.112672	0.841248	-0.118159	0.0307261	0.0497832	-0.178381	-0.0579366	0.888555
O75688	PPM1B	seq.22009.1	-0.000161981	0.999838	0.0560429	0.997694	-0.110004	0.10968	0.00866951	0.0291961	0.871554	-0.0485538	0.0658928	1.00871	0.0520411	0.0281384	0.307586	-0.00310913	0.107191	1.05342
O75695	RP2	seq.23391.20	0.0099067	1.00996	0.0252268	0.860082	-0.0395369	0.0593503	0.0703571	0.0295056	0.226292	0.0125272	0.128187	1.07289	0.0756746	0.0286721	0.181312	0.0194783	0.131871	1.07861
O75781	PALM	seq.18306.1	0.0660044	1.06823	0.0625871	0.291609	-0.0566642	0.188673	0.091306	0.0276107	0.052298	0.0371901	0.145422	1.0956	0.0878542	0.028604	0.0915798	0.0317914	0.143917	1.09183
O75791	GRAP2	seq.16074.12	0.0905877	1.09482	0.0273497	0.116867	0.0369833	0.144192	0.105064	0.023833	0.0168862	0.0583519	0.151775	1.11078	0.104374	0.0265932	0.0330841	0.0522522	0.156496	1.11002
O75791	GRAP2	seq.5265.12	0.0905877	1.09482	0.0273497	0.116867	0.0369833	0.144192	0.0703578	0.0235184	0.0998411	0.0242626	0.116453	1.07289	0.0797736	0.0242196	0.0700949	0.032304	0.127243	1.08304
O75830	SERPINI2	seq.7117.21	-0.0845779	0.9189	0.053439	0.11349	-0.189316	0.0201606	0.0928559	0.024692	0.0398486	0.0444605	0.141251	1.0973	0.102182	0.0272227	0.0412851	0.0488268	0.155538	1.10759
O75843	AP1G2	seq.12714.38	0.0508703	1.05219	0.0567914	0.370392	-0.0604388	0.162179	0.0289746	0.0246706	0.551451	-0.0193789	0.0773282	1.0294	0.0351028	0.0253316	0.48063	-0.0145463	0.0847519	1.03573
O75940	SMNDC1	seq.17805.35	-0.0385228	0.96221	0.0604803	0.524158	-0.157062	0.0800164	-0.177609	0.0282363	0.00342108	-0.232951	-0.122267	0.83727	-0.160346	0.0289305	0.00958351	-0.217049	-0.103644	0.851849
O76036	NCR1	seq.5104.57	0.0837238	1.08733	0.0269524	0.134771	0.0308982	0.13655	-0.105571	0.0277647	0.0557583	-0.159989	-0.0511535	0.89981	-0.0870871	0.0267142	0.104206	-0.139446	-0.0347283	0.916597
O76036	NCR1	seq.8360.169	0.0837238	1.08733	0.0269524	0.134771	0.0308982	0.13655	0.0410151	0.0248389	0.398164	-0.00766834	0.0896985	1.04187	0.0493876	0.0250294	0.318313	0.000330862	0.0984443	1.05063
O76038	SCGN	seq.10894.25	0.0516838	1.05304	0.0287813	0.379816	-0.00472657	0.108094	0.0722188	0.0250519	0.16335	0.0231181	0.12132	1.07489	0.0791242	0.0252227	0.124568	0.0296886	0.12856	1.08234
O76038	SCGN	seq.15305.7	0.0516838	1.05304	0.0287813	0.379816	-0.00472657	0.108094	0.0685462	0.0262547	0.151091	0.017088	0.120004	1.07095	0.0737253	0.0260388	0.120913	0.0226903	0.12476	1.07651
O76061	STC2	seq.6231.46	0.0818856	1.08533	0.0300649	0.183593	0.0229595	0.140812	-0.0128392	0.0282598	0.811139	-0.0682273	0.042549	0.987243	-0.000645656	0.027532	0.990181	-0.0546074	0.0533161	0.999355
O76070	SNCG	seq.19630.2	0.18164	1.19918	0.0339413	0.00799985	0.115116	0.248164	0.141147	0.0293889	0.0135968	0.0835455	0.198748	1.15159	0.184944	0.0299166	0.00157458	0.126308	0.243579	1.20315
O76074	PDE5A	seq.16805.5	0.0735828	1.07636	0.0582486	0.206498	-0.0405823	0.187748	0.0861445	0.0276043	0.118878	0.0320411	0.140248	1.08996	0.088293	0.0276039	0.108816	0.0341904	0.142396	1.09231
O76074	PDE5A	seq.5256.86	0.0735828	1.07636	0.0582486	0.206498	-0.0405823	0.187748	0.0731801	0.0270489	0.172913	0.0201653	0.126195	1.07592	0.0770626	0.0271944	0.153091	0.0237625	0.130363	1.08011
O76076	CCN5	seq.6392.7	0.259397	1.29615	0.035762	0.000611382	0.189305	0.329489	0.214038	0.0315667	0.000430303	0.152169	0.275908	1.23867	0.275688	0.0332324	1.91132e-05	0.210553	0.340822	1.31744
O76096	CST7	seq.14038.130	0.145388	1.15649	0.0266721	0.00350671	0.0931119	0.197664	0.0864423	0.0253372	0.0844981	0.0367824	0.136102	1.09029	0.0903145	0.0252926	0.0723926	0.0407419	0.139887	1.09452
O76096	CST7	seq.3302.58	0.145388	1.15649	0.0266721	0.00350671	0.0931119	0.197664	0.0494405	0.0222624	0.23956	0.00580705	0.093074	1.05068	0.0579252	0.0235333	0.195266	0.0118009	0.10405	1.05964
O94760	DDAH1	seq.19392.6	0.132477	1.14165	0.029201	0.0188613	0.075244	0.18971	-0.0641923	0.0286733	0.298268	-0.120391	-0.00799365	0.937825	-0.0479953	0.0282869	0.411327	-0.103437	0.0074459	0.953138
O94766	B3GAT3	seq.6897.38	-0.0360079	0.964633	0.0586649	0.539354	-0.150989	0.0789731	0.00676274	0.0222205	0.875393	-0.0367886	0.0503141	1.00679	0.0166011	0.0229321	0.712434	-0.0283451	0.0615472	1.01674
O94779	CNTN5	seq.3299.29	-0.241954	0.785092	0.028493	4.05e-05	-0.2978	-0.186109	-0.22469	0.0352307	0.002909	-0.293741	-0.155639	0.798764	-0.14921	0.0316864	0.0251357	-0.211314	-0.0871059	0.861388
O94813	SLIT2	seq.18930.28	0.0208519	1.02107	0.0286919	0.729746	-0.0353831	0.077087	-0.0337743	0.0259022	0.523412	-0.0845416	0.016993	0.96679	-0.0216085	0.025996	0.682923	-0.0725598	0.0293428	0.978623
O94830	DDHD2	seq.25499.37	-0.0200983	0.980102	0.0571425	0.725046	-0.132096	0.0918989	0.108046	0.0265815	0.024985	0.0559469	0.160144	1.1141	0.108041	0.0270397	0.0290068	0.0550442	0.161038	1.11409
O94856	NFASC	seq.7179.69	0.0221438	1.02239	0.0312277	0.736296	-0.0390615	0.083349	0.00544601	0.0272256	0.922008	-0.0479153	0.0588073	1.00546	0.0676562	0.0291287	0.244191	0.010565	0.124747	1.07
O94903	PLPBP	seq.20439.14	0.0707393	1.0733	0.0270911	0.226873	0.0176416	0.123837	-0.0278748	0.0276463	0.618628	-0.0820605	0.0263108	0.97251	-0.0152665	0.0278307	0.784535	-0.0698136	0.0392807	0.984849
O94907	DKK1	seq.3535.84	0.302463	1.35319	0.0288693	1.83e-07	0.24588	0.359046	0.269125	0.027772	1.25157e-06	0.214693	0.323557	1.30882	0.262582	0.0277996	2.60967e-06	0.208095	0.317068	1.30028
O94985	CLSTN1	seq.15521.4	-0.0379702	0.962742	0.0294036	0.502664	-0.0956001	0.0196598	0.0460271	0.0283734	0.414079	-0.00958372	0.101638	1.0471	0.108055	0.0303736	0.0678324	0.048524	0.167586	1.11411
O94992	HEXIM1	seq.15596.7	0.0784303	1.08159	0.0270985	0.155975	0.0253182	0.131542	0.0571254	0.0264468	0.295021	0.0052907	0.10896	1.05879	0.060536	0.0266474	0.267185	0.00830798	0.112764	1.06241
O94992	HEXIM1	seq.22977.18	0.0784303	1.08159	0.0270985	0.155975	0.0253182	0.131542	0.0968116	0.0232032	0.0178437	0.0513343	0.142289	1.10165	0.104926	0.024896	0.0161894	0.056131	0.153721	1.11063
O95157	NXPH3	seq.6054.6	0.0532742	1.05472	0.0598182	0.373142	-0.0639672	0.170516	0.02078	0.0270392	0.697679	-0.0322159	0.0737759	1.021	0.0349828	0.0275182	0.524364	-0.0189519	0.0889174	1.0356
O95166	GABARAP	seq.17735.130	0.117392	1.12456	0.0461632	0.0109913	0.0269137	0.20787	0.239676	0.0248899	2.06776e-06	0.190893	0.28846	1.27084	0.271908	0.0279905	1.09302e-06	0.217048	0.326769	1.31247
O95166	GABARAP	seq.22966.20	0.117392	1.12456	0.0461632	0.0109913	0.0269137	0.20787	0.254105	0.02665	3.26749e-06	0.201872	0.306338	1.28931	0.240839	0.0279935	2.13964e-05	0.185973	0.295705	1.27232
O95256	IL18RAP	seq.10457.3	0.0224775	1.02273	0.0259827	0.677537	-0.0284477	0.0734026	0.0177613	0.0211256	0.688484	-0.0236442	0.0591667	1.01792	0.025828	0.0220472	0.574925	-0.0173838	0.0690398	1.02616
O95256	IL18RAP	seq.2993.1	0.0224775	1.02273	0.0259827	0.677537	-0.0284477	0.0734026	0.0319158	0.0236878	0.439922	-0.0145115	0.0783432	1.03243	0.0449866	0.0259726	0.336803	-0.00591886	0.095892	1.04601
O95274	LYPD3	seq.13107.9	0.0595702	1.06138	0.0265679	0.271875	0.00749817	0.111642	-0.102131	0.026273	0.0386918	-0.153625	-0.0506365	0.902912	-0.0886266	0.0258447	0.0703472	-0.139281	-0.037972	0.915187
O95295	SNAPIN	seq.6975.52	-0.074048	0.928627	0.0573677	0.196786	-0.186487	0.0383906	0.0535546	0.0245458	0.267767	0.00544564	0.101664	1.05501	0.0621175	0.0255259	0.219765	0.0120877	0.112147	1.06409
O95379	TNFAIP8	seq.12563.2	-0.0812645	0.92195	0.0279154	0.19925	-0.135978	-0.0265514	-0.0375263	0.0268006	0.51653	-0.0900546	0.0150019	0.963169	0.0104125	0.0277578	0.856999	-0.0439918	0.0648168	1.01047
O95388	CCN4	seq.13692.154	0.225571	1.25304	0.0292469	0.00012212	0.168249	0.282894	0.131777	0.0233785	0.00491145	0.0859555	0.177598	1.14085	0.136898	0.0244975	0.00541395	0.0888841	0.184913	1.14671
O95388	CCN4	seq.3057.55	0.225571	1.25304	0.0292469	0.00012212	0.168249	0.282894	-0.0460331	0.029569	0.443047	-0.103987	0.011921	0.95501	-0.00829185	0.0298356	0.888968	-0.0667686	0.0501849	0.991742
O95393	BMP10	seq.3587.53	0.0981732	1.10315	0.061401	0.109846	-0.0221705	0.218517	0.0712948	0.0211652	0.132613	0.0298118	0.112778	1.0739	0.080905	0.0218055	0.0974218	0.0381669	0.123643	1.08427
O95407	TNFRSF6B	seq.5070.76	0.190539	1.2099	0.0264212	0.00106975	0.138755	0.242324	-0.00985529	0.027161	0.838762	-0.06309	0.0433794	0.990193	0.00995729	0.0276969	0.84263	-0.0443276	0.0642422	1.01001
O95429	BAG4	seq.12844.10	0.0205542	1.02077	0.0598704	0.731364	-0.0967897	0.137898	0.151929	0.0242803	0.00213747	0.10434	0.199517	1.16408	0.152043	0.0258483	0.00376533	0.101381	0.202704	1.16421
O95433	AHSA1	seq.11633.89	0.0772535	1.08032	0.0511584	0.131022	-0.0230151	0.177522	0.0741522	0.0273154	0.167367	0.0206149	0.127689	1.07697	0.070683	0.0279698	0.194553	0.0158633	0.125503	1.07324
O95445	APOM	seq.10445.20	0.132346	1.1415	0.0279129	0.026705	0.0776381	0.187055	-0.0234902	0.0251052	0.675675	-0.0726955	0.0257152	0.976784	0.0074603	0.0247553	0.890824	-0.0410592	0.0559798	1.00749
O95445	APOM	seq.14125.5	0.132346	1.1415	0.0279129	0.026705	0.0776381	0.187055	0.000341529	0.0276013	0.994947	-0.053756	0.054439	1.00034	0.0480975	0.0267721	0.344166	-0.00437496	0.10057	1.04927
O95467	GNAS	seq.5757.45	-0.0540734	0.947363	0.0573089	0.345404	-0.166397	0.0582501	-0.0530086	0.0253898	0.323485	-0.102772	-0.00324563	0.948372	-0.0371722	0.0255249	0.490646	-0.0872	0.0128556	0.96351
O95498	VNN2	seq.15480.2	0.0535756	1.05504	0.0285649	0.334676	-0.00241056	0.109562	-0.0292391	0.0272802	0.58479	-0.0827072	0.024229	0.971184	0.0043387	0.0277521	0.935935	-0.0500544	0.0587318	1.00435
O95498	VNN2	seq.7012.35	0.0535756	1.05504	0.0285649	0.334676	-0.00241056	0.109562	0.072731	0.0247193	0.148929	0.0242821	0.12118	1.07544	0.0796568	0.0253739	0.121842	0.029925	0.129389	1.08292
O95502	NPTXR	seq.15511.37	0.145453	1.15656	0.0279452	0.0157707	0.0906813	0.200224	0.0464405	0.0257019	0.393967	-0.00393425	0.0968154	1.04754	0.0570411	0.0252304	0.28663	0.00759037	0.106492	1.0587
O95502	NPTXR	seq.8997.4	0.145453	1.15656	0.0279452	0.0157707	0.0906813	0.200224	0.156578	0.0263532	0.00227992	0.104927	0.20823	1.1695	0.170533	0.025922	0.000644167	0.119727	0.221339	1.18594
O95544	NADK	seq.13624.17	-0.0363857	0.964268	0.027953	0.527902	-0.0911725	0.0184011	-0.0392747	0.0260599	0.486104	-0.0903513	0.0118018	0.961487	-0.0254683	0.0266835	0.652923	-0.077767	0.0268304	0.974853
O95630	STAMBP	seq.19187.21	0.0598214	1.06165	0.0284482	0.310085	0.00406392	0.115579	0.0643158	0.0266536	0.219329	0.0120756	0.116556	1.06643	0.0694958	0.0273476	0.19733	0.0158955	0.123096	1.07197
O95633	FSTL3	seq.3438.10	0.203309	1.22545	0.0315909	0.00291997	0.141392	0.265226	0.261454	0.0271438	9.99545e-07	0.208253	0.314655	1.29882	0.304818	0.0289442	9.44435e-08	0.248088	0.361547	1.35638
O95644	NFATC1	seq.14286.2	0.0580528	1.05977	0.0268147	0.284817	0.00549684	0.110609	0.125767	0.0286941	0.0124989	0.0695279	0.182007	1.13402	0.117616	0.0291679	0.0277917	0.0604476	0.174784	1.12481
O95684	CEP43	seq.21793.4	0.00948564	1.00953	0.0267707	0.860198	-0.0429839	0.0619552	0.0138922	0.0266211	0.773904	-0.0382841	0.0660686	1.01399	0.0259891	0.0274122	0.608213	-0.0277379	0.079716	1.02633
O95696	BRD1	seq.11607.15	0.129576	1.13835	0.0428296	0.00248314	0.0456317	0.21352	-0.046125	0.0258197	0.369582	-0.0967307	0.00448076	0.954923	-0.0348397	0.0253826	0.501326	-0.0845887	0.0149094	0.96576
O95715	CXCL14	seq.5730.60	0.00156274	1.00156	0.0325544	0.981142	-0.0622427	0.0653682	-0.0104813	0.0296508	0.85661	-0.0685959	0.0476332	0.989573	0.00806136	0.0298001	0.887445	-0.0503457	0.0664684	1.00809
O95721	SNAP29	seq.12357.41	0.110373	1.11669	0.0287477	0.0677904	0.054028	0.166717	0.0297542	0.0266651	0.558935	-0.0225084	0.0820168	1.0302	0.0384006	0.0267601	0.458025	-0.0140482	0.0908494	1.03915
O95727	CRTAM	seq.7968.15	0.165721	1.18024	0.0290923	0.00653554	0.108701	0.22274	0.115731	0.025104	0.0118653	0.0665281	0.164934	1.12269	0.12609	0.0250181	0.00541971	0.0770556	0.175125	1.13438
O95750	FGF19	seq.13724.27	-0.0362359	0.964413	0.0287705	0.540943	-0.092625	0.0201532	-0.0281312	0.0265162	0.595682	-0.0801021	0.0238397	0.972261	-0.0196846	0.0262551	0.708909	-0.0711437	0.0317745	0.980508
O95750	FGF19	seq.2762.30	-0.0362359	0.964413	0.0287705	0.540943	-0.092625	0.0201532	-0.0366655	0.0268403	0.490135	-0.0892715	0.0159405	0.963999	-0.0298509	0.0266175	0.572608	-0.0820202	0.0223184	0.97059
O95786	DDX58	seq.12382.2	0.0229326	1.0232	0.0283676	0.705262	-0.0326668	0.078532	-0.0201361	0.0268294	0.700474	-0.0727208	0.0324485	0.980065	-0.00614717	0.0266437	0.90601	-0.0583679	0.0460736	0.993872
O95793	STAU1	seq.12471.47	0.184009	1.20203	0.0513231	0.000336675	0.0834179	0.284601	0.12169	0.0239855	0.0035652	0.0746797	0.168701	1.1294	0.127888	0.0259959	0.00622999	0.0769365	0.178839	1.13643
O95817	BAG3	seq.10078.5	-0.0976641	0.906954	0.0310191	0.11703	-0.15846	-0.0368678	0.0287672	0.027768	0.560921	-0.0256572	0.0831915	1.02918	0.0421185	0.0275254	0.407206	-0.0118304	0.0960674	1.04302
O95825	CRYZL1	seq.9207.60	0.0513015	1.05264	0.0569204	0.367437	-0.0602605	0.162863	0.129084	0.0248175	0.0153009	0.0804428	0.177725	1.13779	0.140111	0.0255236	0.00980626	0.0900858	0.190136	1.1504
O95831	AIFM1	seq.9522.3	0.102259	1.10767	0.0280715	0.0771793	0.0472395	0.157278	0.0488615	0.0256571	0.330104	-0.00142554	0.0991486	1.05007	0.0546301	0.026047	0.282498	0.00357894	0.105681	1.05615
O95841	ANGPTL1	seq.11142.11	0.258795	1.29537	0.0287522	5.22e-06	0.202442	0.315148	0.131105	0.0234891	0.00302957	0.0850667	0.177142	1.14009	0.168123	0.0245383	0.00039127	0.120029	0.216218	1.18308
O95841	ANGPTL1	seq.9092.33	0.258795	1.29537	0.0287522	5.22e-06	0.202442	0.315148	0.0301607	0.0284201	0.581428	-0.0255417	0.0858632	1.03062	0.0414569	0.02895	0.45115	-0.0152841	0.098198	1.04233
O95866	MPIG6B	seq.7065.1	0.185239	1.20351	0.0304651	0.00403712	0.125529	0.24495	0.180098	0.0285577	0.00180836	0.124126	0.23607	1.19734	0.176582	0.0284571	0.00210812	0.120807	0.232357	1.19313
O95866	MPIG6B	seq.8659.68	0.185239	1.20351	0.0304651	0.00403712	0.125529	0.24495	-0.0872958	0.0351172	0.233917	-0.156124	-0.0184675	0.916406	-0.0434081	0.0328454	0.507392	-0.107784	0.0209676	0.957521
O95954	FTCD	seq.9213.24	-0.0313013	0.969183	0.0601143	0.602578	-0.149123	0.0865206	0.0543896	0.0288819	0.337556	-0.00221784	0.110997	1.0559	0.0582436	0.0290764	0.306274	0.00125491	0.115232	1.05997
O95971	CD160	seq.17677.47	0.0931399	1.09762	0.0280204	0.0996019	0.0382209	0.148059	0.047875	0.0281989	0.41059	-0.0073937	0.103144	1.04904	0.052163	0.0281927	0.365977	-0.00309378	0.10742	1.05355
O95988	TCL1B	seq.18276.34	0.0289282	1.02935	0.0238849	0.605957	-0.0178852	0.0757417	0.024697	0.0240366	0.614201	-0.0224139	0.0718078	1.025	0.0384652	0.0261877	0.457511	-0.0128617	0.089792	1.03921
O95994	AGR2	seq.4959.2	0.0911968	1.09548	0.0307683	0.174062	0.0308921	0.151502	-0.0864444	0.0286918	0.197181	-0.142679	-0.0302094	0.917187	-0.0523311	0.0273959	0.37661	-0.106026	0.00136391	0.949015
O95997	PTTG1	seq.17727.1	0.0189551	1.01914	0.050721	0.708618	-0.0804563	0.118367	0.0212738	0.0273544	0.705035	-0.0323399	0.0748874	1.0215	0.0298672	0.027316	0.590983	-0.0236712	0.0834056	1.03032
O95998	IL18BP	seq.3073.51	0.110893	1.11728	0.0309741	0.0823658	0.0501854	0.171602	0.0287553	0.0318173	0.639003	-0.0336055	0.091116	1.02917	0.0443874	0.0309469	0.454473	-0.0162675	0.105042	1.04539
O96013	PAK4	seq.13719.19	0.0515042	1.05285	0.0262126	0.290813	0.000128426	0.10288	0.123891	0.022737	0.00992047	0.0793275	0.168455	1.13189	0.128418	0.0237315	0.00913442	0.0819053	0.174931	1.13703
O96017	CHEK2	seq.19328.51	0.112177	1.11871	0.0284813	0.0516168	0.0563542	0.167999	-0.0857283	0.0275384	0.148704	-0.139703	-0.031754	0.917844	-0.0494738	0.0277309	0.3914	-0.103825	0.00487781	0.95173
O96017	CHEK2	seq.3360.50	0.112177	1.11871	0.0284813	0.0516168	0.0563542	0.167999	-0.0956757	0.0273803	0.0769673	-0.14934	-0.0420114	0.908759	-0.0901362	0.027299	0.0932362	-0.143641	-0.0366312	0.913807
P00167	CYB5A	seq.11287.14	0.0405472	1.04138	0.0528189	0.442687	-0.062976	0.14407	0.0132209	0.0289344	0.814921	-0.0434895	0.0699312	1.01331	0.0223187	0.0290121	0.690396	-0.034544	0.0791815	1.02257
P00325	ADH1B	seq.9834.62	-0.0122949	0.98778	0.0599024	0.837378	-0.129702	0.105112	0.111989	0.0249614	0.0206642	0.0630659	0.160913	1.1185	0.11625	0.0255846	0.0188564	0.0661048	0.166394	1.12328
P00352	ALDH1A1	seq.11265.8	0.00500009	1.00501	0.0295212	0.933493	-0.0528605	0.0628607	0.049547	0.0285431	0.383111	-0.00639641	0.10549	1.05079	0.0690248	0.028718	0.22309	0.0127385	0.125311	1.07146
P00390	GSR	seq.19273.3	0.0504366	1.05173	0.0627481	0.421515	-0.0725474	0.173421	0.0939205	0.0302192	0.107448	0.0346919	0.153149	1.09847	0.133824	0.0337879	0.0449767	0.0676011	0.200047	1.14319
P00441	SOD1	seq.2794.60	0.0737463	1.07653	0.0266604	0.19351	0.0214929	0.126	0.0632387	0.0254331	0.200741	0.0133908	0.113087	1.06528	0.0687073	0.0267608	0.191801	0.0162571	0.121158	1.07112
P00519	ABL1	seq.3341.33	0.126535	1.13489	0.0270685	0.0190077	0.0734815	0.179588	0.0669643	0.0214757	0.101948	0.0248727	0.109056	1.06926	0.0762064	0.0219367	0.0705932	0.0332112	0.119202	1.07919
P00533	EGFR	seq.19567.1	-0.0245254	0.975773	0.0310585	0.693107	-0.0853989	0.0363482	0.0452697	0.0240998	0.32768	-0.00196499	0.0925044	1.04631	0.0500991	0.024204	0.284669	0.00266006	0.0975381	1.05138
P00533	EGFR	seq.2677.1	-0.0245254	0.975773	0.0310585	0.693107	-0.0853989	0.0363482	-0.184296	0.0295476	0.0022207	-0.242209	-0.126384	0.831689	-0.0790696	0.0282035	0.146755	-0.134348	-0.0237917	0.923976
P00568	AK1	seq.5012.67	0.100011	1.10518	0.0262756	0.094892	0.0485117	0.15151	-0.0543894	0.0274991	0.29453	-0.108287	-0.000492209	0.947063	-0.033855	0.0281911	0.524973	-0.0891086	0.0213987	0.966712
P00734	F2	seq.4157.2	0.0891421	1.09324	0.0454042	0.0496112	0.000151526	0.178133	-0.0933298	0.029244	0.111076	-0.150647	-0.0360126	0.910893	-0.0609394	0.0289602	0.287461	-0.1177	-0.00417845	0.94088
P00734	F2	seq.5316.54	0.0891421	1.09324	0.0454042	0.0496112	0.000151526	0.178133	-0.0783119	0.0280315	0.183567	-0.133253	-0.0233711	0.924676	-0.0069043	0.0275491	0.901407	-0.0608995	0.0470909	0.993119
P00736	C1R	seq.3285.23	0.0680037	1.07037	0.0576188	0.237907	-0.044927	0.180934	0.088228	0.0302125	0.157829	0.0290125	0.147443	1.09224	0.131312	0.0306108	0.0375185	0.0713164	0.191308	1.14032
P00740	F9	seq.4876.32	0.0688073	1.07123	0.0319558	0.267011	0.00617514	0.131439	0.0512331	0.030468	0.384844	-0.00848312	0.110949	1.05257	0.0920461	0.0311788	0.126835	0.0309368	0.153155	1.09642
P00740	F9	seq.5307.12	0.0688073	1.07123	0.0319558	0.267011	0.00617514	0.131439	0.0534593	0.0301344	0.358219	-0.00560309	0.112522	1.05491	0.0930919	0.0312162	0.121415	0.0319093	0.154275	1.09756
P00742	F10	seq.3077.66	-0.0355358	0.965088	0.0549284	0.517666	-0.143193	0.0721218	-0.0515463	0.0263702	0.335088	-0.103231	0.000138373	0.94976	-0.00626948	0.0281093	0.908756	-0.0613628	0.0488238	0.99375
P00742	F10	seq.4878.3	-0.0355358	0.965088	0.0549284	0.517666	-0.143193	0.0721218	-0.0465145	0.0257342	0.385613	-0.0969526	0.00392357	0.954551	-0.000480607	0.0275929	0.99297	-0.0545617	0.0536005	0.99952
P00746	CFD	seq.13678.169	0.232195	1.26137	0.0553664	2.74e-05	0.123679	0.340712	0.196748	0.027825	0.000746257	0.142212	0.251284	1.21744	0.225761	0.0277061	0.000112718	0.171458	0.280064	1.25328
P00746	CFD	seq.2946.52	0.232195	1.26137	0.0553664	2.74e-05	0.123679	0.340712	0.213727	0.0289863	0.000242011	0.156915	0.27054	1.23829	0.251964	0.0302264	3.67686e-05	0.192722	0.311207	1.28655
P00747	PLG	seq.3710.49	0.0336257	1.0342	0.0611106	0.582153	-0.0861489	0.1534	0.000777313	0.0264391	0.989348	-0.0510423	0.0525969	1.00078	0.0774017	0.0271363	0.168099	0.0242155	0.130588	1.08048
P00747	PLG	seq.4150.75	0.0336257	1.0342	0.0611106	0.582153	-0.0861489	0.1534	0.0535552	0.0249787	0.236887	0.00459782	0.102513	1.05502	0.0606244	0.0264924	0.220582	0.00870033	0.112549	1.0625
P00747	PLG	seq.4151.6	0.0336257	1.0342	0.0611106	0.582153	-0.0861489	0.1534	0.0178669	0.0232312	0.731538	-0.0276653	0.0633992	1.01803	0.0546015	0.0249647	0.299673	0.00567147	0.103531	1.05612
P00749	PLAU	seq.4158.54	0.075189	1.07809	0.0294005	0.223991	0.017565	0.132813	0.0193116	0.0276233	0.727764	-0.0348292	0.0734523	1.0195	0.0334486	0.0270149	0.539066	-0.0194996	0.0863968	1.03401
P00750	PLAT	seq.2212.69	0.122214	1.13	0.0304479	0.0493572	0.0625374	0.181891	0.090331	0.029295	0.128437	0.0329138	0.147748	1.09454	0.102029	0.0303173	0.0908445	0.0426086	0.16145	1.10742
P00751	CFB	seq.4129.72	0.113853	1.12059	0.0590958	0.0540309	-0.00197234	0.229679	-0.0720403	0.0257649	0.149864	-0.122539	-0.021542	0.930493	-0.0150509	0.0262934	0.772994	-0.066585	0.0364831	0.985062
P00797	REN	seq.3396.54	0.00847314	1.00851	0.02855	0.89018	-0.0474838	0.0644301	-0.0651943	0.0249702	0.238321	-0.114135	-0.0162535	0.936885	-0.0573243	0.0246025	0.290268	-0.105544	-0.0091042	0.944288
P00813	ADA	seq.19751.21	0.105151	1.11088	0.0303016	0.0563517	0.045761	0.164541	0.0883813	0.0271815	0.109066	0.0351065	0.141656	1.0924	0.0876567	0.0270211	0.106037	0.0346964	0.140617	1.09161
P00915	CA1	seq.4969.2	-0.00220688	0.997796	0.0285067	0.970779	-0.058079	0.0536652	-0.0257713	0.0276172	0.643934	-0.0799	0.0283574	0.974558	-0.00139521	0.0278474	0.980083	-0.0559751	0.0531846	0.998606
P00918	CA2	seq.4970.55	0.0114103	1.01148	0.0287412	0.849866	-0.0449214	0.0677421	-0.00955342	0.0318792	0.870243	-0.0720355	0.0529287	0.990492	0.00857106	0.0313413	0.880473	-0.0528568	0.0699989	1.00861
P00995	SPINK1	seq.8243.55	0.33341	1.39572	0.0277089	6.55e-09	0.279101	0.387718	0.0681297	0.02443	0.114959	0.0202477	0.116012	1.0705	0.0762145	0.0244388	0.0803392	0.0283154	0.124114	1.07919
P01008	SERPINC1	seq.3344.60	-0.0341833	0.966394	0.0608364	0.574192	-0.15342	0.0850539	-0.109436	0.0310723	0.0861778	-0.170336	-0.0485353	0.89634	-0.0127974	0.0277779	0.817997	-0.0672412	0.0416464	0.987284
P01009	SERPINA1	seq.3580.25	0.114252	1.12104	0.0545682	0.036282	0.00730064	0.221204	0.176624	0.030608	0.00230542	0.116634	0.236615	1.19318	0.223752	0.0292721	7.77093e-05	0.16638	0.281125	1.25076
P01011	SERPINA3	seq.2879.9	0.156404	1.1693	0.048609	0.00129271	0.061132	0.251676	-0.0472929	0.0270896	0.253361	-0.100388	0.00580183	0.953808	0.0234111	0.0384273	0.755806	-0.051905	0.0987273	1.02369
P01011	SERPINA3	seq.4153.11	0.156404	1.1693	0.048609	0.00129271	0.061132	0.251676	0.0439278	0.0256814	0.401497	-0.00640688	0.0942625	1.04491	0.0698769	0.0266716	0.189305	0.0176015	0.122152	1.07238
P01019	AGT	seq.3484.60	-0.0307071	0.96976	0.0539209	0.569027	-0.13639	0.074976	-0.0223025	0.0279043	0.692094	-0.0769939	0.0323889	0.977944	0.0203452	0.0281887	0.714256	-0.0349036	0.075594	1.02055
P01024	C3	seq.2683.1	0.0688632	1.07129	0.0597802	0.249346	-0.0483038	0.18603	-0.176948	0.0294274	0.00336048	-0.234625	-0.119272	0.837823	-0.155597	0.0295087	0.00978493	-0.213433	-0.0977613	0.855904
P01024	C3	seq.2754.50	0.0688632	1.07129	0.0597802	0.249346	-0.0483038	0.18603	-0.18376	0.0305629	0.00242505	-0.243662	-0.123858	0.832135	-0.129566	0.0295412	0.0265702	-0.187466	-0.0716667	0.878476
P01024	C3	seq.2755.8	0.0688632	1.07129	0.0597802	0.249346	-0.0483038	0.18603	-0.186857	0.0286494	0.00114234	-0.243008	-0.130705	0.829563	-0.116794	0.0279385	0.0349275	-0.171553	-0.062036	0.889768
P01024	C3	seq.4480.59	0.0688632	1.07129	0.0597802	0.249346	-0.0483038	0.18603	-0.104952	0.0287906	0.0683347	-0.161381	-0.0485237	0.900368	-0.0983254	0.0290272	0.0898481	-0.155218	-0.041433	0.906354
P01024	C3	seq.4900.8	0.0688632	1.07129	0.0597802	0.249346	-0.0483038	0.18603	-0.171557	0.0285714	0.00279133	-0.227556	-0.115559	0.842352	-0.107723	0.028715	0.0634284	-0.164004	-0.051443	0.897876
P01024	C3	seq.5803.24	0.0688632	1.07129	0.0597802	0.249346	-0.0483038	0.18603	-0.164502	0.0300108	0.00796789	-0.223322	-0.105682	0.848316	-0.13743	0.0296966	0.0241909	-0.195634	-0.0792258	0.871595
P01031	C5	seq.2381.52	0.130283	1.13915	0.0432655	0.00260182	0.045484	0.215082	0.0144558	0.0271387	0.817472	-0.038735	0.0676466	1.01456	0.0612182	0.0288874	0.325655	0.00459992	0.117836	1.06313
P01031	C5	seq.2851.63	0.130283	1.13915	0.0432655	0.00260182	0.045484	0.215082	0.0769809	0.0269422	0.154455	0.0241751	0.129787	1.08002	0.12761	0.0282517	0.0235456	0.0722372	0.182982	1.13611
P01031	C5	seq.4482.66	0.130283	1.13915	0.0432655	0.00260182	0.045484	0.215082	-0.0225242	0.0243131	0.671448	-0.070177	0.0251286	0.977728	0.0167598	0.0263955	0.766162	-0.0349745	0.0684941	1.0169
P01033	TIMP1	seq.2211.9	0.264417	1.30267	0.0309887	2.21e-05	0.203681	0.325154	0.308623	0.0375529	9.98111e-06	0.23502	0.382225	1.36155	0.329183	0.0368795	1.43122e-06	0.2569	0.401465	1.38983
P01033	TIMP1	seq.23173.3	0.264417	1.30267	0.0309887	2.21e-05	0.203681	0.325154	0.323791	0.0276346	2.02011e-09	0.269628	0.377953	1.38236	0.338181	0.0290841	1.7618e-09	0.281177	0.395184	1.40239
P01033	TIMP1	seq.25967.34	0.264417	1.30267	0.0309887	2.21e-05	0.203681	0.325154	0.325219	0.0431549	0.00028691	0.240637	0.409801	1.38433	0.351384	0.0412645	3.36499e-05	0.270507	0.432261	1.42103
P01034	CST3	seq.2609.59	0.369123	1.44646	0.0314686	1.57e-08	0.307445	0.4308	0.261877	0.0279854	1.7045e-05	0.207027	0.316728	1.29937	0.299687	0.0291674	1.83966e-06	0.24252	0.356854	1.34944
P01037	CST1	seq.5459.33	0.031408	1.03191	0.0599206	0.600167	-0.0860341	0.14885	0.0748349	0.0272058	0.187948	0.0215125	0.128157	1.07771	0.10526	0.0274144	0.0595958	0.051529	0.158991	1.111
P01112	HRAS	seq.18900.37	-0.0597332	0.942016	0.0585382	0.307532	-0.174466	0.0549995	0.124246	0.0299002	0.0265228	0.065643	0.18285	1.13229	0.161082	0.0309408	0.00571998	0.10044	0.221725	1.17478
P01127	PDGFB	seq.4149.8	0.272477	1.31321	0.0286018	5.22e-06	0.216419	0.328536	0.238407	0.0299683	7.29927e-05	0.179671	0.297144	1.26923	0.237279	0.0299686	8.17954e-05	0.178542	0.296017	1.2678
P01130	LDLR	seq.13129.40	0.184181	1.20223	0.0291159	0.00204612	0.127115	0.241247	0.0645652	0.0246162	0.179383	0.0163183	0.112812	1.0667	0.0721461	0.0250763	0.138194	0.0229974	0.121295	1.07481
P01133	EGF	seq.11949.25	0.219132	1.245	0.0275254	0.000129343	0.165183	0.273081	-0.0695176	0.031395	0.320526	-0.131051	-0.00798446	0.932844	-0.0526867	0.0304263	0.424176	-0.112321	0.00694768	0.948677
P01133	EGF	seq.5509.7	0.219132	1.245	0.0275254	0.000129343	0.165183	0.273081	0.166499	0.0283735	0.00288158	0.110888	0.22211	1.18116	0.204551	0.0283918	0.000151678	0.148904	0.260197	1.22697
P01137	TGFB1	seq.14108.15	0.237698	1.26833	0.0294006	5.39e-05	0.180074	0.295322	0.0259637	0.0226063	0.600747	-0.0183439	0.0702712	1.0263	0.0410453	0.0238778	0.425974	-0.00575435	0.087845	1.0419
P01137	TGFB1	seq.21925.15	0.237698	1.26833	0.0294006	5.39e-05	0.180074	0.295322	-0.139778	0.0305288	0.0389633	-0.199614	-0.079943	0.869551	-0.0957051	0.0303557	0.142898	-0.155201	-0.0362091	0.908732
P01137	TGFB1	seq.2333.72	0.237698	1.26833	0.0294006	5.39e-05	0.180074	0.295322	0.0862974	0.0222066	0.0628782	0.0427733	0.129821	1.09013	0.0901214	0.0247249	0.0753721	0.0416615	0.138581	1.09431
P01138	NGF	seq.5801.72	0.141337	1.15181	0.0248102	0.00754505	0.0927097	0.189964	-0.00787757	0.0245866	0.881576	-0.0560665	0.0403114	0.992153	-0.00071281	0.0249433	0.989208	-0.0496008	0.0481752	0.999287
P01178	OXT	seq.8257.71	0.0907174	1.09496	0.0305902	0.155304	0.0307618	0.150673	-0.0419501	0.0287659	0.442795	-0.0983304	0.0144301	0.958918	-0.0250828	0.0280667	0.633841	-0.0800926	0.0299269	0.975229
P01178	OXT	seq.8356.88	0.0907174	1.09496	0.0305902	0.155304	0.0307618	0.150673	0.167671	0.0288934	0.0033936	0.111041	0.224301	1.18255	0.17643	0.0298372	0.00263185	0.11795	0.234909	1.19295
P01189	POMC	seq.2558.51	-0.142143	0.867497	0.0589908	0.0159709	-0.257763	-0.0265231	-0.00795204	0.0276113	0.874998	-0.0620693	0.0461652	0.992079	0.00909159	0.0286025	0.861697	-0.0469684	0.0651515	1.00913
P01189	POMC	seq.4890.10	-0.142143	0.867497	0.0589908	0.0159709	-0.257763	-0.0265231	-0.0863624	0.0295428	0.161729	-0.144265	-0.0284595	0.917262	-0.0595471	0.0290748	0.30632	-0.116533	-0.00256161	0.942191
P01189	POMC	seq.9204.33	-0.142143	0.867497	0.0589908	0.0159709	-0.257763	-0.0265231	-0.0653228	0.0265498	0.255696	-0.117359	-0.013286	0.936765	-0.0530293	0.0263486	0.350432	-0.104672	-0.00138698	0.948352
P01210	PENK	seq.9076.25	0.0894487	1.09357	0.0623099	0.151131	-0.0326764	0.211574	0.0123138	0.0288774	0.831592	-0.0442848	0.0689123	1.01239	0.0252698	0.0291251	0.6625	-0.0318144	0.082354	1.02559
P01215	CGA	seq.14056.4	0.12963	1.13841	0.0469649	0.158899	0.0375804	0.221679	0.124233	0.0262017	0.00165924	0.0728783	0.175587	1.13228	0.130336	0.027794	0.00306997	0.0758609	0.184811	1.13921
P01215	CGA	seq.2953.31	0.12963	1.13841	0.0469649	0.158899	0.0375804	0.221679	-0.043891	0.043526	0.593003	-0.129201	0.0414184	0.957058	-0.00824744	0.043864	0.92039	-0.0942194	0.0777245	0.991786
P01215	CGA	seq.3032.11	0.12963	1.13841	0.0469649	0.158899	0.0375804	0.221679	-0.0935356	0.0525473	0.332793	-0.196526	0.00945523	0.910706	-0.0558205	0.0533096	0.567076	-0.160305	0.0486644	0.945709
P01215	CGA	seq.3521.16	0.12963	1.13841	0.0469649	0.158899	0.0375804	0.221679	0.0732335	0.0262152	0.158872	0.0218527	0.124614	1.07598	0.0776412	0.0258685	0.134065	0.0269399	0.128343	1.08073
P01215	CGA	seq.4914.10	0.12963	1.13841	0.0469649	0.158899	0.0375804	0.221679	-0.0844883	0.0386295	0.261417	-0.160201	-0.00877596	0.918982	-0.0767354	0.0388944	0.313006	-0.152967	-0.000503776	0.926135
P01222	TSHB	seq.3521.16	0.0132013	1.01329	0.0284629	0.820803	-0.0425849	0.0689875	0.0732335	0.0262152	0.158872	0.0218527	0.124614	1.07598	0.0776412	0.0258685	0.134065	0.0269399	0.128343	1.08073
P01225	FSHB	seq.3032.11	0.287252	1.33276	0.0984303	0.00351915	0.094332	0.480172	-0.0935356	0.0525473	0.332793	-0.196526	0.00945523	0.910706	-0.0558205	0.0533096	0.567076	-0.160305	0.0486644	0.945709
P01225	FSHB	seq.8036.75	0.287252	1.33276	0.0984303	0.00351915	0.094332	0.480172	0.0219622	0.0311911	0.700835	-0.0391712	0.0830957	1.02221	0.0343654	0.0304436	0.53373	-0.025303	0.0940338	1.03496
P01229	LHB	seq.2953.31	0.0302453	1.03071	0.0288114	0.591147	-0.026224	0.0867145	-0.043891	0.043526	0.593003	-0.129201	0.0414184	0.957058	-0.00824744	0.043864	0.92039	-0.0942194	0.0777245	0.991786
P01229	LHB	seq.8376.25	0.0302453	1.03071	0.0288114	0.591147	-0.026224	0.0867145	0.0247863	0.0265971	0.616677	-0.027343	0.0769157	1.0251	0.0357736	0.0273406	0.479882	-0.0178131	0.0893603	1.03642
P01236	PRL	seq.10967.12	-0.100662	0.904239	0.0281419	0.103278	-0.155819	-0.0455047	-0.0564002	0.0309618	0.379147	-0.117084	0.00428385	0.945161	-0.0375958	0.0290148	0.537748	-0.0944638	0.0192722	0.963102
P01236	PRL	seq.2585.2	-0.100662	0.904239	0.0281419	0.103278	-0.155819	-0.0455047	-0.0708437	0.0302225	0.262767	-0.130079	-0.0116086	0.931607	-0.0574465	0.0289648	0.351735	-0.114216	-0.000676495	0.944172
P01241	GH1	seq.8462.18	0.0430322	1.04397	0.0298747	0.494807	-0.0155211	0.101586	-0.0262074	0.0227341	0.579171	-0.0707653	0.0183506	0.974133	-0.0172164	0.0232655	0.726883	-0.0628159	0.0283832	0.982931
P01242	GH2	seq.10978.39	0.0747515	1.07762	0.0262698	0.151482	0.0232636	0.126239	0.0464507	0.0281273	0.439232	-0.00867776	0.101579	1.04755	0.0517617	0.0278328	0.384538	-0.00278955	0.106313	1.05312
P01266	TG	seq.18839.24	0.0215148	1.02175	0.0565152	0.703433	-0.089253	0.132283	-0.0405288	0.0235243	0.387844	-0.0866355	0.005578	0.960282	-0.0358732	0.02392	0.452378	-0.0827555	0.0110091	0.964763
P01270	PTH	seq.19640.2	-0.0186996	0.981474	0.0578191	0.74638	-0.132023	0.0946238	-0.0195514	0.0333898	0.726477	-0.0849942	0.0458913	0.980638	-0.00173264	0.0320765	0.973976	-0.0646014	0.0611361	0.998269
P01270	PTH	seq.5954.62	-0.0186996	0.981474	0.0578191	0.74638	-0.132023	0.0946238	0.0821024	0.0239952	0.124894	0.0350726	0.129132	1.08557	0.0927433	0.0246004	0.0897501	0.0445274	0.140959	1.09718
P01275	GCG	seq.4891.50	-0.10247	0.902605	0.0326294	0.125542	-0.166422	-0.0385174	0.152329	0.0336495	0.0196405	0.0863772	0.218281	1.16454	0.158973	0.0336258	0.0154626	0.0930676	0.224878	1.17231
P01298	PPY	seq.4588.1	0.0419926	1.04289	0.0285833	0.4775	-0.0140296	0.0980148	0.0408573	0.0262425	0.438583	-0.010577	0.0922917	1.0417	0.0476497	0.026595	0.368647	-0.0044756	0.099775	1.0488
P01303	NPY	seq.20590.13	0.0970625	1.10193	0.0291947	0.109046	0.0398419	0.154283	0.0583102	0.0264444	0.242021	0.00648015	0.11014	1.06004	0.10047	0.0262374	0.0478778	0.0490461	0.151895	1.10569
P01374	LTA	seq.3505.6	0.0818845	1.08533	0.0257741	0.136072	0.0313681	0.132401	0.117647	0.0342455	0.0646831	0.0505265	0.184767	1.12485	0.140826	0.0331397	0.0212057	0.0758732	0.205778	1.15122
P01374	LTA	seq.3506.49	0.0818845	1.08533	0.0257741	0.136072	0.0313681	0.132401	-0.0300046	0.0237057	0.554069	-0.0764669	0.0164578	0.970441	-0.0165007	0.0244854	0.749886	-0.0644912	0.0314898	0.983635
P01374	LTA	seq.4703.87	0.0818845	1.08533	0.0257741	0.136072	0.0313681	0.132401	0.0769354	0.0252904	0.117392	0.0273672	0.126504	1.07997	0.0823912	0.026857	0.110035	0.0297525	0.13503	1.08588
P01375	TNF	seq.5692.79	0.261318	1.29864	0.0293479	1.87e-05	0.203798	0.318839	-0.126925	0.033328	0.054635	-0.192247	-0.0616035	0.8808	-0.0943044	0.0313285	0.120115	-0.155707	-0.0329016	0.910006
P01375	TNF	seq.5936.53	0.261318	1.29864	0.0293479	1.87e-05	0.203798	0.318839	0.0171872	0.025988	0.741706	-0.0337483	0.0681227	1.01734	0.031835	0.0262245	0.543132	-0.0195641	0.0832342	1.03235
P01579	IFNG	seq.15346.31	0.104707	1.11038	0.0268783	0.0735553	0.0520262	0.157387	-0.127681	0.0285958	0.024353	-0.183728	-0.0716346	0.880134	-0.103774	0.028008	0.0634888	-0.158669	-0.0488794	0.901429
P01579	IFNG	seq.2989.17	0.104707	1.11038	0.0268783	0.0735553	0.0520262	0.157387	-0.10245	0.0266617	0.0806075	-0.154706	-0.0501943	0.902623	-0.0694051	0.0273538	0.235532	-0.123018	-0.0157926	0.932949
P01583	IL1A	seq.4851.25	-0.0525608	0.948797	0.0258595	0.338227	-0.103244	-0.00187722	0.0635958	0.0249719	0.250656	0.0146518	0.11254	1.06566	0.0681693	0.0247089	0.210971	0.0197407	0.116598	1.07055
P01584	IL1B	seq.3037.62	-0.0200828	0.980118	0.0267318	0.70155	-0.0724762	0.0323106	0.0490841	0.0253058	0.365545	-0.000514464	0.0986826	1.05031	0.0597896	0.026049	0.281426	0.00873456	0.110845	1.06161
P01588	EPO	seq.5813.58	0.00217638	1.00218	0.0300264	0.971794	-0.0566742	0.061027	0.0994226	0.0294413	0.0811028	0.0417188	0.157126	1.10453	0.113274	0.0294845	0.0445929	0.0554856	0.171063	1.11994
P01589	IL2RA	seq.3151.6	0.290316	1.33685	0.0278272	6.64e-07	0.235776	0.344856	0.0402654	0.0241418	0.405424	-0.00705176	0.0875825	1.04109	0.0444926	0.0242905	0.360805	-0.00311598	0.0921012	1.0455
P01591	JCHAIN	seq.15306.20	-0.0900732	0.913864	0.0272744	0.0817938	-0.14353	-0.0366164	0.0599681	0.0183875	0.11215	0.0239293	0.096007	1.0618	0.0667133	0.0191521	0.0923847	0.0291758	0.104251	1.06899
P01730	CD4	seq.3143.3	0.0936369	1.09816	0.0278044	0.100911	0.0391412	0.148133	0.0767665	0.0257072	0.0864802	0.0263812	0.127152	1.07979	0.084878	0.0276933	0.0820257	0.0306002	0.139156	1.08858
P01732	CD8A	seq.15462.28	-0.0332851	0.967263	0.0289434	0.580421	-0.0900132	0.0234429	0.0894833	0.0283369	0.101843	0.033944	0.145023	1.09361	0.105003	0.0285452	0.0553458	0.0490558	0.160951	1.11071
P01732	CD8A	seq.21692.12	-0.0332851	0.967263	0.0289434	0.580421	-0.0900132	0.0234429	-0.021044	0.0269728	0.712195	-0.0739097	0.0318218	0.979176	-0.0040144	0.0270218	0.942844	-0.0569761	0.0489473	0.995994
P01732	CD8A	seq.5992.50	-0.0332851	0.967263	0.0289434	0.580421	-0.0900132	0.0234429	0.0415544	0.0275747	0.420988	-0.0124911	0.0955999	1.04243	0.0554278	0.0277969	0.284417	0.000946938	0.109909	1.05699
P01833	PIGR	seq.3216.2	0.149058	1.16074	0.0281168	0.0108476	0.0939502	0.204166	0.0616509	0.0270044	0.263433	0.00872329	0.114578	1.06359	0.0853785	0.0272525	0.122435	0.0319646	0.138792	1.08913
P02008	HBZ	seq.6919.3	-0.0571874	0.944417	0.0615076	0.352494	-0.17774	0.0633653	-0.0436064	0.0239023	0.376926	-0.0904539	0.0032412	0.957331	-0.0172934	0.0243414	0.73354	-0.0650017	0.0304149	0.982855
P02144	MB	seq.3042.7	0.129742	1.13853	0.0322272	0.0451827	0.0665776	0.192906	0.11001	0.0281782	0.0422922	0.0547815	0.165238	1.11629	0.141089	0.0286879	0.011035	0.0848618	0.197316	1.15153
P02452	COL1A1	seq.11140.56	-0.0583125	0.943355	0.0291808	0.303332	-0.115506	-0.00111919	-0.032706	0.0263248	0.540237	-0.0843018	0.0188898	0.967823	-0.00276285	0.0263875	0.959428	-0.0544814	0.0489557	0.997241
P02452	COL1A1	seq.13484.69	-0.0583125	0.943355	0.0291808	0.303332	-0.115506	-0.00111919	0.00291789	0.0237271	0.951715	-0.0435863	0.0494221	1.00292	0.0129969	0.0242887	0.792942	-0.0346082	0.0606019	1.01308
P02458	COL2A1	seq.15569.15	0.0698314	1.07233	0.0563654	0.215381	-0.0406429	0.180306	-0.0568967	0.0276241	0.299694	-0.111039	-0.00275438	0.944692	-0.00467495	0.0280611	0.932893	-0.0596736	0.0503237	0.995336
P02458	COL2A1	seq.18875.125	0.0698314	1.07233	0.0563654	0.215381	-0.0406429	0.180306	0.109808	0.027342	0.045356	0.0562189	0.163397	1.11606	0.110945	0.0273713	0.0427975	0.0572979	0.164591	1.11733
P02461	COL3A1	seq.18880.81	0.00467753	1.00469	0.0521298	0.928503	-0.097495	0.10685	0.00340446	0.0284444	0.953786	-0.0523456	0.0591545	1.00341	0.055764	0.0281356	0.354236	0.000619195	0.110909	1.05735
P02533	KRT14	seq.22482.87	-0.0344454	0.966141	0.0267757	0.551206	-0.0869249	0.0180341	0.0771263	0.0260135	0.137421	0.0261408	0.128112	1.08018	0.0777791	0.0264155	0.140753	0.0260058	0.129553	1.08088
P02647	APOA1	seq.2750.3	-0.141813	0.867784	0.0608297	0.0197372	-0.261037	-0.0225887	-0.118407	0.0281791	0.0372528	-0.173637	-0.0631771	0.888334	-0.0684675	0.0285259	0.224679	-0.124377	-0.0125578	0.933824
P02649	APOE	seq.2418.55	0.120168	1.12769	0.048659	0.0135268	0.0247979	0.215538	0.0702276	0.0269648	0.185119	0.0173775	0.123078	1.07275	0.0848185	0.0275259	0.117192	0.0308688	0.138768	1.08852
P02649	APOE	seq.2937.10	0.120168	1.12769	0.048659	0.0135268	0.0247979	0.215538	0.100031	0.0266797	0.0569981	0.0477401	0.152322	1.10521	0.119232	0.0274604	0.0280066	0.0654109	0.173054	1.12663
P02649	APOE	seq.2938.55	0.120168	1.12769	0.048659	0.0135268	0.0247979	0.215538	0.100933	0.0270035	0.0607998	0.048007	0.153859	1.1062	0.121082	0.0278445	0.0284379	0.0665083	0.175657	1.12872
P02649	APOE	seq.5312.49	0.120168	1.12769	0.048659	0.0135268	0.0247979	0.215538	0.10422	0.0276066	0.0495741	0.0501118	0.158328	1.10984	0.134095	0.0284368	0.0151266	0.0783596	0.18983	1.1435
P02652	APOA2	seq.7127.3	0.013332	1.01342	0.0573722	0.816245	-0.0991155	0.125779	0.00782563	0.0252739	0.874545	-0.0417103	0.0573615	1.00786	0.0213614	0.025033	0.665312	-0.0277024	0.0704251	1.02159
P02654	APOC1	seq.15364.101	-0.0266182	0.973733	0.0546028	0.625912	-0.133638	0.0804012	-0.0930134	0.0270288	0.0992758	-0.145989	-0.0400379	0.911181	-0.0170859	0.0271131	0.754062	-0.0702266	0.0360547	0.983059
P02671	FGA	seq.2796.62	0.242467	1.27439	0.0505031	1.58e-06	0.143483	0.341451	0.122155	0.0290144	0.0340926	0.0652881	0.179023	1.12993	0.156941	0.0291652	0.00642033	0.0997781	0.214104	1.16993
P02671	FGA	seq.4907.56	0.242467	1.27439	0.0505031	1.58e-06	0.143483	0.341451	0.183098	0.0279267	0.000524632	0.128363	0.237833	1.20093	0.198959	0.0286001	0.000276535	0.142904	0.255014	1.22013
P02743	APCS	seq.2474.54	0.243384	1.27556	0.0635833	0.000129291	0.118763	0.368005	0.0866686	0.0348163	0.207679	0.0184299	0.154907	1.09054	0.106913	0.0331657	0.101605	0.0419092	0.171916	1.11284
P02745	C1QA	seq.2753.2	0.0953271	1.10002	0.0292489	0.108126	0.0380003	0.152654	-0.120429	0.0262535	0.00906022	-0.171885	-0.0689727	0.88654	-0.0827204	0.0279069	0.0939676	-0.137417	-0.0280239	0.920608
P02748	C9	seq.13722.105	0.162847	1.17686	0.0556949	0.00345659	0.0536872	0.272007	0.165326	0.0266927	0.00196474	0.113009	0.217642	1.17978	0.174071	0.0263363	0.00110312	0.122453	0.225689	1.19014
P02748	C9	seq.3060.43	0.162847	1.17686	0.0556949	0.00345659	0.0536872	0.272007	0.14439	0.0269265	0.0100185	0.0916152	0.197165	1.15533	0.155857	0.0263946	0.00484599	0.104124	0.207589	1.16866
P02749	APOH	seq.8288.27	0.0716945	1.07433	0.0265746	0.200928	0.0196093	0.12378	-0.0543174	0.0287464	0.35015	-0.110659	0.00202446	0.947131	0.0176449	0.0280951	0.75657	-0.0374206	0.0727103	1.0178
P02751	FN1	seq.20064.24	0.0713297	1.07394	0.0547443	0.192588	-0.0359672	0.178627	0.138339	0.0263382	0.0087976	0.0867172	0.189961	1.14836	0.151951	0.0267017	0.00450281	0.0996168	0.204286	1.1641
P02751	FN1	seq.3434.34	0.0713297	1.07394	0.0547443	0.192588	-0.0359672	0.178627	0.160451	0.0267831	0.00326298	0.107957	0.212945	1.17404	0.175724	0.0271687	0.00145401	0.122474	0.228974	1.19211
P02751	FN1	seq.3435.53	0.0713297	1.07394	0.0547443	0.192588	-0.0359672	0.178627	0.135724	0.0257998	0.0146356	0.085157	0.18629	1.14537	0.151733	0.0260467	0.00646079	0.100682	0.202784	1.16385
P02751	FN1	seq.4131.72	0.0713297	1.07394	0.0547443	0.192588	-0.0359672	0.178627	0.157204	0.026653	0.00286762	0.104965	0.209443	1.17023	0.167348	0.026921	0.00168115	0.114584	0.220113	1.18217
P02760	AMBP	seq.15453.3	0.183263	1.20113	0.0299588	0.00421149	0.124544	0.241981	0.0796079	0.0256505	0.145455	0.0293338	0.129882	1.08286	0.102127	0.0265036	0.069649	0.0501809	0.154073	1.10752
P02765	AHSG	seq.10966.1	0.0951147	1.09979	0.0582715	0.102623	-0.0190953	0.209325	-0.0177428	0.0259538	0.731948	-0.0686113	0.0331256	0.982414	-0.0132221	0.0259639	0.798146	-0.0641104	0.0376662	0.986865
P02765	AHSG	seq.3581.53	0.0951147	1.09979	0.0582715	0.102623	-0.0190953	0.209325	-0.132328	0.029381	0.031018	-0.189914	-0.0747424	0.876053	-0.0502596	0.0272339	0.371484	-0.103637	0.00311796	0.950983
P02771	AFP	seq.5792.8	-0.196683	0.821451	0.0297848	0.00115624	-0.25506	-0.138306	-0.00159717	0.0268457	0.974718	-0.0542137	0.0510193	0.998404	0.00823999	0.026173	0.868003	-0.0430582	0.0595382	1.00827
P02774	GC	seq.15589.1	-0.0756879	0.927106	0.056674	0.181714	-0.186767	0.0353911	-0.203677	0.0262364	9.95135e-05	-0.2551	-0.152255	0.815726	-0.105693	0.0270721	0.0387965	-0.158753	-0.0526325	0.899701
P02775	PPBP	seq.16765.52	0.209257	1.23276	0.0596277	0.000449141	0.0923885	0.326125	0.209824	0.0291594	0.000315226	0.152672	0.266975	1.23346	0.224012	0.0291735	0.000124333	0.166833	0.281191	1.25109
P02775	PPBP	seq.17165.1	0.209257	1.23276	0.0596277	0.000449141	0.0923885	0.326125	0.20014	0.0282255	0.000527253	0.144819	0.255461	1.22157	0.2097	0.0283925	0.000321341	0.154051	0.265348	1.23331
P02775	PPBP	seq.2790.54	0.209257	1.23276	0.0596277	0.000449141	0.0923885	0.326125	0.209011	0.028321	0.000314844	0.153502	0.264519	1.23246	0.218289	0.0284863	0.000192565	0.162457	0.274121	1.24395
P02775	PPBP	seq.4544.4	0.209257	1.23276	0.0596277	0.000449141	0.0923885	0.326125	0.209494	0.0284174	0.000325215	0.153797	0.265191	1.23305	0.218978	0.028584	0.000197523	0.162954	0.275002	1.2448
P02776	PF4	seq.2697.7	0.191116	1.2106	0.0602911	0.00152499	0.0729475	0.309284	0.216443	0.0291138	0.000317756	0.159381	0.273505	1.24165	0.225183	0.0292933	0.000204043	0.167769	0.282597	1.25255
P02778	CXCL10	seq.4141.79	0.182585	1.20032	0.0286374	0.00100419	0.126457	0.238713	0.117163	0.0248106	0.0233494	0.0685349	0.165791	1.1243	0.123827	0.0257518	0.0187353	0.0733549	0.1743	1.13182
P02786	TFRC	seq.6895.1	0.0474299	1.04857	0.0295433	0.441275	-0.0104739	0.105334	0.0523059	0.0323961	0.417178	-0.0111893	0.115801	1.0537	0.0630457	0.0325188	0.32251	-0.000690065	0.126781	1.06508
P02786	TFRC	seq.8795.48	0.0474299	1.04857	0.0295433	0.441275	-0.0104739	0.105334	0.0191196	0.0281731	0.71139	-0.0360987	0.0743378	1.0193	0.0474848	0.0288658	0.365404	-0.00909116	0.104061	1.04863
P02787	TF	seq.4162.54	-0.0785077	0.924495	0.0595405	0.187316	-0.195205	0.0381894	-0.0473403	0.0287162	0.41904	-0.103623	0.00894243	0.953763	0.0204833	0.0271648	0.714908	-0.0327587	0.0737252	1.02069
P02818	BGLAP	seq.11067.13	-0.017281	0.982867	0.0647463	0.789543	-0.144181	0.109619	0.0121742	0.0255225	0.806553	-0.037849	0.0621974	1.01225	0.0275275	0.0253923	0.577964	-0.0222405	0.0772955	1.02791
P02818	BGLAP	seq.5747.67	-0.017281	0.982867	0.0647463	0.789543	-0.144181	0.109619	0.0120117	0.0284005	0.838383	-0.0436522	0.0676756	1.01208	0.029633	0.0284195	0.596364	-0.0260683	0.0853342	1.03008
P03950	ANG	seq.4874.3	0.180041	1.19727	0.0275318	0.000696813	0.12608	0.234003	0.101442	0.0259458	0.0519246	0.0505888	0.152294	1.10677	0.119424	0.0262558	0.0233733	0.0679635	0.170884	1.12685
P03951	F11	seq.2190.55	0.0845665	1.08825	0.0641364	0.187322	-0.0411384	0.210271	0.0187555	0.0276621	0.740477	-0.0354613	0.0729723	1.01893	0.0519498	0.0283983	0.36846	-0.00370994	0.107609	1.05332
P03952	KLKB1	seq.4152.58	0.0844036	1.08807	0.0591956	0.153914	-0.0316176	0.200425	0.00644508	0.0296774	0.911973	-0.0517216	0.0646118	1.00647	0.0503362	0.029697	0.387048	-0.0078689	0.108541	1.05162
P03956	MMP1	seq.4924.32	0.236734	1.2671	0.027326	2.26e-05	0.183176	0.290292	0.216099	0.0276477	6.88514e-05	0.161911	0.270288	1.24123	0.218769	0.027864	6.42334e-05	0.164157	0.273382	1.24454
P04040	CAT	seq.3488.64	-0.0781168	0.924856	0.0623846	0.210504	-0.200388	0.0441547	-0.158742	0.028092	0.00543643	-0.213801	-0.103682	0.853217	-0.128908	0.0285345	0.0246582	-0.184834	-0.0729814	0.879055
P04054	PLA2G1B	seq.4910.21	0.153213	1.16557	0.029008	0.0133264	0.0963578	0.210067	0.0115618	0.027693	0.843975	-0.0427154	0.065839	1.01163	0.0218632	0.0277997	0.709357	-0.0326232	0.0763497	1.0221
P04062	GBA	seq.18331.3	-0.114373	0.891925	0.055844	0.0405519	-0.223826	-0.00492091	-0.0429407	0.0295452	0.466141	-0.100848	0.014967	0.957968	-0.022355	0.0306358	0.710052	-0.0824	0.03769	0.977893
P04066	FUCA1	seq.21384.2	-0.0590842	0.942627	0.025988	0.308864	-0.11002	-0.00814871	-0.0631095	0.0250745	0.218941	-0.112255	-0.0139643	0.938841	-0.0307406	0.0263412	0.568931	-0.0823684	0.0208872	0.969727
P04070	PROC	seq.2961.1	0.033381	1.03394	0.029026	0.579416	-0.0235089	0.0902709	-0.0855103	0.0277063	0.1485	-0.139814	-0.0312069	0.918044	-0.0116053	0.0283001	0.843742	-0.0670725	0.043862	0.988462
P04070	PROC	seq.3758.63	0.033381	1.03394	0.029026	0.579416	-0.0235089	0.0902709	0.0252742	0.0188296	0.542483	-0.0116311	0.0621796	1.0256	0.0490607	0.0210791	0.253502	0.00774648	0.0903749	1.05028
P04070	PROC	seq.3758.68	0.033381	1.03394	0.029026	0.579416	-0.0235089	0.0902709	-0.0263736	0.0219527	0.594839	-0.0694001	0.0166529	0.973971	-0.0184072	0.0225114	0.719683	-0.0625287	0.0257143	0.981761
P04080	CSTB	seq.19768.13	0.271626	1.3121	0.0304467	1.22e-05	0.211951	0.3313	0.280246	0.0231291	1.79902e-10	0.234913	0.325578	1.32345	0.284111	0.0256257	4.8634e-09	0.233885	0.334336	1.32858
P04083	ANXA1	seq.4960.72	0.00792889	1.00796	0.0589379	0.892984	-0.107587	0.123445	-0.0746214	0.0247917	0.156279	-0.123212	-0.0260305	0.928095	-0.0659522	0.025264	0.219545	-0.115469	-0.0164356	0.936176
P04085	PDGFA	seq.4499.21	0.225308	1.25271	0.0272546	0.000145432	0.17189	0.278726	0.20539	0.0284617	0.000348258	0.149606	0.261174	1.228	0.205071	0.0285311	0.000371644	0.149151	0.260991	1.22761
P04090	RLN2	seq.6621.10	0.0230088	1.02328	0.0659049	0.726998	-0.106162	0.15218	0.135579	0.0209772	0.0017848	0.0944643	0.176693	1.1452	0.140095	0.02317	0.00242001	0.0946824	0.185507	1.15038
P04114	APOB	seq.2797.56	0.0515982	1.05295	0.0519316	0.320427	-0.0501858	0.153382	0.0350244	0.027737	0.496235	-0.0193391	0.089388	1.03565	0.0571041	0.0278148	0.270293	0.00258808	0.11162	1.05877
P04118	CLPS	seq.5749.53	0.133619	1.14296	0.027372	0.0159648	0.0799711	0.187267	0.0432788	0.0267397	0.385665	-0.00913008	0.0956877	1.04423	0.0525888	0.0265645	0.285965	0.000523336	0.104654	1.054
P04141	CSF2	seq.4697.59	0.0110828	1.01114	0.0546712	0.839357	-0.0960709	0.118236	0.0199663	0.0255895	0.701164	-0.0301882	0.0701208	1.02017	0.0264039	0.025762	0.612644	-0.0240886	0.0768964	1.02676
P04155	TFF1	seq.9185.15	0.14806	1.15958	0.0290058	0.0153781	0.0912099	0.204911	-0.0265545	0.0286138	0.639268	-0.0826365	0.0295275	0.973795	-0.0206232	0.0287112	0.715789	-0.076896	0.0356497	0.979588
P04179	SOD2	seq.5008.51	0.0509441	1.05226	0.0285729	0.384528	-0.00505779	0.106946	0.153214	0.0259736	0.00278156	0.102307	0.204121	1.16557	0.18135	0.0264296	0.000464973	0.129549	0.233151	1.19883
P04180	LCAT	seq.15413.3	0.0107016	1.01076	0.0651425	0.869511	-0.116975	0.138379	0.0193183	0.0264213	0.683587	-0.0324666	0.0711031	1.01951	0.0572385	0.025512	0.208529	0.0072359	0.107241	1.05891
P04183	TK1	seq.4301.58	-0.148798	0.861743	0.0568228	0.00882818	-0.260169	-0.0374276	0.0930308	0.0262574	0.0509463	0.0415673	0.144494	1.0975	0.0911929	0.0271842	0.0706315	0.0379129	0.144473	1.09548
P04196	HRG	seq.4996.66	-0.0476489	0.953469	0.0549708	0.38605	-0.15539	0.0600919	-0.162513	0.0259227	0.0016119	-0.21332	-0.111706	0.850005	-0.139645	0.026262	0.00639691	-0.191118	-0.0881725	0.869667
P04216	THY1	seq.20564.53	0.107082	1.11303	0.029501	0.0973231	0.0492614	0.164903	0.0610325	0.0295052	0.309152	0.00320338	0.118862	1.06293	0.0970298	0.0301883	0.116776	0.0378618	0.156198	1.10189
P04217	A1BG	seq.16561.9	0.0958585	1.1006	0.050616	0.0582465	-0.00334703	0.195064	0.00895304	0.0275927	0.879235	-0.0451277	0.0630338	1.00899	0.0477377	0.0275091	0.404639	-0.00617921	0.101655	1.0489
P04233	CD74	seq.6974.6	0.218476	1.24418	0.0299175	0.000229329	0.159839	0.277113	0.00748151	0.0290598	0.88133	-0.0494747	0.0644377	1.00751	0.0196656	0.0284136	0.695521	-0.0360239	0.0753552	1.01986
P04233	CD74	seq.8748.45	0.218476	1.24418	0.0299175	0.000229329	0.159839	0.277113	-0.00418411	0.0308834	0.94503	-0.0647145	0.0563463	0.995825	0.0102265	0.0302492	0.862129	-0.0490608	0.0695138	1.01028
P04275	VWF	seq.3050.7	0.179656	1.19681	0.0285999	0.00143858	0.123601	0.235711	0.134723	0.0274672	0.0127652	0.0808886	0.188558	1.14422	0.154001	0.0280272	0.00565465	0.0990683	0.208933	1.16649
P04278	SHBG	seq.4929.55	-0.0942287	0.910075	0.0669915	0.159553	-0.22553	0.0370722	-0.0794764	0.033513	0.216175	-0.145161	-0.0137921	0.9236	-0.0597859	0.0337218	0.35244	-0.125879	0.00630748	0.941966
P04278	SHBG	seq.7909.37	-0.0942287	0.910075	0.0669915	0.159553	-0.22553	0.0370722	-0.0831237	0.0322706	0.166134	-0.146373	-0.0198745	0.920237	-0.0534942	0.0326031	0.373275	-0.117395	0.0104067	0.947911
P04406	GAPDH	seq.3848.14	0.00596218	1.00598	0.0584827	0.918798	-0.108662	0.120586	-0.0396322	0.0269432	0.469548	-0.0924399	0.0131756	0.961143	-0.022565	0.0268744	0.677681	-0.0752379	0.0301079	0.977688
P04626	ERBB2	seq.2616.23	0.0170162	1.01716	0.030614	0.795818	-0.0429862	0.0770186	-0.0296203	0.0295374	0.602597	-0.0875125	0.0282718	0.970814	-0.0173788	0.029588	0.757716	-0.0753701	0.0406126	0.982771
P04637	TP53	seq.6123.69	0.119988	1.12748	0.0269432	0.0303851	0.0671808	0.172796	0.0189611	0.0257526	0.717949	-0.0315131	0.0694353	1.01914	0.0290678	0.0260533	0.581349	-0.0219956	0.0801312	1.02949
P04637	TP53	seq.6168.11	0.119988	1.12748	0.0269432	0.0303851	0.0671808	0.172796	0.0483663	0.0259713	0.33478	-0.0025366	0.0992692	1.04956	0.0551612	0.0271538	0.290268	0.00194076	0.108382	1.05671
P04746	AMY2A	seq.18917.53	0.0277908	1.02818	0.0275002	0.631992	-0.0261085	0.0816901	0.0493919	0.0278351	0.361672	-0.00516393	0.103948	1.05063	0.0823059	0.0271304	0.121175	0.0291313	0.135481	1.08579
P04792	HSPB1	seq.11103.24	0.150653	1.16259	0.0294077	0.0135945	0.093015	0.208291	0.101889	0.0248123	0.0334911	0.0532577	0.15052	1.10726	0.103775	0.0253573	0.0358851	0.0540757	0.153474	1.10935
P05000	IFNW1	seq.7196.21	-0.0506997	0.950564	0.0615986	0.41047	-0.171431	0.0700313	0.0736997	0.0259281	0.102599	0.0228817	0.124518	1.07648	0.0854466	0.0263754	0.0610971	0.0337518	0.137141	1.0892
P05026	ATP1B1	seq.13392.13	-0.0416911	0.959166	0.0585731	0.476602	-0.156492	0.0731101	-0.15165	0.0310965	0.0117103	-0.212599	-0.0907024	0.859289	-0.0921344	0.0306139	0.115328	-0.152136	-0.0321323	0.911983
P05060	CHGB	seq.8235.48	0.0354459	1.03608	0.0302306	0.57346	-0.023805	0.0946967	0.0378742	0.0279092	0.514675	-0.0168269	0.0925752	1.0386	0.0809926	0.028206	0.16082	0.0257099	0.136275	1.08436
P05067	APP	seq.3171.57	0.229082	1.25745	0.027407	2.33e-05	0.175365	0.282799	0.217059	0.0284004	0.000125916	0.161395	0.272723	1.24242	0.227106	0.028496	6.52724e-05	0.171255	0.282958	1.25496
P05089	ARG1	seq.5867.60	0.0597007	1.06152	0.0286264	0.296414	0.00359392	0.115807	-0.117698	0.0290478	0.0474848	-0.174631	-0.0607652	0.888965	-0.10464	0.0281605	0.0695164	-0.159834	-0.0494466	0.900649
P05090	APOD	seq.4712.28	0.10502	1.11073	0.0577827	0.06914	-0.00823172	0.218272	0.0306658	0.0241871	0.526891	-0.0167401	0.0780716	1.03114	0.0620279	0.0248063	0.216889	0.0134085	0.110647	1.06399
P05090	APOD	seq.8262.20	0.10502	1.11073	0.0577827	0.06914	-0.00823172	0.218272	0.0292952	0.0289582	0.588746	-0.0274617	0.0860522	1.02973	0.0672126	0.0277665	0.201365	0.0127914	0.121634	1.06952
P05091	ALDH2	seq.18381.16	-0.0199054	0.980291	0.0508538	0.695484	-0.119577	0.0797662	0.0388803	0.0242668	0.458249	-0.00868179	0.0864425	1.03965	0.0438074	0.0245579	0.406621	-0.00432512	0.09194	1.04478
P05107	ITGB2	seq.12750.9	0.039925	1.04073	0.0312197	0.545713	-0.0212646	0.101115	0.0378262	0.0244046	0.461913	-0.0100059	0.0856584	1.03855	0.0471143	0.0260472	0.379966	-0.00393738	0.0981659	1.04824
P05107	ITGB2	seq.21903.6	0.039925	1.04073	0.0312197	0.545713	-0.0212646	0.101115	-0.16517	0.0298252	0.0159225	-0.223626	-0.106714	0.84775	-0.139376	0.0294821	0.036112	-0.19716	-0.0815924	0.869901
P05112	IL4	seq.13663.2	-0.0462996	0.954756	0.0263779	0.350791	-0.0979993	0.00540016	-0.00117824	0.0277631	0.983411	-0.0555929	0.0532365	0.998822	0.0118213	0.0277693	0.832985	-0.0426056	0.0662482	1.01189
P05112	IL4	seq.2906.55	-0.0462996	0.954756	0.0263779	0.350791	-0.0979993	0.00540016	0.00405609	0.025429	0.939847	-0.0457838	0.053896	1.00406	0.0230536	0.0259886	0.663643	-0.027883	0.0739903	1.02332
P05113	IL5	seq.11071.1	0.00146042	1.00146	0.0248278	0.975959	-0.0472011	0.050122	0.0616463	0.0269094	0.193772	0.00890494	0.114388	1.06359	0.0691841	0.0270081	0.152915	0.0162491	0.122119	1.07163
P05113	IL5	seq.3741.4	0.00146042	1.00146	0.0248278	0.975959	-0.0472011	0.050122	-0.0076793	0.027952	0.880705	-0.0624643	0.0471057	0.99235	0.0112437	0.0282728	0.828083	-0.04417	0.0666574	1.01131
P05121	SERPINE1	seq.2925.9	0.229755	1.25829	0.0292586	0.000159041	0.172409	0.287101	0.229189	0.0281962	2.98781e-05	0.173926	0.284453	1.25758	0.227919	0.0284904	3.8908e-05	0.172079	0.283759	1.25598
P05154	SERPINA5	seq.3389.7	-0.0681943	0.934079	0.0676847	0.313681	-0.200854	0.0644654	-0.0593857	0.0215348	0.134348	-0.101593	-0.0171783	0.942343	-0.0407238	0.0240756	0.354853	-0.0879111	0.00646337	0.960094
P05155	SERPING1	seq.13710.6	0.0759287	1.07889	0.0589842	0.198	-0.0396783	0.191536	0.0568146	0.0290467	0.322597	-0.000115799	0.113745	1.05846	0.09392	0.0292718	0.0978298	0.0365483	0.151292	1.09847
P05155	SERPING1	seq.4479.14	0.0759287	1.07889	0.0589842	0.198	-0.0396783	0.191536	0.0428558	0.0277928	0.400629	-0.0116171	0.0973287	1.04379	0.0850741	0.0279335	0.0968595	0.0303255	0.139823	1.0888
P05156	CFI	seq.2567.5	0.0818193	1.08526	0.0545122	0.133372	-0.0250226	0.188661	-0.0273032	0.0268237	0.616622	-0.0798767	0.0252703	0.973066	0.0305358	0.0283012	0.59226	-0.0249335	0.086005	1.03101
P05160	F13B	seq.16927.9	0.0966119	1.10143	0.053855	0.0728248	-0.0089419	0.202166	0.0918373	0.028511	0.109919	0.0359567	0.147718	1.09619	0.115438	0.0290547	0.0441061	0.0584921	0.172385	1.12237
P05160	F13B	seq.5658.64	0.0966119	1.10143	0.053855	0.0728248	-0.0089419	0.202166	0.065688	0.0287516	0.257699	0.00933591	0.12204	1.06789	0.121347	0.0293385	0.0390195	0.063845	0.17885	1.12902
P05164	MPO	seq.2580.83	0.0307455	1.03122	0.0249422	0.592246	-0.0181403	0.0796313	-0.0918217	0.0251103	0.0671779	-0.141037	-0.0426065	0.912268	-0.0571468	0.0255356	0.26073	-0.107196	-0.0070979	0.944455
P05187	ALPP	seq.7813.6	-0.0250618	0.97525	0.0286736	0.680966	-0.081261	0.0311374	-0.0846377	0.0266524	0.118385	-0.136875	-0.0323999	0.918845	-0.0768656	0.0265307	0.15283	-0.128865	-0.0248663	0.926014
P05231	IL6	seq.21946.79	0.184009	1.20203	0.0255741	0.000133737	0.133885	0.234133	0.0433062	0.0289802	0.407832	-0.0134939	0.100106	1.04426	0.0582365	0.028299	0.240392	0.00277146	0.113702	1.05997
P05231	IL6	seq.2573.20	0.184009	1.20203	0.0255741	0.000133737	0.133885	0.234133	0.0560567	0.0286714	0.331793	-0.000138168	0.112252	1.05766	0.0671007	0.0285331	0.224353	0.0111769	0.123025	1.0694
P05231	IL6	seq.4673.13	0.184009	1.20203	0.0255741	0.000133737	0.133885	0.234133	0.0668009	0.0258364	0.193906	0.0161625	0.117439	1.06908	0.076385	0.0268802	0.147802	0.0237007	0.129069	1.07938
P05305	EDN1	seq.6495.14	0.276298	1.31824	0.0613388	6.65e-06	0.156076	0.39652	0.0338962	0.0256846	0.488105	-0.0164448	0.0842371	1.03448	0.0489694	0.0271553	0.343555	-0.00425404	0.102193	1.05019
P05362	ICAM1	seq.4342.10	0.136657	1.14643	0.0278967	0.0139645	0.08198	0.191333	-0.130844	0.0250085	0.0128892	-0.17986	-0.0818279	0.877355	-0.109595	0.0257511	0.0440703	-0.160066	-0.0591235	0.896197
P05412	JUN	seq.10356.21	0.039667	1.04046	0.0257322	0.443582	-0.0107672	0.0901012	-0.0154245	0.0282513	0.781642	-0.0707961	0.039947	0.984694	0.00034488	0.0279003	0.994995	-0.0543386	0.0550284	1.00034
P05413	FABP3	seq.4696.2	0.201364	1.22307	0.0586468	0.000595843	0.0864182	0.316309	0.143635	0.0206465	0.000329247	0.103168	0.184101	1.15446	0.14818	0.0239256	0.000908592	0.101287	0.195073	1.15972
P05413	FABP3	seq.5437.63	0.201364	1.22307	0.0586468	0.000595843	0.0864182	0.316309	0.331187	0.0368336	2.24919e-06	0.258994	0.403379	1.39262	0.354334	0.0374528	6.22411e-07	0.280928	0.42774	1.42523
P05451	REG1A	seq.13095.51	0.240535	1.27193	0.0280492	2.55e-05	0.185559	0.29551	0.277192	0.0251649	2.20032e-08	0.22787	0.326515	1.31942	0.298003	0.0254941	2.23959e-09	0.248035	0.34797	1.34717
P05452	CLEC3B	seq.5701.81	-0.168099	0.84527	0.0528785	0.00147798	-0.271739	-0.0644594	-0.138809	0.0255872	0.0109233	-0.188959	-0.0886593	0.870394	-0.0844027	0.0270137	0.117487	-0.137349	-0.0314568	0.919061
P05455	SSB	seq.13526.5	0.0622211	1.0642	0.0286702	0.237046	0.00602843	0.118414	0.0624104	0.0284932	0.247504	0.00656477	0.118256	1.0644	0.0719103	0.0285791	0.182073	0.0158963	0.127924	1.07456
P05455	SSB	seq.13625.19	0.0622211	1.0642	0.0286702	0.237046	0.00602843	0.118414	-0.0246841	0.0229001	0.63762	-0.0695676	0.0201993	0.975618	-0.014714	0.0232692	0.782284	-0.0603208	0.0308928	0.985394
P05543	SERPINA7	seq.2706.69	0.0328494	1.03339	0.0651533	0.61413	-0.0948486	0.160548	-0.125531	0.0276528	0.0169991	-0.179729	-0.071332	0.882029	-0.0554401	0.0279626	0.306831	-0.110246	-0.000634423	0.946069
P05546	SERPIND1	seq.3316.58	0.0878008	1.09177	0.0608916	0.149325	-0.0315445	0.207146	-0.0980496	0.0272585	0.0658433	-0.151475	-0.0446239	0.906604	-0.0521738	0.0275788	0.328987	-0.106227	0.0018796	0.949164
P05556	ITGB1	seq.20215.45	0.0647072	1.06685	0.0300735	0.289967	0.00576417	0.12365	0.0752866	0.0254467	0.100787	0.025412	0.125161	1.07819	0.0809294	0.0255069	0.080461	0.0309367	0.130922	1.08429
P05556	ITGB1	seq.21688.50	0.0647072	1.06685	0.0300735	0.289967	0.00576417	0.12365	-0.0408952	0.0262311	0.456558	-0.0923073	0.0105169	0.95993	-0.0284145	0.0265253	0.602766	-0.0804032	0.0235741	0.971985
P05556	ITGB1	seq.21698.11	0.0647072	1.06685	0.0300735	0.289967	0.00576417	0.12365	-0.202508	0.0270041	0.00020561	-0.255435	-0.149581	0.81668	-0.198133	0.0270864	0.00024592	-0.251221	-0.145044	0.820261
P05556	ITGB1	seq.21901.14	0.0647072	1.06685	0.0300735	0.289967	0.00576417	0.12365	0.0168349	0.02669	0.762798	-0.0354766	0.0691464	1.01698	0.0271498	0.0269759	0.622212	-0.0257219	0.0800216	1.02752
P05556	ITGB1	seq.21905.10	0.0647072	1.06685	0.0300735	0.289967	0.00576417	0.12365	-0.0461434	0.0243959	0.33027	-0.0939585	0.00167165	0.954905	-0.0376152	0.0249662	0.440816	-0.086548	0.0113176	0.963083
P05556	ITGB1	seq.21909.10	0.0647072	1.06685	0.0300735	0.289967	0.00576417	0.12365	-0.0554246	0.0251514	0.272258	-0.10472	-0.00612877	0.946083	-0.0355101	0.0247401	0.473252	-0.0839999	0.0129797	0.965113
P05556	ITGB1	seq.21909.2	0.0647072	1.06685	0.0300735	0.289967	0.00576417	0.12365	0.0390128	0.0253821	0.421292	-0.0107352	0.0887608	1.03978	0.0478654	0.0271553	0.351482	-0.00535794	0.101089	1.04903
P05556	ITGB1	seq.23949.12	0.0647072	1.06685	0.0300735	0.289967	0.00576417	0.12365	-0.0443463	0.0265578	0.444681	-0.0963987	0.00770617	0.956623	-0.0356671	0.0266832	0.539172	-0.0879653	0.0166311	0.964961
P05556	ITGB1	seq.3503.4	0.0647072	1.06685	0.0300735	0.289967	0.00576417	0.12365	0.0254867	0.0280098	0.641405	-0.0294116	0.0803849	1.02581	0.0357837	0.028717	0.518971	-0.0205005	0.092068	1.03643
P05783	KRT18	seq.5354.11	0.127609	1.13611	0.0283051	0.032937	0.0721318	0.183086	0.12863	0.0216583	0.0012232	0.08618	0.171079	1.13727	0.144438	0.0238167	0.00100153	0.0977581	0.191118	1.15539
P05937	CALB1	seq.9918.23	0.271814	1.31234	0.0280831	2.77e-06	0.216772	0.326855	-0.0890239	0.0205951	0.0672315	-0.129389	-0.0486583	0.914824	-0.0790137	0.0203445	0.103371	-0.118888	-0.0391392	0.924027
P06127	CD5	seq.14065.11	0.0618403	1.06379	0.0287956	0.28296	0.00540197	0.118279	0.114804	0.0269205	0.0209336	0.0620405	0.167567	1.12165	0.127663	0.0275416	0.0104222	0.0736827	0.181644	1.13617
P06127	CD5	seq.5596.75	0.0618403	1.06379	0.0287956	0.28296	0.00540197	0.118279	0.0909902	0.0310888	0.145872	0.0300572	0.151923	1.09526	0.114694	0.0313118	0.0673822	0.0533241	0.176064	1.12153
P06132	UROD	seq.19289.29	0.00601664	1.00603	0.0614265	0.921973	-0.114377	0.12641	0.0387884	0.0285493	0.486959	-0.0171671	0.0947439	1.03955	0.0472082	0.028972	0.402353	-0.00957595	0.103992	1.04834
P06213	INSR	seq.3448.13	0.0384637	1.03921	0.0571499	0.500927	-0.0735481	0.150476	-0.063719	0.0256417	0.209753	-0.113976	-0.0134621	0.938269	-0.0529298	0.0262641	0.30133	-0.104406	-0.0014531	0.948447
P06276	BCHE	seq.15514.26	-0.0395179	0.961253	0.056441	0.483825	-0.15014	0.0711044	-0.128709	0.0267206	0.0113134	-0.181081	-0.0763377	0.87923	-0.083969	0.0276004	0.105549	-0.138065	-0.0298731	0.91946
P06276	BCHE	seq.8239.223	-0.0395179	0.961253	0.056441	0.483825	-0.15014	0.0711044	-0.120942	0.0268318	0.0178534	-0.173531	-0.0683522	0.886086	-0.0679814	0.0272634	0.182225	-0.121417	-0.0145461	0.934278
P06280	GLA	seq.15588.17	-0.0212937	0.978931	0.0589505	0.71794	-0.136835	0.0942471	-0.0310537	0.026875	0.557914	-0.0837278	0.0216203	0.969423	-0.0191289	0.0268011	0.715343	-0.0716582	0.0334003	0.981053
P06396	GSN	seq.16607.78	0.00886984	1.00891	0.056445	0.875134	-0.10176	0.1195	0.000819281	0.0264589	0.988605	-0.0510391	0.0526777	1.00082	0.0483153	0.0266385	0.400812	-0.00389527	0.100526	1.0495
P06396	GSN	seq.4775.34	0.00886984	1.00891	0.056445	0.875134	-0.10176	0.1195	-0.0205443	0.0218944	0.684336	-0.0634566	0.022368	0.979665	0.00641347	0.0220902	0.902956	-0.0368825	0.0497094	1.00643
P06401	PGR	seq.15693.9	-0.0568311	0.944754	0.0517351	0.271985	-0.15823	0.0445678	-0.00553702	0.0261618	0.918539	-0.0568132	0.0457392	0.994478	0.00568329	0.0271556	0.918199	-0.0475407	0.0589073	1.0057
P06493	CDK1	seq.3422.4	0.0902094	1.0944	0.0522158	0.0840554	-0.0121318	0.192551	-0.115912	0.0285691	0.0599912	-0.171906	-0.0599175	0.890554	-0.0934082	0.0283715	0.119792	-0.149015	-0.037801	0.910822
P06681	C2	seq.3186.2	0.0545097	1.05602	0.0298935	0.371517	-0.00408043	0.1131	0.0106869	0.0264291	0.841648	-0.0411131	0.0624869	1.01074	0.0473747	0.0271303	0.381751	-0.0057996	0.100549	1.04851
P06727	APOA4	seq.17685.9	-0.104768	0.900533	0.0660044	0.112446	-0.234135	0.0245979	-0.0683086	0.0286305	0.225811	-0.124423	-0.0121938	0.933972	-0.0298531	0.0285322	0.595675	-0.0857752	0.026069	0.970588
P06729	CD2	seq.7100.31	0.0724008	1.07509	0.0525484	0.168268	-0.0305922	0.175394	0.0288848	0.028492	0.632296	-0.0269584	0.084728	1.02931	0.0323883	0.0283012	0.591017	-0.023081	0.0878575	1.03292
P06730	EIF4E	seq.19263.147	-0.00984955	0.990199	0.0574456	0.863863	-0.122441	0.102742	-0.0170128	0.028533	0.757034	-0.0729364	0.0389108	0.983131	-0.00585799	0.0285108	0.915141	-0.0617382	0.0500222	0.994159
P06733	ENO1	seq.11105.171	0.0657772	1.06799	0.0280575	0.255571	0.0107854	0.120769	0.0527664	0.0299796	0.36057	-0.00599263	0.111525	1.05418	0.0724504	0.0300123	0.210757	0.0136275	0.131273	1.07514
P06734	FCER2	seq.3291.30	0.13421	1.14363	0.0265072	0.0114946	0.0822565	0.186163	0.0454194	0.0253027	0.366291	-0.00417299	0.0950117	1.04647	0.0687308	0.0256627	0.179516	0.0184328	0.119029	1.07115
P06744	GPI	seq.4272.46	0.0202822	1.02049	0.0525074	0.699295	-0.0826304	0.123195	-0.0274946	0.0251041	0.603617	-0.0766977	0.0217085	0.97288	-0.0180413	0.0259188	0.741184	-0.0688412	0.0327587	0.982121
P06748	NPM1	seq.21244.57	-0.134238	0.874382	0.0286226	0.0249676	-0.190337	-0.0781385	-0.0425613	0.0306798	0.473033	-0.102693	0.0175699	0.958332	-0.0232859	0.0291411	0.676825	-0.0804014	0.0338296	0.976983
P06748	NPM1	seq.8870.38	-0.134238	0.874382	0.0286226	0.0249676	-0.190337	-0.0781385	-0.0129781	0.0230254	0.781541	-0.058107	0.0321509	0.987106	0.00567324	0.0257207	0.913152	-0.0447384	0.0560849	1.00569
P06753	TPM3	seq.12372.50	0.02749	1.02787	0.0537585	0.609098	-0.0778747	0.132855	0.0211003	0.0282711	0.678596	-0.03431	0.0765106	1.02132	0.0337577	0.0281405	0.506773	-0.0213967	0.088912	1.03433
P06753	TPM3	seq.9890.8	0.02749	1.02787	0.0537585	0.609098	-0.0778747	0.132855	9.74948e-05	0.0336819	0.998699	-0.0659177	0.0661127	1.0001	0.0239238	0.0319149	0.672301	-0.0386282	0.0864759	1.02421
P06756	ITGAV	seq.20187.10	-0.0594655	0.942268	0.0293546	0.279116	-0.116999	-0.00193159	-0.105596	0.0304547	0.0707527	-0.165287	-0.0459063	0.899788	-0.0981814	0.0309953	0.0985185	-0.158931	-0.0374318	0.906484
P06756	ITGAV	seq.20189.28	-0.0594655	0.942268	0.0293546	0.279116	-0.116999	-0.00193159	0.0425216	0.022647	0.382142	-0.00186569	0.0869089	1.04344	0.0495713	0.0234497	0.322606	0.00361078	0.0955319	1.05082
P06756	ITGAV	seq.20189.4	-0.0594655	0.942268	0.0293546	0.279116	-0.116999	-0.00193159	-0.00703867	0.0244033	0.898161	-0.0548682	0.0407909	0.992986	0.00292021	0.0250163	0.957736	-0.0461108	0.0519513	1.00292
P06756	ITGAV	seq.20191.13	-0.0594655	0.942268	0.0293546	0.279116	-0.116999	-0.00193159	0.0977695	0.0232207	0.0180788	0.0522578	0.143281	1.10271	0.105767	0.0239213	0.0136502	0.0588823	0.152652	1.11156
P06756	ITGAV	seq.20215.45	-0.0594655	0.942268	0.0293546	0.279116	-0.116999	-0.00193159	0.0752866	0.0254467	0.100787	0.025412	0.125161	1.07819	0.0809294	0.0255069	0.080461	0.0309367	0.130922	1.08429
P06756	ITGAV	seq.4917.62	-0.0594655	0.942268	0.0293546	0.279116	-0.116999	-0.00193159	0.00656693	0.0332125	0.915233	-0.0585285	0.0716623	1.00659	0.0431939	0.0327642	0.463754	-0.0210228	0.107411	1.04414
P06850	CRH	seq.19637.9	0.0328973	1.03344	0.0276649	0.577255	-0.0213249	0.0871195	-0.120325	0.0257185	0.0152493	-0.170732	-0.0699178	0.886632	-0.115892	0.0255954	0.0186664	-0.166058	-0.0657262	0.890571
P06850	CRH	seq.5614.44	0.0328973	1.03344	0.0276649	0.577255	-0.0213249	0.0871195	0.0230631	0.0221639	0.602584	-0.0203775	0.0665036	1.02333	0.0317771	0.022814	0.486697	-0.0129376	0.0764917	1.03229
P06858	LPL	seq.21987.76	0.0931522	1.09763	0.0327809	0.167416	0.0289028	0.157402	0.1002	0.0223	0.0113574	0.0564933	0.143907	1.10539	0.140472	0.022747	0.000785794	0.0958886	0.185055	1.15082
P07093	SERPINE2	seq.19154.41	0.104914	1.11062	0.0552716	0.0576754	-0.00341616	0.213245	0.240174	0.0278	1.30075e-05	0.185687	0.294661	1.27147	0.248247	0.0279313	7.13888e-06	0.193502	0.302991	1.28178
P07093	SERPINE2	seq.3217.74	0.104914	1.11062	0.0552716	0.0576754	-0.00341616	0.213245	0.179925	0.0271015	0.000248213	0.126807	0.233043	1.19713	0.171737	0.0279638	0.000906498	0.116929	0.226545	1.18737
P07108	DBI	seq.16919.1	0.335543	1.3987	0.0283329	6.24e-10	0.280012	0.391075	0.300617	0.0236159	2.4648e-10	0.25433	0.346903	1.35069	0.324809	0.0263102	9.376e-11	0.273242	0.376376	1.38377
P07148	FABP1	seq.11516.7	0.167272	1.18208	0.0300564	0.00816241	0.108362	0.226181	0.239516	0.0246282	3.47273e-07	0.191245	0.287786	1.27063	0.249827	0.0262034	2.32683e-07	0.198469	0.301185	1.2838
P07196	NEFL	seq.10082.251	0.329905	1.39084	0.0307532	8.83e-07	0.269629	0.39018	0.0600516	0.0258851	0.250903	0.00931781	0.110785	1.06189	0.0840533	0.0268252	0.116724	0.0314768	0.13663	1.08769
P07225	PROS1	seq.2700.56	0.0607945	1.06268	0.058831	0.301428	-0.0545121	0.176101	0.043033	0.0282682	0.441224	-0.0123717	0.0984377	1.04397	0.0771236	0.0291299	0.176473	0.0200301	0.134217	1.08018
P07237	P4HB	seq.11450.110	0.190092	1.20936	0.0323749	0.00219474	0.126639	0.253546	0.136772	0.0282334	0.0166299	0.081435	0.192108	1.14657	0.166937	0.0283202	0.00343042	0.11143	0.222443	1.18168
P07237	P4HB	seq.4278.14	0.190092	1.20936	0.0323749	0.00219474	0.126639	0.253546	-0.0596263	0.0288626	0.365528	-0.116196	-0.00305658	0.942117	-0.0382319	0.0292684	0.547355	-0.0955968	0.0191331	0.96249
P07288	KLK3	seq.13699.6	-0.141769	0.867822	0.10285	0.168079	-0.343352	0.0598138	-0.0744737	0.0288973	0.221778	-0.131111	-0.0178361	0.928232	-0.0664659	0.0289221	0.272398	-0.123152	-0.00977974	0.935695
P07288	KLK3	seq.21232.39	-0.141769	0.867822	0.10285	0.168079	-0.343352	0.0598138	-0.0785371	0.0378867	0.295939	-0.152794	-0.00428049	0.924468	-0.0662163	0.0369475	0.364864	-0.138632	0.00619941	0.935928
P07288	KLK3	seq.4330.4	-0.141769	0.867822	0.10285	0.168079	-0.343352	0.0598138	-0.0293433	0.0316758	0.678852	-0.0914268	0.0327402	0.971083	-0.0135655	0.0317635	0.844982	-0.0758209	0.0486899	0.986526
P07288	KLK3	seq.8468.19	-0.141769	0.867822	0.10285	0.168079	-0.343352	0.0598138	-0.0979226	0.0380742	0.214607	-0.172547	-0.0232984	0.906719	-0.0844966	0.0375431	0.270939	-0.15808	-0.0109135	0.918975
P07306	ASGR1	seq.5452.71	0.259484	1.29626	0.0282517	1.57e-06	0.204111	0.314856	0.193143	0.0233223	7.88863e-05	0.147433	0.238854	1.21306	0.204595	0.0254122	9.90695e-05	0.154788	0.254402	1.22703
P07307	ASGR2	seq.9474.22	0.156702	1.16965	0.0578851	0.00678694	0.0432493	0.270155	-0.0127506	0.0272568	0.811985	-0.066173	0.0406718	0.98733	-0.00345597	0.0270152	0.948375	-0.0564047	0.0494928	0.99655
P07311	ACYP1	seq.20370.6	0.0565739	1.0582	0.0598548	0.344565	-0.0607395	0.173887	0.0320241	0.0261368	0.54313	-0.019203	0.0832513	1.03254	0.0403644	0.0265696	0.445677	-0.011711	0.0924399	1.04119
P07320	CRYGD	seq.12366.16	0.069638	1.07212	0.0543938	0.200455	-0.036972	0.176248	-0.0131549	0.0260493	0.791848	-0.0642106	0.0379007	0.986931	0.00269941	0.0260091	0.955658	-0.0482776	0.0536764	1.0027
P07333	CSF1R	seq.13682.47	-0.0663255	0.935826	0.0630209	0.292599	-0.189844	0.0571931	-0.12818	0.0307039	0.0434233	-0.188358	-0.0680009	0.879695	-0.0913342	0.030417	0.144104	-0.15095	-0.031718	0.912713
P07333	CSF1R	seq.2638.12	-0.0663255	0.935826	0.0630209	0.292599	-0.189844	0.0571931	-0.149673	0.031342	0.0192965	-0.211102	-0.0882438	0.860989	-0.104123	0.0308416	0.0946234	-0.164571	-0.0436743	0.901115
P07339	CTSD	seq.5508.62	0.0478815	1.04905	0.0288922	0.41131	-0.00874605	0.104509	-0.0522062	0.0299054	0.379678	-0.11082	0.00640731	0.949133	-0.0250588	0.0299656	0.668698	-0.0837904	0.0336728	0.975253
P07355	ANXA2	seq.13700.10	-0.084544	0.918931	0.0630774	0.180141	-0.208173	0.0390855	-0.070643	0.025771	0.186629	-0.121153	-0.0201326	0.931795	-0.0566401	0.0266045	0.305786	-0.108784	-0.00449626	0.944934
P07355	ANXA2	seq.4961.17	-0.084544	0.918931	0.0630774	0.180141	-0.208173	0.0390855	-0.082855	0.0290008	0.158352	-0.139696	-0.0260145	0.920485	-0.0442512	0.0282008	0.432551	-0.0995237	0.0110213	0.956714
P07358	C8B	seq.2429.27	0.237342	1.26787	0.0475767	6.08e-07	0.144093	0.33059	0.00780719	0.0262302	0.881349	-0.043603	0.0592174	1.00784	0.0147382	0.0264441	0.77837	-0.0370912	0.0665676	1.01485
P07359	GP1BA	seq.4990.87	-0.0279296	0.972457	0.0283848	0.617852	-0.0835629	0.0277036	-0.0312667	0.0299497	0.594877	-0.089967	0.0274337	0.969217	0.022423	0.0286949	0.680302	-0.033818	0.078664	1.02268
P07451	CA3	seq.3799.11	0.0358544	1.0365	0.0301831	0.577042	-0.0233034	0.0950121	0.044601	0.0272767	0.414421	-0.00886033	0.0980623	1.04561	0.0690346	0.0278831	0.213831	0.0143846	0.123685	1.07147
P07478	PRSS2	seq.5034.79	0.231778	1.26084	0.0295864	0.000157261	0.17379	0.289766	0.276736	0.0266208	2.73556e-07	0.22456	0.328912	1.31882	0.295004	0.027214	7.46635e-08	0.241666	0.348343	1.34313
P07492	GRP	seq.5897.58	-0.0348045	0.965794	0.0617597	0.573063	-0.155851	0.0862422	0.067853	0.0219815	0.112906	0.0247701	0.110936	1.07021	0.0771587	0.0234512	0.0880095	0.0311952	0.123122	1.08021
P07492	GRP	seq.8400.74	-0.0348045	0.965794	0.0617597	0.573063	-0.155851	0.0862422	-0.0469073	0.0242411	0.387277	-0.094419	0.000604388	0.954176	-0.0380424	0.0247607	0.488654	-0.0865725	0.0104877	0.962672
P07585	DCN	seq.2666.53	0.136397	1.14614	0.0312438	0.0379685	0.0751604	0.197634	-0.0352077	0.0234937	0.485037	-0.0812545	0.0108392	0.965405	-0.017579	0.0249483	0.741463	-0.0664769	0.0313188	0.982575
P07602	PSAP	seq.6207.10	0.184434	1.20254	0.055574	0.000904317	0.0755114	0.293357	-0.00825319	0.0240779	0.861478	-0.0554451	0.0389387	0.991781	0.00470991	0.0234955	0.919431	-0.0413404	0.0507602	1.00472
P07741	APRT	seq.10088.37	0.0708179	1.07339	0.0282139	0.223081	0.0155197	0.126116	0.00536457	0.0281445	0.923487	-0.0497976	0.0605268	1.00538	0.0116103	0.0282503	0.835615	-0.0437592	0.0669798	1.01168
P07766	CD3E	seq.18870.1	-0.0135677	0.986524	0.0535325	0.799922	-0.118489	0.091354	-0.0182267	0.0253018	0.741502	-0.0678173	0.031364	0.981938	-0.0038225	0.0259822	0.944464	-0.0547468	0.0471018	0.996185
P07766	CD3E	seq.8069.85	-0.0135677	0.986524	0.0535325	0.799922	-0.118489	0.091354	-0.00970222	0.028315	0.862691	-0.0651986	0.0457942	0.990345	0.00978579	0.0292872	0.862834	-0.047616	0.0671876	1.00983
P07858	CTSB	seq.3061.61	0.0548471	1.05638	0.0317223	0.397321	-0.00732753	0.117022	0.10205	0.0241977	0.0409231	0.0546239	0.149477	1.10744	0.131436	0.0249698	0.0116623	0.0824963	0.180376	1.14047
P07858	CTSB	seq.8007.19	0.0548471	1.05638	0.0317223	0.397321	-0.00732753	0.117022	-0.000831344	0.0294005	0.988755	-0.0584553	0.0567926	0.999169	0.0394442	0.0294689	0.500424	-0.0183137	0.0972022	1.04023
P07911	UMOD	seq.9451.20	-0.167798	0.845525	0.031024	0.0107892	-0.228604	-0.106992	0.0341549	0.0304359	0.572276	-0.0254982	0.0938081	1.03474	0.0518267	0.0303844	0.38866	-0.00772562	0.111379	1.05319
P07942	LAMB1	seq.18347.15	0.00690621	1.00693	0.0579824	0.905189	-0.106737	0.12055	0.136864	0.0267459	0.0125483	0.0844426	0.189285	1.14667	0.208352	0.0283482	0.00040378	0.152791	0.263914	1.23165
P07947	YES1	seq.2878.66	0.0741708	1.07699	0.0255506	0.169855	0.0240926	0.124249	0.0748458	0.0229961	0.0905324	0.0297742	0.119917	1.07772	0.0811211	0.0256685	0.100877	0.0308119	0.13143	1.0845
P07948	LYN	seq.3381.24	0.0411594	1.04202	0.0243648	0.459255	-0.0065948	0.0889136	-0.044037	0.0277664	0.445017	-0.0984581	0.0103841	0.956919	-0.0349721	0.0278612	0.544933	-0.0895791	0.0196348	0.965632
P07948	LYN	seq.3453.87	0.0411594	1.04202	0.0243648	0.459255	-0.0065948	0.0889136	-0.0402595	0.0272924	0.477689	-0.0937515	0.0132326	0.96054	-0.0295906	0.0275114	0.603435	-0.0835119	0.0243308	0.970843
P07949	RET	seq.3220.40	-0.0576412	0.943989	0.0305949	0.360763	-0.117606	0.00232373	-0.141562	0.0294206	0.014853	-0.199225	-0.0838985	0.868001	-0.0872964	0.028674	0.123807	-0.143496	-0.0310965	0.916405
P07954	FH	seq.13384.110	-0.00779717	0.992233	0.0619711	0.899875	-0.129258	0.113664	-0.056231	0.0271062	0.312152	-0.109358	-0.00310376	0.945321	-0.0465329	0.0274238	0.406472	-0.100283	0.00721683	0.954533
P07992	ERCC1	seq.12585.39	0.111294	1.11772	0.0490629	0.0233057	0.0151321	0.207455	-0.0312273	0.0266267	0.583454	-0.0834147	0.0209601	0.969255	-0.0202753	0.026494	0.71751	-0.0722026	0.0316521	0.979929
P07998	RNASE1	seq.7211.2	0.272134	1.31276	0.0544987	5.93e-07	0.165319	0.378949	0.312112	0.0273157	4.61918e-09	0.258574	0.365649	1.36631	0.316157	0.0280786	6.45261e-09	0.261123	0.37119	1.37184
P08069	IGF1R	seq.4232.19	0.24543	1.27817	0.0270719	9.27e-06	0.19237	0.29849	-0.00051952	0.0290133	0.992835	-0.0573846	0.0563456	0.999481	0.0273604	0.0297928	0.645963	-0.0310325	0.0857533	1.02774
P08118	MSMB	seq.10620.21	0.0620434	1.06401	0.0299343	0.315227	0.00337324	0.120714	0.0472027	0.0297011	0.422726	-0.0110105	0.105416	1.04833	0.0548169	0.029674	0.350627	-0.00334311	0.112977	1.05635
P08134	RHOC	seq.17764.108	0.0858567	1.08965	0.0284252	0.142972	0.0301443	0.141569	-0.00313604	0.0291882	0.956173	-0.0603438	0.0540717	0.996869	0.0057242	0.0291698	0.919987	-0.0514477	0.062896	1.00574
P08138	NGFR	seq.8374.5	-0.060198	0.941578	0.0422093	0.153817	-0.142927	0.0225307	-0.0901872	0.0281113	0.0786368	-0.145284	-0.0350901	0.91376	-0.0819036	0.0279232	0.102724	-0.136632	-0.0271751	0.921361
P08174	CD55	seq.5069.9	0.0209856	1.02121	0.0290293	0.720285	-0.0359107	0.0778819	0.0649399	0.026715	0.233238	0.0125794	0.1173	1.06709	0.117957	0.0273592	0.0371271	0.0643341	0.17158	1.1252
P08185	SERPINA6	seq.4785.30	0.0959266	1.10068	0.0488301	0.0494727	0.000221245	0.191632	0.0577644	0.0218846	0.20706	0.0148714	0.100657	1.05947	0.0668938	0.0230165	0.161196	0.0217823	0.112005	1.06918
P08217	CELA2A	seq.7140.1	0.0261941	1.02654	0.0555769	0.637417	-0.0827346	0.135123	0.067895	0.0274574	0.218215	0.0140794	0.121711	1.07025	0.0782968	0.0274923	0.156288	0.0244129	0.132181	1.08144
P08236	GUSB	seq.15562.24	0.0748509	1.07772	0.0323667	0.264655	0.0114133	0.138288	0.0335191	0.0317598	0.602345	-0.028729	0.0957673	1.03409	0.0563317	0.032475	0.389906	-0.00731814	0.119982	1.05795
P08254	MMP3	seq.2788.55	0.264722	1.30307	0.0362017	0.000139852	0.193768	0.335676	0.137208	0.0247051	0.00347855	0.0887868	0.185629	1.14707	0.16273	0.025276	0.00062639	0.11319	0.21227	1.17672
P08263	GSTA1	seq.12446.49	0.0793543	1.08259	0.0301267	0.185684	0.020307	0.138402	0.067317	0.027411	0.210706	0.0135924	0.121042	1.06963	0.0726924	0.0277932	0.178887	0.0182188	0.127166	1.0754
P08263	GSTA1	seq.17138.8	0.0793543	1.08259	0.0301267	0.185684	0.020307	0.138402	0.104284	0.0270237	0.0465467	0.0513189	0.15725	1.10992	0.109245	0.0276713	0.0390186	0.0550105	0.16348	1.11544
P08294	SOD3	seq.5660.51	0.0843322	1.08799	0.0542974	0.120387	-0.0220888	0.190753	0.116375	0.0235567	0.0125522	0.0702043	0.162545	1.12342	0.134811	0.0235117	0.00359148	0.0887293	0.180893	1.14432
P08294	SOD3	seq.8463.2	0.0843322	1.08799	0.0542974	0.120387	-0.0220888	0.190753	0.144953	0.0242313	0.00162126	0.0974602	0.192445	1.15598	0.174345	0.02401	0.000106451	0.127286	0.221404	1.19047
P08319	ADH4	seq.8325.37	0.0386046	1.03936	0.0294953	0.530413	-0.0192051	0.0964143	-0.0342358	0.0297735	0.557799	-0.0925908	0.0241192	0.966344	-0.0168135	0.0297992	0.773292	-0.0752189	0.041592	0.983327
P08397	HMBS	seq.11530.37	-0.0662873	0.935862	0.0304505	0.272449	-0.125969	-0.00660551	-0.0898158	0.0295834	0.127009	-0.147798	-0.0318334	0.9141	-0.0768759	0.0294978	0.187705	-0.13469	-0.0190613	0.926005
P08473	MME	seq.20219.25	0.0839004	1.08752	0.0291409	0.197964	0.0267852	0.141016	0.119444	0.023061	0.012506	0.0742455	0.164643	1.12687	0.123014	0.0247476	0.0148818	0.0745096	0.171518	1.1309
P08571	CD14	seq.16914.104	0.122141	1.12991	0.0301047	0.0451575	0.0631374	0.181146	-0.0713289	0.0285008	0.19434	-0.12719	-0.0154683	0.931156	-0.0100126	0.0279492	0.854312	-0.0647921	0.0447668	0.990037
P08571	CD14	seq.8969.49	0.122141	1.12991	0.0301047	0.0451575	0.0631374	0.181146	-0.0326642	0.0254572	0.547628	-0.0825593	0.0172309	0.967863	0.00140122	0.0249406	0.978962	-0.0474814	0.0502838	1.0014
P08579	SNRPB2	seq.17364.8	0.00511516	1.00513	0.0608763	0.933036	-0.1142	0.12443	-0.156618	0.0268874	0.00517645	-0.209316	-0.10392	0.855031	-0.142912	0.0272973	0.0112491	-0.196414	-0.0894104	0.86683
P08581	MET	seq.11814.29	0.0399579	1.04077	0.0329377	0.554029	-0.0245988	0.104515	-0.000726041	0.0342938	0.991149	-0.0679406	0.0664886	0.999274	0.0706333	0.0318325	0.228349	0.00824269	0.133024	1.07319
P08581	MET	seq.2837.3	0.0399579	1.04077	0.0329377	0.554029	-0.0245988	0.104515	-0.0797775	0.033207	0.219406	-0.144862	-0.014693	0.923322	-0.0088446	0.0315306	0.884341	-0.0706434	0.0529542	0.991194
P08590	MYL3	seq.18376.19	-0.0558019	0.945726	0.0626467	0.373069	-0.178587	0.0669834	0.0738183	0.0265456	0.176479	0.02179	0.125847	1.07661	0.080376	0.0266239	0.141805	0.0281941	0.132558	1.08369
P08603	CFH	seq.4159.130	0.101279	1.10659	0.0592715	0.0875001	-0.0148907	0.217449	-0.00900421	0.0276443	0.872151	-0.063186	0.0451775	0.991036	0.0534303	0.0293817	0.354771	-0.00415668	0.111017	1.05488
P08648	ITGA5	seq.21909.10	0.244481	1.27696	0.0298306	8.56e-05	0.186015	0.302948	-0.0554246	0.0251514	0.272258	-0.10472	-0.00612877	0.946083	-0.0355101	0.0247401	0.473252	-0.0839999	0.0129797	0.965113
P08648	ITGA5	seq.21909.2	0.244481	1.27696	0.0298306	8.56e-05	0.186015	0.302948	0.0390128	0.0253821	0.421292	-0.0107352	0.0887608	1.03978	0.0478654	0.0271553	0.351482	-0.00535794	0.101089	1.04903
P08648	ITGA5	seq.6932.42	0.244481	1.27696	0.0298306	8.56e-05	0.186015	0.302948	0.141696	0.0276372	0.0067404	0.0875284	0.195864	1.15223	0.123318	0.0292316	0.0260911	0.066025	0.180611	1.13124
P08670	VIM	seq.15540.6	-0.0555565	0.945959	0.0267205	0.28537	-0.107928	-0.00318526	-0.0822567	0.0246168	0.112429	-0.130505	-0.0340087	0.921036	-0.0586425	0.0248033	0.260911	-0.107256	-0.0100289	0.943044
P08697	SERPINF2	seq.3024.18	0.0772897	1.08036	0.0339152	0.0226725	0.0108171	0.143762	-0.106818	0.0281342	0.0610682	-0.16196	-0.0516762	0.898689	-0.0298269	0.0277002	0.579613	-0.0841184	0.0244645	0.970613
P08700	IL3	seq.4717.55	-0.0100296	0.990021	0.0524183	0.848261	-0.112768	0.0927084	0.0398001	0.0259608	0.392622	-0.0110822	0.0906825	1.0406	0.0498305	0.0268786	0.305663	-0.00285049	0.102512	1.05109
P08709	F7	seq.3184.25	0.0983834	1.10339	0.0287058	0.0979513	0.0421211	0.154646	0.0148161	0.0303663	0.808118	-0.0447007	0.0743329	1.01493	0.0655131	0.030946	0.298665	0.00486004	0.126166	1.06771
P08727	KRT19	seq.15606.19	0.153088	1.16543	0.0297717	0.0132216	0.0947367	0.21144	0.0409567	0.0246997	0.445207	-0.00745383	0.0893672	1.04181	0.0624606	0.0255141	0.250542	0.0124538	0.112467	1.06445
P08758	ANXA5	seq.14158.17	0.0815075	1.08492	0.0218246	0.0622999	0.0387321	0.124283	-0.0328884	0.0232699	0.516926	-0.0784966	0.0127197	0.967647	-0.0262002	0.023046	0.603341	-0.0713695	0.0189691	0.97414
P08833	IGFBP1	seq.13741.36	0.100433	1.10565	0.0347466	0.139209	0.0323305	0.168535	0.20385	0.0354309	0.00297003	0.134407	0.273293	1.22611	0.212749	0.035269	0.0018744	0.143623	0.281875	1.23707
P08833	IGFBP1	seq.2771.35	0.100433	1.10565	0.0347466	0.139209	0.0323305	0.168535	0.191613	0.033443	0.00365054	0.126066	0.25716	1.2112	0.197514	0.0330706	0.00266094	0.132697	0.262331	1.21837
P08887	IL6R	seq.15602.43	-0.179483	0.835702	0.0274897	0.00197439	-0.233362	-0.125604	-0.159852	0.0275039	0.00309609	-0.213759	-0.105946	0.85227	-0.113326	0.0273776	0.0363511	-0.166985	-0.059667	0.892859
P08887	IL6R	seq.21946.79	-0.179483	0.835702	0.0274897	0.00197439	-0.233362	-0.125604	0.0433062	0.0289802	0.407832	-0.0134939	0.100106	1.04426	0.0582365	0.028299	0.240392	0.00277146	0.113702	1.05997
P08887	IL6R	seq.4139.71	-0.179483	0.835702	0.0274897	0.00197439	-0.233362	-0.125604	-0.16353	0.0276328	0.00315374	-0.217689	-0.109371	0.849141	-0.113213	0.0271507	0.0389711	-0.166428	-0.0599987	0.89296
P08887	IL6R	seq.8092.29	-0.179483	0.835702	0.0274897	0.00197439	-0.233362	-0.125604	-0.161763	0.0277122	0.00267144	-0.216078	-0.107448	0.850643	-0.111235	0.0274224	0.0388083	-0.164982	-0.057488	0.894729
P08962	CD63	seq.9190.7	0.114665	1.1215	0.0284041	0.0614636	0.0589942	0.170336	-0.0188098	0.0270262	0.720313	-0.0717802	0.0341605	0.981366	-0.0101088	0.0268377	0.847506	-0.0627097	0.042492	0.989942
P09038	FGF2	seq.3025.50	0.0597961	1.06162	0.0244038	0.209986	0.0119654	0.107627	0.0044589	0.0260163	0.932892	-0.0465321	0.0554499	1.00447	0.00811475	0.0258127	0.877349	-0.0424771	0.0587066	1.00815
P09104	ENO2	seq.10339.48	0.121277	1.12894	0.0272076	0.0305961	0.0679506	0.174603	-0.0108459	0.0306573	0.850497	-0.070933	0.0492413	0.989213	0.00571405	0.0308925	0.922247	-0.0548342	0.0662623	1.00573
P09104	ENO2	seq.11083.23	0.121277	1.12894	0.0272076	0.0305961	0.0679506	0.174603	0.130945	0.0230349	0.00210645	0.0857978	0.176093	1.13991	0.135172	0.0235307	0.00238527	0.0890522	0.181291	1.14473
P09105	HBQ1	seq.18198.51	-0.114471	0.891838	0.0285065	0.0581198	-0.170342	-0.058599	0.0614214	0.0258479	0.188485	0.0107604	0.112082	1.06335	0.0729185	0.0260748	0.132407	0.0218129	0.124024	1.07564
P09105	HBQ1	seq.7965.25	-0.114471	0.891838	0.0285065	0.0581198	-0.170342	-0.058599	0.100213	0.0267374	0.0607335	0.0478088	0.152617	1.10541	0.117181	0.0274829	0.0323334	0.0633157	0.171047	1.12432
P09110	ACAA1	seq.17782.23	0.0627416	1.06475	0.0280517	0.310436	0.00776124	0.117722	-0.0662078	0.0291583	0.264919	-0.123357	-0.00905862	0.935936	-0.0577774	0.0292853	0.324982	-0.115175	-0.000379257	0.94386
P09211	GSTP1	seq.13576.15	-0.0544123	0.947042	0.0255771	0.26952	-0.104542	-0.00428205	-0.0135923	0.0352156	0.818279	-0.0826136	0.0554289	0.9865	0.0556745	0.0269925	0.212583	0.00277015	0.108579	1.05725
P09211	GSTP1	seq.4911.49	-0.0544123	0.947042	0.0255771	0.26952	-0.104542	-0.00428205	0.0319512	0.0231082	0.555578	-0.0133399	0.0772424	1.03247	0.0433238	0.0242579	0.44479	-0.00422075	0.0908683	1.04428
P09237	MMP7	seq.2789.26	0.157828	1.17096	0.0338978	0.0227879	0.0913891	0.224266	0.199019	0.0339279	0.00342672	0.132522	0.265517	1.22021	0.201758	0.0337974	0.00278435	0.135517	0.268	1.22355
P09237	MMP7	seq.8475.15	0.157828	1.17096	0.0338978	0.0227879	0.0913891	0.224266	0.0778981	0.0244484	0.135912	0.0299802	0.125816	1.08101	0.0950091	0.0257407	0.0721258	0.0445582	0.14546	1.09967
P09238	MMP10	seq.10479.18	0.193678	1.21371	0.0281496	0.000513717	0.138506	0.248851	0.150747	0.0266565	0.00297357	0.098501	0.202993	1.1627	0.155351	0.0260416	0.00188593	0.10431	0.206391	1.16807
P09238	MMP10	seq.8479.4	0.193678	1.21371	0.0281496	0.000513717	0.138506	0.248851	0.112879	0.0249052	0.0292969	0.0640655	0.161692	1.1195	0.120573	0.0247313	0.0185998	0.0721008	0.169046	1.12814
P09326	CD48	seq.3292.75	-0.0260734	0.974264	0.0285367	0.666403	-0.0820043	0.0298576	0.0879634	0.0296924	0.146156	0.0297673	0.146159	1.09195	0.105349	0.0288189	0.0718189	0.0488646	0.161833	1.1111
P09341	CXCL1	seq.2985.35	0.225497	1.25295	0.0266439	2.02e-05	0.173276	0.277719	0.151995	0.0236144	0.002148	0.105711	0.198278	1.16415	0.154942	0.0243221	0.00234876	0.107272	0.202613	1.16759
P09382	LGALS1	seq.8046.9	0.313176	1.36776	0.031781	2.42e-06	0.250887	0.375466	-0.0291881	0.0296278	0.60494	-0.0872576	0.0288813	0.971234	-0.0173646	0.0286851	0.7508	-0.0735864	0.0388571	0.982785
P09417	QDPR	seq.11257.1	0.11983	1.1273	0.0289072	0.042155	0.0631725	0.176487	-0.00350747	0.0297119	0.951415	-0.0617416	0.0547267	0.996499	0.0335554	0.0298408	0.557708	-0.0249316	0.0920423	1.03412
P09455	RBP1	seq.19279.42	2.4e-06	1	0.0559129	0.999966	-0.109585	0.10959	0.106628	0.0208397	0.00247737	0.0657832	0.147473	1.11252	0.111802	0.023857	0.00583766	0.065043	0.158561	1.11829
P09455	RBP1	seq.22955.28	2.4e-06	1	0.0559129	0.999966	-0.109585	0.10959	0.0230014	0.0321487	0.670528	-0.0400089	0.0860118	1.02327	0.0447514	0.0307661	0.376964	-0.015549	0.105052	1.04577
P09466	PAEP	seq.8867.18	0.0224649	1.02272	0.0416709	0.744857	-0.0592086	0.104138	0.118918	0.0218398	0.0010934	0.0761124	0.161723	1.12628	0.129636	0.0248427	0.0019398	0.0809456	0.178327	1.13841
P09467	FBP1	seq.7206.20	0.00117679	1.00118	0.0284728	0.983963	-0.0546288	0.0569824	-0.0234996	0.0292561	0.679878	-0.0808405	0.0338412	0.976774	-0.00220287	0.0295934	0.969299	-0.0602049	0.0557992	0.9978
P09486	SPARC	seq.14110.200	0.22674	1.2545	0.0277833	6.11e-05	0.172285	0.281194	0.0752787	0.0218152	0.0860867	0.0325216	0.118036	1.07818	0.0831141	0.0236904	0.0771265	0.0366819	0.129546	1.08667
P09486	SPARC	seq.3043.49	0.22674	1.2545	0.0277833	6.11e-05	0.172285	0.281194	0.223641	0.0291461	0.000169995	0.166516	0.280767	1.25062	0.23477	0.0291731	7.83694e-05	0.177592	0.291949	1.26462
P09496	CLTA	seq.19257.11	0.114317	1.12111	0.0281067	0.0618706	0.0592289	0.169405	0.0299629	0.0236845	0.597913	-0.0164579	0.0763836	1.03042	0.0397379	0.024991	0.490229	-0.00924365	0.0887194	1.04054
P09525	ANXA4	seq.17164.15	0.00111332	1.00111	0.0283037	0.98556	-0.0543609	0.0565876	-0.0438864	0.0236008	0.438656	-0.0901431	0.00237039	0.957063	-0.0348314	0.0245269	0.543476	-0.0829033	0.0132405	0.965768
P09529	INHBB	seq.13676.46	0.204979	1.2275	0.0635513	0.00125793	0.0804207	0.329537	0.162133	0.028898	0.00523734	0.105494	0.218772	1.17602	0.172891	0.0284956	0.00289698	0.117041	0.228741	1.18874
P09529	INHBB	seq.16746.12	0.204979	1.2275	0.0635513	0.00125793	0.0804207	0.329537	0.0906576	0.0224989	0.0439947	0.0465605	0.134755	1.09489	0.0962679	0.0241976	0.0451414	0.0488416	0.143694	1.10105
P09529	INHBB	seq.4383.97	0.204979	1.2275	0.0635513	0.00125793	0.0804207	0.329537	-0.0691396	0.023963	0.16814	-0.116106	-0.022173	0.933196	-0.0506804	0.0253513	0.343068	-0.100368	-0.000992794	0.950582
P09529	INHBB	seq.8467.9	0.204979	1.2275	0.0635513	0.00125793	0.0804207	0.329537	0.0423433	0.0264196	0.436838	-0.00943817	0.0941249	1.04325	0.0544625	0.0265144	0.314732	0.00249529	0.10643	1.05597
P09543	CNP	seq.6609.22	-0.0176185	0.982536	0.0581153	0.761764	-0.131522	0.0962854	-0.060207	0.0268733	0.274863	-0.112878	-0.00753627	0.94157	-0.0460695	0.0273411	0.405849	-0.0996571	0.00751813	0.954976
P09564	CD7	seq.12008.3	0.0464125	1.04751	0.0557231	0.404893	-0.0628027	0.155628	0.0458205	0.0245128	0.376017	-0.00222375	0.0938648	1.04689	0.0544212	0.0246364	0.293914	0.00613465	0.102708	1.05593
P09601	HMOX1	seq.17398.55	0.115659	1.12261	0.0279174	0.0360176	0.0609424	0.170376	0.00138526	0.0284968	0.980349	-0.0544674	0.0572379	1.00139	0.0420497	0.0294501	0.461612	-0.0156713	0.0997708	1.04295
P09603	CSF1	seq.10741.22	0.112217	1.11876	0.0294448	0.0627072	0.0545063	0.169928	0.0778093	0.0252065	0.131276	0.0284055	0.127213	1.08092	0.0859828	0.0257684	0.103226	0.0354776	0.136488	1.08979
P09603	CSF1	seq.3738.54	0.112217	1.11876	0.0294448	0.0627072	0.0545063	0.169928	0.0769676	0.0257902	0.132807	0.0264198	0.127515	1.08001	0.0937432	0.0278705	0.0829321	0.039118	0.148368	1.09828
P09619	PDGFRB	seq.3459.49	0.0572608	1.05893	0.0267809	0.313137	0.0047713	0.10975	0.0337965	0.0261958	0.510054	-0.0175464	0.0851393	1.03437	0.0415652	0.0261187	0.418837	-0.0096266	0.0927569	1.04244
P09668	CTSH	seq.8465.52	0.0565833	1.05821	0.0299533	0.331763	-0.00212414	0.115291	0.0795517	0.0268378	0.151812	0.0269506	0.132153	1.0828	0.0912672	0.0269668	0.10159	0.0384132	0.144121	1.09556
P09668	CTSH	seq.8644.46	0.0565833	1.05821	0.0299533	0.331763	-0.00212414	0.115291	-0.0332026	0.0267461	0.531914	-0.085624	0.0192187	0.967343	-0.0226505	0.0266379	0.668465	-0.0748598	0.0295588	0.977604
P09681	GIP	seq.16292.288	0.0693503	1.07181	0.0657788	0.291747	-0.0595738	0.198274	0.0508182	0.0344051	0.431375	-0.0166145	0.118251	1.05213	0.0799916	0.034119	0.212257	0.0131196	0.146864	1.08328
P09681	GIP	seq.5755.29	0.0693503	1.07181	0.0657788	0.291747	-0.0595738	0.198274	-0.0165678	0.0237755	0.745414	-0.063167	0.0300313	0.983569	-0.00626518	0.0242858	0.903581	-0.0538644	0.0413341	0.993754
P09683	SCT	seq.3728.52	-0.0824316	0.920874	0.0548952	0.133196	-0.190024	0.0251611	0.0556543	0.0280861	0.234393	0.000606679	0.110702	1.05723	0.0666109	0.028175	0.161289	0.0113888	0.121833	1.06888
P09693	CD3G	seq.7924.7	0.0456764	1.04674	0.0533558	0.391958	-0.0588991	0.150252	0.0318182	0.0228723	0.461536	-0.0130108	0.0766472	1.03233	0.0435885	0.0237459	0.328755	-0.00295266	0.0901297	1.04455
P09758	TACSTD2	seq.14034.22	0.0252451	1.02557	0.0296593	0.672572	-0.0328861	0.0833763	-0.0671991	0.025326	0.101697	-0.116837	-0.0175611	0.935009	-0.0515428	0.0249499	0.225275	-0.100444	-0.00264188	0.949763
P09758	TACSTD2	seq.2619.72	0.0252451	1.02557	0.0296593	0.672572	-0.0328861	0.0833763	0.0390737	0.0211123	0.419022	-0.00230563	0.0804531	1.03985	0.0503711	0.0225184	0.323193	0.00623576	0.0945064	1.05166
P09769	FGR	seq.3810.50	0.0205174	1.02073	0.0245162	0.717323	-0.0275336	0.0685683	-0.0224407	0.0247689	0.661035	-0.0709868	0.0261055	0.977809	-0.0156178	0.0251321	0.763624	-0.0648758	0.0336401	0.984504
P09871	C1S	seq.20203.45	0.125629	1.13386	0.0439587	0.00426464	0.0394718	0.211787	0.0175997	0.0294119	0.751692	-0.0400465	0.0752459	1.01776	0.064681	0.0306288	0.262548	0.00464962	0.124712	1.06682
P09871	C1S	seq.8840.61	0.125629	1.13386	0.0439587	0.00426464	0.0394718	0.211787	0.0206691	0.0297424	0.715827	-0.0376248	0.0789631	1.02088	0.0694919	0.030775	0.23552	0.0091739	0.12981	1.07196
P09874	PARP1	seq.10534.40	0.00389328	1.0039	0.029721	0.949108	-0.0543588	0.0621454	-0.0878098	0.0320257	0.159684	-0.150579	-0.0250407	0.915935	-0.0520272	0.029331	0.340206	-0.109515	0.00546054	0.949303
P09874	PARP1	seq.8893.29	0.00389328	1.0039	0.029721	0.949108	-0.0543588	0.0621454	0.00597316	0.0254078	0.902192	-0.0438252	0.0557715	1.00599	0.0160592	0.0258006	0.745014	-0.0345089	0.0666274	1.01619
P09919	CSF3	seq.4840.73	0.0119674	1.01204	0.0291731	0.82537	-0.0452109	0.0691457	0.0534961	0.024461	0.242346	0.00555339	0.101439	1.05495	0.0595967	0.0246254	0.193067	0.0113318	0.107862	1.06141
P09919	CSF3	seq.8952.65	0.0119674	1.01204	0.0291731	0.82537	-0.0452109	0.0691457	0.0306513	0.0225438	0.441693	-0.0135337	0.0748363	1.03113	0.0384078	0.0231038	0.351644	-0.00687487	0.0836904	1.03915
P09923	ALPI	seq.10463.23	-0.142585	0.867114	0.0551791	0.00976506	-0.250734	-0.0344359	-0.0765537	0.0213211	0.104094	-0.118342	-0.0347652	0.926303	-0.0679128	0.0218789	0.164814	-0.110795	-0.025031	0.934342
P09923	ALPI	seq.17441.4	-0.142585	0.867114	0.0551791	0.00976506	-0.250734	-0.0344359	-0.133795	0.0268702	0.0142292	-0.18646	-0.0811305	0.874769	-0.12482	0.0276828	0.0240295	-0.179078	-0.0705628	0.882656
P09958	FURIN	seq.6276.16	0.216337	1.24152	0.0320463	0.000525836	0.153527	0.279147	0.140618	0.025378	0.0014877	0.0908778	0.190358	1.15098	0.150141	0.0271256	0.00205357	0.0969759	0.203306	1.162
P09960	LTA4H	seq.3204.2	0.203206	1.22533	0.0307829	0.00131765	0.142873	0.26354	0.0550949	0.0260989	0.313454	0.00394202	0.106248	1.05664	0.0649172	0.026852	0.244002	0.0122883	0.117546	1.06707
P0C7L1	SPINK8	seq.7962.11	-0.0133388	0.98675	0.0563587	0.812907	-0.1238	0.0971222	-0.113038	0.0257226	0.0232216	-0.163453	-0.0626228	0.893117	-0.106251	0.0256843	0.0338729	-0.156591	-0.0559104	0.899199
P0C7M8	CLEC2L	seq.8242.9	0.116222	1.12325	0.0512417	0.0233219	0.0157904	0.216654	0.00998389	0.02667	0.862482	-0.0422883	0.0622561	1.01003	0.0246732	0.0272314	0.665202	-0.0286993	0.0780456	1.02498
P0C862	C1QTNF9	seq.16605.2	0.00598964	1.00601	0.0565466	0.915643	-0.10484	0.116819	0.0853834	0.0237233	0.0398289	0.0388866	0.13188	1.08913	0.0932038	0.0247457	0.0344741	0.0447031	0.141705	1.09769
P0C862	C1QTNF9	seq.6019.12	0.00598964	1.00601	0.0565466	0.915643	-0.10484	0.116819	0.0740675	0.0273696	0.163384	0.0204241	0.127711	1.07688	0.0726205	0.0274768	0.172241	0.018767	0.126474	1.07532
P0CG30	GSTT2B	seq.11273.176	0.0769463	1.07998	0.0538972	0.153393	-0.0286903	0.182583	-0.0716035	0.0346114	0.297559	-0.13944	-0.00376644	0.9309	-0.0477451	0.0325126	0.453002	-0.111469	0.0159783	0.953377
P0CG37	CFC1	seq.3294.55	0.175326	1.19163	0.0285543	0.0024583	0.119361	0.231292	-0.00422041	0.0266616	0.936314	-0.0564762	0.0480354	0.995788	0.014611	0.0268996	0.783593	-0.0381114	0.0673333	1.01472
P0DJD7	PGA4	seq.22572.19	-0.129192	0.878805	0.0577875	0.0253756	-0.242453	-0.0159304	-0.0931944	0.0281655	0.0880678	-0.148398	-0.0379911	0.911016	-0.0847582	0.0276797	0.114541	-0.139009	-0.030507	0.918734
P0DML2	CSH1	seq.13103.125	0.00152195	1.00152	0.0551573	0.977987	-0.106584	0.109628	-0.086997	0.027526	0.18848	-0.140947	-0.033047	0.91668	-0.0327466	0.0273198	0.604137	-0.0862923	0.0207992	0.967784
P0DML2	CSH1	seq.6229.13	0.00152195	1.00152	0.0551573	0.977987	-0.106584	0.109628	0.106113	0.0248617	0.0335934	0.0573851	0.154841	1.11195	0.113082	0.0249544	0.0241799	0.0641719	0.161991	1.11972
P0DMV8	HSPA1A	seq.10721.76	0.0653363	1.06752	0.0298365	0.261693	0.00685783	0.123815	0.0436434	0.0283598	0.415256	-0.0119407	0.0992275	1.04461	0.0574442	0.0286233	0.297285	0.00134356	0.113545	1.05913
P0DMV8	HSPA1A	seq.10749.18	0.0653363	1.06752	0.0298365	0.261693	0.00685783	0.123815	0.128394	0.0284713	0.0110578	0.0725909	0.184196	1.137	0.136457	0.0284625	0.00724642	0.0806714	0.192242	1.14621
P0DMV8	HSPA1A	seq.10803.22	0.0653363	1.06752	0.0298365	0.261693	0.00685783	0.123815	0.170896	0.0244896	8.7281e-05	0.122898	0.218895	1.18637	0.179264	0.0260753	0.000118152	0.128158	0.230371	1.19634
P0DMV8	HSPA1A	seq.11157.35	0.0653363	1.06752	0.0298365	0.261693	0.00685783	0.123815	-0.00488301	0.023412	0.918347	-0.0507696	0.0410036	0.995129	0.0522436	0.025825	0.321769	0.0016275	0.10286	1.05363
P0DMV8	HSPA1A	seq.14237.1	0.0653363	1.06752	0.0298365	0.261693	0.00685783	0.123815	-0.0904004	0.026012	0.0926345	-0.141383	-0.0394179	0.913565	-0.0429019	0.026174	0.412938	-0.094202	0.00839832	0.958005
P0DMV8	HSPA1A	seq.16780.6	0.0653363	1.06752	0.0298365	0.261693	0.00685783	0.123815	0.0850999	0.0308352	0.106955	0.024664	0.145536	1.08883	0.0970702	0.0307364	0.065096	0.0368279	0.157312	1.10194
P0DMV8	HSPA1A	seq.4124.24	0.0653363	1.06752	0.0298365	0.261693	0.00685783	0.123815	0.0288956	0.0277132	0.60512	-0.0254212	0.0832124	1.02932	0.043034	0.0279845	0.447005	-0.0118146	0.0978825	1.04397
P0DMV8	HSPA1A	seq.6563.78	0.0653363	1.06752	0.0298365	0.261693	0.00685783	0.123815	0.116281	0.0262724	0.0211701	0.0647882	0.167774	1.12331	0.133377	0.0276813	0.0130374	0.0791227	0.187631	1.14268
P0DMV8	HSPA1A	seq.7219.152	0.0653363	1.06752	0.0298365	0.261693	0.00685783	0.123815	0.182425	0.0231416	6.57034e-06	0.137068	0.227782	1.20012	0.192552	0.024232	7.99311e-06	0.145058	0.240046	1.21234
P0DN86	CGB3.CGB5.CGB8	seq.21391.17	0.113645	1.12035	0.0453107	0.0121371	0.0248379	0.202453	0.00335277	0.0252813	0.952742	-0.0461977	0.0529032	1.00336	0.0136932	0.025515	0.80793	-0.0363153	0.0637017	1.01379
P0DN86	CGB3.CGB5.CGB8	seq.4914.10	0.113645	1.12035	0.0453107	0.0121371	0.0248379	0.202453	-0.0844883	0.0386295	0.261417	-0.160201	-0.00877596	0.918982	-0.0767354	0.0388944	0.313006	-0.152967	-0.000503776	0.926135
P10082	PYY	seq.3727.35	0.0717961	1.07444	0.0615435	0.243376	-0.048827	0.192419	0.239877	0.0268851	7.24733e-06	0.187183	0.29257	1.27109	0.249145	0.0274502	5.85497e-06	0.195344	0.302947	1.28293
P10092	CALCB	seq.17170.15	0.0826543	1.08617	0.0596902	0.166138	-0.0343364	0.199645	0.0131866	0.0249076	0.817065	-0.0356314	0.0620046	1.01327	0.0254429	0.0251068	0.64998	-0.0237656	0.0746514	1.02577
P10144	GZMB	seq.14041.13	-0.02837	0.972029	0.0276665	0.615906	-0.0825953	0.0258554	-0.00592965	0.0246884	0.908205	-0.054318	0.0424587	0.994088	0.00837251	0.0261674	0.876287	-0.0429147	0.0596597	1.00841
P10144	GZMB	seq.4133.54	-0.02837	0.972029	0.0276665	0.615906	-0.0825953	0.0258554	-0.0146674	0.0284613	0.801191	-0.0704505	0.0411158	0.98544	0.00185564	0.0279476	0.974194	-0.0529206	0.0566318	1.00186
P10145	CXCL8	seq.3447.64	0.0454217	1.04647	0.0258896	0.43425	-0.00532096	0.0961644	0.00921861	0.0212553	0.833895	-0.032441	0.0508782	1.00926	0.0180106	0.0223008	0.695638	-0.0256981	0.0617194	1.01817
P10147	CCL3	seq.3040.59	0.0638718	1.06596	0.0276718	0.316445	0.00963611	0.118107	0.00989613	0.0265235	0.844724	-0.0420891	0.0618813	1.00995	0.0189386	0.0265163	0.711659	-0.0330324	0.0709096	1.01912
P10301	RRAS	seq.17742.2	0.106762	1.11267	0.0500706	0.0329879	0.0086255	0.204899	0.0413992	0.0262994	0.37648	-0.0101467	0.0929451	1.04227	0.0472925	0.0266367	0.330744	-0.00491446	0.0994995	1.04843
P10398	ARAF	seq.12583.77	0.00169659	1.0017	0.0528875	0.974409	-0.101961	0.105354	0.0287376	0.0249439	0.54965	-0.0201514	0.0776267	1.02915	0.0362238	0.0251417	0.454307	-0.013053	0.0855006	1.03689
P10415	BCL2	seq.3412.7	-0.00877312	0.991265	0.0491936	0.858457	-0.105191	0.0876445	-0.0855247	0.0195343	0.032683	-0.123811	-0.0472381	0.91803	-0.073026	0.0210848	0.110084	-0.114352	-0.0317005	0.929577
P10451	SPP1	seq.13113.7	0.203527	1.22572	0.0311904	0.00101885	0.142395	0.264659	0.190427	0.0249775	2.19162e-05	0.141472	0.239382	1.20977	0.215824	0.0251248	1.68163e-06	0.16658	0.265067	1.24088
P10523	SAG	seq.25461.3	0.012917	1.013	0.0584973	0.825238	-0.101736	0.12757	-0.0660681	0.0248427	0.224748	-0.114759	-0.0173772	0.936067	-0.0543577	0.02433	0.317272	-0.102044	-0.00667167	0.947093
P10599	TXN	seq.8813.160	0.0644467	1.06657	0.0456564	0.15808	-0.0250383	0.153932	0.0924481	0.0240787	0.0409515	0.0452548	0.139641	1.09686	0.0961054	0.0248493	0.0408712	0.0474017	0.144809	1.10088
P10606	COX5B	seq.7887.57	-0.0628443	0.93909	0.0267536	0.257362	-0.11528	-0.0104081	-0.106194	0.0308972	0.0768086	-0.166751	-0.0456366	0.89925	-0.0851079	0.0293881	0.13768	-0.142707	-0.0275083	0.918413
P10636	MAPT	seq.5854.60	0.00298088	1.00299	0.0254942	0.951593	-0.0469868	0.0529485	0.0341097	0.0227545	0.445545	-0.0104883	0.0787076	1.0347	0.0464816	0.0244846	0.32292	-0.00150734	0.0944705	1.04758
P10643	C7	seq.13731.14	0.138736	1.14882	0.0584004	0.0175207	0.024273	0.253198	0.146092	0.02605	0.0068447	0.0950352	0.197149	1.1573	0.176517	0.0274973	0.00196011	0.122623	0.230411	1.19305
P10643	C7	seq.2888.49	0.138736	1.14882	0.0584004	0.0175207	0.024273	0.253198	0.041838	0.0264817	0.458899	-0.0100653	0.0937412	1.04273	0.101582	0.0269839	0.0722588	0.0486943	0.154469	1.10692
P10644	PRKAR1A	seq.21483.155	0.0205464	1.02076	0.027606	0.733887	-0.0335605	0.0746532	-0.0212727	0.0274317	0.690926	-0.0750378	0.0324924	0.978952	-0.0141626	0.0272545	0.790269	-0.0675805	0.0392553	0.985937
P10645	CHGA	seq.11184.51	0.0677279	1.07007	0.0626376	0.279579	-0.0550396	0.190495	0.0870999	0.0306084	0.15745	0.0271086	0.147091	1.09101	0.116984	0.0310979	0.0675664	0.0560333	0.177935	1.1241
P10645	CHGA	seq.8476.11	0.0677279	1.07007	0.0626376	0.279579	-0.0550396	0.190495	0.0151599	0.0305132	0.790362	-0.0446449	0.0749647	1.01528	0.0355409	0.0312982	0.550206	-0.0258024	0.0968842	1.03618
P10646	TFPI	seq.3336.50	0.170304	1.18567	0.023357	0.000337331	0.124525	0.216083	0.227727	0.0315221	0.000398846	0.165945	0.289509	1.25574	0.277728	0.0344508	5.48791e-05	0.210205	0.34525	1.32013
P10721	KIT	seq.2475.1	-0.108079	0.897556	0.0290449	0.0630147	-0.165006	-0.0511525	-0.163424	0.0289415	0.00405053	-0.220148	-0.106699	0.849231	-0.104856	0.0275003	0.0513259	-0.158756	-0.0509565	0.900454
P10746	UROS	seq.11248.43	0.0279267	1.02832	0.0563399	0.620119	-0.0824975	0.138351	-0.0367239	0.0288349	0.514834	-0.0932393	0.0197915	0.963942	-0.0229341	0.0284738	0.679014	-0.0787418	0.0328736	0.977327
P10747	CD28	seq.20521.83	-0.0379935	0.962719	0.0282772	0.544167	-0.0934158	0.0174288	0.0935891	0.0249018	0.0493809	0.0447825	0.142396	1.09811	0.109768	0.0254035	0.0205835	0.0599779	0.159558	1.11602
P10767	FGF6	seq.4130.71	0.0127639	1.01285	0.0525381	0.808047	-0.0902088	0.115737	0.00508944	0.024969	0.925284	-0.043849	0.0540279	1.0051	0.0148941	0.0252321	0.784037	-0.03456	0.0643481	1.01501
P10909	CLU	seq.4542.24	0.0799853	1.08327	0.046284	0.083963	-0.0107297	0.1707	0.0174767	0.0280073	0.760877	-0.0374166	0.0723699	1.01763	0.0923128	0.0291946	0.112256	0.0350924	0.149533	1.09671
P10912	GHR	seq.2948.58	-0.0455967	0.955427	0.0718822	0.525869	-0.186483	0.0952898	-0.127161	0.038227	0.0887969	-0.202084	-0.052237	0.880592	-0.0603425	0.0369019	0.39757	-0.132669	0.0119839	0.941442
P11215	ITGAM	seq.21981.2	-0.000266805	0.999733	0.0309216	0.996607	-0.060872	0.0603384	-0.0331696	0.0240047	0.503078	-0.0802179	0.0138787	0.967374	-0.025419	0.0242771	0.611346	-0.0730012	0.0221632	0.974901
P11226	MBL2	seq.3000.66	0.0506662	1.05197	0.057091	0.37483	-0.0612302	0.162562	-0.0514041	0.0261922	0.353315	-0.10274	-6.82886e-05	0.949895	-0.0316577	0.0259759	0.562306	-0.0825694	0.0192541	0.968838
P11234	RALB	seq.18432.32	0.00768537	1.00771	0.0553951	0.889658	-0.100887	0.116258	0.0383339	0.0289623	0.495731	-0.0184311	0.0950989	1.03908	0.0419972	0.0287206	0.452895	-0.0142941	0.0982886	1.04289
P11279	LAMP1	seq.16902.17	-0.0906264	0.913359	0.0637532	0.155166	-0.21558	0.0343275	-0.0925989	0.0258645	0.0683712	-0.143292	-0.0419054	0.911559	-0.0840945	0.0253843	0.0913199	-0.133847	-0.0343422	0.919344
P11310	ACADM	seq.17333.20	0.0357022	1.03635	0.0537183	0.506295	-0.0695839	0.140988	-0.14613	0.031055	0.0331285	-0.206996	-0.0852631	0.864046	-0.126977	0.0304409	0.0552733	-0.18664	-0.0673141	0.880754
P11387	TOP1	seq.2876.74	-0.0322798	0.968236	0.0568069	0.569874	-0.143619	0.0790596	0.0871986	0.0242772	0.0822313	0.0396161	0.134781	1.09111	0.0915851	0.0253435	0.0792303	0.0419128	0.141257	1.09591
P11464	PSG1	seq.15631.18	-0.0275997	0.972778	0.0294372	0.672248	-0.0852955	0.0300961	-0.0657643	0.0310858	0.298874	-0.126691	-0.00483723	0.936352	-0.0473629	0.0305087	0.442798	-0.107159	0.012433	0.953741
P11487	FGF3	seq.7894.155	-0.0898244	0.914092	0.0612706	0.142641	-0.209912	0.0302637	-0.00829639	0.0315662	0.898676	-0.070165	0.0535723	0.991738	0.0161324	0.0307895	0.794287	-0.044214	0.0764788	1.01626
P11717	IGF2R	seq.16057.6	0.13651	1.14627	0.0297731	0.0205919	0.0781556	0.194864	0.0928276	0.0282101	0.0938179	0.0375369	0.148118	1.09727	0.143383	0.030752	0.0155059	0.0831106	0.203656	1.15417
P11717	IGF2R	seq.3676.15	0.13651	1.14627	0.0297731	0.0205919	0.0781556	0.194864	0.0678317	0.0262334	0.188762	0.0164152	0.119248	1.07019	0.116962	0.0278672	0.0332673	0.0623432	0.171581	1.12408
P12004	PCNA	seq.19364.163	0.212937	1.23731	0.0468229	5.42e-06	0.121165	0.304708	-0.0719548	0.0269324	0.189786	-0.124741	-0.0191684	0.930573	-0.0621822	0.0270306	0.257201	-0.115161	-0.00920311	0.939712
P12004	PCNA	seq.2915.6	0.212937	1.23731	0.0468229	5.42e-06	0.121165	0.304708	-0.0632294	0.0253377	0.146411	-0.11289	-0.0135684	0.938728	-0.052068	0.0245495	0.226048	-0.100184	-0.00395185	0.949264
P12034	FGF5	seq.3065.65	0.0305998	1.03107	0.0359661	0.677167	-0.0398923	0.101092	0.106641	0.0208685	0.00813686	0.0657393	0.147542	1.11253	0.114683	0.0223398	0.00736523	0.0708976	0.158468	1.12152
P12081	HARS1	seq.17450.51	0.105684	1.11147	0.0258149	0.0461053	0.0550878	0.15628	-0.00306369	0.0280124	0.956436	-0.057967	0.0518396	0.996941	0.00649921	0.0283195	0.908132	-0.049006	0.0620044	1.00652
P12104	FABP2	seq.15385.116	-0.00279121	0.997213	0.027823	0.96459	-0.0573232	0.0517408	-0.0094596	0.0258522	0.854758	-0.060129	0.0412098	0.990585	-0.000701898	0.0263696	0.98936	-0.0523854	0.0509816	0.999298
P12111	COL6A3	seq.10511.10	0.241361	1.27298	0.0288721	7.91e-05	0.184773	0.297949	-0.0236625	0.0284971	0.689779	-0.0795159	0.0321908	0.976615	-0.0128273	0.0284875	0.828065	-0.0686618	0.0430072	0.987255
P12111	COL6A3	seq.11196.31	0.241361	1.27298	0.0288721	7.91e-05	0.184773	0.297949	0.169088	0.0223859	0.000551249	0.125213	0.212964	1.18422	0.203028	0.0249801	0.000153561	0.154068	0.251988	1.22511
P12277	CKB	seq.3714.49	0.185291	1.20357	0.0809999	0.0221643	0.0265336	0.344047	-0.119115	0.0271993	0.0348493	-0.172425	-0.0658054	0.887706	-0.101872	0.0270954	0.0701748	-0.154978	-0.0487661	0.903145
P12277	CKB	seq.3800.71	0.185291	1.20357	0.0809999	0.0221643	0.0265336	0.344047	0.129998	0.0236566	0.00366441	0.0836314	0.176364	1.13883	0.137508	0.0245753	0.00283369	0.0893414	0.185675	1.14741
P12318	FCGR2A	seq.3309.2	0.0257975	1.02613	0.029704	0.665587	-0.0324214	0.0840163	0.00704487	0.0247087	0.886032	-0.0413834	0.0554731	1.00707	0.0128742	0.0248236	0.794584	-0.0357791	0.0615275	1.01296
P12319	FCER1A	seq.9254.18	-0.0068412	0.993182	0.0552356	0.90143	-0.115101	0.101419	0.076493	0.0265988	0.140094	0.0243604	0.128626	1.07949	0.076041	0.0267513	0.144587	0.0236093	0.128473	1.07901
P12429	ANXA3	seq.17163.117	0.00947126	1.00952	0.0262014	0.868097	-0.0418826	0.0608251	-0.0331163	0.024076	0.516897	-0.0803044	0.0140718	0.967426	-0.022785	0.0242584	0.65715	-0.0703306	0.0247606	0.977473
P12532	CKMT1A.CKMT1B	seq.15542.19	-0.00626131	0.993758	0.0282503	0.911532	-0.0616309	0.0491083	0.00486401	0.0274396	0.927548	-0.0489166	0.0586446	1.00488	0.0135505	0.0276589	0.800442	-0.04066	0.0677609	1.01364
P12544	GZMA	seq.13712.104	0.141975	1.15255	0.0311488	0.0313677	0.0809243	0.203025	0.150419	0.0255636	0.00196082	0.100315	0.200522	1.16232	0.157272	0.0255432	0.00128134	0.107208	0.207336	1.17031
P12544	GZMA	seq.3440.7	0.141975	1.15255	0.0311488	0.0313677	0.0809243	0.203025	0.0788026	0.0272962	0.153356	0.025303	0.132302	1.08199	0.0941136	0.0281258	0.092437	0.038988	0.149239	1.09868
P12644	BMP4	seq.15667.39	0.0259831	1.02632	0.0254867	0.645372	-0.0239698	0.0759361	-0.00958743	0.0270422	0.858858	-0.0625891	0.0434143	0.990458	0.00811959	0.0272559	0.881991	-0.045301	0.0615402	1.00815
P12644	BMP4	seq.6326.20	0.0259831	1.02632	0.0254867	0.645372	-0.0239698	0.0759361	0.0826	0.0254307	0.0909821	0.0327568	0.132443	1.08611	0.0877162	0.0271375	0.0933969	0.0345277	0.140905	1.09168
P12724	RNASE3	seq.15576.158	-0.101548	0.903438	0.0254799	0.0743232	-0.151487	-0.0516077	-0.0425049	0.0232461	0.412228	-0.0880665	0.00305671	0.958386	-0.0368727	0.0235757	0.479661	-0.0830803	0.00933491	0.963799
P12724	RNASE3	seq.5741.55	-0.101548	0.903438	0.0254799	0.0743232	-0.151487	-0.0516077	-0.0832092	0.0236715	0.106389	-0.129604	-0.036814	0.920159	-0.067709	0.0242152	0.196085	-0.11517	-0.020248	0.934532
P12821	ACE	seq.10714.7	0.0280315	1.02843	0.0563023	0.618572	-0.082319	0.138382	-0.12545	0.0268762	0.0231402	-0.178126	-0.0727732	0.8821	-0.0864445	0.0264775	0.11239	-0.13834	-0.0345495	0.917186
P12829	MYL4	seq.20107.11	0.035149	1.03577	0.0579187	0.543939	-0.0783696	0.148667	0.0023142	0.0303684	0.968914	-0.0572067	0.0618351	1.00232	0.0940534	0.0306488	0.106382	0.0339829	0.154124	1.09862
P12830	CDH1	seq.14759.149	0.0917196	1.09606	0.0265231	0.0759077	0.0397353	0.143704	0.0232112	0.020096	0.587018	-0.0161763	0.0625987	1.02348	0.0628681	0.0231281	0.214745	0.0175379	0.108198	1.06489
P12830	CDH1	seq.18429.10	0.0917196	1.09606	0.0265231	0.0759077	0.0397353	0.143704	-0.0871633	0.026614	0.1766	-0.139326	-0.0350008	0.916527	-0.0839646	0.0273059	0.203455	-0.137483	-0.0304461	0.919464
P12830	CDH1	seq.2501.51	0.0917196	1.09606	0.0265231	0.0759077	0.0397353	0.143704	0.078178	0.02682	0.147413	0.0256118	0.130744	1.08132	0.149886	0.0305409	0.0130557	0.0900268	0.209745	1.1617
P12872	MLN	seq.5631.83	0.196232	1.21681	0.0304485	0.00156251	0.136554	0.25591	0.219954	0.028104	5.75464e-05	0.164871	0.275037	1.24602	0.226856	0.0287161	5.32334e-05	0.170574	0.283139	1.25465
P12931	SRC	seq.15433.4	0.0834975	1.08708	0.0276082	0.144957	0.0293865	0.137609	0.0308878	0.0291917	0.59914	-0.0263268	0.0881024	1.03137	0.0453775	0.0290583	0.437394	-0.0115757	0.102331	1.04642
P12931	SRC	seq.5488.74	0.0834975	1.08708	0.0276082	0.144957	0.0293865	0.137609	0.0167448	0.0293613	0.781204	-0.0408023	0.0742919	1.01689	0.0213715	0.0292984	0.722265	-0.0360522	0.0787953	1.0216
P13051	UNG	seq.22821.50	0.0524667	1.05387	0.0555758	0.34514	-0.0564598	0.161393	-0.0791804	0.0260792	0.135379	-0.130295	-0.028066	0.923873	-0.0729433	0.0264616	0.175156	-0.124807	-0.0210795	0.929654
P13224	GP1BB	seq.21514.1	-0.0176136	0.982541	0.05672	0.756154	-0.128783	0.0935556	-0.0266922	0.024317	0.576136	-0.0743527	0.0209683	0.973661	-0.0145372	0.0246826	0.765986	-0.0629141	0.0338398	0.985568
P13232	IL7	seq.14049.17	0.209324	1.23284	0.0266904	7.39e-05	0.157012	0.261637	0.0866634	0.0233353	0.0299248	0.0409271	0.1324	1.09053	0.0992358	0.0246336	0.0175685	0.0509548	0.147517	1.10433
P13232	IL7	seq.4140.3	0.209324	1.23284	0.0266904	7.39e-05	0.157012	0.261637	0.125837	0.0213238	0.000310119	0.084043	0.167631	1.1341	0.136568	0.0225437	0.000245942	0.092383	0.180753	1.14633
P13385	TDGF1	seq.5810.25	0.0192707	1.01946	0.0273132	0.736477	-0.0342622	0.0728035	-0.0556386	0.0244352	0.272388	-0.103531	-0.00774642	0.945881	-0.0526661	0.0246939	0.301133	-0.101065	-0.00426695	0.948697
P13500	CCL2	seq.2578.67	0.0611808	1.06309	0.0289642	0.316056	0.00441197	0.11795	-0.0192726	0.0266543	0.733346	-0.0715141	0.0329689	0.980912	-0.00636662	0.0268464	0.910524	-0.0589847	0.0462514	0.993654
P13501	CCL5	seq.2523.31	0.355879	1.42743	0.028861	1.14e-09	0.299312	0.412446	0.323269	0.0303023	1.52711e-07	0.263878	0.38266	1.38164	0.320395	0.0303435	2.23803e-07	0.260923	0.379867	1.37767
P13501	CCL5	seq.5480.49	0.355879	1.42743	0.028861	1.14e-09	0.299312	0.412446	0.311292	0.030248	4.95648e-07	0.252007	0.370577	1.36519	0.317053	0.0302602	3.05577e-07	0.257744	0.376362	1.37308
P13591	NCAM1	seq.20161.41	0.0944704	1.09908	0.0299449	0.114033	0.0357795	0.153161	-0.0274467	0.0283367	0.625911	-0.0829855	0.0280921	0.972927	0.0429536	0.0302429	0.468473	-0.0163213	0.102229	1.04389
P13591	NCAM1	seq.4498.62	0.0944704	1.09908	0.0299449	0.114033	0.0357795	0.153161	0.0131273	0.0279598	0.81694	-0.041673	0.0679276	1.01321	0.0830809	0.0299893	0.164874	0.0243028	0.141859	1.08663
P13598	ICAM2	seq.14756.29	0.0766207	1.07963	0.0264174	0.179958	0.0248435	0.128398	-0.0774436	0.0284049	0.172778	-0.133116	-0.021771	0.925479	-0.0496939	0.0274509	0.347236	-0.103497	0.00410892	0.951521
P13598	ICAM2	seq.5486.73	0.0766207	1.07963	0.0264174	0.179958	0.0248435	0.128398	-0.0655798	0.030975	0.308942	-0.12629	-0.00486991	0.936524	0.0049815	0.0303979	0.934985	-0.0545973	0.0645603	1.00499
P13611	VCAN	seq.9561.21	0.0364246	1.0371	0.0288558	0.552488	-0.0201316	0.0929809	-0.166149	0.0323916	0.0221591	-0.229635	-0.102662	0.84692	-0.13763	0.0316843	0.0423936	-0.19973	-0.0755297	0.871421
P13647	KRT5	seq.11177.16	0.0787414	1.08192	0.0271861	0.148747	0.0254575	0.132025	0.0887206	0.0258798	0.0932801	0.0379971	0.139444	1.09278	0.10178	0.0264601	0.0546616	0.0499192	0.153641	1.10714
P13667	PDIA4	seq.20525.200	0.0463445	1.04744	0.0588389	0.430901	-0.0689776	0.161667	0.115642	0.0273711	0.0252553	0.0619956	0.169288	1.12259	0.144253	0.0283054	0.00727573	0.0887752	0.19973	1.15518
P13667	PDIA4	seq.7146.16	0.0463445	1.04744	0.0588389	0.430901	-0.0689776	0.161667	-0.0514206	0.0263761	0.301455	-0.103117	0.000275548	0.949879	-0.0262533	0.026766	0.606	-0.0787136	0.026207	0.974088
P13667	PDIA4	seq.7146.5	0.0463445	1.04744	0.0588389	0.430901	-0.0689776	0.161667	0.0318812	0.0197848	0.460206	-0.00689631	0.0706587	1.03239	0.0393003	0.0208354	0.385315	-0.00153633	0.0801369	1.04008
P13686	ACP5	seq.3232.28	0.0567868	1.05843	0.0330017	0.390351	-0.00789532	0.121469	-0.00760616	0.0321311	0.904012	-0.070582	0.0553696	0.992423	0.0496658	0.0338943	0.452139	-0.0167657	0.116097	1.05092
P13693	TPT1	seq.14072.9	-0.00134286	0.998658	0.0302246	0.982241	-0.0605821	0.0578963	-0.0170291	0.0311226	0.775791	-0.0780283	0.0439701	0.983115	0.0346444	0.0309948	0.556577	-0.0261042	0.0953931	1.03525
P13693	TPT1	seq.3872.2	-0.00134286	0.998658	0.0302246	0.982241	-0.0605821	0.0578963	0.0882873	0.0269578	0.0987287	0.035451	0.141124	1.0923	0.107944	0.0273352	0.04538	0.0543681	0.16152	1.11399
P13725	OSM	seq.14063.17	0.0505528	1.05185	0.0270598	0.382869	-0.00248353	0.103589	0.0216391	0.0253836	0.670342	-0.0281117	0.07139	1.02187	0.0303641	0.0259054	0.558779	-0.0204095	0.0811378	1.03083
P13725	OSM	seq.2693.20	0.0505528	1.05185	0.0270598	0.382869	-0.00248353	0.103589	0.0667789	0.026882	0.203174	0.0140912	0.119467	1.06906	0.0670468	0.0270056	0.202924	0.0141167	0.119977	1.06935
P13726	F3	seq.4931.59	0.201672	1.22345	0.0301695	0.00117453	0.14254	0.260803	0.0174643	0.029417	0.760534	-0.040192	0.0751206	1.01762	0.0285276	0.0298224	0.617406	-0.0299232	0.0869784	1.02894
P13727	PRG2	seq.7258.5	0.0121904	1.01226	0.0619617	0.844031	-0.109252	0.133633	-0.0326897	0.0286787	0.604753	-0.0888988	0.0235194	0.967839	-0.0182868	0.0281343	0.760823	-0.0734291	0.0368554	0.981879
P13747	HLA.E	seq.25918.60	0.266578	1.30549	0.0275058	1.68e-06	0.212667	0.320488	-0.0463511	0.0277829	0.44822	-0.100805	0.00810235	0.954707	0.0144457	0.0277462	0.808321	-0.0399358	0.0688272	1.01455
P13796	LCP1	seq.17231.1	0.0132615	1.01335	0.0554821	0.811088	-0.0954814	0.122004	-0.0358116	0.0288745	0.528393	-0.0924047	0.0207814	0.964822	0.0366655	0.0299096	0.539418	-0.0219562	0.0952873	1.03735
P13796	LCP1	seq.9749.190	0.0132615	1.01335	0.0554821	0.811088	-0.0954814	0.122004	0.059223	0.0279399	0.302238	0.00446179	0.113984	1.06101	0.118989	0.0287643	0.0480802	0.0626119	0.175366	1.12636
P13861	PRKAR2A	seq.19125.26	0.0337521	1.03433	0.0587264	0.565471	-0.0813496	0.148854	0.052749	0.0270437	0.303291	-0.000255603	0.105754	1.05417	0.0636251	0.0274356	0.224345	0.00985234	0.117398	1.06569
P13929	ENO3	seq.16616.137	0.0378374	1.03856	0.0630317	0.548312	-0.0857026	0.161377	-0.0929025	0.0276353	0.111923	-0.147067	-0.0387383	0.911282	-0.083159	0.027475	0.153146	-0.137009	-0.029309	0.920205
P13987	CD59	seq.10480.33	0.199996	1.2214	0.0297465	0.00169026	0.141694	0.258298	0.0140833	0.0244472	0.785716	-0.0338324	0.0619989	1.01418	0.0206246	0.0238359	0.686504	-0.026093	0.0673422	1.02084
P13987	CD59	seq.11514.196	0.199996	1.2214	0.0297465	0.00169026	0.141694	0.258298	0.245721	0.0268945	2.46326e-06	0.193009	0.298433	1.27854	0.269739	0.025201	4.49074e-08	0.220346	0.319132	1.30962
P13995	MTHFD2	seq.18321.38	-0.0414877	0.959361	0.0592238	0.4836	-0.157564	0.0745888	0.0141812	0.0266158	0.777708	-0.0379848	0.0663472	1.01428	0.0246527	0.0265403	0.626219	-0.0273653	0.0766707	1.02496
P14091	CTSE	seq.15376.134	-0.215657	0.806011	0.0578385	0.000192536	-0.329019	-0.102296	-0.20651	0.0305606	0.000790678	-0.266408	-0.146613	0.813418	-0.191267	0.0313443	0.00185945	-0.252701	-0.129833	0.825912
P14136	GFAP	seq.20126.19	0.0386797	1.03944	0.0283287	0.507098	-0.0168436	0.094203	-0.0267719	0.0237548	0.555581	-0.0733304	0.0197866	0.973583	-0.0211031	0.023662	0.641448	-0.0674798	0.0252736	0.979118
P14136	GFAP	seq.3034.1	0.0386797	1.03944	0.0283287	0.507098	-0.0168436	0.094203	-0.0725328	0.0255489	0.208493	-0.122608	-0.0224579	0.930035	-0.0641309	0.0256278	0.262786	-0.114361	-0.0139013	0.937882
P14151	SELL	seq.4831.4	-0.079875	0.923232	0.0790651	0.312379	-0.23484	0.0750897	-0.133663	0.0296148	0.0290244	-0.191707	-0.0756195	0.874885	-0.0705507	0.0283028	0.220721	-0.126023	-0.0150782	0.931881
P14174	MIF	seq.5356.2	0.110819	1.11719	0.0271089	0.0487689	0.0576863	0.163951	0.0408568	0.0269612	0.469346	-0.0119861	0.0936997	1.0417	0.0510097	0.0271149	0.359691	-0.00213458	0.104154	1.05233
P14174	MIF	seq.8221.19	0.110819	1.11719	0.0271089	0.0487689	0.0576863	0.163951	-0.0169273	0.023116	0.729129	-0.0622338	0.0283792	0.983215	-0.00991	0.0239341	0.843786	-0.0568199	0.0369999	0.990139
P14207	FOLR2	seq.15587.20	0.0333208	1.03388	0.033258	0.630223	-0.0318638	0.0985054	-0.0207283	0.0324828	0.75216	-0.0843934	0.0429368	0.979485	0.0360622	0.0311218	0.568176	-0.0249355	0.0970599	1.03672
P14210	HGF	seq.2681.23	0.134187	1.14361	0.0278807	0.0318376	0.0795417	0.188832	0.0157993	0.0269971	0.789861	-0.0371141	0.0687126	1.01592	0.0266939	0.0275075	0.653418	-0.0272198	0.0806075	1.02705
P14317	HCLS1	seq.21439.37	0.0414641	1.04234	0.0285103	0.48879	-0.0144151	0.0973433	-0.0957264	0.0296151	0.108402	-0.153771	-0.0376818	0.908713	-0.065577	0.0294855	0.263432	-0.123368	-0.00778652	0.936527
P14384	CPM	seq.7768.10	0.0805851	1.08392	0.0324761	0.23665	0.0169332	0.144237	0.062634	0.0223409	0.157852	0.0188467	0.106421	1.06464	0.11043	0.0252381	0.0280331	0.0609645	0.159896	1.11676
P14384	CPM	seq.9416.77	0.0805851	1.08392	0.0324761	0.23665	0.0169332	0.144237	0.022305	0.0313699	0.738977	-0.039179	0.083789	1.02256	0.0729554	0.0333775	0.29691	0.00753677	0.138374	1.07568
P14415	ATP1B2	seq.7218.87	-0.0636502	0.938333	0.0611243	0.297725	-0.183452	0.0561512	-0.0718477	0.0293532	0.218409	-0.129379	-0.0143165	0.930673	-0.0589747	0.0288024	0.294795	-0.115426	-0.00252294	0.942731
P14543	NID1	seq.3213.65	0.271314	1.31169	0.029318	5.93e-06	0.213852	0.328777	0.251006	0.027837	3.91407e-06	0.196446	0.305566	1.28532	0.267775	0.0288985	2.3371e-06	0.211135	0.324415	1.30705
P14555	PLA2G2A	seq.2692.74	-0.0102391	0.989813	0.025345	0.861864	-0.0599143	0.0394361	0.149409	0.0257355	0.00209588	0.0989681	0.19985	1.16115	0.178303	0.0266437	0.000410063	0.126083	0.230524	1.19519
P14625	HSP90B1	seq.6393.63	0.0679787	1.07034	0.0280063	0.199579	0.0130873	0.12287	-0.0369126	0.0275539	0.495792	-0.0909172	0.017092	0.96376	0.00878258	0.0283623	0.875049	-0.0468066	0.0643717	1.00882
P14649	MYL6B	seq.14227.21	0.0595694	1.06138	0.0504861	0.238033	-0.0393815	0.15852	0.149668	0.0236534	0.000885237	0.103308	0.196028	1.16145	0.157748	0.0247004	0.000708114	0.109336	0.20616	1.17087
P14649	MYL6B	seq.20078.6	0.0595694	1.06138	0.0504861	0.238033	-0.0393815	0.15852	0.0909735	0.0217437	0.0398304	0.0483567	0.13359	1.09524	0.0986216	0.0226597	0.032356	0.0542094	0.143034	1.10365
P14778	IL1R1	seq.2991.9	0.205362	1.22797	0.028913	0.00115144	0.148693	0.26203	0.131058	0.0286332	0.0281195	0.0749382	0.187178	1.14003	0.16078	0.0275465	0.0051205	0.10679	0.214771	1.17443
P14780	MMP9	seq.2579.17	0.0885423	1.09258	0.0263534	0.115744	0.0368906	0.140194	-0.0131947	0.025409	0.800692	-0.0629954	0.0366059	0.986892	0.00521482	0.025794	0.921314	-0.0453405	0.0557701	1.00523
P14784	IL2RB	seq.9343.16	-0.051078	0.950205	0.0275549	0.385966	-0.105085	0.00292864	0.0931177	0.0254292	0.0631866	0.0432774	0.142958	1.09759	0.104573	0.0253107	0.0345454	0.0549652	0.154181	1.11024
P14868	DARS1	seq.12675.14	0.116671	1.12375	0.0270709	0.0349271	0.0636126	0.169728	0.0331506	0.0283543	0.561784	-0.0224228	0.088724	1.03371	0.0386818	0.0283677	0.495782	-0.0169179	0.0942815	1.03944
P14902	IDO1	seq.9759.13	0.114616	1.12144	0.0571274	0.0448217	0.00264843	0.226584	0.0326157	0.024273	0.504625	-0.0149585	0.08019	1.03315	0.0388312	0.0242262	0.427484	-0.00865127	0.0863136	1.03959
P15018	LIF	seq.7790.21	0.131078	1.14006	0.0276625	0.00905218	0.0768601	0.185295	-0.0513932	0.0323127	0.399508	-0.114725	0.0119385	0.949905	-0.0213162	0.0310669	0.714186	-0.0822062	0.0395739	0.978909
P15085	CPA1	seq.19760.26	0.0340623	1.03465	0.0268388	0.574486	-0.0185408	0.0866654	0.0360848	0.0215653	0.429451	-0.00618243	0.078352	1.03674	0.0627162	0.02172	0.183073	0.0201458	0.105287	1.06472
P15085	CPA1	seq.23981.172	0.0340623	1.03465	0.0268388	0.574486	-0.0185408	0.0866654	0.017181	0.0266746	0.758751	-0.0351003	0.0694624	1.01733	0.0253552	0.0267585	0.647302	-0.0270906	0.077801	1.02568
P15086	CPB1	seq.15375.49	-0.0432414	0.95768	0.0282811	0.484292	-0.0986714	0.0121885	0.00931869	0.026173	0.86082	-0.0419795	0.0606169	1.00936	0.032111	0.0266408	0.549281	-0.020104	0.084326	1.03263
P15086	CPB1	seq.6356.3	-0.0432414	0.95768	0.0282811	0.484292	-0.0986714	0.0121885	0.00828974	0.026819	0.879922	-0.0442746	0.060854	1.00832	0.0179196	0.0269243	0.741489	-0.0348511	0.0706903	1.01808
P15090	FABP4	seq.15386.7	0.256204	1.29202	0.0375239	0.00134569	0.182659	0.32975	0.288733	0.0361689	0.000197536	0.217843	0.359622	1.33473	0.309609	0.037973	0.000123475	0.235183	0.384034	1.36289
P15090	FABP4	seq.9851.9	0.256204	1.29202	0.0375239	0.00134569	0.182659	0.32975	0.248279	0.0366248	0.000350895	0.176495	0.320062	1.28182	0.257684	0.0377229	0.000352301	0.183748	0.331619	1.29393
P15121	AKR1B1	seq.16606.85	0.073577	1.07635	0.0288643	0.170423	0.017004	0.13015	0.208274	0.0301589	0.00035552	0.149163	0.267384	1.23155	0.198172	0.0293158	0.000502822	0.140714	0.25563	1.21917
P15121	AKR1B1	seq.9854.36	0.073577	1.07635	0.0288643	0.170423	0.017004	0.13015	0.129513	0.0319052	0.0306721	0.0669799	0.192046	1.13827	0.127456	0.0308858	0.0282878	0.066921	0.187991	1.13593
P15144	ANPEP	seq.15457.14	0.0759007	1.07886	0.0265104	0.175864	0.0239411	0.12786	0.0471932	0.0240416	0.331536	7.25517e-05	0.0943138	1.04832	0.0568789	0.0246262	0.250356	0.00861245	0.105145	1.05853
P15151	PVR	seq.8064.125	0.0122487	1.01232	0.0257095	0.815684	-0.0381411	0.0626384	0.0849681	0.0229063	0.0572631	0.0400725	0.129864	1.08868	0.0916535	0.0232554	0.0441539	0.0460737	0.137233	1.09598
P15248	IL9	seq.5834.18	0.0878769	1.09185	0.0527074	0.0954629	-0.0154277	0.191181	-0.0480002	0.0260285	0.346111	-0.0990152	0.0030148	0.953134	-0.0326197	0.0258859	0.518883	-0.0833551	0.0181156	0.967907
P15260	IFNGR1	seq.5825.49	0.0428163	1.04375	0.0276814	0.413731	-0.0114382	0.0970707	-0.00764731	0.0295382	0.899613	-0.0655411	0.0502464	0.992382	0.00589495	0.028864	0.921088	-0.0506774	0.0624673	1.00591
P15289	ARSA	seq.3583.54	-0.00715226	0.992873	0.026261	0.894611	-0.0586228	0.0443183	0.135051	0.0230716	0.00340384	0.0898312	0.18027	1.14459	0.145811	0.0241414	0.0021753	0.0984951	0.193128	1.15698
P15289	ARSA	seq.8790.6	-0.00715226	0.992873	0.026261	0.894611	-0.0586228	0.0443183	0.0388895	0.0234522	0.436706	-0.00707583	0.0848549	1.03966	0.0565798	0.0256532	0.279839	0.0063004	0.106859	1.05821
P15291	B4GALT1	seq.13381.49	0.0814587	1.08487	0.0286061	0.170046	0.0253918	0.137526	0.0770012	0.0268192	0.170973	0.0244365	0.129566	1.08004	0.124235	0.0268684	0.0289838	0.0715745	0.176897	1.13228
P15311	EZR	seq.9753.17	0.123257	1.13118	0.0288086	0.0276793	0.0667932	0.179721	-0.0523249	0.0276906	0.365816	-0.106597	0.00194764	0.94902	-0.00214404	0.0279793	0.970461	-0.0569824	0.0526943	0.997858
P15328	FOLR1	seq.17455.42	0.12565	1.13389	0.0287903	0.0391528	0.0692222	0.182078	-0.026883	0.0242045	0.584552	-0.0743228	0.0205569	0.973475	-0.0162196	0.0247647	0.746807	-0.0647576	0.0323184	0.983911
P15509	CSF2RA	seq.10438.19	-0.0257503	0.974578	0.0254917	0.637928	-0.0757132	0.0242126	0.00663181	0.0232365	0.887597	-0.0389108	0.0521745	1.00665	0.049675	0.0242294	0.317533	0.00218629	0.0971638	1.05093
P15514	AREG	seq.2970.60	0.229938	1.25852	0.0283276	8.48e-05	0.174417	0.285459	-0.05543	0.0266183	0.306889	-0.107601	-0.00325917	0.946078	-0.0372996	0.0269699	0.494508	-0.0901596	0.0155603	0.963387
P15529	CD46	seq.17682.1	0.0928408	1.09729	0.0289879	0.11957	0.0360256	0.149656	0.0750752	0.0260823	0.158856	0.0239548	0.126196	1.07797	0.124722	0.0272124	0.0244819	0.0713868	0.178058	1.13283
P15531	NME1	seq.5909.51	-0.00925265	0.99079	0.050586	0.854869	-0.108399	0.0898941	0.12275	0.0224313	0.00280401	0.078786	0.166715	1.1306	0.130597	0.0231814	0.00215652	0.0851622	0.176032	1.13951
P15692	VEGFA	seq.14032.2	0.357382	1.42958	0.0271229	1.02e-11	0.304222	0.410542	0.167995	0.0215732	0.000106614	0.125712	0.210277	1.18293	0.174221	0.0224511	9.59441e-05	0.130218	0.218225	1.19032
P15692	VEGFA	seq.19437.61	0.357382	1.42958	0.0271229	1.02e-11	0.304222	0.410542	0.146964	0.0224755	0.0020868	0.102913	0.191015	1.15831	0.15231	0.0238026	0.00203911	0.105658	0.198962	1.16452
P15692	VEGFA	seq.2597.8	0.357382	1.42958	0.0271229	1.02e-11	0.304222	0.410542	0.232865	0.0217046	3.67125e-07	0.190325	0.275405	1.26221	0.248904	0.0242371	6.60448e-07	0.2014	0.296408	1.28262
P15692	VEGFA	seq.4867.15	0.357382	1.42958	0.0271229	1.02e-11	0.304222	0.410542	0.0787362	0.0224205	0.0969166	0.0347928	0.12268	1.08192	0.0838839	0.0231544	0.0822505	0.038502	0.129266	1.0875
P15848	ARSB	seq.3172.28	0.110201	1.1165	0.0267469	0.0402694	0.0577781	0.162624	0.0397874	0.0232469	0.367977	-0.00577556	0.0853505	1.04059	0.0448851	0.0232803	0.313365	-0.000743482	0.0905137	1.04591
P15907	ST6GAL1	seq.6035.2	0.0856183	1.08939	0.0239042	0.18052	0.0387669	0.13247	0.0461437	0.0278777	0.40798	-0.00849563	0.100783	1.04722	0.0670856	0.0295192	0.234861	0.00922903	0.124942	1.06939
P15927	RPA2	seq.19264.6	0.0703042	1.07283	0.0508492	0.166787	-0.0293583	0.169967	-0.0798907	0.0249922	0.0857122	-0.128875	-0.0309069	0.923217	-0.0731038	0.0250771	0.12342	-0.122254	-0.0239534	0.929504
P16035	TIMP2	seq.2278.61	-0.0694576	0.9329	0.0629976	0.270226	-0.192931	0.0540154	0.0167331	0.0267784	0.750367	-0.0357515	0.0692178	1.01687	0.0907986	0.0279568	0.101239	0.0360043	0.145593	1.09505
P16109	SELP	seq.4154.57	0.209396	1.23293	0.0296736	0.000478317	0.151237	0.267555	0.0476652	0.0298173	0.415848	-0.0107757	0.106106	1.04882	0.0890592	0.0308952	0.136646	0.0285056	0.149613	1.09315
P16112	ACAN	seq.3280.49	0.13188	1.14097	0.0313406	0.0402731	0.0704532	0.193306	-0.0975099	0.0291387	0.104821	-0.154621	-0.040399	0.907093	-0.0766105	0.0295235	0.195857	-0.134476	-0.0187454	0.926251
P16233	PNLIP	seq.15613.16	-0.0574693	0.944151	0.056795	0.311599	-0.168785	0.0538468	0.0377802	0.0249144	0.449983	-0.0110511	0.0866116	1.0385	0.0587396	0.0250846	0.244061	0.00957467	0.107905	1.0605
P16234	PDGFRA	seq.10366.11	-0.00257771	0.997426	0.0290135	0.967179	-0.0594431	0.0542877	-0.00681748	0.0272263	0.90299	-0.06018	0.0465451	0.993206	0.00532356	0.0272385	0.924482	-0.0480629	0.0587101	1.00534
P16278	GLB1	seq.10554.23	-0.0103556	0.989698	0.0288268	0.856546	-0.066855	0.0461438	-0.0463563	0.0284155	0.423345	-0.10205	0.00933713	0.954702	-0.0382176	0.0285273	0.50912	-0.09413	0.0176949	0.962504
P16284	PECAM1	seq.2695.25	0.0622562	1.06423	0.029355	0.314781	0.00472132	0.119791	0.109221	0.0271095	0.0332898	0.056087	0.162354	1.11541	0.0997239	0.027869	0.0600001	0.0451017	0.154346	1.10487
P16410	CTLA4	seq.3022.4	-0.0662531	0.935894	0.0558489	0.235507	-0.175715	0.0432088	0.083212	0.0258489	0.132097	0.0325491	0.133875	1.08677	0.0901105	0.0256969	0.0982716	0.0397455	0.140476	1.0943
P16442	ABO	seq.9253.52	-0.186362	0.829973	0.0524207	0.000377809	-0.289104	-0.083619	-0.0263096	0.0249476	0.607673	-0.075206	0.0225868	0.974033	-0.0243936	0.0249644	0.633767	-0.0733229	0.0245357	0.975902
P16444	DPEP1	seq.10528.2	-0.113939	0.892313	0.027714	0.0444711	-0.168257	-0.0596201	0.00381232	0.0273907	0.94184	-0.0498724	0.057497	1.00382	0.0142093	0.0268478	0.782672	-0.0384114	0.0668299	1.01431
P16444	DPEP1	seq.8794.13	-0.113939	0.892313	0.027714	0.0444711	-0.168257	-0.0596201	-0.0626099	0.0267686	0.223678	-0.115075	-0.0101443	0.93931	-0.0503308	0.0269569	0.325364	-0.103165	0.00250371	0.950915
P16455	MGMT	seq.21437.77	0.119368	1.12679	0.028041	0.0301454	0.0644091	0.174328	0.0347002	0.0278878	0.513728	-0.019959	0.0893593	1.03531	0.0409766	0.0281	0.442161	-0.0140984	0.0960515	1.04183
P16562	CRISP2	seq.9282.12	0.0595856	1.0614	0.0280902	0.338382	0.00452985	0.114641	0.0266821	0.0268415	0.631622	-0.0259262	0.0792904	1.02704	0.0523837	0.0264098	0.340408	0.000621396	0.104146	1.05378
P16581	SELE	seq.3470.1	0.0868551	1.09074	0.0292928	0.14925	0.0294424	0.144268	-0.0317272	0.0287547	0.575011	-0.0880855	0.024631	0.968771	-0.000161699	0.0292313	0.997764	-0.057454	0.0571306	0.999838
P16671	CD36	seq.2973.15	0.255565	1.29119	0.0537311	1.97e-06	0.150254	0.360876	0.235698	0.0278472	4.71938e-05	0.181118	0.290278	1.26579	0.25403	0.028909	2.22609e-05	0.19737	0.310691	1.28921
P16860	NPPB	seq.16751.15	0.283332	1.32755	0.0349647	1.49e-05	0.214802	0.351862	0.129295	0.0168862	0.00230865	0.0961987	0.162391	1.13803	0.136119	0.0174318	0.0018169	0.101954	0.170285	1.14582
P16860	NPPB	seq.3723.1	0.283332	1.32755	0.0349647	1.49e-05	0.214802	0.351862	0.11002	0.0182467	0.00682116	0.074257	0.145783	1.1163	0.12176	0.0209043	0.00560017	0.0807886	0.162732	1.12948
P16860	NPPB	seq.7655.11	0.283332	1.32755	0.0349647	1.49e-05	0.214802	0.351862	0.408388	0.0237286	4.22527e-16	0.361881	0.454895	1.50439	0.428713	0.0239153	3.51384e-17	0.38184	0.475587	1.53528
P16870	CPE	seq.5343.74	0.0216605	1.0219	0.026238	0.693679	-0.029765	0.073086	0.0431297	0.0244124	0.377287	-0.00471768	0.0909772	1.04407	0.0513106	0.0256265	0.307542	0.00108363	0.101538	1.05265
P16870	CPE	seq.6024.68	0.0216605	1.0219	0.026238	0.693679	-0.029765	0.073086	0.0490171	0.0241525	0.335948	0.001679	0.0963551	1.05024	0.0547046	0.024749	0.286592	0.00619755	0.103212	1.05623
P16871	IL7R	seq.5089.11	0.0456509	1.04671	0.025527	0.391241	-0.00438106	0.0956829	-0.0989331	0.0323365	0.131051	-0.162311	-0.0355547	0.905803	-0.064215	0.0312421	0.296062	-0.125448	-0.00298153	0.937803
P17174	GOT1	seq.4912.17	-0.126347	0.881309	0.0659217	0.0552859	-0.255551	0.00285715	0.0366377	0.0283888	0.557974	-0.0190032	0.0922787	1.03732	0.095183	0.0293244	0.128333	0.0377082	0.152658	1.09986
P17181	IFNAR1	seq.6055.53	0.0243869	1.02469	0.0508036	0.631211	-0.0751863	0.12396	0.0335139	0.0272496	0.531223	-0.0198944	0.0869221	1.03408	0.0390066	0.0271534	0.46272	-0.014213	0.0922262	1.03978
P17181	IFNAR1	seq.9183.7	0.0243869	1.02469	0.0508036	0.631211	-0.0751863	0.12396	0.0369294	0.0291096	0.469172	-0.0201244	0.0939831	1.03762	0.0544531	0.0290843	0.27745	-0.00255099	0.111457	1.05596
P17301	ITGA2	seq.15603.20	-0.0487226	0.952445	0.0585607	0.405408	-0.163499	0.0660542	-0.0256302	0.0265601	0.614711	-0.0776869	0.0264266	0.974695	-0.0195618	0.0265839	0.698963	-0.0716654	0.0325417	0.980628
P17301	ITGA2	seq.21905.10	-0.0487226	0.952445	0.0585607	0.405408	-0.163499	0.0660542	-0.0461434	0.0243959	0.33027	-0.0939585	0.00167165	0.954905	-0.0376152	0.0249662	0.440816	-0.086548	0.0113176	0.963083
P17405	SMPD1	seq.10818.36	-0.0546224	0.946843	0.0277212	0.361355	-0.108955	-0.000289744	-0.132499	0.028271	0.0188763	-0.187909	-0.0770888	0.875904	-0.0979054	0.0289328	0.0867253	-0.154613	-0.0411982	0.906735
P17516	AKR1C4	seq.18397.5	0.0302891	1.03075	0.0250529	0.58663	-0.0188137	0.0793919	0.0895792	0.0277149	0.105689	0.035259	0.143899	1.09371	0.093835	0.0280033	0.0908509	0.0389494	0.148721	1.09838
P17538	CTRB1	seq.5671.1	0.10345	1.10899	0.0265986	0.0995822	0.0513182	0.155583	0.182795	0.0230604	0.000334232	0.137598	0.227993	1.20057	0.187594	0.0234761	0.000274542	0.141582	0.233606	1.20634
P17643	TYRP1	seq.21441.20	0.133064	1.14232	0.0549582	0.0154701	0.0253478	0.24078	-0.0172268	0.027968	0.737628	-0.072043	0.0375894	0.982921	-0.00117054	0.0266494	0.981162	-0.0534024	0.0510614	0.99883
P17676	CEBPB	seq.15675.3	0.122888	1.13076	0.022929	0.00824851	0.0779479	0.167828	0.0164436	0.0261368	0.732049	-0.0347836	0.0676708	1.01658	0.0229771	0.0261569	0.635307	-0.0282895	0.0742437	1.02324
P17676	CEBPB	seq.22953.85	0.122888	1.13076	0.022929	0.00824851	0.0779479	0.167828	0.0275036	0.0227227	0.53318	-0.0170321	0.0720392	1.02789	0.0397906	0.0246071	0.401524	-0.00843831	0.0880196	1.04059
P17813	ENG	seq.4908.6	-0.0153026	0.984814	0.0287546	0.788367	-0.0716605	0.0410554	-0.0333717	0.0271597	0.540343	-0.0866038	0.0198604	0.967179	-0.0203545	0.0271029	0.707209	-0.0734751	0.0327661	0.979851
P17900	GM2A	seq.15441.6	0.170962	1.18645	0.0619806	0.00581008	0.049482	0.292441	0.228292	0.025083	2.86713e-06	0.17913	0.277454	1.25645	0.26282	0.0264018	2.2933e-07	0.211073	0.314567	1.30059
P17927	CR1	seq.19556.12	-0.104805	0.9005	0.0564084	0.0631731	-0.215364	0.00575323	-0.0768581	0.0266833	0.174614	-0.129156	-0.0245599	0.926021	-0.0287683	0.0265953	0.610422	-0.0808942	0.0233576	0.971642
P17931	LGALS3	seq.3066.12	0.238297	1.26909	0.0299175	5.56e-05	0.17966	0.296934	0.264911	0.0278049	9.83896e-07	0.210414	0.319408	1.30332	0.302866	0.0297585	2.16337e-07	0.244541	0.361192	1.35373
P17936	IGFBP3	seq.2571.12	0.143115	1.15386	0.026722	0.0157965	0.0907413	0.195489	0.0643802	0.0254709	0.226258	0.0144581	0.114302	1.0665	0.10433	0.0255608	0.0497717	0.0542318	0.154428	1.10997
P17948	FLT1	seq.16315.105	-0.138839	0.870368	0.0322771	0.0412465	-0.202101	-0.0755767	-0.1033	0.032239	0.0985958	-0.166487	-0.0401131	0.901856	-0.0722591	0.030753	0.21714	-0.132534	-0.0119843	0.93029
P17948	FLT1	seq.8231.122	-0.138839	0.870368	0.0322771	0.0412465	-0.202101	-0.0755767	-0.0712517	0.0310548	0.279167	-0.132118	-0.0103855	0.931227	-0.0601329	0.0309983	0.355342	-0.120889	0.00062268	0.941639
P17980	PSMC3	seq.23665.35	-0.0161909	0.983939	0.0418433	0.6988	-0.0982023	0.0658205	0.00380246	0.026573	0.943139	-0.0482796	0.0558845	1.00381	0.0139889	0.0264888	0.790467	-0.0379281	0.065906	1.01409
P18031	PTPN1	seq.3005.5	0.113646	1.12036	0.0273057	0.0484931	0.0601277	0.167164	-0.010039	0.0291996	0.85709	-0.0672691	0.0471912	0.990011	0.0447713	0.0288619	0.421422	-0.0117969	0.10134	1.04579
P18065	IGFBP2	seq.22985.160	0.369016	1.44631	0.0397456	5.02e-06	0.291116	0.446916	0.31519	0.0371423	1.10381e-05	0.242393	0.387988	1.37052	0.366891	0.0377673	4.45505e-07	0.292868	0.440913	1.44324
P18065	IGFBP2	seq.2570.72	0.369016	1.44631	0.0397456	5.02e-06	0.291116	0.446916	0.290754	0.0351069	1.90831e-05	0.221945	0.359562	1.33744	0.327523	0.0353703	1.72619e-06	0.258198	0.396848	1.38753
P18065	IGFBP2	seq.8469.41	0.369016	1.44631	0.0397456	5.02e-06	0.291116	0.446916	0.266671	0.0364336	0.000156654	0.195263	0.33808	1.30561	0.313104	0.0369369	1.19419e-05	0.240709	0.385499	1.36766
P18065	IGFBP2	seq.8819.3	0.369016	1.44631	0.0397456	5.02e-06	0.291116	0.446916	0.287805	0.0361361	3.4757e-05	0.21698	0.358631	1.3335	0.327955	0.0364759	2.95287e-06	0.256463	0.399446	1.38813
P18084	ITGB5	seq.4917.62	-0.0343024	0.966279	0.034033	0.620331	-0.101006	0.032401	0.00656693	0.0332125	0.915233	-0.0585285	0.0716623	1.00659	0.0431939	0.0327642	0.463754	-0.0210228	0.107411	1.04414
P18084	ITGB5	seq.7755.37	-0.0343024	0.966279	0.034033	0.620331	-0.101006	0.032401	0.0446277	0.0211701	0.282392	0.00313501	0.0861203	1.04564	0.0501669	0.0217592	0.239997	0.00751967	0.0928142	1.05145
P18428	LBP	seq.3074.6	0.122925	1.1308	0.0270053	0.0173357	0.0699958	0.175855	0.05891	0.0264782	0.24175	0.00701369	0.110806	1.06068	0.0816634	0.0272145	0.115533	0.028324	0.135003	1.08509
P18510	IL1RN	seq.5353.89	0.0698852	1.07239	0.0288988	0.246702	0.0132446	0.126526	0.0684958	0.0236273	0.153133	0.0221872	0.114804	1.0709	0.0771598	0.025172	0.123931	0.0278236	0.126496	1.08021
P18564	ITGB6	seq.20189.28	0.0962968	1.10109	0.0311967	0.111023	0.0351523	0.157441	0.0425216	0.022647	0.382142	-0.00186569	0.0869089	1.04344	0.0495713	0.0234497	0.322606	0.00361078	0.0955319	1.05082
P18564	ITGB6	seq.20189.4	0.0962968	1.10109	0.0311967	0.111023	0.0351523	0.157441	-0.00703867	0.0244033	0.898161	-0.0548682	0.0407909	0.992986	0.00292021	0.0250163	0.957736	-0.0461108	0.0519513	1.00292
P18564	ITGB6	seq.7737.76	0.0962968	1.10109	0.0311967	0.111023	0.0351523	0.157441	0.12427	0.0251273	0.00366971	0.0750213	0.173519	1.13232	0.126226	0.0256089	0.00428451	0.0760338	0.176419	1.13454
P18627	LAG3	seq.5099.14	-0.0366364	0.964027	0.0297969	0.549706	-0.0950373	0.0217646	-0.0523063	0.0291953	0.381009	-0.109528	0.00491541	0.949038	-0.0365652	0.0290791	0.526589	-0.0935593	0.0204288	0.964095
P18627	LAG3	seq.9950.229	-0.0366364	0.964027	0.0297969	0.549706	-0.0950373	0.0217646	-0.0425599	0.0291125	0.467524	-0.0996194	0.0144996	0.958333	-0.005102	0.0291551	0.930148	-0.0622449	0.0520409	0.994911
P19021	PAM	seq.5620.13	0.0281568	1.02856	0.0302376	0.649192	-0.0311077	0.0874214	-0.0965935	0.0261815	0.0554755	-0.147908	-0.0452787	0.907925	-0.0297006	0.0279239	0.588276	-0.0844304	0.0250292	0.970736
P19022	CDH2	seq.3797.1	0.21041	1.23418	0.0351589	0.00246198	0.1415	0.279321	0.109822	0.0239678	0.00993688	0.0628461	0.156798	1.11608	0.113432	0.024639	0.0113504	0.0651399	0.161723	1.12012
P19256	CD58	seq.10938.13	-0.0677153	0.934526	0.0275514	0.227275	-0.121715	-0.0137155	0.105688	0.0257052	0.0106252	0.0553071	0.15607	1.11148	0.111298	0.027011	0.0137916	0.0583579	0.164239	1.11773
P19320	VCAM1	seq.20093.9	0.0297198	1.03017	0.0322537	0.649898	-0.0334964	0.092936	-0.0484172	0.0321	0.442451	-0.111332	0.0144976	0.952736	0.0035576	0.0317737	0.954228	-0.0587177	0.0658329	1.00356
P19320	VCAM1	seq.2967.8	0.0297198	1.03017	0.0322537	0.649898	-0.0334964	0.092936	-0.0360395	0.0309333	0.550923	-0.0966676	0.0245886	0.964602	0.0110902	0.030698	0.852357	-0.0490769	0.0712572	1.01115
P19429	TNNI3	seq.5441.67	0.158829	1.17214	0.0308782	0.0164053	0.0983089	0.219349	0.125094	0.0249404	0.00401598	0.0762119	0.173976	1.13326	0.131501	0.0250289	0.00258797	0.0824458	0.180557	1.14054
P19429	TNNI3	seq.5930.54	0.158829	1.17214	0.0308782	0.0164053	0.0983089	0.219349	0.0452001	0.0256461	0.337626	-0.00506532	0.0954655	1.04624	0.0574443	0.0271526	0.2486	0.00422618	0.110662	1.05913
P19438	TNFRSF1A	seq.2654.19	0.25933	1.29606	0.0298691	2.68e-05	0.200788	0.317872	0.225784	0.0242684	3.06913e-06	0.178219	0.27335	1.25331	0.234345	0.0241037	1.54063e-06	0.187102	0.281587	1.26408
P19474	TRIM21	seq.22015.2	-0.0121002	0.987973	0.0275387	0.823443	-0.0660751	0.0418747	0.0764849	0.0265273	0.126785	0.0244923	0.128478	1.07949	0.0824289	0.026381	0.0990177	0.0307231	0.134135	1.08592
P19801	AOC1	seq.15486.126	0.0305096	1.03098	0.0290606	0.595824	-0.0264481	0.0874673	0.0230311	0.0258998	0.665329	-0.0277316	0.0737937	1.0233	0.030726	0.0266987	0.573163	-0.0216025	0.0830545	1.0312
P19801	AOC1	seq.6209.2	0.0305096	1.03098	0.0290606	0.595824	-0.0264481	0.0874673	-0.026003	0.0258567	0.611838	-0.0766811	0.0246752	0.974332	-0.0138743	0.0273708	0.79807	-0.06752	0.0397715	0.986222
P19827	ITIH1	seq.7955.195	0.126351	1.13468	0.0415369	0.00235087	0.0449405	0.207762	-0.104306	0.0272037	0.0464735	-0.157625	-0.050988	0.900949	-0.0405343	0.0272942	0.439812	-0.09403	0.0129614	0.960276
P19838	NFKB1	seq.9869.28	-0.113109	0.893053	0.0606839	0.0623344	-0.232048	0.00582897	-0.0463808	0.0266367	0.388992	-0.0985879	0.00582619	0.954678	-0.0378759	0.0265227	0.482032	-0.0898595	0.0141076	0.962832
P19876	CXCL3	seq.22973.8	0.192312	1.21205	0.0277089	0.00064207	0.138003	0.24662	0.118964	0.0282886	0.0338792	0.0635193	0.174409	1.12633	0.120859	0.0283412	0.0317241	0.065311	0.176406	1.12847
P19876	CXCL3	seq.2986.49	0.192312	1.21205	0.0277089	0.00064207	0.138003	0.24662	0.0822643	0.0254995	0.109594	0.0322862	0.132242	1.08574	0.0936963	0.0257233	0.0694317	0.0432795	0.144113	1.09823
P19878	NCF2	seq.10047.12	0.0127796	1.01286	0.0255548	0.822445	-0.0373068	0.062866	-0.0703397	0.0287263	0.266584	-0.126642	-0.0140372	0.932077	0.000602501	0.0275835	0.991419	-0.0534601	0.0546651	1.0006
P19883	FST	seq.4132.27	0.0847213	1.08841	0.0278111	0.152092	0.0302127	0.13923	0.105146	0.0243788	0.0161161	0.0573643	0.152927	1.11087	0.102905	0.0280987	0.0526144	0.0478322	0.157977	1.10839
P19957	PI3	seq.4982.54	0.18971	1.2089	0.0292008	0.00136594	0.132477	0.246942	0.216608	0.0277075	7.04254e-05	0.162303	0.270914	1.24186	0.243246	0.028208	1.26642e-05	0.187959	0.298532	1.27538
P19961	AMY2B	seq.10439.57	0.0107212	1.01078	0.0279112	0.853795	-0.0439836	0.0654261	0.0518357	0.0273648	0.349812	-0.00179842	0.10547	1.0532	0.0661735	0.0267196	0.216506	0.0138041	0.118543	1.06841
P19961	AMY2B	seq.15556.49	0.0107212	1.01078	0.0279112	0.853795	-0.0439836	0.0654261	0.0370504	0.0276496	0.493564	-0.0171418	0.0912426	1.03775	0.0683689	0.0270477	0.195719	0.0153564	0.121381	1.07076
P19971	TYMP	seq.11361.73	0.210879	1.23476	0.0298172	0.000162743	0.152438	0.269319	0.0615413	0.0274437	0.235795	0.00775275	0.11533	1.06347	0.0930242	0.0278807	0.0811796	0.0383791	0.147669	1.09749
P20023	CR2	seq.15570.99	-0.115806	0.890648	0.028749	0.0448962	-0.172153	-0.0594591	-0.105561	0.0272787	0.0689606	-0.159027	-0.0520959	0.899819	-0.0778725	0.0265613	0.162933	-0.129932	-0.0258134	0.925082
P20042	EIF2S2	seq.24723.58	0.0204206	1.02063	0.0558645	0.71471	-0.0890719	0.129913	0.0134656	0.0274096	0.804724	-0.0402563	0.0671875	1.01356	0.0207021	0.0275801	0.704553	-0.033354	0.0747581	1.02092
P20061	TCN1	seq.11232.46	0.0692904	1.07175	0.0389345	0.0751303	-0.00701972	0.145601	-0.0547747	0.0249347	0.286608	-0.103646	-0.00590371	0.946698	-0.0369492	0.0248482	0.469491	-0.0856507	0.0117523	0.963725
P20061	TCN1	seq.19614.8	0.0692904	1.07175	0.0389345	0.0751303	-0.00701972	0.145601	0.0277884	0.0277858	0.616747	-0.0266708	0.0822477	1.02818	0.0359251	0.0270044	0.507802	-0.0170025	0.0888527	1.03658
P20062	TCN2	seq.15560.52	0.118137	1.1254	0.0276185	0.0369332	0.0640055	0.172268	0.0262494	0.0262428	0.614201	-0.0251854	0.0776843	1.0266	0.0280363	0.0263012	0.592084	-0.023513	0.0795856	1.02843
P20062	TCN2	seq.5584.21	0.118137	1.1254	0.0276185	0.0369332	0.0640055	0.172268	0.0578362	0.026631	0.279433	0.00564051	0.110032	1.05954	0.0923443	0.0274263	0.10076	0.0385897	0.146099	1.09674
P20138	CD33	seq.3166.92	-0.10173	0.903274	0.025596	0.0686813	-0.151897	-0.0515624	0.0182011	0.0246779	0.735002	-0.0301666	0.0665689	1.01837	0.0279879	0.0246912	0.600925	-0.0204059	0.0763817	1.02838
P20155	SPINK2	seq.13405.61	0.0991135	1.10419	0.0554785	0.0740147	-0.00962225	0.207849	0.0688613	0.0246717	0.188849	0.0205057	0.117217	1.07129	0.072513	0.0244202	0.160742	0.0246502	0.120376	1.07521
P20160	AZU1	seq.14713.46	0.00557526	1.00559	0.0256939	0.924861	-0.0447839	0.0559344	-0.00697613	0.0256553	0.87901	-0.0572596	0.0433073	0.993048	0.00738873	0.0255831	0.874643	-0.0427533	0.0575307	1.00742
P20160	AZU1	seq.2751.16	0.00557526	1.00559	0.0256939	0.924861	-0.0447839	0.0559344	-0.0922187	0.0295944	0.118169	-0.150223	-0.0342147	0.911906	-0.05496	0.0286237	0.323866	-0.111061	0.00114134	0.946523
P20273	CD22	seq.2891.1	-0.016571	0.983566	0.0292781	0.784959	-0.0739551	0.0408131	0.0755227	0.0276328	0.150564	0.0213633	0.129682	1.07845	0.073235	0.0281024	0.175717	0.0181552	0.128315	1.07598
P20333	TNFRSF1B	seq.3152.57	0.208077	1.23131	0.0295654	0.00051688	0.15013	0.266024	0.171132	0.0243289	0.00042754	0.123448	0.218816	1.18665	0.18915	0.0246488	0.000118301	0.14084	0.237461	1.20822
P20333	TNFRSF1B	seq.8368.102	0.208077	1.23131	0.0295654	0.00051688	0.15013	0.266024	0.208442	0.0268684	8.63927e-05	0.155781	0.261103	1.23176	0.229236	0.0273864	2.72123e-05	0.17556	0.282913	1.25764
P20340	RAB6A	seq.20083.1	-0.0925629	0.911592	0.0289428	0.13451	-0.14929	-0.0358361	-0.0255116	0.0306564	0.682067	-0.085597	0.0345739	0.974811	0.0025324	0.0298888	0.966188	-0.0560486	0.0611134	1.00254
P20700	LMNB1	seq.3889.64	0.0947638	1.0994	0.0509261	0.062771	-0.00504952	0.194577	-0.104554	0.0267592	0.0388427	-0.157001	-0.052107	0.900726	-0.0761399	0.0255366	0.131376	-0.126191	-0.0260892	0.926687
P20701	ITGAL	seq.11617.1	0.0582593	1.05999	0.0562355	0.300208	-0.0519602	0.168479	-0.0659497	0.0325616	0.344335	-0.129769	-0.00213019	0.936178	-0.0364615	0.0303217	0.552352	-0.0958909	0.022968	0.964195
P20701	ITGAL	seq.21903.6	0.0582593	1.05999	0.0562355	0.300208	-0.0519602	0.168479	-0.16517	0.0298252	0.0159225	-0.223626	-0.106714	0.84775	-0.139376	0.0294821	0.036112	-0.19716	-0.0815924	0.869901
P20711	DDC	seq.3538.26	-0.0629269	0.939012	0.0262151	0.251758	-0.114308	-0.0115463	0.0265301	0.0279925	0.592362	-0.0283343	0.0813945	1.02689	0.0457826	0.0273623	0.329515	-0.00784659	0.0994118	1.04685
P20718	GZMH	seq.3373.5	0.0197275	1.01992	0.0263128	0.746956	-0.0318446	0.0712997	-0.0931788	0.0284538	0.0951802	-0.148947	-0.0374104	0.911031	-0.0767869	0.0279897	0.161774	-0.131646	-0.0219282	0.926087
P20742	PZP	seq.6580.29	0.308298	1.36111	0.063408	1.16e-06	0.18402	0.432575	0.238685	0.0337588	0.000595226	0.172519	0.30485	1.26958	0.246892	0.0337114	0.000388039	0.180819	0.312965	1.28004
P20774	OGN	seq.17224.12	0.233935	1.26356	0.0310263	0.000434727	0.173125	0.294746	0.0114679	0.0255749	0.828056	-0.0386581	0.0615938	1.01153	0.0225457	0.0256148	0.672774	-0.0276584	0.0727498	1.0228
P20783	NTF3	seq.4145.58	0.0163176	1.01645	0.0274585	0.78055	-0.0375001	0.0701353	0.0720261	0.0280206	0.162753	0.0171066	0.126946	1.07468	0.0879962	0.027387	0.0831017	0.0343186	0.141674	1.09198
P20807	CAPN3	seq.12385.4	0.0201623	1.02037	0.0553604	0.715708	-0.0883421	0.128667	0.00815386	0.0254381	0.853692	-0.0417039	0.0580116	1.00819	0.0178276	0.0256381	0.691948	-0.0324223	0.0680774	1.01799
P20809	IL11	seq.4493.92	-0.00480351	0.995208	0.0289191	0.94037	-0.0614838	0.0518768	-0.109511	0.0199196	0.042572	-0.148553	-0.0704694	0.896272	-0.104555	0.0210942	0.0743732	-0.145899	-0.0632108	0.900725
P20823	HNF1A	seq.11193.27	0.030043	1.0305	0.058133	0.605297	-0.0838955	0.143982	0.0751255	0.0270011	0.137732	0.0222044	0.128047	1.07802	0.0811796	0.0271063	0.105925	0.0280522	0.134307	1.08457
P20827	EFNA1	seq.20091.138	0.247667	1.28103	0.0269523	1.31e-05	0.194842	0.300493	0.180425	0.0196879	1.22142e-05	0.141838	0.219013	1.19773	0.202188	0.0204395	3.47511e-06	0.162127	0.242249	1.22408
P20849	COL9A1	seq.15466.30	0.268213	1.30763	0.0275759	6.99e-06	0.214166	0.322261	0.0314596	0.0225286	0.519886	-0.0126957	0.0756149	1.03196	0.03899	0.0229209	0.432411	-0.00593416	0.0839141	1.03976
P20849	COL9A1	seq.6631.17	0.268213	1.30763	0.0275759	6.99e-06	0.214166	0.322261	-0.038293	0.030604	0.500119	-0.0982757	0.0216897	0.962431	-0.011597	0.0298669	0.832706	-0.0701351	0.046941	0.98847
P20851	C4BPB	seq.7155.46	0.220478	1.24667	0.0275499	0.000104349	0.166481	0.274475	0.0748225	0.0263395	0.13121	0.0231981	0.126447	1.07769	0.0798733	0.0263061	0.109895	0.0283143	0.131432	1.08315
P20908	COL5A1	seq.22047.46	0.0556495	1.05723	0.058937	0.345057	-0.0598649	0.171164	0.0529628	0.0273307	0.336789	-0.000604328	0.10653	1.05439	0.0917775	0.0295177	0.119927	0.0339238	0.149631	1.09612
P20916	MAG	seq.20579.50	0.0218506	1.02209	0.0559769	0.696277	-0.087862	0.131563	-0.0294839	0.0282664	0.612094	-0.084885	0.0259173	0.970947	-0.0122032	0.0286767	0.832423	-0.0684085	0.0440021	0.987871
P20936	RASA1	seq.5481.16	0.0157001	1.01582	0.0257873	0.75217	-0.0348421	0.0662422	-0.0481684	0.024251	0.337667	-0.0956994	-0.000637295	0.952973	-0.0398941	0.024508	0.426802	-0.087929	0.00814072	0.960891
P21128	ENDOU	seq.5656.53	-0.127166	0.880588	0.0626822	0.0424849	-0.250021	-0.00431098	0.168965	0.0246314	4.71136e-05	0.120689	0.217242	1.18408	0.171451	0.0251666	6.34295e-05	0.122126	0.220777	1.18703
P21246	PTN	seq.3045.72	0.0324718	1.033	0.0252495	0.600632	-0.0170164	0.08196	0.173029	0.0318226	0.00947165	0.110658	0.2354	1.1889	0.185562	0.0321432	0.00588849	0.122563	0.248562	1.2039
P21549	AGXT	seq.24646.47	0.0110164	1.01108	0.0284898	0.857165	-0.0448225	0.0668554	0.0196316	0.0274667	0.730791	-0.0342021	0.0734653	1.01983	0.0267736	0.0275811	0.635697	-0.0272843	0.0808316	1.02714
P21579	SYT1	seq.21328.2	0.0843775	1.08804	0.0524598	0.107743	-0.0184418	0.187197	0.0204363	0.0237945	0.637402	-0.0262001	0.0670727	1.02065	0.0285061	0.0238772	0.514764	-0.0182923	0.0753045	1.02892
P21583	KITLG	seq.9377.25	0.0174941	1.01765	0.0269526	0.773601	-0.0353321	0.0703203	-0.0144957	0.0265207	0.79068	-0.0664753	0.0374838	0.985609	0.0249997	0.0262581	0.640449	-0.0264654	0.0764647	1.02531
P21589	NT5E	seq.15452.5	0.0519399	1.05331	0.0276615	0.402142	-0.00227554	0.106155	0.031299	0.0289636	0.60241	-0.0254686	0.0880666	1.03179	0.0489374	0.0296347	0.420673	-0.00914559	0.10702	1.05015
P21589	NT5E	seq.6993.8	0.0519399	1.05331	0.0276615	0.402142	-0.00227554	0.106155	-0.0145639	0.0178344	0.737738	-0.0495186	0.0203908	0.985542	-0.00850082	0.0188714	0.852686	-0.0454881	0.0284865	0.991535
P21673	SAT1	seq.9859.180	0.0451217	1.04616	0.0571854	0.430087	-0.0669596	0.157203	0.0539958	0.0267434	0.317141	0.00157961	0.106412	1.05548	0.0663093	0.0274204	0.221434	0.0125663	0.120052	1.06856
P21695	GPD1	seq.11081.1	-0.0506084	0.950651	0.0610619	0.407215	-0.170288	0.0690708	-0.103608	0.0314057	0.0940278	-0.165162	-0.0420537	0.901579	-0.0871206	0.031807	0.159193	-0.149461	-0.02478	0.916567
P21695	GPD1	seq.13697.51	-0.0506084	0.950651	0.0610619	0.407215	-0.170288	0.0690708	-0.0587232	0.0302979	0.342798	-0.118106	0.000659582	0.942968	-0.0283507	0.0311908	0.652591	-0.0894836	0.0327822	0.972047
P21709	EPHA1	seq.3431.54	0.0456417	1.0467	0.0301266	0.443627	-0.0134053	0.104689	0.133551	0.0254165	0.00853932	0.0837355	0.183366	1.14288	0.138983	0.0257209	0.00718405	0.0885707	0.189395	1.1491
P21741	MDK	seq.2911.27	0.239685	1.27085	0.0281521	6.01e-06	0.184508	0.294863	0.145984	0.0204339	0.000506794	0.105934	0.186034	1.15718	0.152834	0.0237625	0.00158237	0.10626	0.199408	1.16513
P21757	MSR1	seq.11207.3	0.191424	1.21097	0.0323334	0.00593305	0.128052	0.254797	0.109367	0.022948	0.00511817	0.0643895	0.154344	1.11557	0.115707	0.0237646	0.00398988	0.0691294	0.162285	1.12267
P21757	MSR1	seq.11282.16	0.191424	1.21097	0.0323334	0.00593305	0.128052	0.254797	-0.0364543	0.0234918	0.426885	-0.0824974	0.00958884	0.964202	-0.0294389	0.0235745	0.526821	-0.0756441	0.0167662	0.97099
P21757	MSR1	seq.15533.97	0.191424	1.21097	0.0323334	0.00593305	0.128052	0.254797	0.136339	0.0303592	0.0262677	0.0768361	0.195842	1.14607	0.153758	0.0314266	0.0162648	0.0921627	0.215353	1.16621
P21757	MSR1	seq.3684.78	0.191424	1.21097	0.0323334	0.00593305	0.128052	0.254797	0.0844839	0.022743	0.0391515	0.0399084	0.129059	1.08816	0.0952775	0.0243067	0.0294023	0.0476372	0.142918	1.09996
P21781	FGF7	seq.14031.18	0.0948274	1.09947	0.0595218	0.111126	-0.0218332	0.211488	0.0450288	0.0259473	0.349212	-0.00582694	0.0958846	1.04606	0.0617584	0.0267269	0.206003	0.00937468	0.114142	1.06371
P21781	FGF7	seq.4487.1	0.0948274	1.09947	0.0595218	0.111126	-0.0218332	0.211488	0.0359381	0.0263034	0.518911	-0.0156156	0.0874918	1.03659	0.0496938	0.0266277	0.372699	-0.00249546	0.101883	1.05095
P21802	FGFR2	seq.3808.76	-0.0832328	0.920137	0.0296125	0.177901	-0.141272	-0.0251933	-0.107356	0.0254768	0.012564	-0.15729	-0.0574226	0.898206	-0.0994041	0.0251451	0.021089	-0.148688	-0.0501207	0.905377
P21810	BGN	seq.13690.26	0.100962	1.10623	0.0277764	0.0779378	0.0465214	0.155403	-0.0913136	0.0319354	0.138493	-0.153906	-0.0287213	0.912731	-0.0763377	0.031201	0.198986	-0.137491	-0.0151849	0.926503
P21810	BGN	seq.3284.75	0.100962	1.10623	0.0277764	0.0779378	0.0465214	0.155403	-0.00645527	0.0264834	0.896229	-0.0583618	0.0454512	0.993566	0.0086808	0.0275515	0.865353	-0.0453192	0.0626808	1.00872
P21854	CD72	seq.7009.6	0.0773741	1.08045	0.0591423	0.190782	-0.0385427	0.193291	0.0120127	0.0242821	0.794136	-0.0355793	0.0596047	1.01209	0.0265839	0.0257428	0.592131	-0.0238711	0.0770389	1.02694
P21854	CD72	seq.7009.8	0.0773741	1.08045	0.0591423	0.190782	-0.0385427	0.193291	0.107089	0.0207809	0.00429073	0.0663593	0.147819	1.11303	0.113672	0.0230764	0.005812	0.0684434	0.158901	1.12038
P21860	ERBB3	seq.2617.56	-0.0427415	0.958159	0.0313369	0.506984	-0.104161	0.0186778	-0.0812942	0.0292774	0.143307	-0.138677	-0.0239116	0.921922	-0.0534167	0.0291997	0.329099	-0.110647	0.0038136	0.947985
P21912	SDHB	seq.22773.69	0.0779876	1.08111	0.0566457	0.168586	-0.0330359	0.189011	-0.0281612	0.024917	0.577487	-0.0769976	0.0206752	0.972232	-0.0160104	0.0254231	0.752666	-0.0658388	0.0338181	0.984117
P21964	COMT	seq.18382.109	0.133525	1.14285	0.0286998	0.0181423	0.0772739	0.189775	-0.149242	0.0369634	0.0350195	-0.221689	-0.0767953	0.86136	-0.0826402	0.0361421	0.228449	-0.153477	-0.0118029	0.920682
P21980	TGM2	seq.18934.50	-0.0404043	0.960401	0.0297704	0.501604	-0.0987532	0.0179445	-0.000746325	0.0273834	0.98905	-0.0544169	0.0529242	0.999254	0.0209441	0.0276895	0.701444	-0.0333263	0.0752145	1.02116
P22004	BMP6	seq.3736.60	0.0434982	1.04446	0.0304206	0.470357	-0.0161252	0.103122	0.0511775	0.0256282	0.309773	0.000947278	0.101408	1.05251	0.0704293	0.0259402	0.162563	0.0195873	0.121271	1.07297
P22004	BMP6	seq.8459.10	0.0434982	1.04446	0.0304206	0.470357	-0.0161252	0.103122	-0.0918255	0.0264698	0.0879942	-0.143705	-0.0399456	0.912264	-0.0443558	0.0273969	0.427129	-0.0980528	0.00934117	0.956614
P22079	LPO	seq.4801.13	0.0296106	1.03005	0.0286756	0.599847	-0.0265926	0.0858137	0.017943	0.026003	0.736389	-0.033022	0.0689079	1.0181	0.0274695	0.0261006	0.606339	-0.0236868	0.0786258	1.02785
P22105	TNXB	seq.5698.60	-0.0773512	0.925565	0.027154	0.16343	-0.130572	-0.0241303	-0.216193	0.0282097	8.10207e-05	-0.271483	-0.160903	0.80558	-0.165639	0.0273984	0.00187193	-0.219339	-0.111939	0.847352
P22223	CDH3	seq.2643.57	-0.060065	0.941703	0.0274758	0.268298	-0.113917	-0.00621341	-0.0932052	0.0304879	0.116434	-0.15296	-0.03345	0.911007	-0.0238697	0.0301317	0.680603	-0.0829267	0.0351874	0.976413
P22301	IL10	seq.13723.6	0.0649388	1.06709	0.0270544	0.21248	0.0119132	0.117965	0.00592103	0.0243279	0.906501	-0.0417607	0.0536028	1.00594	0.0148959	0.0249201	0.769087	-0.0339466	0.0637384	1.01501
P22301	IL10	seq.2773.50	0.0649388	1.06709	0.0270544	0.21248	0.0119132	0.117965	0.0247756	0.0299667	0.625345	-0.0339581	0.0835094	1.02509	0.0349055	0.0290528	0.489196	-0.0220369	0.0918479	1.03552
P22303	ACHE	seq.10980.11	-0.0652836	0.936802	0.0576583	0.25753	-0.178292	0.0477247	-0.0609777	0.0264484	0.272943	-0.112816	-0.00913971	0.940844	-0.0514838	0.0268689	0.355815	-0.104146	0.00117821	0.949819
P22303	ACHE	seq.15553.22	-0.0652836	0.936802	0.0576583	0.25753	-0.178292	0.0477247	-0.0644211	0.0263123	0.196899	-0.115992	-0.0128499	0.93761	-0.0502558	0.0258565	0.316644	-0.100934	0.000421945	0.950986
P22304	IDS	seq.3198.4	0.0465013	1.0476	0.0256334	0.375184	-0.00373913	0.0967418	-0.0182617	0.0244355	0.722278	-0.0661544	0.0296311	0.981904	-0.00580671	0.0234478	0.907983	-0.0517636	0.0401502	0.99421
P22307	SCP2	seq.24293.39	0.069264	1.07172	0.0287367	0.235524	0.012941	0.125587	0.164701	0.0267968	0.00137492	0.11218	0.217222	1.17904	0.163522	0.0273576	0.00167893	0.109902	0.217142	1.17765
P22307	SCP2	seq.25049.8	0.069264	1.07172	0.0287367	0.235524	0.012941	0.125587	0.154902	0.0260858	0.00200275	0.103775	0.206029	1.16754	0.156112	0.0269519	0.00237072	0.103287	0.208937	1.16896
P22455	FGFR4	seq.4988.49	-0.058926	0.942776	0.0576777	0.30695	-0.171972	0.0541201	0.0703065	0.0226457	0.148842	0.0259218	0.114691	1.07284	0.0757338	0.0229603	0.126092	0.0307324	0.120735	1.07868
P22466	GAL	seq.15390.3	-0.00939576	0.990648	0.0300485	0.880274	-0.0682898	0.0494983	-0.0143396	0.0265353	0.781479	-0.0663479	0.0376686	0.985763	0.00138143	0.0268258	0.979	-0.0511962	0.053959	1.00138
P22676	CALB2	seq.16803.4	0.0966949	1.10152	0.0305357	0.13274	0.0368459	0.156544	0.104207	0.0242508	0.0302412	0.0566768	0.151738	1.10983	0.110483	0.0246469	0.0241686	0.0621756	0.15879	1.11682
P22692	IGFBP4	seq.2950.57	0.355266	1.42656	0.031377	4.08e-08	0.293768	0.416764	0.105812	0.0264903	0.0677583	0.053892	0.157732	1.11161	0.141847	0.0283575	0.0179503	0.086267	0.197426	1.1524
P22748	CA4	seq.14069.61	0.0136253	1.01372	0.0299591	0.821086	-0.0450934	0.072344	0.0322223	0.0246645	0.4829	-0.0161193	0.0805638	1.03275	0.0449778	0.0244965	0.32164	-0.00303448	0.0929901	1.046
P22748	CA4	seq.3177.49	0.0136253	1.01372	0.0299591	0.821086	-0.0450934	0.072344	0.0389652	0.0267282	0.458916	-0.0134211	0.0913516	1.03973	0.0420777	0.0266765	0.421648	-0.0102074	0.0943627	1.04298
P22749	GNLY	seq.14102.6	0.0453829	1.04643	0.0282493	0.438754	-0.00998473	0.100751	0.0288991	0.0262828	0.578301	-0.0226143	0.0804125	1.02932	0.0637806	0.0275438	0.235574	0.00979576	0.117765	1.06586
P22749	GNLY	seq.3195.50	0.0453829	1.04643	0.0282493	0.438754	-0.00998473	0.100751	0.0145368	0.0259424	0.776426	-0.0363093	0.0653829	1.01464	0.0480937	0.0270872	0.363427	-0.00499619	0.101184	1.04927
P22894	MMP8	seq.2954.56	0.0630331	1.06506	0.0259366	0.259817	0.0121982	0.113868	0.118042	0.0248787	0.0145555	0.0692808	0.166804	1.12529	0.12628	0.0249629	0.00785555	0.0773537	0.175206	1.1346
P22894	MMP8	seq.9172.69	0.0630331	1.06506	0.0259366	0.259817	0.0121982	0.113868	0.107394	0.0228195	0.0245825	0.062669	0.15212	1.11337	0.114546	0.023761	0.0195182	0.0679758	0.161117	1.12136
P22897	MRC1	seq.2637.77	0.0870928	1.091	0.067296	0.195605	-0.0448049	0.218991	0.0611582	0.0341764	0.363721	-0.00582626	0.128143	1.06307	0.114516	0.0345491	0.0953159	0.0468007	0.182231	1.12133
P23141	CES1	seq.15487.164	-0.0544004	0.947053	0.0298959	0.385489	-0.112995	0.00419447	0.0480101	0.0277353	0.384541	-0.00635003	0.10237	1.04918	0.0521377	0.0282434	0.346886	-0.00321839	0.107494	1.05352
P23141	CES1	seq.7182.1	-0.0544004	0.947053	0.0298959	0.385489	-0.112995	0.00419447	-0.0177173	0.0240373	0.709836	-0.0648295	0.0293949	0.982439	0.015604	0.0249909	0.749714	-0.0333773	0.0645852	1.01573
P23229	ITGA6	seq.21979.12	0.09466	1.09929	0.0281274	0.100575	0.0395314	0.149789	0.0816298	0.0240527	0.0526488	0.0344873	0.128772	1.08505	0.086231	0.0265367	0.0723415	0.0342199	0.138242	1.09006
P23229	ITGA6	seq.21979.8	0.09466	1.09929	0.0281274	0.100575	0.0395314	0.149789	0.0374985	0.0295637	0.436894	-0.0204452	0.0954422	1.03821	0.0527219	0.0293512	0.282253	-0.00480536	0.110249	1.05414
P23276	KEL	seq.7070.25	0.0446514	1.04566	0.0319735	0.486328	-0.0180156	0.107318	-0.030923	0.0235732	0.516552	-0.0771256	0.0152796	0.96955	-0.0140684	0.0253973	0.780771	-0.0638462	0.0357094	0.98603
P23280	CA6	seq.13747.9	-0.00554649	0.994469	0.029242	0.929101	-0.0628599	0.0517669	-0.132248	0.0293669	0.0262061	-0.189806	-0.0746899	0.876124	-0.107017	0.0294534	0.0710139	-0.164745	-0.0492898	0.89851
P23280	CA6	seq.3352.80	-0.00554649	0.994469	0.029242	0.929101	-0.0628599	0.0517669	-0.138264	0.0283539	0.0167877	-0.193837	-0.0826915	0.870869	-0.119184	0.0282197	0.0373417	-0.174493	-0.0638743	0.887645
P23284	PPIB	seq.4718.5	0.0991556	1.10424	0.0259366	0.0729907	0.0483209	0.14999	0.0635983	0.0230943	0.155914	0.0183343	0.108862	1.06566	0.0712933	0.0256105	0.152701	0.0210976	0.121489	1.0739
P23327	HRC	seq.6584.1	0.122161	1.12994	0.0520331	0.0188872	0.0201777	0.224144	-0.043895	0.0268499	0.352764	-0.0965198	0.00872973	0.957054	-0.0349147	0.0263663	0.455477	-0.0865917	0.0167624	0.965688
P23381	WARS	seq.9870.17	0.0738624	1.07666	0.0281489	0.206818	0.0186916	0.129033	0.067607	0.0268716	0.205455	0.0149396	0.120274	1.06994	0.108093	0.0280847	0.0509409	0.0530484	0.163139	1.11415
P23435	CBLN1	seq.9313.27	-0.218786	0.803494	0.0667423	0.00104519	-0.349598	-0.0879734	-0.0602763	0.0253523	0.233904	-0.109966	-0.0105867	0.941504	-0.042037	0.0252989	0.406114	-0.0916219	0.00754791	0.958834
P23511	NFYA	seq.22511.28	-0.0185102	0.98166	0.0534564	0.729141	-0.123283	0.0862624	-0.143045	0.0278434	0.00837887	-0.197617	-0.0884731	0.866715	-0.117602	0.0273738	0.0292099	-0.171254	-0.0639505	0.88905
P23515	OMG	seq.16908.5	-0.120199	0.886744	0.0279274	0.0332399	-0.174935	-0.0654619	-0.151644	0.025512	0.00394837	-0.201646	-0.101641	0.859294	-0.146193	0.0254734	0.0048119	-0.19612	-0.0962661	0.863991
P23526	AHCY	seq.21393.62	0.167541	1.18239	0.0283297	0.00279134	0.112016	0.223066	-0.0779037	0.0288358	0.136981	-0.134421	-0.0213866	0.925054	-0.0656307	0.028803	0.212376	-0.122084	-0.0091778	0.936477
P23560	BDNF	seq.14047.78	0.186942	1.20556	0.0606101	0.00204005	0.0681485	0.305736	0.190506	0.0286939	0.00103007	0.134267	0.246745	1.20986	0.19899	0.0287855	0.000634635	0.142572	0.255409	1.22017
P23560	BDNF	seq.2421.7	0.186942	1.20556	0.0606101	0.00204005	0.0681485	0.305736	0.192456	0.0264051	0.000281525	0.140703	0.244209	1.21222	0.192075	0.0270749	0.00039123	0.139009	0.245141	1.21176
P23582	NPPC	seq.20430.8	0.160781	1.17443	0.0301219	0.00889508	0.101744	0.219819	0.0333699	0.0208119	0.402048	-0.0074206	0.0741605	1.03393	0.047316	0.0231929	0.288449	0.00185887	0.0927732	1.04845
P23588	EIF4B	seq.14675.20	0.0685615	1.07097	0.0271381	0.236928	0.0153717	0.121751	-0.019126	0.0266013	0.731414	-0.0712636	0.0330116	0.981056	-0.00805646	0.0270617	0.885525	-0.0610964	0.0449835	0.991976
P23919	DTYMK	seq.19504.22	0.000983679	1.00098	0.0561372	0.98602	-0.109043	0.111011	-0.0365166	0.0272859	0.513338	-0.0899959	0.0169627	0.964142	-0.0256606	0.0275827	0.646458	-0.0797217	0.0284005	0.974666
P24001	IL32	seq.9051.13	0.065415	1.0676	0.0278622	0.259545	0.010806	0.120024	0.00266788	0.0256538	0.956402	-0.0476126	0.0529483	1.00267	0.0126069	0.0253841	0.797104	-0.0371451	0.062359	1.01269
P24071	FCAR	seq.4987.17	-0.00463193	0.995379	0.0259935	0.932478	-0.0555782	0.0463143	-0.0842496	0.0298105	0.141794	-0.142677	-0.025822	0.919202	-0.0534616	0.0294126	0.341507	-0.111109	0.00418596	0.947942
P24158	PRTN3	seq.13720.95	0.0604337	1.0623	0.0262548	0.320041	0.0089752	0.111892	-0.115191	0.0262324	0.0274507	-0.166606	-0.0637764	0.891196	-0.0821431	0.0264038	0.115983	-0.133894	-0.0303927	0.92114
P24158	PRTN3	seq.3514.49	0.0604337	1.0623	0.0262548	0.320041	0.0089752	0.111892	0.0529669	0.0240851	0.294927	0.00576101	0.100173	1.05439	0.0745323	0.0244803	0.144412	0.0265518	0.122513	1.07738
P24387	CRHBP	seq.6039.24	0.0807817	1.08413	0.0296803	0.183629	0.0226094	0.138954	0.0694577	0.0274359	0.190269	0.0156842	0.123231	1.07193	0.126635	0.029687	0.0259665	0.0684496	0.18482	1.135
P24394	IL4R	seq.3055.54	0.0805349	1.08387	0.0288017	0.192175	0.0240847	0.136985	0.102419	0.0204417	0.0104021	0.0623542	0.142484	1.10785	0.109007	0.0208948	0.00728271	0.068054	0.14996	1.11517
P24592	IGFBP6	seq.14088.38	0.214952	1.2398	0.03067	0.000545651	0.154839	0.275064	0.111185	0.0287208	0.0602726	0.0548929	0.167477	1.1176	0.169964	0.0290164	0.00508311	0.113093	0.226835	1.18526
P24592	IGFBP6	seq.2686.67	0.214952	1.2398	0.03067	0.000545651	0.154839	0.275064	0.185024	0.0268679	0.000744477	0.132364	0.237684	1.20325	0.214251	0.027597	0.000138261	0.160162	0.26834	1.23893
P24666	ACP1	seq.3858.5	0.138364	1.14839	0.0501467	0.00579455	0.0400783	0.23665	-0.0425614	0.0254031	0.409991	-0.0923505	0.00722771	0.958332	-0.0367147	0.0257812	0.480305	-0.0872449	0.0138155	0.963951
P24821	TNC	seq.2728.62	0.284424	1.329	0.0286875	3e-07	0.228198	0.340651	0.178867	0.0287465	0.00212626	0.122525	0.23521	1.19586	0.187518	0.0298699	0.00181686	0.128974	0.246062	1.20625
P24821	TNC	seq.4155.3	0.284424	1.329	0.0286875	3e-07	0.228198	0.340651	0.193227	0.0263943	0.000272639	0.141495	0.244958	1.21316	0.217201	0.0264205	3.73687e-05	0.165417	0.268984	1.24259
P24821	TNC	seq.5675.6	0.284424	1.329	0.0286875	3e-07	0.228198	0.340651	0.143329	0.0264982	0.00596232	0.0913933	0.195264	1.15411	0.174863	0.026805	0.000847175	0.122326	0.227399	1.19108
P24821	TNC	seq.5738.25	0.284424	1.329	0.0286875	3e-07	0.228198	0.340651	0.206818	0.0276804	0.000175424	0.152565	0.26107	1.22976	0.243342	0.0278019	7.39855e-06	0.188851	0.297833	1.2755
P24821	TNC	seq.6042.52	0.284424	1.329	0.0286875	3e-07	0.228198	0.340651	0.105351	0.0288092	0.0696796	0.0488863	0.161816	1.1111	0.139645	0.0281173	0.0122735	0.0845358	0.194754	1.14987
P24821	TNC	seq.6259.60	0.284424	1.329	0.0286875	3e-07	0.228198	0.340651	0.127594	0.0267573	0.0163899	0.0751502	0.180037	1.13609	0.157359	0.0277665	0.0048926	0.102937	0.21178	1.17042
P24821	TNC	seq.6260.14	0.284424	1.329	0.0286875	3e-07	0.228198	0.340651	0.197901	0.0275451	0.000375022	0.143913	0.251888	1.21884	0.234974	0.0274502	1.67745e-05	0.181173	0.288775	1.26488
P24821	TNC	seq.7131.207	0.284424	1.329	0.0286875	3e-07	0.228198	0.340651	0.15597	0.0244295	0.00195194	0.108089	0.203851	1.16879	0.185964	0.024812	0.000223257	0.137333	0.234595	1.20438
P24864	CCNE1	seq.19767.20	0.120169	1.12769	0.0448902	0.00742955	0.0321857	0.208152	0.117747	0.0289972	0.0382585	0.0609139	0.174581	1.12496	0.103475	0.028901	0.0682715	0.0468299	0.16012	1.10902
P25440	BRD2	seq.10074.128	0.0760005	1.07896	0.057202	0.183969	-0.0361134	0.188114	-0.10807	0.027056	0.0701951	-0.161099	-0.0550412	0.897565	-0.0809322	0.0270001	0.165181	-0.133851	-0.028013	0.922256
P25440	BRD2	seq.15372.43	0.0760005	1.07896	0.057202	0.183969	-0.0361134	0.188114	0.0117828	0.026795	0.816025	-0.0407344	0.0643	1.01185	0.0239741	0.0271746	0.638754	-0.0292871	0.0772352	1.02426
P25445	FAS	seq.5392.73	0.0515999	1.05295	0.0214044	0.306433	0.00964793	0.0935518	-0.00462877	0.0232994	0.929695	-0.0502949	0.0410373	0.995382	0.00770088	0.0238582	0.888283	-0.0390603	0.054462	1.00773
P25445	FAS	seq.6248.68	0.0515999	1.05295	0.0214044	0.306433	0.00964793	0.0935518	-0.0543662	0.0211217	0.228681	-0.0957641	-0.0129683	0.947085	-0.0466454	0.023282	0.343678	-0.0922772	-0.0010136	0.954426
P25445	FAS	seq.9218.7	0.0515999	1.05295	0.0214044	0.306433	0.00964793	0.0935518	-0.0458033	0.0298795	0.427797	-0.104366	0.0127593	0.95523	-0.0248304	0.0291117	0.657129	-0.0818882	0.0322274	0.975475
P25445	FAS	seq.9459.7	0.0515999	1.05295	0.0214044	0.306433	0.00964793	0.0935518	0.0145982	0.0231417	0.767174	-0.0307587	0.059955	1.01471	0.0454354	0.024057	0.392835	-0.00171544	0.0925862	1.04648
P25490	YY1	seq.17337.1	-0.128262	0.879623	0.0556932	0.0212781	-0.237419	-0.0191055	0.0712262	0.0227839	0.101919	0.0265705	0.115882	1.07382	0.0794163	0.0236135	0.0727221	0.0331346	0.125698	1.08265
P25685	DNAJB1	seq.3852.19	-0.0289944	0.971422	0.0283991	0.622912	-0.0846556	0.0266668	-0.0454614	0.0270292	0.423228	-0.0984377	0.00751488	0.955556	-0.0281441	0.0272242	0.615848	-0.0815025	0.0252144	0.972248
P25686	DNAJB2	seq.11438.6	-0.00388518	0.996122	0.0610024	0.949218	-0.123448	0.115677	0.0731128	0.0233911	0.0960454	0.0272671	0.118958	1.07585	0.0769137	0.024984	0.106427	0.0279459	0.125882	1.07995
P25774	CTSS	seq.3181.50	0.0887069	1.09276	0.0294552	0.136576	0.0309758	0.146438	-0.0135382	0.0288736	0.813329	-0.0701294	0.0430529	0.986553	0.00876923	0.0291498	0.879969	-0.0483632	0.0659017	1.00881
P25786	PSMA1	seq.3859.50	0.143881	1.15475	0.0268593	0.00778051	0.0912374	0.196524	-0.0333189	0.0277573	0.494981	-0.0877221	0.0210844	0.96723	-0.0146559	0.0272562	0.766793	-0.0680771	0.0387653	0.985451
P25786	PSMA1	seq.7880.9	0.143881	1.15475	0.0268593	0.00778051	0.0912374	0.196524	0.0289142	0.025825	0.578369	-0.0217019	0.0795302	1.02934	0.035795	0.0266295	0.498525	-0.0163978	0.0879879	1.03644
P25815	S100P	seq.9926.4	0.0889256	1.093	0.0280399	0.142404	0.0339684	0.143883	-0.116984	0.034652	0.126533	-0.1849	-0.0490669	0.8896	-0.0798462	0.0322204	0.235086	-0.142997	-0.0166953	0.923258
P26010	ITGB7	seq.11205.10	-0.00477862	0.995233	0.0285752	0.935725	-0.0607851	0.0512278	-0.0689002	0.0256731	0.192776	-0.119219	-0.0185818	0.93342	-0.0612559	0.0255294	0.241121	-0.111293	-0.0112192	0.940583
P26022	PTX3	seq.6447.73	-0.0367964	0.963872	0.0288866	0.53189	-0.0934131	0.0198204	-0.0428866	0.0311852	0.473636	-0.104008	0.0182353	0.95802	-0.0142595	0.0291276	0.79997	-0.0713485	0.0428294	0.985842
P26436	ACRV1	seq.10507.166	-0.111082	0.894865	0.0853633	0.193161	-0.278391	0.0562271	-0.102956	0.0265077	0.0654397	-0.15491	-0.0510021	0.902166	-0.0951637	0.0265149	0.090412	-0.147132	-0.0431955	0.909224
P26436	ACRV1	seq.15301.24	-0.111082	0.894865	0.0853633	0.193161	-0.278391	0.0562271	-0.0357968	0.0262479	0.527398	-0.0872418	0.0156481	0.964836	-0.0229468	0.0267027	0.691011	-0.0752832	0.0293896	0.977314
P26440	IVD	seq.17737.7	0.0368427	1.03753	0.0282964	0.47164	-0.0186172	0.0923025	0.0851585	0.0263435	0.0812538	0.0335262	0.136791	1.08889	0.0828094	0.0267016	0.0992881	0.0304752	0.135144	1.08633
P26441	CNTF	seq.3489.9	0.0290682	1.02949	0.0551376	0.59806	-0.0789996	0.137136	0.0676471	0.0256838	0.16872	0.0173079	0.117986	1.06999	0.0841577	0.0273254	0.107639	0.0306009	0.137715	1.0878
P26447	S100A4	seq.14116.129	0.0634917	1.06555	0.0253312	0.25278	0.0138434	0.11314	-0.00663489	0.0282036	0.902093	-0.061913	0.0486432	0.993387	0.0363171	0.02808	0.49866	-0.0187188	0.091353	1.03698
P26447	S100A4	seq.9750.7	0.0634917	1.06555	0.0253312	0.25278	0.0138434	0.11314	-0.053143	0.0274764	0.289573	-0.106996	0.000709674	0.948244	-0.0350881	0.0266873	0.478224	-0.0873943	0.0172181	0.96552
P26639	TARS1	seq.18186.15	0.12282	1.13068	0.0447315	0.00603795	0.0351477	0.210492	0.0367644	0.0285141	0.50678	-0.0191223	0.092651	1.03745	0.0425585	0.02869	0.443454	-0.0136729	0.0987899	1.04348
P26715	KLRC1	seq.5629.58	0.0239666	1.02426	0.0515182	0.641784	-0.0770073	0.12494	0.132155	0.0243578	0.00269482	0.0844144	0.179895	1.14128	0.137935	0.0254801	0.00289612	0.0879949	0.187875	1.1479
P26718	KLRK1	seq.14095.1	-0.0987623	0.905958	0.0544612	0.0697635	-0.205504	0.00797969	-0.207985	0.0280892	0.00140237	-0.263039	-0.152931	0.812219	-0.1919	0.0274212	0.00349147	-0.245644	-0.138155	0.82539
P26718	KLRK1	seq.3056.11	-0.0987623	0.905958	0.0544612	0.0697635	-0.205504	0.00797969	-0.0199448	0.0232937	0.678086	-0.0655997	0.0257101	0.980253	-0.0104584	0.0239274	0.832609	-0.0573553	0.0364386	0.989596
P26842	CD27	seq.5412.53	0.122716	1.13056	0.0292133	0.0449925	0.065459	0.179973	-0.151106	0.0276349	0.00591848	-0.205269	-0.0969422	0.859757	-0.111332	0.0281234	0.0406044	-0.166453	-0.056211	0.894642
P26927	MST1	seq.4407.10	-0.0318048	0.968696	0.0493601	0.519354	-0.128549	0.0649392	-0.133795	0.0227517	0.00109271	-0.178387	-0.0892022	0.87477	-0.109768	0.0246198	0.0128908	-0.158022	-0.0615143	0.896042
P26951	IL3RA	seq.13744.37	0.00615434	1.00617	0.0301653	0.91867	-0.0529686	0.0652773	-0.121813	0.0272058	0.0225161	-0.175136	-0.068491	0.885314	-0.107395	0.0266124	0.0392975	-0.159554	-0.0552353	0.898171
P27169	PON1	seq.4261.55	-0.190788	0.826308	0.0467069	4.41e-05	-0.282332	-0.0992444	-0.0700526	0.0202292	0.13586	-0.109701	-0.030404	0.932345	-0.0572139	0.0212942	0.238073	-0.0989498	-0.015478	0.944392
P27348	YWHAQ	seq.7625.27	0.0782186	1.08136	0.0573615	0.172691	-0.0342079	0.190645	0.0664127	0.0216515	0.111842	0.0239766	0.108849	1.06867	0.100084	0.0238248	0.0267949	0.0533879	0.146779	1.10526
P27352	CBLIF	seq.17672.184	-0.0817728	0.921481	0.0292653	0.165519	-0.139132	-0.024414	-0.0661972	0.025685	0.202417	-0.116539	-0.0158555	0.935946	-0.0595202	0.0260097	0.254801	-0.110498	-0.00854208	0.942217
P27487	DPP4	seq.15460.9	0.0426805	1.0436	0.0304719	0.476542	-0.0170434	0.102404	0.0224454	0.0237953	0.636369	-0.0241925	0.0690832	1.0227	0.0341167	0.0257326	0.50264	-0.0163183	0.0845517	1.03471
P27540	ARNT	seq.21951.32	-0.0465171	0.954548	0.027169	0.350781	-0.0997673	0.00673318	0.0359439	0.0239858	0.410781	-0.0110674	0.0829552	1.0366	0.0745185	0.0247006	0.107949	0.0261062	0.122931	1.07737
P27695	APEX1	seq.9849.13	-0.0880916	0.915677	0.0279183	0.131127	-0.14281	-0.0333728	-0.149812	0.0259641	0.00319832	-0.200701	-0.0989231	0.86087	-0.138137	0.0264968	0.0076276	-0.19007	-0.0862044	0.870979
P27701	CD82	seq.21480.2	-0.0543422	0.947108	0.061357	0.375793	-0.1746	0.0659152	-0.0104414	0.0223953	0.824524	-0.0543354	0.0334526	0.989613	-0.00565429	0.022422	0.904614	-0.0496006	0.038292	0.994362
P27918	CFP	seq.2960.66	-0.030376	0.970081	0.0650876	0.640719	-0.157945	0.0971934	-0.177992	0.0263366	0.000594647	-0.229611	-0.126374	0.836949	-0.121169	0.0266075	0.0187532	-0.173318	-0.0690188	0.885885
P27930	IL1R2	seq.14133.93	-0.0589841	0.942722	0.0294184	0.3593	-0.116643	-0.00132513	-0.112707	0.0279099	0.0610622	-0.16741	-0.0580049	0.893412	-0.0585591	0.0281269	0.32384	-0.113687	-0.00343143	0.943122
P27930	IL1R2	seq.5666.64	-0.0589841	0.942722	0.0294184	0.3593	-0.116643	-0.00132513	-0.033805	0.0233678	0.472735	-0.0796051	0.011995	0.96676	-0.022733	0.0234703	0.63281	-0.0687339	0.0232679	0.977523
P28325	CST5	seq.13661.193	0.181822	1.1994	0.0292417	0.00179203	0.124509	0.239134	-0.00112637	0.0256591	0.981838	-0.0514174	0.0491646	0.998874	0.00550784	0.025501	0.9114	-0.0444731	0.0554888	1.00552
P28325	CST5	seq.3803.10	0.181822	1.1994	0.0292417	0.00179203	0.124509	0.239134	0.20385	0.0275068	0.000135504	0.149938	0.257762	1.22611	0.217458	0.027686	4.93129e-05	0.163194	0.271721	1.24291
P28799	GRN	seq.4992.49	0.100545	1.10577	0.0279252	0.071703	0.045813	0.155278	0.0471113	0.0281743	0.378186	-0.00810924	0.102332	1.04824	0.0991492	0.0288736	0.0715084	0.0425579	0.15574	1.10423
P28838	LAP3	seq.13959.7	-0.0468015	0.954277	0.0260682	0.436651	-0.0978942	0.00429122	0.0609608	0.0283258	0.272297	0.0054432	0.116478	1.06286	0.0649833	0.0285979	0.246158	0.00893231	0.121034	1.06714
P28838	LAP3	seq.15610.72	-0.0468015	0.954277	0.0260682	0.436651	-0.0978942	0.00429122	0.0389837	0.0277941	0.471119	-0.0154919	0.0934592	1.03975	0.0450326	0.028175	0.411865	-0.0101894	0.100255	1.04606
P28845	HSD11B1	seq.21967.20	-0.0291154	0.971304	0.0312005	0.644898	-0.0902674	0.0320365	0.116866	0.0314503	0.0369739	0.0552247	0.178507	1.12397	0.120308	0.0307158	0.0294754	0.0601061	0.18051	1.12784
P28906	CD34	seq.11285.8	-0.0432782	0.957645	0.0276624	0.425524	-0.0974956	0.0109391	-0.059349	0.0251537	0.256292	-0.108649	-0.0100486	0.942378	-0.0420957	0.0264131	0.431785	-0.0938644	0.00967298	0.958778
P28907	CD38	seq.11513.92	0.20367	1.22589	0.031997	0.00130265	0.140957	0.266383	-0.0532181	0.0307358	0.342635	-0.113459	0.00702305	0.948173	-0.0255401	0.0295063	0.634579	-0.0833715	0.0322912	0.974783
P28907	CD38	seq.7174.15	0.20367	1.22589	0.031997	0.00130265	0.140957	0.266383	-0.0543416	0.0258761	0.297978	-0.105058	-0.00362543	0.947109	-0.029116	0.0269971	0.585398	-0.0820294	0.0237973	0.971304
P28908	TNFRSF8	seq.2605.49	0.13567	1.1453	0.0283956	0.0147225	0.0800159	0.191324	0.0304181	0.0232237	0.517735	-0.0150995	0.0759357	1.03089	0.0380233	0.024782	0.444239	-0.0105485	0.0865952	1.03876
P29218	IMPA1	seq.17796.15	0.0834593	1.08704	0.0268334	0.146666	0.0308669	0.136052	-0.0695365	0.0250465	0.137213	-0.118627	-0.0204463	0.932826	-0.0600035	0.0249915	0.206679	-0.108986	-0.011021	0.941761
P29279	CCN2	seq.2975.19	0.282774	1.32681	0.0285628	5.43e-07	0.226792	0.338756	0.0660014	0.0229519	0.142555	0.0210165	0.110986	1.06823	0.072379	0.0233607	0.113737	0.0265929	0.118165	1.07506
P29317	EPHA2	seq.4834.61	0.164846	1.17921	0.0273317	0.00718809	0.111277	0.218415	0.157385	0.0252961	0.00143424	0.107806	0.206965	1.17045	0.177958	0.0261344	0.000359701	0.126736	0.229181	1.19478
P29350	PTPN6	seq.4318.12	0.0917598	1.0961	0.0276766	0.11804	0.0375146	0.146005	0.0192212	0.0267321	0.731044	-0.0331728	0.0716152	1.01941	0.0281738	0.0277116	0.623226	-0.02614	0.0824875	1.02857
P29353	SHC1	seq.16043.30	0.0814102	1.08482	0.0527637	0.12285	-0.0220047	0.184825	-0.0195193	0.027265	0.727152	-0.0729576	0.033919	0.98067	-0.00579663	0.0275291	0.917519	-0.0597527	0.0481594	0.99422
P29353	SHC1	seq.5272.55	0.0814102	1.08482	0.0527637	0.12285	-0.0220047	0.184825	0.124863	0.0254996	0.0168293	0.0748852	0.174842	1.13299	0.122932	0.0265919	0.0212286	0.070813	0.175051	1.13081
P29460	IL12B	seq.10365.132	0.14192	1.15248	0.0322154	0.0272769	0.0787787	0.205061	0.0544695	0.0251087	0.280077	0.00525738	0.103682	1.05598	0.0645933	0.0260235	0.21139	0.0135881	0.115598	1.06673
P29460	IL12B	seq.10367.62	0.14192	1.15248	0.0322154	0.0272769	0.0787787	0.205061	-0.0910389	0.0288414	0.147265	-0.147567	-0.0345107	0.912982	-0.0761585	0.0285701	0.219508	-0.132155	-0.0201621	0.926669
P29460	IL12B	seq.13733.5	0.14192	1.15248	0.0322154	0.0272769	0.0787787	0.205061	0.0446112	0.0256987	0.354465	-0.00575729	0.0949797	1.04562	0.0527316	0.0257382	0.274262	0.00228563	0.103178	1.05415
P29474	NOS3	seq.21995.20	-0.0510254	0.950255	0.0257049	0.353004	-0.101406	-0.00064467	-0.0651962	0.0259286	0.221775	-0.116015	-0.014377	0.936884	-0.0496673	0.0260669	0.345677	-0.100758	0.00142298	0.951546
P29536	LMOD1	seq.12504.26	0.205115	1.22767	0.0594064	0.000554916	0.0886806	0.321549	-0.019983	0.0241177	0.687657	-0.0672528	0.0272868	0.980215	-0.00992587	0.0242004	0.843487	-0.0573577	0.037506	0.990123
P29622	SERPINA4	seq.14105.5	-0.0568619	0.944725	0.0555209	0.305763	-0.165681	0.0519571	-0.0732355	0.0269972	0.167788	-0.126149	-0.020322	0.929382	-0.0122016	0.0283888	0.824009	-0.0678425	0.0434394	0.987873
P29622	SERPINA4	seq.3449.58	-0.0568619	0.944725	0.0555209	0.305763	-0.165681	0.0519571	-0.0757365	0.0256308	0.141757	-0.125972	-0.025501	0.92706	-0.0254625	0.0273343	0.633298	-0.0790368	0.0281118	0.974859
P29692	EEF1D	seq.17826.341	0.0338664	1.03445	0.0595937	0.569839	-0.0829351	0.150668	0.0251488	0.0281922	0.657227	-0.030107	0.0804045	1.02547	0.0309292	0.0282587	0.584437	-0.0244568	0.0863153	1.03141
P29965	CD40LG	seq.3534.14	0.264268	1.30248	0.0281958	2.13e-06	0.209006	0.319531	-0.0304844	0.0242684	0.524746	-0.0780496	0.0170809	0.969976	-0.0189202	0.025404	0.703638	-0.0687111	0.0308707	0.981258
P30040	ERP29	seq.13728.19	0.151057	1.16306	0.0527917	0.0042179	0.0475877	0.254527	0.0284086	0.0259716	0.583316	-0.0224949	0.079312	1.02882	0.0550695	0.0262905	0.290546	0.00354108	0.106598	1.05661
P30040	ERP29	seq.4983.6	0.151057	1.16306	0.0527917	0.0042179	0.0475877	0.254527	-0.044338	0.0268401	0.419137	-0.0969437	0.00826763	0.956631	-0.00719803	0.0268592	0.895708	-0.0598411	0.0454451	0.992828
P30041	PRDX6	seq.5018.68	0.0386942	1.03945	0.0286131	0.504514	-0.0173863	0.0947748	-0.153014	0.0280453	0.00674326	-0.207982	-0.0980466	0.858117	-0.115699	0.0282575	0.0401306	-0.171083	-0.0603153	0.890743
P30043	BLVRB	seq.17148.7	0.00546764	1.00548	0.0285604	0.928369	-0.0505097	0.061445	-0.0792062	0.0268817	0.108577	-0.131893	-0.0265191	0.923849	-0.0547711	0.027716	0.284069	-0.109093	-0.000448733	0.946702
P30044	PRDX5	seq.5017.19	0.186447	1.20496	0.0267518	0.00131054	0.134015	0.23888	0.0486377	0.0210489	0.304423	0.00738267	0.0898928	1.04984	0.0599673	0.0225461	0.224857	0.0157778	0.104157	1.0618
P30046	DDT	seq.19237.17	0.0351133	1.03574	0.0624882	0.574172	-0.0873614	0.157588	0.0408557	0.0226461	0.323831	-0.00352991	0.0852413	1.0417	0.0476749	0.0236663	0.27735	0.00128968	0.09406	1.04883
P30047	GCHFR	seq.21118.48	0.135285	1.14486	0.0543553	0.0128139	0.0287504	0.241819	0.205155	0.0248651	0.000160325	0.15642	0.253889	1.22771	0.205892	0.0254529	0.000167738	0.156006	0.255779	1.22862
P30048	PRDX3	seq.8358.30	0.00238496	1.00239	0.0280015	0.966702	-0.0524969	0.0572668	0.0605754	0.0279403	0.271177	0.00581333	0.115337	1.06245	0.0675353	0.0278193	0.214385	0.0130104	0.12206	1.06987
P30084	ECHS1	seq.17787.1	0.0105334	1.01059	0.0575739	0.854834	-0.102309	0.123376	-0.00813011	0.0274149	0.88319	-0.0618623	0.0456021	0.991903	-0.00267251	0.0275377	0.961352	-0.0566455	0.0513005	0.997331
P30086	PEBP1	seq.4276.10	0.120907	1.12852	0.0274829	0.0351809	0.0670417	0.174773	0.0347616	0.0279495	0.530817	-0.0200185	0.0895417	1.03537	0.06332	0.0285517	0.257691	0.00735964	0.11928	1.06537
P30101	PDIA3	seq.4719.58	0.126271	1.13459	0.0537663	0.0188489	0.0208905	0.231651	0.0211956	0.0268908	0.695392	-0.0315095	0.0739006	1.02142	0.0643052	0.0269669	0.227091	0.011451	0.117159	1.06642
P30101	PDIA3	seq.7832.181	0.126271	1.13459	0.0537663	0.0188489	0.0208905	0.231651	0.0309562	0.0269231	0.568542	-0.0218121	0.0837244	1.03144	0.0627977	0.0275791	0.253531	0.00874365	0.116852	1.06481
P30203	CD6	seq.20519.7	-0.0192582	0.980926	0.0293293	0.738822	-0.0767425	0.0382261	0.0211202	0.023638	0.66583	-0.0252095	0.0674498	1.02134	0.039922	0.0255684	0.437201	-0.0101911	0.0900351	1.04073
P30304	CDC25A	seq.11548.84	0.119057	1.12643	0.0539574	0.0273494	0.0133021	0.224811	0.0866874	0.0259431	0.073232	0.0358399	0.137535	1.09056	0.0925346	0.0259603	0.0562964	0.0416534	0.143416	1.09695
P30405	PPIF	seq.5248.68	0.0404192	1.04125	0.0454502	0.373838	-0.0486616	0.1295	0.0541515	0.0278106	0.353233	-0.00035615	0.108659	1.05564	0.0576196	0.0279339	0.323151	0.00287016	0.112369	1.05931
P30405	PPIF	seq.8095.213	0.0404192	1.04125	0.0454502	0.373838	-0.0486616	0.1295	0.0492507	0.0273063	0.363101	-0.00426878	0.10277	1.05048	0.054111	0.027633	0.324043	-4.8688e-05	0.108271	1.0556
P30419	NMT1	seq.12448.246	-0.0824316	0.920874	0.0523233	0.115158	-0.184983	0.0201202	-0.0149673	0.0282946	0.79622	-0.0704236	0.040489	0.985144	-0.00625254	0.0285706	0.914247	-0.06225	0.0497449	0.993767
P30419	NMT1	seq.5196.7	-0.0824316	0.920874	0.0523233	0.115158	-0.184983	0.0201202	0.0598385	0.0269322	0.29014	0.00705235	0.112625	1.06167	0.0641386	0.028169	0.261612	0.00892835	0.119349	1.06624
P30519	HMOX2	seq.2622.18	-0.00272659	0.997277	0.028905	0.965157	-0.0593793	0.0539261	0.0500742	0.0239776	0.33238	0.00307901	0.0970695	1.05135	0.0653036	0.0253506	0.2175	0.0156174	0.11499	1.06748
P30533	LRPAP1	seq.3640.14	0.0074839	1.00751	0.0242459	0.904403	-0.0400371	0.0550049	-0.00156602	0.0262546	0.975626	-0.0530242	0.0498921	0.998435	0.0168209	0.0272318	0.748971	-0.0365524	0.0701942	1.01696
P30613	PKLR	seq.11203.97	0.013744	1.01384	0.0292858	0.817213	-0.0436551	0.071143	-0.00494861	0.0290422	0.930946	-0.0618704	0.0519731	0.995064	0.00463207	0.028764	0.934334	-0.0517443	0.0610084	1.00464
P30613	PKLR	seq.15607.56	0.013744	1.01384	0.0292858	0.817213	-0.0436551	0.071143	-0.0674544	0.0293198	0.242388	-0.12492	-0.00998869	0.93477	-0.0531262	0.0287848	0.351449	-0.109543	0.00329094	0.94826
P30740	SERPINB1	seq.10737.96	0.115477	1.12241	0.0256246	0.0347629	0.065254	0.1657	-0.00777557	0.0221752	0.871549	-0.0512382	0.0356871	0.992255	-0.00116358	0.0228256	0.981103	-0.0459009	0.0435738	0.998837
P30838	ALDH3A1	seq.11480.1	0.0147999	1.01491	0.0304647	0.817666	-0.0449099	0.0745096	0.0217538	0.0269875	0.652715	-0.0311406	0.0746482	1.02199	0.0334998	0.0268372	0.486432	-0.0191002	0.0860999	1.03407
P31350	RRM2	seq.17750.8	0.0134245	1.01351	0.0270813	0.787163	-0.039654	0.0665029	0.0421112	0.025416	0.422789	-0.00770324	0.0919256	1.04301	0.0601831	0.0268906	0.259735	0.00747845	0.112888	1.06203
P31371	FGF9	seq.19584.33	-0.0213703	0.978856	0.0598369	0.720985	-0.138648	0.0959078	-0.103552	0.0240209	0.0572059	-0.150632	-0.056472	0.901629	-0.085873	0.0245913	0.132486	-0.134071	-0.0376749	0.917711
P31483	TIA1	seq.21885.196	0.135942	1.14562	0.026209	0.0131888	0.0845735	0.187311	0.0449381	0.0273566	0.404503	-0.00867987	0.098556	1.04596	0.0505707	0.0277868	0.352787	-0.00389031	0.105032	1.05187
P31751	AKT2	seq.14685.17	0.0715182	1.07414	0.0565889	0.206295	-0.039394	0.18243	0.00180134	0.0227422	0.971862	-0.0427726	0.0463753	1.0018	0.0347808	0.0241667	0.51178	-0.012585	0.0821466	1.03539
P31751	AKT2	seq.5360.9	0.0715182	1.07414	0.0565889	0.206295	-0.039394	0.18243	0.0720149	0.0270383	0.179458	0.0190207	0.125009	1.07467	0.0758199	0.0274393	0.158959	0.0220399	0.1296	1.07877
P31785	IL2RG	seq.2634.2	-0.0383599	0.962367	0.0695792	0.58142	-0.174733	0.0980128	-0.0132274	0.0256834	0.808791	-0.063566	0.0371113	0.98686	-9.8215e-05	0.0263593	0.998578	-0.0517615	0.0515651	0.999902
P31948	STIP1	seq.5489.18	0.0836134	1.08721	0.0254858	0.140991	0.0336622	0.133565	-0.0428692	0.0251695	0.40493	-0.0922005	0.00646208	0.958037	-0.00284631	0.0250786	0.955593	-0.0519994	0.0463068	0.997158
P31949	S100A11	seq.14011.17	0.0371903	1.03789	0.0261244	0.550414	-0.0140126	0.0883931	0.0296154	0.0279485	0.557487	-0.0251627	0.0843936	1.03006	0.0428064	0.0284296	0.40839	-0.0129147	0.0985274	1.04374
P31994	FCGR2B	seq.22960.8	-0.0590527	0.942657	0.0288156	0.269357	-0.11553	-0.0025752	0.0239093	0.0257276	0.630495	-0.0265159	0.0743346	1.0242	0.0298974	0.0253996	0.544683	-0.0198848	0.0796797	1.03035
P31994	FCGR2B	seq.3310.62	-0.0590527	0.942657	0.0288156	0.269357	-0.11553	-0.0025752	0.00777693	0.0247257	0.871411	-0.0406845	0.0562383	1.00781	0.0240928	0.0249535	0.622033	-0.0248151	0.0730007	1.02439
P31997	CEACAM8	seq.18873.8	0.148064	1.15959	0.0275384	0.00765916	0.0940894	0.202038	-0.103797	0.0253604	0.0361164	-0.153502	-0.0540913	0.901408	-0.0909744	0.0248812	0.0649139	-0.139741	-0.0422082	0.913041
P32004	L1CAM	seq.4246.40	-0.0667454	0.935433	0.0265816	0.224705	-0.118844	-0.0146464	-0.0633824	0.0268753	0.237911	-0.116057	-0.0107078	0.938584	-0.0535546	0.0271038	0.322462	-0.106677	-0.000432076	0.947854
P32320	CDA	seq.18336.31	-0.0456956	0.955333	0.0592625	0.440665	-0.161848	0.0704568	0.035165	0.0268368	0.519449	-0.0174341	0.0877641	1.03579	0.0598484	0.027486	0.281067	0.00597684	0.11372	1.06168
P32321	DCTD	seq.17756.69	0.0473103	1.04845	0.0584001	0.417879	-0.0671518	0.161772	0.0135095	0.0262521	0.818887	-0.0379438	0.0649627	1.0136	0.0231339	0.0264394	0.691989	-0.0286864	0.0749543	1.0234
P32455	GBP1	seq.15326.64	0.0580934	1.05981	0.0554427	0.294726	-0.0505723	0.166759	0.0502392	0.0265707	0.343737	-0.00183845	0.102317	1.05152	0.0593517	0.0270318	0.263865	0.00637027	0.112333	1.06115
P32456	GBP2	seq.18891.98	0.069704	1.07219	0.0286349	0.190849	0.0135806	0.125827	0.0752372	0.0294663	0.192891	0.0174844	0.13299	1.07814	0.0856364	0.0305205	0.14531	0.0258173	0.145455	1.08941
P32926	DSG3	seq.11310.8	-0.0379204	0.96279	0.0278683	0.49725	-0.0925412	0.0167004	0.0979535	0.0248135	0.0139822	0.04932	0.146587	1.10291	0.10339	0.0264705	0.0202109	0.051509	0.155271	1.10892
P32926	DSG3	seq.16317.20	-0.0379204	0.96279	0.0278683	0.49725	-0.0925412	0.0167004	0.200728	0.0280935	0.000481848	0.145666	0.25579	1.22229	0.207608	0.0281439	0.000307036	0.152447	0.262769	1.23073
P32927	CSF2RB	seq.10512.13	0.0115903	1.01166	0.0591293	0.844597	-0.104301	0.127482	0.0584687	0.0254343	0.227352	0.00861849	0.108319	1.06021	0.0687028	0.0257894	0.159256	0.0181566	0.119249	1.07112
P32927	CSF2RB	seq.11137.43	0.0115903	1.01166	0.0591293	0.844597	-0.104301	0.127482	0.0176232	0.0222221	0.716648	-0.0259314	0.0611777	1.01778	0.0273096	0.0233192	0.584495	-0.0183951	0.0730144	1.02769
P32942	ICAM3	seq.2649.77	-0.146759	0.863502	0.0240267	0.0109966	-0.19385	-0.0996673	-0.00668362	0.0237933	0.890901	-0.0533176	0.0399503	0.993339	0.00448333	0.0248404	0.929541	-0.0442029	0.0531695	1.00449
P32970	CD70	seq.5807.77	0.207173	1.2302	0.0317141	0.00053129	0.145015	0.269332	0.121711	0.0224547	0.00239959	0.0777005	0.165721	1.12943	0.121852	0.0241965	0.00509684	0.0744279	0.169276	1.12959
P32970	CD70	seq.8762.38	0.207173	1.2302	0.0317141	0.00053129	0.145015	0.269332	0.0740223	0.0256688	0.127996	0.0237124	0.124332	1.07683	0.0822073	0.0265902	0.0996285	0.0300915	0.134323	1.08568
P32971	TNFSF8	seq.3421.54	-0.0629323	0.939007	0.0628168	0.316422	-0.186051	0.0601864	0.0789728	0.0263833	0.123796	0.0272625	0.130683	1.08217	0.0875954	0.0272715	0.0965802	0.0341443	0.141046	1.09155
P33151	CDH5	seq.2819.23	0.0574526	1.05914	0.0278744	0.293748	0.00281987	0.112085	-0.0888204	0.0269823	0.11003	-0.141705	-0.035936	0.91501	-0.038987	0.0267799	0.470788	-0.0914747	0.0135006	0.961763
P33241	LSP1	seq.21533.51	-0.0177091	0.982447	0.029434	0.778331	-0.0753987	0.0399806	-0.115511	0.0275881	0.0461896	-0.169582	-0.061439	0.890911	-0.0962292	0.0286249	0.105318	-0.152333	-0.0401255	0.908256
P33316	DUT	seq.9995.6	0.0460078	1.04708	0.0564008	0.414655	-0.0645357	0.156551	0.180259	0.0245431	2.62582e-05	0.132156	0.228363	1.19753	0.183386	0.0253198	3.31475e-05	0.13376	0.233012	1.20128
P33681	CD80	seq.13726.4	0.158594	1.17186	0.0559916	0.00461909	0.0488526	0.268336	-0.0765509	0.0293867	0.19232	-0.134148	-0.0189541	0.926306	-0.066587	0.0297389	0.263537	-0.124874	-0.0082998	0.935582
P33681	CD80	seq.2603.61	0.158594	1.17186	0.0559916	0.00461909	0.0488526	0.268336	0.0455485	0.0248006	0.372667	-0.00305981	0.0941568	1.0466	0.0503969	0.025338	0.33051	0.000735457	0.100058	1.05169
P33764	S100A3	seq.15297.3	0.0992007	1.10429	0.0469815	0.0347305	0.00711873	0.191283	0.190652	0.0251742	1.47869e-05	0.141312	0.239993	1.21004	0.186952	0.0272296	0.000142437	0.133583	0.240321	1.20557
P34096	RNASE4	seq.5644.60	0.186556	1.20509	0.0571822	0.00110443	0.0744806	0.298631	0.217772	0.0263978	3.7428e-05	0.166034	0.269511	1.2433	0.272424	0.0290925	2.95814e-06	0.215403	0.329444	1.31314
P34130	NTF4	seq.4146.58	0.17951	1.19663	0.0274507	0.000291893	0.125708	0.233313	-0.0590538	0.022119	0.226399	-0.102406	-0.0157014	0.942656	-0.0516595	0.0229113	0.302368	-0.0965649	-0.00675418	0.949652
P34896	SHMT1	seq.12334.25	0.0635992	1.06567	0.0274666	0.252616	0.00976563	0.117433	0.0454298	0.0261531	0.39299	-0.00582944	0.096689	1.04648	0.0514574	0.0267286	0.337885	-0.000929634	0.103844	1.0528
P34913	EPHX2	seq.21269.198	-0.017785	0.982372	0.0281814	0.746447	-0.0730195	0.0374495	-0.0304796	0.0311005	0.617539	-0.0914355	0.0304763	0.96998	-0.00616386	0.0297211	0.914908	-0.0644161	0.0520884	0.993855
P34947	GRK5	seq.21510.24	0.0598957	1.06173	0.0263523	0.199818	0.00824614	0.111545	-0.0436895	0.0217576	0.329781	-0.0863336	-0.00104535	0.957251	-0.0339812	0.021958	0.464861	-0.0770182	0.00905567	0.96659
P34949	MPI	seq.25233.2	0.244435	1.2769	0.0285033	2.55e-05	0.188569	0.3003	0.119663	0.0281793	0.0335057	0.0644328	0.174893	1.12712	0.127605	0.0293259	0.0266091	0.0701273	0.185083	1.1361
P35052	GPC1	seq.8697.38	-0.068668	0.933637	0.0273425	0.210855	-0.122258	-0.0150776	0.0222727	0.0301722	0.713206	-0.0368638	0.0814092	1.02252	0.0431337	0.0295509	0.452668	-0.0147849	0.101052	1.04408
P35070	BTC	seq.13088.397	0.157597	1.17069	0.0247912	0.000765017	0.109008	0.206187	-0.034117	0.0294178	0.547528	-0.0917748	0.0235407	0.966458	-0.014949	0.0295801	0.79059	-0.0729249	0.0430268	0.985162
P35070	BTC	seq.9242.11	0.157597	1.17069	0.0247912	0.000765017	0.109008	0.206187	-0.136408	0.0270879	0.0137639	-0.1895	-0.0833169	0.872486	-0.126224	0.0269129	0.0214563	-0.178972	-0.0734756	0.881417
P35218	CA5A	seq.8791.151	0.0690748	1.07152	0.0284899	0.228404	0.0132357	0.124914	0.0873567	0.0227432	0.0502854	0.0427808	0.131933	1.09129	0.0924714	0.0227108	0.0411292	0.0479589	0.136984	1.09688
P35219	CA8	seq.11390.24	-0.105626	0.899761	0.0586575	0.0717466	-0.220593	0.00934069	-0.119426	0.0323238	0.0934916	-0.18278	-0.0560724	0.88743	-0.0963601	0.0314985	0.151706	-0.158096	-0.0346243	0.908137
P35221	CTNNA1	seq.24426.15	0.00964093	1.00969	0.0497679	0.846397	-0.0879023	0.107184	0.0810403	0.0231904	0.0423757	0.035588	0.126493	1.08441	0.0903751	0.0243428	0.0347859	0.0426642	0.138086	1.09458
P35221	CTNNA1	seq.24426.191	0.00964093	1.00969	0.0497679	0.846397	-0.0879023	0.107184	0.0207993	0.0230015	0.675528	-0.0242827	0.0658814	1.02102	0.0309289	0.0236327	0.53956	-0.0153904	0.0772482	1.03141
P35225	IL13	seq.14085.28	-0.0837359	0.919674	0.0285162	0.21678	-0.139627	-0.0278452	-0.0332428	0.0298483	0.554358	-0.0917443	0.0252587	0.967304	-0.0238072	0.0296193	0.670035	-0.0818599	0.0342455	0.976474
P35225	IL13	seq.3072.4	-0.0837359	0.919674	0.0285162	0.21678	-0.139627	-0.0278452	0.0852072	0.0264499	0.0714366	0.0333665	0.137048	1.08894	0.0858765	0.0280334	0.0975874	0.030932	0.140821	1.08967
P35247	SFTPD	seq.19590.46	0.109462	1.11568	0.025461	0.0543755	0.059559	0.159364	0.0328765	0.0246142	0.540019	-0.0153665	0.0811195	1.03342	0.0474669	0.0247357	0.378058	-0.00101419	0.0959481	1.04861
P35247	SFTPD	seq.4414.69	0.109462	1.11568	0.025461	0.0543755	0.059559	0.159364	-0.175456	0.0269973	0.00147457	-0.22837	-0.122542	0.839074	-0.160058	0.0270993	0.00384192	-0.213172	-0.106944	0.852094
P35249	RFC4	seq.23422.47	0.116349	1.12339	0.0539652	0.0310829	0.0105796	0.222119	0.0640076	0.0257678	0.22591	0.0135036	0.114512	1.0661	0.0686214	0.026144	0.194685	0.0173801	0.119863	1.07103
P35318	ADM	seq.14115.34	0.438333	1.55012	0.0377179	1.72e-08	0.364407	0.512259	-0.0401699	0.0317866	0.451818	-0.10247	0.0221307	0.960626	0.0258236	0.0260558	0.551585	-0.0252449	0.0768921	1.02616
P35318	ADM	seq.7922.5	0.438333	1.55012	0.0377179	1.72e-08	0.364407	0.512259	0.144099	0.0225912	0.00039397	0.0998209	0.188377	1.155	0.150697	0.0238644	0.000277923	0.103923	0.19747	1.16264
P35442	THBS2	seq.14111.15	0.0204527	1.02066	0.0304325	0.748833	-0.039194	0.0800993	0.0490526	0.0224621	0.356544	0.00502773	0.0930775	1.05028	0.0574072	0.0232276	0.288169	0.011882	0.102932	1.05909
P35442	THBS2	seq.3339.33	0.0204527	1.02066	0.0304325	0.748833	-0.039194	0.0800993	0.143656	0.0268887	0.00863792	0.0909555	0.196357	1.15449	0.152547	0.027485	0.00593492	0.0986771	0.206416	1.1648
P35443	THBS4	seq.3340.53	-0.0358993	0.964737	0.0289117	0.54763	-0.0925652	0.0207665	-0.0264821	0.0264081	0.630686	-0.0782411	0.0252768	0.973865	0.013044	0.027732	0.822789	-0.0413096	0.0673977	1.01313
P35475	IDUA	seq.3169.70	-0.0767234	0.926146	0.0262532	0.157804	-0.128179	-0.0252682	-0.108434	0.026371	0.0428945	-0.16012	-0.0567474	0.897238	-0.0807017	0.0275495	0.145738	-0.134698	-0.0267058	0.922469
P35520	CBS	seq.10086.39	0.00128503	1.00129	0.0630101	0.983729	-0.122212	0.124783	-0.0607161	0.0287567	0.252591	-0.117078	-0.00435391	0.94109	-0.0505273	0.0284064	0.329763	-0.106203	0.00514827	0.950728
P35542	SAA4	seq.15516.12	0.191733	1.21135	0.0450418	2.07e-05	0.103452	0.280013	0.0372432	0.0251598	0.475453	-0.0120691	0.0865555	1.03795	0.0558377	0.0250854	0.286193	0.00667118	0.105004	1.05743
P35590	TIE1	seq.2844.53	-0.0135051	0.986586	0.0289259	0.812481	-0.0701988	0.0431887	-0.094578	0.0310562	0.149274	-0.155447	-0.033709	0.909757	-0.0390213	0.0300855	0.527808	-0.0979879	0.0199452	0.96173
P35606	COPB2	seq.24459.15	-0.0399824	0.960806	0.0580691	0.491118	-0.153796	0.0738309	-0.0888709	0.0286234	0.12541	-0.144972	-0.03277	0.914964	-0.0744863	0.0286134	0.197097	-0.130568	-0.0184051	0.92822
P35609	ACTN2	seq.9844.138	-0.0755165	0.927264	0.0580214	0.193078	-0.189236	0.0382035	0.00385776	0.0264774	0.945396	-0.0480371	0.0557526	1.00387	0.00950496	0.026527	0.86584	-0.042487	0.061497	1.00955
P35613	BSG	seq.3585.54	0.0973129	1.10221	0.0302655	0.117772	0.0379935	0.156632	0.131689	0.0237362	0.000549071	0.0851668	0.178211	1.14075	0.140716	0.0244576	0.00062985	0.0927795	0.188652	1.1511
P35625	TIMP3	seq.2480.58	0.202467	1.22442	0.0259719	0.000228803	0.151563	0.253371	0.206134	0.0259963	0.000137832	0.155182	0.257086	1.22892	0.208227	0.02625	0.000142924	0.156778	0.259677	1.23149
P35754	GLRX	seq.18386.36	0.0694229	1.07189	0.027291	0.252067	0.0159335	0.122912	0.0985136	0.0239343	0.0361318	0.0516032	0.145424	1.10353	0.106166	0.0259152	0.0370801	0.0553731	0.156959	1.11201
P35813	PPM1A	seq.12619.14	0.124445	1.13252	0.0245555	0.00299055	0.0763172	0.172573	-0.081703	0.025291	0.118419	-0.131272	-0.0321337	0.921546	-0.0720215	0.0261513	0.186043	-0.123277	-0.0207659	0.930511
P35914	HMGCL	seq.24211.25	0.107673	1.11368	0.0493051	0.0289754	0.0110373	0.20431	-0.000609818	0.0268328	0.991249	-0.0532011	0.0519814	0.99939	0.0075255	0.0273371	0.892837	-0.0460541	0.0611051	1.00755
P35916	FLT4	seq.16035.8	0.0952262	1.09991	0.0290925	0.10898	0.0382059	0.152246	-0.0319309	0.0300083	0.602506	-0.0907462	0.0268844	0.968574	-0.00977063	0.0291008	0.866433	-0.0668072	0.047266	0.990277
P35916	FLT4	seq.2358.19	0.0952262	1.09991	0.0290925	0.10898	0.0382059	0.152246	-0.0118413	0.0284051	0.842231	-0.0675143	0.0438317	0.988229	0.0296863	0.0282101	0.611316	-0.0256044	0.084977	1.03013
P35968	KDR	seq.3651.50	0.0682521	1.07064	0.0285789	0.229981	0.0122384	0.124266	-0.0528693	0.02696	0.353157	-0.10571	-2.87507e-05	0.948504	0.00656922	0.0277422	0.909023	-0.0478046	0.060943	1.00659
P36222	CHI3L1	seq.11104.13	0.0670475	1.06935	0.0323902	0.317517	0.00356399	0.130531	0.0619816	0.0271309	0.261913	0.00880605	0.115157	1.06394	0.0734858	0.0275398	0.19091	0.0195089	0.127463	1.07625
P36269	GGT5	seq.21548.20	0.044328	1.04533	0.0279469	0.428691	-0.010447	0.099103	-0.195129	0.0287764	0.00126775	-0.25153	-0.138729	0.822728	-0.128098	0.028448	0.0296121	-0.183855	-0.0723412	0.879767
P36551	CPOX	seq.18241.18	-0.0643324	0.937693	0.0534141	0.228432	-0.169022	0.0403574	-0.0554395	0.0287541	0.352598	-0.111796	0.00091738	0.946069	-0.0458275	0.029074	0.439402	-0.102811	0.0111565	0.955207
P36776	LONP1	seq.6398.12	0.117787	1.125	0.0571048	0.0391458	0.00586394	0.229711	0.10769	0.0242537	0.0189192	0.0601535	0.155226	1.1137	0.110949	0.0254683	0.0208012	0.0610325	0.160866	1.11734
P36873	PPP1CC	seq.19295.32	0.078154	1.08129	0.0463177	0.0915369	-0.012627	0.168935	-0.0244033	0.0293707	0.674691	-0.0819688	0.0331622	0.975892	-0.0137551	0.0293415	0.812792	-0.0712633	0.0437531	0.986339
P36888	FLT3	seq.3437.80	0.023375	1.02365	0.0288479	0.660833	-0.0331659	0.079916	0.00541483	0.0263785	0.921003	-0.046286	0.0571156	1.00543	0.0135232	0.0268091	0.803886	-0.0390216	0.066068	1.01362
P36897	TGFBR1	seq.22569.55	0.0302118	1.03067	0.0622109	0.627225	-0.0917192	0.152143	0.0415653	0.0259586	0.421562	-0.00931251	0.0924431	1.04244	0.0490012	0.0258142	0.337814	-0.00159378	0.0995962	1.05022
P36941	LTBR	seq.2636.10	0.0892883	1.0934	0.0286776	0.144607	0.0330812	0.145495	0.025955	0.0269277	0.617863	-0.0268223	0.0787323	1.02629	0.030467	0.0269914	0.558353	-0.0224352	0.0833692	1.03094
P36952	SERPINB5	seq.15417.3	0.0739685	1.07677	0.0262816	0.192756	0.0224575	0.12548	0.101819	0.0229117	0.0186265	0.056913	0.146725	1.10718	0.111435	0.0230723	0.0107224	0.0662144	0.156656	1.11788
P36955	SERPINF1	seq.7735.17	0.0819212	1.08537	0.0612664	0.18118	-0.0381588	0.202001	0.0151661	0.0286983	0.793214	-0.0410816	0.0714138	1.01528	0.0515177	0.0291619	0.3812	-0.00563853	0.108674	1.05287
P36955	SERPINF1	seq.9211.19	0.0819212	1.08537	0.0612664	0.18118	-0.0381588	0.202001	0.0356492	0.0286023	0.536172	-0.0204103	0.0917087	1.03629	0.0806852	0.0289162	0.173278	0.0240104	0.13736	1.08403
P36959	GMPR	seq.19254.125	-0.0359934	0.964647	0.0271215	0.538314	-0.0891505	0.0171638	0.00144825	0.0272524	0.978623	-0.0519656	0.0548621	1.00145	0.00739536	0.0273537	0.891383	-0.046217	0.0610077	1.00742
P36980	CFHR2	seq.15584.9	0.0828449	1.08637	0.0565463	0.142899	-0.0279838	0.193674	0.0215885	0.0254246	0.675819	-0.0282428	0.0714199	1.02182	0.035594	0.0257585	0.495723	-0.0148917	0.0860796	1.03624
P37023	ACVRL1	seq.16318.12	0.323427	1.38186	0.0308281	6.06e-08	0.263005	0.383849	0.0901013	0.0251902	0.033968	0.0407294	0.139473	1.09429	0.0987126	0.0251158	0.0212567	0.0494865	0.147939	1.10375
P37023	ACVRL1	seq.2969.11	0.323427	1.38186	0.0308281	6.06e-08	0.263005	0.383849	0.169207	0.0257012	9.65267e-05	0.118833	0.21958	1.18437	0.165317	0.0268086	0.000549488	0.112773	0.217861	1.17977
P37108	SRP14	seq.17510.7	-0.0487173	0.95245	0.0274241	0.395944	-0.102467	0.00503292	0.0418697	0.0246617	0.357779	-0.00646646	0.0902058	1.04276	0.0506458	0.0252698	0.283882	0.00111782	0.100174	1.05195
P37173	TGFBR2	seq.5133.17	0.156387	1.16928	0.0288894	0.00978729	0.0997645	0.213009	0.143254	0.0224673	0.00109359	0.0992187	0.187289	1.15402	0.146275	0.0233535	0.00131033	0.100503	0.192047	1.15751
P37235	HPCAL1	seq.17791.25	0.18976	1.20896	0.0261862	0.000441303	0.138436	0.241084	0.151878	0.0247944	0.00029064	0.103282	0.200474	1.16402	0.160616	0.0260599	0.00030403	0.10954	0.211693	1.17423
P37235	HPCAL1	seq.22981.3	0.18976	1.20896	0.0261862	0.000441303	0.138436	0.241084	0.0285975	0.027347	0.574656	-0.0250016	0.0821966	1.02901	0.0391838	0.0274043	0.445615	-0.0145277	0.0928953	1.03996
P37837	TALDO1	seq.11347.9	0.0581392	1.05986	0.0616865	0.34594	-0.0627642	0.179043	0.00935765	0.0283244	0.867995	-0.0461572	0.0648725	1.0094	0.0244503	0.0292728	0.671333	-0.0329233	0.0818239	1.02475
P37840	SNCA	seq.8458.111	0.134487	1.14395	0.0571891	0.0186923	0.022398	0.246575	-0.0710612	0.027848	0.208927	-0.125642	-0.0164801	0.931405	-0.0565183	0.0279072	0.316414	-0.111215	-0.00182131	0.945049
P37840	SNCA	seq.8458.16	0.134487	1.14395	0.0571891	0.0186923	0.022398	0.246575	0.00820188	0.027207	0.88161	-0.045123	0.0615267	1.00824	0.0152888	0.0273534	0.781719	-0.0383229	0.0689005	1.01541
P38484	IFNGR2	seq.8818.13	0.0411452	1.042	0.0278106	0.45845	-0.0133626	0.095653	0.0838962	0.0226279	0.0390365	0.0395464	0.128246	1.08752	0.0963745	0.0234707	0.0219457	0.0503727	0.142376	1.10117
P38484	IFNGR2	seq.9180.6	0.0411452	1.042	0.0278106	0.45845	-0.0133626	0.095653	-0.0129363	0.0239038	0.793087	-0.0597869	0.0339143	0.987147	0.000566598	0.0246685	0.990904	-0.0477828	0.048916	1.00057
P38484	IFNGR2	seq.9305.89	0.0411452	1.042	0.0278106	0.45845	-0.0133626	0.095653	-0.0294161	0.0272458	0.613923	-0.082817	0.0239847	0.971012	-0.00974284	0.0278399	0.867901	-0.064308	0.0448223	0.990304
P38936	CDKN1A	seq.18291.8	0.190131	1.20941	0.0268679	0.00108926	0.137471	0.242792	-0.0259763	0.028379	0.656642	-0.081598	0.0296455	0.974358	0.00289548	0.0295581	0.959227	-0.0550373	0.0608283	1.0029
P39059	COL15A1	seq.8974.172	0.0926369	1.09706	0.0614666	0.131782	-0.0278354	0.213109	0.195723	0.0254739	0.000232168	0.145795	0.245651	1.21619	0.230833	0.0265902	2.94113e-05	0.178717	0.282948	1.25965
P39060	COL18A1	seq.2201.17	0.222457	1.24914	0.0315201	0.000964611	0.160679	0.284235	0.217339	0.0256991	5.30201e-05	0.166969	0.267708	1.24276	0.256021	0.0281907	1.38795e-05	0.200768	0.311274	1.29178
P39748	FEN1	seq.12577.100	0.0235125	1.02379	0.0257642	0.674875	-0.0269844	0.0740095	0.0800718	0.0222987	0.106005	0.0363672	0.123776	1.08336	0.086549	0.0231986	0.0834076	0.0410807	0.132017	1.0904
P39900	MMP12	seq.4496.60	0.250667	1.28488	0.0330753	0.000280408	0.185841	0.315493	0.224036	0.0284079	0.000148094	0.168358	0.279714	1.25112	0.231775	0.0284647	8.06946e-05	0.175986	0.287565	1.26084
P39905	GDNF	seq.5822.22	0.141844	1.1524	0.0279592	0.0103955	0.0870451	0.196643	-0.00924631	0.0259248	0.862592	-0.0600581	0.0415654	0.990796	0.00582483	0.0262216	0.91455	-0.0455686	0.0572183	1.00584
P40121	CAPG	seq.4968.50	0.186426	1.20494	0.0289031	0.00309053	0.129777	0.243075	0.190107	0.026234	0.00042897	0.138689	0.241524	1.20938	0.192177	0.0266203	0.000566269	0.140002	0.244351	1.21188
P40189	IL6ST	seq.2620.4	0.18659	1.20513	0.0291629	0.00275202	0.129432	0.243748	0.00859139	0.027793	0.881096	-0.0458818	0.0630646	1.00863	0.0848304	0.0294857	0.152651	0.0270395	0.142621	1.08853
P40197	GP5	seq.7185.29	0.0266598	1.02702	0.0589734	0.651222	-0.088926	0.142246	-0.0325345	0.0269035	0.544256	-0.0852643	0.0201953	0.967989	-0.00309172	0.0269964	0.954147	-0.0560038	0.0498203	0.996913
P40198	CEACAM3	seq.8999.19	0.170347	1.18572	0.0282808	0.00128351	0.114917	0.225776	0.0598658	0.0229186	0.197292	0.0149462	0.104785	1.06169	0.0708197	0.0262513	0.178814	0.0193681	0.122271	1.07339
P40222	TXLNA	seq.15698.6	0.0106248	1.01068	0.0296935	0.856258	-0.0475734	0.068823	-0.0755619	0.0276146	0.121915	-0.129686	-0.0214383	0.927222	-0.0617365	0.0266661	0.197163	-0.114001	-0.00947182	0.940131
P40222	TXLNA	seq.9065.28	0.0106248	1.01068	0.0296935	0.856258	-0.0475734	0.068823	-0.0990795	0.0283885	0.132749	-0.15472	-0.0434391	0.905671	-0.0754152	0.0275115	0.226776	-0.129337	-0.0214937	0.927358
P40225	THPO	seq.5947.90	0.22911	1.25748	0.0282584	0.000106266	0.173725	0.284495	0.00401926	0.0246804	0.938706	-0.0443534	0.0523919	1.00403	0.0136605	0.0246611	0.791363	-0.0346743	0.0619953	1.01375
P40225	THPO	seq.8059.1	0.22911	1.25748	0.0282584	0.000106266	0.173725	0.284495	0.0951857	0.0223409	0.0212197	0.0513983	0.138973	1.09986	0.104703	0.0238033	0.014818	0.0580497	0.151357	1.11038
P40259	CD79B	seq.6351.55	0.103952	1.10955	0.0281379	0.0659842	0.0488029	0.159101	-0.0446166	0.0253552	0.411244	-0.0943119	0.0050787	0.956364	-0.0274536	0.0251702	0.61332	-0.0767863	0.0218791	0.97292
P40313	CTRL	seq.9229.9	-0.0231626	0.977104	0.0525805	0.659563	-0.126218	0.0798932	0.00185632	0.0264532	0.971148	-0.049991	0.0537037	1.00186	0.0126705	0.0269202	0.807482	-0.0400921	0.0654331	1.01275
P40818	USP8	seq.13450.49	0.0949986	1.09966	0.0280381	0.103978	0.0400448	0.149952	-0.0329314	0.0254872	0.516037	-0.0828854	0.0170226	0.967605	-0.0225863	0.0261917	0.663401	-0.0739211	0.0287485	0.977667
P40925	MDH1	seq.3853.56	-0.0709387	0.931519	0.0600193	0.237233	-0.188574	0.0466969	-0.0706094	0.0285176	0.224471	-0.126503	-0.0147159	0.931826	-0.029068	0.0286431	0.615044	-0.0852074	0.0270715	0.97135
P40933	IL15	seq.19568.17	0.252836	1.28767	0.0273362	5.96e-06	0.199258	0.306414	-0.173894	0.0319151	0.0139019	-0.236447	-0.111342	0.840386	-0.148894	0.0304135	0.0220448	-0.208503	-0.0892843	0.861661
P41159	LEP	seq.2575.5	0.0112577	1.01132	0.0495754	0.912299	-0.0859083	0.108424	-0.0687503	0.0498747	0.503322	-0.166503	0.0290022	0.93356	-0.049051	0.0496196	0.62745	-0.146304	0.0482015	0.952133
P41159	LEP	seq.8484.24	0.0112577	1.01132	0.0495754	0.912299	-0.0859083	0.108424	-0.119245	0.0496686	0.242354	-0.216593	-0.0218959	0.887591	-0.101492	0.0497076	0.316307	-0.198917	-0.00406697	0.903488
P41208	CETN2	seq.13078.3	-0.119213	0.887618	0.0298929	0.0716567	-0.177802	-0.0606244	0.0747621	0.0285832	0.188851	0.0187401	0.130784	1.07763	0.116528	0.0295578	0.0453959	0.0585961	0.174461	1.12359
P41217	CD200	seq.5112.73	0.0791683	1.08239	0.026829	0.16389	0.0265844	0.131752	0.0601434	0.0286085	0.249356	0.00407175	0.116215	1.06199	0.0755313	0.0295966	0.165747	0.017523	0.13354	1.07846
P41218	MNDA	seq.20076.7	-0.0362681	0.964382	0.025702	0.529116	-0.0866432	0.014107	-0.103997	0.0253617	0.0412595	-0.153705	-0.0542892	0.901228	-0.0973902	0.0255767	0.0580025	-0.14752	-0.0472608	0.907202
P41222	PTGDS	seq.10514.5	0.208367	1.23167	0.0278791	0.000445512	0.153725	0.263009	0.219547	0.0269791	2.67631e-05	0.166669	0.272425	1.24551	0.246352	0.0278554	5.59671e-06	0.191756	0.300947	1.27935
P41227	NAA10	seq.17854.33	0.00535368	1.00537	0.0563437	0.9243	-0.105078	0.115785	-0.0229218	0.0283793	0.688244	-0.0785443	0.0327006	0.977339	-0.00658618	0.028378	0.906908	-0.062206	0.0490336	0.993435
P41236	PPP1R2	seq.19152.4	0.169779	1.18504	0.0281807	0.00289805	0.114546	0.225013	0.128686	0.0248507	0.00401911	0.0799795	0.177392	1.13733	0.155685	0.026234	0.00114445	0.104268	0.207103	1.16846
P41271	NBL1	seq.2944.66	0.218647	1.24439	0.0287523	0.000419792	0.162294	0.275001	0.152506	0.0234834	0.0011281	0.10648	0.198533	1.16475	0.166125	0.0238254	0.000522448	0.119428	0.212821	1.18072
P41439	FOLR3	seq.15495.9	-0.0466541	0.954417	0.0269449	0.416489	-0.0994651	0.0061569	-0.00979113	0.0255335	0.851481	-0.0598359	0.0402537	0.990257	-0.00503885	0.0255572	0.923104	-0.0551301	0.0450524	0.994974
P41439	FOLR3	seq.5624.66	-0.0466541	0.954417	0.0269449	0.416489	-0.0994651	0.0061569	-0.0101737	0.0238164	0.831778	-0.0568529	0.0365056	0.989878	-0.00171676	0.0243395	0.971931	-0.0494213	0.0459878	0.998285
P41586	ADCYAP1R1	seq.22566.53	0.0389188	1.03969	0.030447	0.466016	-0.0207563	0.0985938	-0.0561332	0.0275577	0.31847	-0.110145	-0.0021211	0.945413	-0.0387513	0.0277631	0.486295	-0.0931659	0.0156634	0.96199
P42081	CD86	seq.5337.64	-0.0188439	0.981333	0.0604924	0.755414	-0.137407	0.099719	-0.0667032	0.0296501	0.265086	-0.124816	-0.00859001	0.935473	-0.0565478	0.029696	0.346326	-0.114751	0.00165536	0.945021
P42081	CD86	seq.6232.54	-0.0188439	0.981333	0.0604924	0.755414	-0.137407	0.099719	-0.0692972	0.0295754	0.243902	-0.127264	-0.0113304	0.933049	-0.0462665	0.0285627	0.411249	-0.102248	0.00971544	0.954787
P42331	ARHGAP25	seq.11333.82	-0.0381294	0.962588	0.02721	0.484212	-0.0914601	0.0152013	-0.0792809	0.0260646	0.147411	-0.130367	-0.0281951	0.92378	-0.0674718	0.0266749	0.22496	-0.119754	-0.0151899	0.934754
P42574	CASP3	seq.3593.72	0.115919	1.1229	0.0266923	0.040981	0.0636025	0.168235	0.0939306	0.0266048	0.0860769	0.0417862	0.146075	1.09848	0.0965738	0.0267138	0.0770947	0.0442156	0.148932	1.10139
P42575	CASP2	seq.4904.7	0.128227	1.13681	0.0277754	0.0146566	0.0737887	0.182666	-0.120246	0.0265104	0.066299	-0.172205	-0.0682862	0.886703	-0.108228	0.0282519	0.114148	-0.163601	-0.0528553	0.897423
P42658	DPP6	seq.21969.5	0.05807	1.05979	0.0290535	0.347322	0.00112619	0.115014	-0.0345178	0.0251263	0.52796	-0.0837645	0.014729	0.966071	-0.02717	0.0250708	0.615264	-0.0763079	0.0219679	0.973196
P42701	IL12RB1	seq.13706.12	0.0971635	1.10204	0.0282597	0.0816615	0.0417756	0.152551	0.00350003	0.0298027	0.952281	-0.0549122	0.0619123	1.00351	0.0192538	0.0292292	0.734772	-0.0380343	0.0765419	1.01944
P42701	IL12RB1	seq.2632.5	0.0971635	1.10204	0.0282597	0.0816615	0.0417756	0.152551	-0.0187118	0.026771	0.730067	-0.0711819	0.0337584	0.981462	-0.000810573	0.0266394	0.988016	-0.0530229	0.0514017	0.99919
P42702	LIFR	seq.5837.49	0.0910347	1.09531	0.0294869	0.122764	0.0332415	0.148828	-0.0865007	0.0294831	0.147085	-0.144287	-0.0287148	0.917135	-0.0636423	0.0287875	0.273344	-0.120065	-0.00721985	0.938341
P42768	WAS	seq.22033.32	-0.037162	0.96352	0.0294557	0.514525	-0.0948941	0.0205702	0.0157095	0.0265684	0.774	-0.0363637	0.0677827	1.01583	0.0260438	0.0276047	0.640565	-0.0280603	0.080148	1.02639
P42768	WAS	seq.22033.7	-0.037162	0.96352	0.0294557	0.514525	-0.0948941	0.0205702	0.0894804	0.023651	0.0499887	0.0431252	0.135836	1.09361	0.0987502	0.0244259	0.0369106	0.0508763	0.146624	1.10379
P42785	PRCP	seq.5722.78	0.00712257	1.00715	0.0328305	0.914997	-0.0572239	0.0714691	-0.0822275	0.026321	0.0828753	-0.133816	-0.0306393	0.921062	-0.0502148	0.0296918	0.345526	-0.10841	0.00797991	0.951025
P42830	CXCL5	seq.2979.8	0.207315	1.23037	0.0288485	0.000659398	0.150773	0.263857	0.0598419	0.0236122	0.22291	0.0135628	0.106121	1.06167	0.0661621	0.0247161	0.197765	0.0177194	0.114605	1.0684
P42892	ECE1	seq.3611.70	0.0735875	1.07636	0.026106	0.139966	0.0224207	0.124754	-0.0302484	0.0260789	0.569202	-0.0813621	0.0208653	0.970204	0.0235063	0.0265048	0.658583	-0.0284421	0.0754547	1.02378
P42892	ECE1	seq.8767.44	0.0735875	1.07636	0.026106	0.139966	0.0224207	0.124754	0.0648965	0.027659	0.229138	0.010686	0.119107	1.06705	0.0655297	0.0279887	0.231269	0.0106729	0.120387	1.06772
P43121	MCAM	seq.20512.2	0.0918106	1.09616	0.031914	0.145021	0.0292602	0.154361	-0.0698306	0.0278344	0.235278	-0.124385	-0.0152762	0.932552	-0.0284683	0.0288683	0.643252	-0.0850492	0.0281126	0.971933
P43146	DCC	seq.21685.29	-0.0887629	0.915062	0.0640481	0.165784	-0.214295	0.0367691	-0.0315708	0.028056	0.58027	-0.0865596	0.0234181	0.968922	-0.0205603	0.0280549	0.718293	-0.0755469	0.0344263	0.97965
P43166	CA7	seq.3356.50	0.0415408	1.04242	0.0556562	0.455436	-0.0675433	0.150625	-0.0118013	0.0233174	0.822515	-0.0575025	0.0338999	0.988268	7.64217e-05	0.0233757	0.998846	-0.0457391	0.045892	1.00008
P43220	GLP1R	seq.13085.18	-0.0109675	0.989092	0.0547295	0.841173	-0.118235	0.0963005	0.0399104	0.0220146	0.374038	-0.0032375	0.0830583	1.04072	0.0502868	0.0237818	0.28776	0.00367538	0.0968982	1.05157
P43220	GLP1R	seq.20581.42	-0.0109675	0.989092	0.0547295	0.841173	-0.118235	0.0963005	0.05407	0.0255325	0.25119	0.00402731	0.104113	1.05556	0.0611043	0.0253757	0.190186	0.0113689	0.11084	1.06301
P43234	CTSO	seq.9264.11	0.10576	1.11156	0.0261772	0.0516639	0.0544536	0.157066	0.0205683	0.0229538	0.659093	-0.0244203	0.0655569	1.02078	0.0351111	0.0230954	0.452409	-0.010155	0.0803772	1.03573
P43251	BTD	seq.15644.1	0.0151082	1.01522	0.0680798	0.824376	-0.118326	0.148542	-0.096423	0.026168	0.0676034	-0.147711	-0.0451347	0.90808	-0.0437972	0.0271071	0.424561	-0.0969261	0.00933169	0.957148
P43251	BTD	seq.9269.7	0.0151082	1.01522	0.0680798	0.824376	-0.118326	0.148542	-0.112845	0.0276981	0.0426768	-0.167133	-0.0585581	0.893289	-0.0321803	0.0289765	0.576315	-0.0889733	0.0246126	0.968332
P43320	CRYBB2	seq.10000.28	-0.0124398	0.987637	0.0533663	0.815682	-0.117036	0.0921562	0.00114692	0.0275239	0.981028	-0.052799	0.0550928	1.00115	0.0091332	0.0275486	0.848752	-0.0448611	0.0631275	1.00918
P43357	MAGEA3	seq.12576.21	-0.0328432	0.96769	0.0561158	0.558362	-0.142828	0.0771417	0.0688854	0.0249447	0.0848514	0.0199947	0.117776	1.07131	0.0783129	0.025442	0.062715	0.0284474	0.128178	1.08146
P43357	MAGEA3	seq.20133.1	-0.0328432	0.96769	0.0561158	0.558362	-0.142828	0.0771417	0.0711222	0.023922	0.100392	0.024236	0.118008	1.07371	0.0829332	0.0237894	0.0546684	0.0363068	0.12956	1.08647
P43378	PTPN9	seq.12633.3	0.0405683	1.0414	0.0559244	0.468199	-0.0690415	0.150178	0.0122532	0.023494	0.804073	-0.0337943	0.0583007	1.01233	0.0216668	0.0242601	0.668178	-0.0258822	0.0692158	1.0219
P43487	RANBP1	seq.18191.23	0.0354277	1.03606	0.0583598	0.543813	-0.0789554	0.149811	-0.0808309	0.0329119	0.224389	-0.145337	-0.0163247	0.92235	-0.0564708	0.0317015	0.370537	-0.118605	0.00566296	0.945094
P43489	TNFRSF4	seq.3730.81	0.297899	1.34703	0.0288006	2.94e-07	0.24145	0.354347	0.14441	0.0220026	0.00069881	0.101286	0.187534	1.15536	0.153659	0.0233426	0.000604872	0.107909	0.19941	1.16609
P43490	NAMPT	seq.5011.11	0.12053	1.12809	0.0275428	0.0270667	0.0665471	0.174513	-0.0525389	0.0266374	0.334259	-0.104747	-0.000330488	0.948817	-0.0429594	0.0268468	0.433705	-0.0955782	0.00965935	0.95795
P43627	KIR2DL2	seq.7773.20	-0.117513	0.889129	0.0567933	0.0385339	-0.228826	-0.00619988	-0.0670193	0.0251209	0.170786	-0.116255	-0.0177832	0.935177	-0.0541817	0.0248601	0.265788	-0.102907	-0.0054568	0.94726
P43628	KIR2DL3	seq.17153.46	-0.121252	0.885811	0.0261984	0.0376789	-0.1726	-0.0699039	-0.0400646	0.0255921	0.450725	-0.0902241	0.0100949	0.960727	-0.0341436	0.0255188	0.519944	-0.0841595	0.0158724	0.966433
P43629	KIR3DL1	seq.18907.97	0.138642	1.14871	0.0254336	0.00690905	0.0887929	0.188491	0.0510878	0.024549	0.315926	0.00297259	0.099203	1.05242	0.0894593	0.0262728	0.100477	0.0379655	0.140953	1.09358
P43630	KIR3DL2	seq.5096.51	0.121827	1.12956	0.0457985	0.00781256	0.0320636	0.21159	0.0445565	0.0215968	0.336204	0.0022275	0.0868856	1.04556	0.0607646	0.0230488	0.213638	0.0155897	0.105939	1.06265
P43632	KIR2DS4	seq.17152.10	0.0839119	1.08753	0.0552802	0.12903	-0.0244353	0.192259	0.0510933	0.0238702	0.225521	0.00430859	0.097878	1.05242	0.0623162	0.0248021	0.165738	0.0137051	0.110927	1.0643
P43652	AFM	seq.18196.8	0.085447	1.0892	0.0579944	0.140652	-0.0282199	0.199114	-0.00129435	0.0258373	0.980509	-0.0519345	0.0493458	0.998706	0.0369754	0.0271444	0.502029	-0.0162267	0.0901775	1.03767
P43652	AFM	seq.4763.31	0.085447	1.0892	0.0579944	0.140652	-0.0282199	0.199114	-0.0161689	0.0260221	0.759422	-0.0671713	0.0348335	0.983961	0.0197245	0.0279238	0.720305	-0.0350051	0.074454	1.01992
P45452	MMP13	seq.4925.54	-0.0120875	0.987985	0.0270011	0.824496	-0.0650088	0.0408337	0.140232	0.0231445	0.00168021	0.0948694	0.185594	1.15054	0.147331	0.0234843	0.0010931	0.101302	0.193359	1.15874
P45954	ACADSB	seq.17403.14	-0.087471	0.916245	0.0613914	0.154212	-0.207796	0.0328539	-0.0509356	0.0292746	0.387198	-0.108313	0.00644154	0.95034	-0.0398045	0.0291974	0.49905	-0.0970304	0.0174213	0.960977
P45984	MAPK9	seq.15604.18	0.105155	1.11088	0.030599	0.0912963	0.0451825	0.165128	0.00152141	0.0225639	0.975768	-0.0427031	0.0457459	1.00152	0.0104544	0.0235299	0.839273	-0.0356634	0.0565721	1.01051
P45984	MAPK9	seq.22987.69	0.105155	1.11088	0.030599	0.0912963	0.0451825	0.165128	0.0354411	0.0246863	0.478551	-0.0129431	0.0838253	1.03608	0.0422744	0.0251184	0.404699	-0.00695679	0.0915055	1.04318
P45984	MAPK9	seq.9760.13	0.105155	1.11088	0.030599	0.0912963	0.0451825	0.165128	0.127399	0.0256574	0.00826161	0.0771111	0.177686	1.13587	0.128905	0.0264188	0.0103692	0.0771249	0.180685	1.13758
P46060	RANGAP1	seq.25036.10	0.0623828	1.06437	0.0240494	0.207166	0.0152468	0.109519	-0.0424688	0.0270107	0.463003	-0.0954087	0.0104712	0.95842	-0.0298571	0.0269466	0.600755	-0.0826714	0.0229572	0.970584
P46109	CRKL	seq.9877.28	0.127884	1.13642	0.0265731	0.021823	0.0758016	0.179966	0.062788	0.0254622	0.214677	0.0128831	0.112693	1.0648	0.0867405	0.0261556	0.0913956	0.0354764	0.138004	1.09061
P46379	BAG6	seq.21955.36	-0.000126235	0.999874	0.0299773	0.998274	-0.0588806	0.0586281	-0.0075172	0.0291955	0.897806	-0.0647393	0.0497049	0.992511	0.0111086	0.0292773	0.847565	-0.0462738	0.068491	1.01117
P46531	NOTCH1	seq.5107.7	-0.0531749	0.948214	0.028471	0.367279	-0.108977	0.00262726	-0.167539	0.0291568	0.00405792	-0.224686	-0.110393	0.845743	-0.0450966	0.0277988	0.393968	-0.0995813	0.00938805	0.955905
P46783	RPS10	seq.13011.20	0.0674564	1.06978	0.0493237	0.171429	-0.0292164	0.164129	0.087531	0.027983	0.10658	0.0326853	0.142377	1.09148	0.0855347	0.0277762	0.112428	0.0310945	0.139975	1.0893
P46926	GNPDA1	seq.8909.77	0.0313454	1.03184	0.0452708	0.488688	-0.0573838	0.120075	-0.0266021	0.0288214	0.663702	-0.0830911	0.0298868	0.973749	-0.0110763	0.0284669	0.851127	-0.0668705	0.0447178	0.988985
P46937	YAP1	seq.25451.39	0.180874	1.19826	0.0705804	0.010387	0.0425394	0.319209	0.0273355	0.0255275	0.57725	-0.0226975	0.0773684	1.02771	0.0358891	0.025701	0.470643	-0.0144839	0.0862621	1.03654
P47712	PLA2G4A	seq.21430.4	0.184806	1.20299	0.0261511	0.000680721	0.133551	0.236061	0.0252993	0.0308626	0.675656	-0.0351904	0.0857889	1.02562	0.0657164	0.0306303	0.267468	0.00568211	0.125751	1.06792
P47813	EIF1AX	seq.9850.38	0.0236621	1.02394	0.0530154	0.655363	-0.0802462	0.12757	-0.050276	0.0299348	0.417606	-0.108947	0.00839505	0.950967	-0.028193	0.0296345	0.638052	-0.0862757	0.0298896	0.972201
P47874	OMP	seq.18240.6	0.119914	1.1274	0.0445644	0.0071279	0.0325696	0.207259	0.112411	0.0214921	0.0143186	0.0702873	0.154535	1.11897	0.119071	0.02294	0.0119732	0.0741092	0.164032	1.12645
P47929	LGALS7.LGALS7B	seq.9196.8	0.149426	1.16117	0.0285991	0.00795647	0.0933724	0.205479	0.12077	0.0246348	0.00828781	0.0724867	0.169053	1.12837	0.125015	0.0250997	0.00807538	0.0758208	0.17421	1.13317
P47929	LGALS7.LGALS7B	seq.9400.40	0.149426	1.16117	0.0285991	0.00795647	0.0933724	0.205479	0.0147865	0.0254851	0.795984	-0.0351634	0.0647364	1.0149	0.029547	0.0265916	0.60919	-0.0225716	0.0816656	1.02999
P47972	NPTX2	seq.6521.35	-0.0923796	0.911759	0.0640457	0.14919	-0.217907	0.0331478	0.0123504	0.0254767	0.837145	-0.0375829	0.0622838	1.01243	0.0502185	0.026947	0.405841	-0.00259662	0.103034	1.0515
P47992	XCL1	seq.14078.69	0.140875	1.15128	0.0276689	0.00973409	0.0866449	0.195105	0.0921335	0.0266376	0.0444072	0.0399248	0.144342	1.09651	0.0997357	0.0266182	0.0286094	0.047565	0.151906	1.10488
P47992	XCL1	seq.4143.74	0.140875	1.15128	0.0276689	0.00973409	0.0866449	0.195105	-0.00361063	0.0293041	0.943705	-0.0610456	0.0538243	0.996396	0.0167524	0.028499	0.745065	-0.0391045	0.0726094	1.01689
P48023	FASLG	seq.3052.8	-0.0624182	0.93949	0.0305713	0.335644	-0.122337	-0.00249949	0.113177	0.0240087	0.00883657	0.066121	0.160234	1.11983	0.116444	0.0236575	0.00728881	0.0700757	0.162812	1.12349
P48047	ATP5PO	seq.9202.309	0.00301751	1.00302	0.029299	0.960549	-0.0544075	0.0604425	-0.0179123	0.0254586	0.726828	-0.0678102	0.0319856	0.982247	-0.0108838	0.025862	0.834528	-0.0615723	0.0398047	0.989175
P48052	CPA2	seq.9276.7	0.00166068	1.00166	0.0289045	0.977296	-0.0549911	0.0583125	-0.0376136	0.0261895	0.446634	-0.0889441	0.013717	0.963085	-0.024552	0.0260554	0.617512	-0.0756197	0.0265157	0.975747
P48060	GLIPR1	seq.9265.10	-0.0382171	0.962504	0.0580372	0.510221	-0.151968	0.0755337	-0.0307568	0.0226298	0.428654	-0.0751104	0.0135968	0.969711	-0.020222	0.0227849	0.615595	-0.0648797	0.0244356	0.979981
P48061	CXCL12	seq.2330.2	-0.00088072	0.99912	0.0279819	0.987912	-0.0557243	0.0539628	0.242948	0.0273397	1.60029e-06	0.189363	0.296533	1.275	0.264112	0.0278666	1.57365e-07	0.209495	0.31873	1.30227
P48061	CXCL12	seq.3516.60	-0.00088072	0.99912	0.0279819	0.987912	-0.0557243	0.0539628	0.15311	0.0304538	0.0111418	0.0934215	0.212798	1.16545	0.167871	0.0298926	0.00444393	0.109283	0.22646	1.18278
P48061	CXCL12	seq.9278.9	-0.00088072	0.99912	0.0279819	0.987912	-0.0557243	0.0539628	0.175906	0.0297646	0.00196452	0.117568	0.234243	1.19233	0.225785	0.0304114	0.000110498	0.16618	0.28539	1.25331
P48165	GJA8	seq.12711.19	-0.0380533	0.962662	0.0565614	0.501088	-0.148912	0.072805	-0.0556653	0.0285853	0.320433	-0.111691	0.000360986	0.945856	-0.0430087	0.0286629	0.442246	-0.099187	0.0131696	0.957903
P48304	REG1B	seq.16770.3	0.196535	1.21718	0.0277116	0.000978975	0.142221	0.250849	0.272101	0.0265737	1.60551e-07	0.220017	0.324184	1.31272	0.297474	0.0269489	1.35875e-08	0.244655	0.350293	1.34645
P48304	REG1B	seq.23018.4	0.196535	1.21718	0.0277116	0.000978975	0.142221	0.250849	0.225209	0.0267593	1.8806e-05	0.172762	0.277656	1.25258	0.225649	0.0266322	1.6125e-05	0.173451	0.277847	1.25314
P48304	REG1B	seq.5693.6	0.196535	1.21718	0.0277116	0.000978975	0.142221	0.250849	0.0391566	0.0234847	0.449756	-0.00687246	0.0851857	1.03993	0.049944	0.0249316	0.353799	0.00107896	0.0988091	1.05121
P48307	TFPI2	seq.9233.71	0.182412	1.20011	0.0270405	0.00093863	0.129414	0.23541	0.0992442	0.0262278	0.0497139	0.0478386	0.15065	1.10434	0.107955	0.0269104	0.0369876	0.0552115	0.160698	1.114
P48357	LEPR	seq.5400.52	0.0343527	1.03495	0.0304845	0.586601	-0.0253958	0.0941013	0.0417195	0.0266818	0.464789	-0.0105758	0.0940148	1.0426	0.0727149	0.0272185	0.206666	0.0193677	0.126062	1.07542
P48431	SOX2	seq.18294.26	0.0453485	1.04639	0.0601338	0.450773	-0.0725116	0.163209	0.0160178	0.0242902	0.739488	-0.03159	0.0636257	1.01615	0.0263572	0.0249394	0.593514	-0.0225232	0.0752376	1.02671
P48436	SOX9	seq.25468.5	0.084039	1.08767	0.0519418	0.105674	-0.0177651	0.185843	0.14286	0.0259315	0.00209161	0.0920349	0.193684	1.15357	0.140065	0.0278385	0.00543006	0.0855026	0.194627	1.15035
P48507	GCLM	seq.18214.2	-0.0605118	0.941283	0.0642134	0.346011	-0.186368	0.0653441	-0.085214	0.028175	0.139334	-0.140436	-0.0299921	0.918316	-0.0574893	0.0280456	0.313402	-0.112458	-0.00252091	0.944132
P48643	CCT5	seq.12569.25	0.0579263	1.05964	0.0251758	0.213568	0.00858271	0.10727	-0.0324707	0.0272833	0.542081	-0.085945	0.0210037	0.968051	-0.0246264	0.027337	0.643099	-0.0782059	0.0289531	0.975674
P48730	CSNK1D	seq.11289.31	-0.00515589	0.994857	0.0535839	0.923345	-0.110178	0.0998667	-0.0600342	0.027141	0.270107	-0.11323	-0.00683878	0.941732	-0.0426239	0.026726	0.427297	-0.0950059	0.00975803	0.958272
P48740	MASP1	seq.3605.77	0.084089	1.08773	0.0282937	0.142866	0.0286344	0.139544	-0.0607274	0.027076	0.217598	-0.113795	-0.00765942	0.94108	-0.00304017	0.0258278	0.95101	-0.0536617	0.0475813	0.996964
P48740	MASP1	seq.8091.16	0.084089	1.08773	0.0282937	0.142866	0.0286344	0.139544	-0.0528773	0.0267806	0.335832	-0.105366	-0.000388331	0.948496	-0.0437813	0.0269889	0.425575	-0.0966785	0.00911591	0.957163
P48740	MASP1	seq.9125.23	0.084089	1.08773	0.0282937	0.142866	0.0286344	0.139544	0.0748936	0.023193	0.0904408	0.0294361	0.120351	1.07777	0.0811038	0.0247004	0.0823749	0.0326919	0.129516	1.08448
P48745	CCN3	seq.2737.22	0.0929448	1.0974	0.0288593	0.128485	0.0363816	0.149508	-0.0161516	0.0233634	0.741371	-0.061943	0.0296398	0.983978	-0.0010265	0.0250419	0.984068	-0.0501078	0.0480548	0.998974
P48775	TDO2	seq.9880.33	-0.0183516	0.981816	0.0607186	0.762469	-0.137358	0.100655	0.0110812	0.0261143	0.823009	-0.0401019	0.0622643	1.01114	0.0226388	0.0260182	0.642301	-0.0283561	0.0736336	1.0229
P48960	ADGRE5	seq.18881.7	-0.119072	0.887744	0.031555	0.0534785	-0.180918	-0.0572251	-0.0626099	0.0280854	0.27992	-0.117656	-0.00756357	0.93931	-0.0416142	0.0276305	0.447737	-0.0957689	0.0125406	0.95924
P48960	ADGRE5	seq.2822.56	-0.119072	0.887744	0.031555	0.0534785	-0.180918	-0.0572251	0.0469066	0.0266465	0.366689	-0.00531955	0.0991328	1.04802	0.0493707	0.0267575	0.345189	-0.0030731	0.101814	1.05061
P49069	CAMLG	seq.21140.19	-4.52e-05	0.999955	0.0543502	0.999336	-0.10657	0.106479	-0.0391033	0.0238063	0.429938	-0.0857627	0.00755605	0.961651	-0.0302596	0.0240923	0.551156	-0.0774797	0.0169605	0.970194
P49137	MAPKAPK2	seq.3820.68	0.0915179	1.09584	0.0512203	0.0739777	-0.008872	0.191908	-0.0385526	0.0261731	0.477632	-0.089851	0.0127458	0.962181	-0.0286031	0.0264003	0.600231	-0.0803467	0.0231405	0.971802
P49223	SPINT3	seq.7926.13	-0.256513	0.773745	0.178453	0.150595	-0.606274	0.0932471	-0.0526254	0.0320973	0.390101	-0.115535	0.0102841	0.948735	-0.0410482	0.0313784	0.495007	-0.102549	0.0204524	0.959783
P49354	FNTA	seq.25473.62	0.0979387	1.1029	0.0558393	0.0794413	-0.0115044	0.207382	-0.0560597	0.0302766	0.3652	-0.115401	0.00328139	0.945483	-0.0358073	0.0299712	0.543209	-0.0945497	0.0229352	0.964826
P49366	DHPS	seq.9856.22	0.0923905	1.09679	0.0570826	0.105546	-0.0194893	0.20427	0.0488404	0.0276485	0.379777	-0.00534958	0.10303	1.05005	0.0519404	0.0275894	0.34947	-0.00213396	0.106015	1.05331
P49593	PPM1F	seq.23923.26	0.00538164	1.0054	0.0504308	0.915016	-0.0934608	0.104224	0.0370605	0.0288734	0.502503	-0.0195303	0.0936513	1.03776	0.0689337	0.0289061	0.214417	0.0122788	0.125589	1.07137
P49662	CASP4	seq.22092.43	-0.0188242	0.981352	0.053823	0.726532	-0.124315	0.086667	0.0523927	0.0231109	0.239095	0.00709622	0.0976891	1.05379	0.0677104	0.0243527	0.145037	0.01998	0.115441	1.07006
P49715	CEBPA	seq.18874.66	-0.056953	0.944638	0.0632458	0.367853	-0.180912	0.0670065	0.0591021	0.0256342	0.246459	0.00886002	0.109344	1.06088	0.067119	0.0265189	0.195039	0.0151429	0.119095	1.06942
P49747	COMP	seq.8043.153	-0.185194	0.830943	0.0315142	0.00220798	-0.246961	-0.123427	-0.280546	0.0287068	4.33377e-07	-0.33681	-0.224282	0.755371	-0.243151	0.0289424	1.18163e-05	-0.299877	-0.186425	0.784153
P49755	TMED10	seq.6506.54	-0.0809656	0.922225	0.0670143	0.226976	-0.212311	0.0503799	0.211148	0.0239766	5.1528e-06	0.164155	0.258141	1.2351	0.23854	0.025248	1.09004e-06	0.189054	0.288025	1.26939
P49757	NUMB	seq.25248.28	0.07928	1.08251	0.0553156	0.151792	-0.0291367	0.187697	0.0359926	0.0267753	0.498458	-0.0164861	0.0884713	1.03665	0.041612	0.0271565	0.438119	-0.0116138	0.0948377	1.04249
P49763	PGF	seq.3078.1	0.264517	1.3028	0.0326581	4.86e-05	0.200508	0.328526	-0.0226933	0.0331154	0.717039	-0.0875984	0.0422118	0.977562	-0.00234724	0.0318817	0.968552	-0.0648343	0.0601398	0.997656
P49765	VEGFB	seq.9453.12	0.0472812	1.04842	0.056475	0.402477	-0.0634078	0.15797	-0.0326202	0.0255972	0.535452	-0.0827898	0.0175494	0.967906	-0.0219978	0.0250977	0.673364	-0.0711884	0.0271928	0.978242
P49767	VEGFC	seq.3132.1	0.197377	1.2182	0.0275607	0.000489937	0.143359	0.251395	0.0760169	0.0191754	0.045992	0.0384339	0.1136	1.07898	0.0863864	0.02118	0.0394685	0.0448744	0.127898	1.09023
P49771	FLT3LG	seq.14093.10	0.0501784	1.05146	0.029653	0.414282	-0.00794042	0.108297	0.110068	0.0244977	0.00214827	0.062053	0.158082	1.11635	0.118589	0.0252894	0.00227027	0.0690224	0.168155	1.12591
P49771	FLT3LG	seq.3053.49	0.0501784	1.05146	0.029653	0.414282	-0.00794042	0.108297	-0.0248249	0.0239544	0.638723	-0.0717748	0.0221249	0.975481	-0.00523557	0.0259184	0.922794	-0.0560348	0.0455637	0.994778
P49788	RARRES1	seq.8398.277	0.105826	1.11163	0.0248414	0.0225065	0.0571379	0.154514	0.140555	0.0245329	0.00331276	0.0924718	0.188639	1.15091	0.14846	0.0250951	0.00254682	0.0992749	0.197646	1.16005
P49789	FHIT	seq.9826.135	0.105783	1.11158	0.0272048	0.0718899	0.0524622	0.159103	0.0549671	0.0248893	0.26354	0.00618488	0.103749	1.05651	0.0596549	0.0254086	0.238067	0.009855	0.109455	1.06147
P49862	KLK7	seq.3378.49	-0.0562474	0.945305	0.0600136	0.348633	-0.173872	0.0613772	-0.063376	0.0282314	0.251197	-0.118708	-0.00804349	0.938591	-0.0274651	0.0270361	0.596907	-0.080455	0.0255248	0.972909
P50053	KHK	seq.21856.59	-0.0934784	0.910758	0.0620789	0.132118	-0.215151	0.0281939	0.087497	0.0240085	0.0477728	0.0404413	0.134553	1.09144	0.0904441	0.0254973	0.0591549	0.0404704	0.140418	1.09466
P50120	RBP2	seq.19803.34	0.0844992	1.08817	0.0290631	0.176694	0.0275366	0.141462	0.0240027	0.0269407	0.66384	-0.0288001	0.0768055	1.02429	0.0321559	0.0270425	0.56456	-0.0208465	0.0851583	1.03268
P50135	HNMT	seq.23178.95	0.233634	1.26318	0.0299534	5e-05	0.174926	0.292341	0.0351732	0.0213066	0.477327	-0.00658703	0.0769334	1.0358	0.0439398	0.0224048	0.395516	2.71673e-05	0.0878525	1.04492
P50225	SULT1A1	seq.21227.18	0.12885	1.13752	0.0268083	0.0230577	0.0763068	0.181393	0.0754278	0.0239254	0.107028	0.0285349	0.122321	1.07835	0.0801091	0.0245278	0.0920652	0.0320356	0.128183	1.08341
P50452	SERPINB8	seq.19130.81	0.0480197	1.04919	0.0278914	0.435687	-0.00664642	0.102686	0.0486236	0.0257453	0.379578	-0.0018362	0.0990835	1.04983	0.0583891	0.0270203	0.305326	0.00543023	0.111348	1.06013
P50453	SERPINB9	seq.21221.67	0.162839	1.17685	0.0268146	0.00203961	0.110283	0.215395	0.0880753	0.026105	0.0916072	0.0369104	0.13924	1.09207	0.110251	0.0263918	0.0354543	0.0585236	0.161978	1.11656
P50454	SERPINH1	seq.10800.15	0.00120098	1.0012	0.0566208	0.983077	-0.109774	0.112176	0.0579307	0.0234534	0.194253	0.0119628	0.103899	1.05964	0.0619361	0.0243572	0.184199	0.0141969	0.109675	1.06389
P50461	CSRP3	seq.9171.11	0.0160251	1.01615	0.0581746	0.782958	-0.0979949	0.130045	0.134917	0.0254594	0.00982627	0.0850178	0.184817	1.14444	0.139974	0.0266818	0.00907465	0.0876785	0.192269	1.15024
P50502	ST13	seq.18387.7	-0.0327701	0.967761	0.058962	0.578359	-0.148334	0.0827934	0.0230141	0.0289562	0.690166	-0.0337391	0.0797673	1.02328	0.0361229	0.0293432	0.536198	-0.0213887	0.0936345	1.03678
P50552	VASP	seq.9762.14	0.150136	1.16199	0.0523457	0.00412873	0.0475399	0.252731	0.0418466	0.0293174	0.479926	-0.0156145	0.0993076	1.04273	0.0467591	0.0293359	0.428901	-0.0107382	0.104256	1.04787
P50579	METAP2	seq.3170.6	0.0446711	1.04568	0.0279231	0.438516	-0.0100573	0.0993994	-0.0185217	0.0295882	0.739242	-0.0765134	0.03947	0.981649	-0.00739697	0.0293029	0.893329	-0.0648296	0.0500357	0.99263
P50583	NUDT2	seq.16583.8	0.0839261	1.08755	0.028976	0.163711	0.0271343	0.140718	0.00120395	0.026796	0.98215	-0.0513153	0.0537232	1.0012	0.00920673	0.0271124	0.864901	-0.0439327	0.0623461	1.00925
P50591	TNFSF10	seq.8833.20	0.119118	1.1265	0.0268443	0.0246857	0.0665044	0.171732	0.127572	0.0217345	0.000509306	0.0849728	0.170171	1.13607	0.133308	0.023828	0.00126775	0.0866063	0.18001	1.1426
P50749	RASSF2	seq.22013.6	0.0385098	1.03926	0.0263166	0.516921	-0.0130698	0.0900894	0.0491211	0.0279295	0.380138	-0.00561964	0.103862	1.05035	0.0866366	0.0278947	0.116032	0.031964	0.141309	1.0905
P50895	BCAM	seq.2816.50	0.167287	1.18209	0.0284451	0.005059	0.111536	0.223039	-0.141162	0.0246537	0.00583885	-0.189482	-0.0928416	0.868349	-0.131907	0.0249375	0.0105694	-0.180783	-0.0830301	0.876423
P50897	PPT1	seq.9244.27	0.114032	1.12079	0.0540369	0.0348357	0.0081217	0.219942	-0.0106058	0.0284496	0.841208	-0.066366	0.0451544	0.98945	0.0459767	0.028231	0.385199	-0.00935516	0.101308	1.04705
P50995	ANXA11	seq.17513.11	0.0567109	1.05835	0.0261276	0.302116	0.00550175	0.10792	-0.0416527	0.0275521	0.464159	-0.0956539	0.0123484	0.959203	-0.0327701	0.0279125	0.567128	-0.0874776	0.0219375	0.967761
P51161	FABP6	seq.6450.8	0.0161754	1.01631	0.0295132	0.786245	-0.0416694	0.0740203	-0.0711793	0.0271016	0.243106	-0.124297	-0.0180611	0.931295	-0.0518934	0.0273518	0.393262	-0.105502	0.00171508	0.94943
P51452	DUSP3	seq.3480.7	0.0581852	1.05991	0.0277735	0.2522	0.00375021	0.11262	0.0491304	0.0284348	0.338682	-0.00660084	0.104862	1.05036	0.0558625	0.0284716	0.288653	5.91467e-05	0.111666	1.05745
P51460	INSL3	seq.5723.4	0.130648	1.13957	0.138896	0.346899	-0.141583	0.402879	0.0621482	0.0268136	0.243892	0.00959452	0.114702	1.06412	0.0680294	0.0271799	0.206626	0.0147577	0.121301	1.0704
P51580	TPMT	seq.11218.84	0.115953	1.12294	0.0276443	0.0257968	0.061771	0.170135	0.112748	0.0242908	0.0239906	0.0651386	0.160357	1.11935	0.143824	0.0262423	0.00638444	0.0923899	0.195258	1.15468
P51649	ALDH5A1	seq.17792.158	0.0168193	1.01696	0.0582731	0.772865	-0.0973939	0.131033	0.0439949	0.0271927	0.430369	-0.00930177	0.0972916	1.04498	0.070759	0.0278945	0.203679	0.0160869	0.125431	1.07332
P51671	CCL11	seq.5301.7	0.0775374	1.08062	0.0325264	0.249887	0.0137867	0.141288	0.0390663	0.0264113	0.484793	-0.0126989	0.0908315	1.03984	0.0522806	0.0267057	0.359055	-6.1569e-05	0.104623	1.05367
P51687	SUOX	seq.18324.61	0.0701103	1.07263	0.0577737	0.224926	-0.0431241	0.183345	-0.0184098	0.0311855	0.72521	-0.0795322	0.0427125	0.981759	-0.00453855	0.0302854	0.930773	-0.0638969	0.0548198	0.995472
P51688	SGSH	seq.21766.50	-0.1037	0.901495	0.0586739	0.0771612	-0.218699	0.0112984	-0.114091	0.0262698	0.0247169	-0.165579	-0.0626034	0.892177	-0.10418	0.0268392	0.0509926	-0.156784	-0.0515759	0.901063
P51692	STAT5B	seq.16551.14	0.0756825	1.07862	0.0266223	0.18832	0.0235037	0.127861	-0.0598105	0.0268678	0.204674	-0.11247	-0.00715068	0.941943	-0.0344224	0.0261477	0.4781	-0.085671	0.0168261	0.966163
P51693	APLP1	seq.7210.25	-0.177795	0.837114	0.0293006	0.00313688	-0.235224	-0.120367	-0.222107	0.0300106	0.000283672	-0.280926	-0.163287	0.80083	-0.195517	0.0294353	0.001045	-0.253209	-0.137825	0.82241
P51808	DYNLT3	seq.12867.40	0.0354031	1.03604	0.0559214	0.526676	-0.0742007	0.145007	-0.142375	0.0297642	0.0297399	-0.200712	-0.0840382	0.867296	-0.120646	0.0290408	0.0555724	-0.177565	-0.0637269	0.886348
P51815	ZNF75D	seq.11596.47	0.0180041	1.01817	0.0513133	0.725688	-0.082568	0.118576	-0.0151515	0.0280651	0.775749	-0.070158	0.039855	0.984963	-0.000995526	0.028156	0.984666	-0.0561803	0.0541892	0.999005
P51858	HDGF	seq.16758.96	0.0145326	1.01464	0.0278352	0.806234	-0.0400235	0.0690886	0.0368826	0.0264275	0.505568	-0.0149143	0.0886795	1.03757	0.0435961	0.0269363	0.431864	-0.00919801	0.0963903	1.04456
P51858	HDGF	seq.8953.47	0.0145326	1.01464	0.0278352	0.806234	-0.0400235	0.0690886	0.0847387	0.0255776	0.0978589	0.0346074	0.13487	1.08843	0.0876501	0.0262209	0.0919213	0.0362581	0.139042	1.09161
P51948	MNAT1	seq.23540.3	0.0225971	1.02285	0.0525168	0.66699	-0.0803339	0.125528	-0.0475996	0.0268919	0.379106	-0.100307	0.00510751	0.953515	-0.0278764	0.0270626	0.602892	-0.0809182	0.0251653	0.972509
P52209	PGD	seq.4187.49	0.112684	1.11928	0.0579393	0.0517917	-0.000875033	0.226243	-0.0424025	0.0260866	0.418699	-0.0935312	0.00872631	0.958484	-0.02651	0.0260508	0.612183	-0.0775688	0.0245487	0.973838
P52564	MAP2K6	seq.17175.5	0.073525	1.0763	0.0280733	0.202867	0.0185023	0.128548	-0.00107179	0.0255474	0.983675	-0.0511438	0.0490003	0.998929	0.0103654	0.0258148	0.845308	-0.0402308	0.0609615	1.01042
P52758	RIDA	seq.14636.25	0.0949145	1.09956	0.0580211	0.101869	-0.0188048	0.208634	0.146983	0.0293145	0.00628481	0.0895277	0.204438	1.15833	0.149041	0.0296955	0.00610426	0.0908393	0.207244	1.16072
P52788	SMS	seq.18179.56	-0.0445986	0.956381	0.0588594	0.448622	-0.159961	0.0707636	-0.0969143	0.0329611	0.142155	-0.161517	-0.0323117	0.907634	-0.0632534	0.0307649	0.294621	-0.123551	-0.0029554	0.938706
P52789	HK2	seq.13130.150	0.0803758	1.08369	0.0257623	0.148354	0.0298825	0.130869	-0.15559	0.0275932	0.00681867	-0.209671	-0.101508	0.85591	-0.135739	0.027445	0.0177188	-0.18953	-0.0819477	0.87307
P52798	EFNA4	seq.14050.61	0.243582	1.27581	0.0300479	3.89e-05	0.18469	0.302475	0.177679	0.019644	2.34213e-06	0.139178	0.216181	1.19444	0.185815	0.0246708	4.0983e-05	0.137461	0.234168	1.2042
P52798	EFNA4	seq.2614.28	0.243582	1.27581	0.0300479	3.89e-05	0.18469	0.302475	0.136296	0.0218485	0.00263211	0.0934736	0.179118	1.14602	0.151271	0.0234104	0.00168096	0.105387	0.197154	1.16331
P52799	EFNB2	seq.14131.37	-0.0233472	0.976923	0.0562156	0.677911	-0.133528	0.0868334	0.136917	0.0280268	0.0150132	0.0819853	0.191848	1.14673	0.152727	0.0268811	0.00465787	0.100041	0.205413	1.16501
P52799	EFNB2	seq.8772.5	-0.0233472	0.976923	0.0562156	0.677911	-0.133528	0.0868334	-0.0461589	0.0268268	0.32097	-0.0987385	0.00642076	0.95489	-0.026879	0.0263889	0.560207	-0.0786004	0.0248423	0.973479
P52823	STC1	seq.4930.21	0.134498	1.14396	0.0276609	0.0158984	0.080284	0.188713	0.151144	0.0281569	0.00839258	0.0959575	0.206331	1.16316	0.192244	0.029026	0.000849781	0.135354	0.249134	1.21197
P52848	NDST1	seq.6927.7	-0.00512504	0.994888	0.0479329	0.914851	-0.0990717	0.0888217	-0.0675608	0.0267817	0.137243	-0.120052	-0.0150696	0.934671	-0.00879165	0.0313421	0.870854	-0.070221	0.0526377	0.991247
P52888	THOP1	seq.21429.50	0.0260334	1.02638	0.0311931	0.675577	-0.0351041	0.0871708	-0.104586	0.0330779	0.0832729	-0.169418	-0.039755	0.900697	-0.0722387	0.0317709	0.205688	-0.134509	-0.00996887	0.930309
P52943	CRIP2	seq.9053.16	0.151814	1.16394	0.0285446	0.00674311	0.095868	0.207761	0.0963833	0.0215122	0.0217358	0.0542203	0.138546	1.10118	0.106313	0.0223789	0.0150756	0.0624507	0.150174	1.11217
P53367	ARFIP1	seq.13488.3	0.03923	1.04001	0.0598113	0.51189	-0.0779979	0.156458	0.0377018	0.0265041	0.462749	-0.0142453	0.0896489	1.03842	0.0427754	0.0267959	0.409292	-0.00974359	0.0952944	1.0437
P53384	NUBP1	seq.21189.9	0.0210827	1.02131	0.0542315	0.697458	-0.085209	0.127374	-0.0189459	0.0268666	0.736776	-0.0716034	0.0337117	0.981232	-0.00678606	0.0263204	0.903164	-0.058373	0.0448009	0.993237
P53582	METAP1	seq.3210.1	-0.0022889	0.997714	0.0270716	0.966247	-0.0553482	0.0507704	0.0409006	0.0285138	0.460433	-0.0149855	0.0967867	1.04175	0.05373	0.0289394	0.341943	-0.00299025	0.11045	1.0552
P53634	CTSC	seq.13730.18	0.131471	1.1405	0.0288528	0.018885	0.0749206	0.188022	-0.0989397	0.0273347	0.0876845	-0.152515	-0.0453647	0.905797	-0.0905274	0.028485	0.130302	-0.146357	-0.0346978	0.913449
P53634	CTSC	seq.3178.5	0.131471	1.1405	0.0288528	0.018885	0.0749206	0.188022	-0.0106524	0.0209964	0.853376	-0.0518045	0.0304997	0.989404	0.00274051	0.0231595	0.962541	-0.0426514	0.0481324	1.00274
P53674	CRYBB1	seq.17751.68	0.208973	1.23241	0.0590717	0.000403748	0.0931949	0.324752	0.108659	0.0227554	0.0170045	0.0640592	0.153259	1.11478	0.115137	0.0235321	0.0138386	0.0690148	0.161259	1.12203
P53814	SMTN	seq.12546.1	0.14126	1.15172	0.0593395	0.0172871	0.0249571	0.257564	-0.0718343	0.0276721	0.249427	-0.126071	-0.0175979	0.930685	-0.0611469	0.0271836	0.315959	-0.114426	-0.00786807	0.940685
P53990	IST1	seq.12434.25	0.0736808	1.07646	0.0570027	0.196155	-0.0380425	0.185404	-0.0536798	0.0279829	0.368366	-0.108525	0.00116566	0.947736	-0.033352	0.0283476	0.567217	-0.0889123	0.0222082	0.967198
P54108	CRISP3	seq.3187.52	-0.0635478	0.938429	0.0573862	0.268134	-0.176023	0.0489271	0.0345068	0.0281669	0.530538	-0.0206994	0.089713	1.03511	0.0457292	0.0278125	0.398545	-0.00878233	0.100241	1.04679
P54252	ATXN3	seq.16825.20	0.00867766	1.00872	0.0590155	0.8831	-0.106991	0.124346	0.011955	0.028317	0.832979	-0.0435452	0.0674552	1.01203	0.0206235	0.0280513	0.712186	-0.0343561	0.0756031	1.02084
P54274	TERF1	seq.10049.112	-0.0272113	0.973156	0.0549683	0.620574	-0.134947	0.0805245	0.0127289	0.0257254	0.783452	-0.037692	0.0631498	1.01281	0.0256239	0.0256143	0.587775	-0.0245791	0.0758269	1.02596
P54284	CACNB3	seq.24237.115	0.0999477	1.10511	0.0548203	0.068275	-0.00749814	0.207393	0.0217516	0.0208553	0.614195	-0.0191241	0.0626273	1.02199	0.0280116	0.0211138	0.526479	-0.0133707	0.0693938	1.02841
P54296	MYOM2	seq.13534.20	0.0342599	1.03485	0.0580892	0.555338	-0.0795928	0.148113	0.00325933	0.0253529	0.952076	-0.0464315	0.0529501	1.00326	0.00863687	0.0255076	0.874076	-0.0413572	0.0586309	1.00867
P54315	PNLIPRP1	seq.6627.25	0.0395213	1.04031	0.0551777	0.473833	-0.0686249	0.147668	0.197614	0.0249911	0.00015928	0.148633	0.246596	1.21849	0.207881	0.0257279	8.89505e-05	0.157455	0.258307	1.23107
P54317	PNLIPRP2	seq.15471.29	-0.0945988	0.909738	0.026603	0.0919853	-0.14674	-0.0424578	-0.107067	0.0276366	0.0460394	-0.161233	-0.0528999	0.898466	-0.0874993	0.0275353	0.101421	-0.141468	-0.0335312	0.916219
P54317	PNLIPRP2	seq.6957.14	-0.0945988	0.909738	0.026603	0.0919853	-0.14674	-0.0424578	0.0234264	0.0270258	0.651205	-0.0295432	0.076396	1.0237	0.0293364	0.0272349	0.575857	-0.024043	0.0827159	1.02977
P54577	YARS1	seq.19270.26	0.049188	1.05042	0.0557462	0.377584	-0.0600725	0.158448	0.0397233	0.0288848	0.491771	-0.0168899	0.0963365	1.04052	0.0442783	0.0287455	0.439926	-0.012062	0.100618	1.04527
P54652	HSPA2	seq.22043.174	0.121116	1.12876	0.0509791	0.0175114	0.0211985	0.221033	0.00610191	0.0305511	0.91519	-0.0537772	0.065981	1.00612	0.0559775	0.0300421	0.311979	-0.00290396	0.114859	1.05757
P54709	ATP1B3	seq.8990.42	0.000491187	1.00049	0.0570972	0.993136	-0.111417	0.1124	0.103207	0.0295576	0.0776191	0.0452756	0.161139	1.10872	0.102741	0.0290803	0.0744753	0.0457448	0.159737	1.1082
P54727	RAD23B	seq.12522.6	0.195236	1.2156	0.0246393	4.05e-05	0.146944	0.243528	0.0681677	0.0272119	0.192108	0.0148333	0.121502	1.07054	0.0725076	0.0279096	0.177602	0.0178058	0.127209	1.0752
P54760	EPHB4	seq.15530.33	0.080084	1.08338	0.0293358	0.178601	0.0225868	0.137581	0.103208	0.0274304	0.059412	0.0494456	0.156971	1.10872	0.124799	0.0268132	0.0194894	0.0722464	0.177352	1.13292
P54764	EPHA4	seq.16288.17	-0.0432662	0.957656	0.054655	0.428581	-0.150388	0.0638558	-0.130641	0.0278301	0.0189421	-0.185186	-0.0760947	0.877533	-0.0661165	0.026918	0.21175	-0.118875	-0.0133583	0.936022
P54764	EPHA4	seq.7190.50	-0.0432662	0.957656	0.054655	0.428581	-0.150388	0.0638558	-0.09621	0.0276622	0.0803983	-0.150427	-0.0419931	0.908273	-0.0782336	0.0261495	0.123817	-0.129486	-0.0269816	0.924748
P54819	AK2	seq.11368.32	0.131599	1.14065	0.0545085	0.0157662	0.0247643	0.238433	0.154481	0.0269979	0.00406536	0.101566	0.207396	1.16705	0.155748	0.027586	0.00420171	0.10168	0.209815	1.16853
P55008	AIF1	seq.2849.49	-0.0306548	0.96981	0.0306244	0.613755	-0.0906775	0.0293679	0.0319533	0.0264535	0.543503	-0.0198947	0.0838013	1.03247	0.0411007	0.0271914	0.444633	-0.0121935	0.0943949	1.04196
P55010	EIF5	seq.2612.5	0.0290269	1.02945	0.0583631	0.618942	-0.0853626	0.143416	0.00404824	0.0251938	0.933557	-0.0453307	0.0534271	1.00406	0.0136742	0.0257679	0.783751	-0.0368301	0.0641784	1.01377
P55058	PLTP	seq.15475.4	0.0716338	1.07426	0.0276868	0.226158	0.0173686	0.125899	-0.0113202	0.0262855	0.833952	-0.0628389	0.0401985	0.988744	0.0267592	0.0279475	0.644979	-0.0280168	0.0815352	1.02712
P55058	PLTP	seq.6263.77	0.0716338	1.07426	0.0276868	0.226158	0.0173686	0.125899	0.026166	0.02697	0.597079	-0.0266943	0.0790262	1.02651	0.0328991	0.0274344	0.522092	-0.0208714	0.0866696	1.03345
P55082	MFAP3	seq.20545.17	0.0921771	1.09656	0.0242617	0.0676751	0.0446251	0.139729	0.0289804	0.0264139	0.537664	-0.02279	0.0807507	1.0294	0.0349916	0.0263271	0.460684	-0.0166085	0.0865917	1.03561
P55083	MFAP4	seq.5636.10	0.118871	1.12622	0.0586954	0.042845	0.00383007	0.233912	0.152212	0.0251052	0.00159537	0.103006	0.201417	1.16441	0.189385	0.0260537	0.000141734	0.138321	0.24045	1.20851
P55103	INHBC	seq.15686.49	0.115017	1.12189	0.0300004	0.0566695	0.0562177	0.173817	0.0417188	0.0255921	0.408352	-0.00844084	0.0918784	1.0426	0.0670261	0.0268001	0.203931	0.0144989	0.119553	1.06932
P55103	INHBC	seq.18814.21	0.115017	1.12189	0.0300004	0.0566695	0.0562177	0.173817	0.0170301	0.02868	0.766854	-0.0391817	0.0732418	1.01718	0.0296851	0.0287895	0.606785	-0.0267413	0.0861116	1.03013
P55103	INHBC	seq.6408.2	0.115017	1.12189	0.0300004	0.0566695	0.0562177	0.173817	-0.0114263	0.0306748	0.853085	-0.0715479	0.0486952	0.988639	0.0419244	0.0322211	0.511439	-0.0212278	0.105077	1.04282
P55145	MANF	seq.9223.11	0.146982	1.15833	0.0278257	0.00935506	0.0924448	0.201519	0.120429	0.0277101	0.0300415	0.0661177	0.174739	1.12798	0.132831	0.0278233	0.0168308	0.078298	0.187363	1.14206
P55210	CASP7	seq.21513.1	-0.063722	0.938266	0.0668933	0.340797	-0.194831	0.0673864	-0.0566988	0.0281029	0.309268	-0.111779	-0.00161817	0.944879	-0.0368561	0.0278532	0.505664	-0.0914473	0.0177352	0.963815
P55273	CDKN2D	seq.12376.85	0.00276682	1.00277	0.0242653	0.959425	-0.0447924	0.050326	-0.0033296	0.0279205	0.950917	-0.0580528	0.0513937	0.996676	0.00667778	0.0282191	0.903159	-0.0486306	0.0619861	1.0067
P55283	CDH4	seq.20589.5	-0.0952132	0.909179	0.0641053	0.137474	-0.220857	0.0304308	0.101214	0.024788	0.0247792	0.0526306	0.149798	1.10651	0.104973	0.0248563	0.019305	0.0562558	0.153691	1.11068
P55285	CDH6	seq.16312.45	0.0255047	1.02583	0.027488	0.663599	-0.0283708	0.0793801	0.0258506	0.0311814	0.647173	-0.0352638	0.086965	1.02619	0.0352028	0.0309286	0.535644	-0.0254161	0.0958217	1.03583
P55285	CDH6	seq.3591.51	0.0255047	1.02583	0.027488	0.663599	-0.0283708	0.0793801	-0.0761308	0.029341	0.210085	-0.133638	-0.0186236	0.926695	-0.0500362	0.0301004	0.400712	-0.109032	0.00895957	0.951195
P55291	CDH15	seq.11215.6	-0.0315933	0.968901	0.0272982	0.568862	-0.0850968	0.0219101	0.0196532	0.0279012	0.739398	-0.0350322	0.0743385	1.01985	0.0531356	0.0282887	0.361728	-0.00230931	0.10858	1.05457
P55291	CDH15	seq.5410.53	-0.0315933	0.968901	0.0272982	0.568862	-0.0850968	0.0219101	-0.0550059	0.0259723	0.244152	-0.105911	-0.00410101	0.94648	-0.00744461	0.0247528	0.875273	-0.0559593	0.0410701	0.992583
P55769	SNU13	seq.13602.6	-0.0316835	0.968813	0.0558904	0.570791	-0.141227	0.0778596	-0.0706213	0.0266687	0.187802	-0.122891	-0.0183516	0.931815	-0.0584506	0.0266775	0.274727	-0.110738	-0.00616361	0.943225
P55773	CCL23	seq.2913.1	0.176243	1.19273	0.0285617	0.00231666	0.120263	0.232223	0.163415	0.0266041	0.00204582	0.111272	0.215558	1.17753	0.192083	0.0268298	0.000436279	0.139497	0.244668	1.21177
P55773	CCL23	seq.3028.36	0.176243	1.19273	0.0285617	0.00231666	0.120263	0.232223	0.175732	0.0285851	0.00160305	0.119706	0.231758	1.19212	0.178649	0.0272522	0.0011047	0.125236	0.232062	1.1956
P55774	CCL18	seq.3044.3	0.131092	1.14007	0.0273639	0.0120301	0.0774594	0.184724	0.103437	0.0307027	0.0904448	0.0432605	0.163613	1.10898	0.133937	0.0312349	0.0328616	0.0727178	0.195156	1.14332
P55789	GFER	seq.15398.2	0.122054	1.12982	0.0299076	0.0256789	0.0634366	0.180672	-0.00459764	0.023746	0.916018	-0.051139	0.0419437	0.995413	0.00195609	0.0239276	0.964577	-0.0449411	0.0488533	1.00196
P55808	XG	seq.8044.90	0.121781	1.12951	0.0334022	0.10467	0.0563135	0.187248	-0.0223059	0.0271943	0.717334	-0.0756058	0.0309939	0.977941	-0.0129601	0.0270224	0.831553	-0.065923	0.0400029	0.987124
P55809	OXCT1	seq.25043.74	0.00146495	1.00147	0.0592503	0.980275	-0.114664	0.117593	0.0637197	0.0247349	0.179487	0.0152401	0.112199	1.06579	0.0765378	0.0250805	0.108586	0.0273809	0.125695	1.07954
P55957	BID	seq.5798.3	0.0921571	1.09654	0.0292073	0.132317	0.0349118	0.149402	0.0412804	0.0197329	0.304743	0.00260472	0.0799562	1.04214	0.0486282	0.0207154	0.250136	0.0080268	0.0892296	1.04983
P56159	GFRA1	seq.3314.74	0.386793	1.47225	0.0336651	3.51e-09	0.320811	0.452776	0.013603	0.0259775	0.806346	-0.037312	0.0645179	1.0137	0.0344102	0.0284314	0.567969	-0.0213144	0.0901348	1.03501
P56192	MARS1	seq.24425.8	0.0814245	1.08483	0.0568356	0.151963	-0.0299711	0.19282	0.00347453	0.0280538	0.950092	-0.0515098	0.0584589	1.00348	0.00960452	0.028087	0.862784	-0.0454449	0.0646539	1.00965
P56279	TCL1A	seq.17210.2	-0.0930632	0.911136	0.0282526	0.104959	-0.148437	-0.0376891	-0.0786202	0.0272299	0.106551	-0.13199	-0.0252506	0.924391	-0.0641402	0.0265941	0.190629	-0.116264	-0.0120166	0.937874
P56470	LGALS4	seq.2982.82	0.136769	1.14656	0.0284127	0.0267168	0.0810811	0.192457	0.0686626	0.028035	0.162291	0.013715	0.12361	1.07107	0.0737395	0.0290277	0.172505	0.0168463	0.130633	1.07653
P56851	EDDM3B	seq.7782.34	-0.122896	0.884356	0.0945586	0.193712	-0.308227	0.0624359	-0.0821546	0.032947	0.209898	-0.146729	-0.0175797	0.92113	-0.0527678	0.0333884	0.408237	-0.118208	0.0126723	0.9486
P57087	JAM2	seq.2997.8	0.224595	1.25182	0.0293549	0.000168749	0.16706	0.282129	0.110603	0.0197054	0.0147367	0.0719808	0.149225	1.11695	0.123011	0.0237941	0.0148251	0.0763749	0.169646	1.1309
P57771	RGS8	seq.11666.72	0.032025	1.03254	0.0261894	0.516322	-0.0193052	0.0833552	0.0944532	0.0279399	0.073897	0.0396919	0.149214	1.09906	0.0891141	0.028272	0.0985703	0.0337019	0.144526	1.09321
P58294	PROK1	seq.14703.6	0.0883163	1.09233	0.0378829	0.25271	0.0140672	0.162565	0.0545801	0.0279639	0.279774	-0.000228093	0.109388	1.0561	0.0636918	0.0282455	0.221167	0.00833155	0.119052	1.06576
P58294	PROK1	seq.2247.20	0.0883163	1.09233	0.0378829	0.25271	0.0140672	0.162565	-0.0358532	0.0214127	0.474137	-0.0778213	0.00611495	0.964782	-0.0218347	0.0217525	0.671358	-0.0644687	0.0207994	0.978402
P58417	NXPH1	seq.23002.27	0.0381931	1.03893	0.0295874	0.519512	-0.0197972	0.0961834	0.012578	0.0247035	0.798928	-0.0358399	0.0609959	1.01266	0.0249768	0.0248803	0.619549	-0.0237877	0.0737412	1.02529
P58417	NXPH1	seq.4562.1	0.0381931	1.03893	0.0295874	0.519512	-0.0197972	0.0961834	0.122881	0.0295063	0.0420203	0.0650502	0.180713	1.13075	0.121879	0.0294208	0.0396277	0.0642149	0.179542	1.12962
P58499	FAM3B	seq.5618.50	0.214302	1.239	0.0291436	0.000453978	0.157182	0.271422	0.17557	0.0273955	0.000807531	0.121876	0.229264	1.19193	0.216788	0.0285179	6.41836e-05	0.160894	0.272682	1.24208
P58499	FAM3B	seq.9177.6	0.214302	1.239	0.0291436	0.000453978	0.157182	0.271422	0.209172	0.0282937	0.000155611	0.153718	0.264627	1.23266	0.234229	0.0282464	1.94036e-05	0.178867	0.28959	1.26393
P59282	TPPP2	seq.12800.5	0.0562875	1.0579	0.0487301	0.248055	-0.0392218	0.151797	0.0341985	0.0302139	0.571311	-0.0250196	0.0934167	1.03479	0.0531618	0.0303752	0.383339	-0.0063724	0.112696	1.0546
P59665	DEFA1.DEFA1B	seq.19579.5	0.177637	1.19439	0.0263977	0.00145707	0.125898	0.229375	0.0239451	0.0255694	0.629498	-0.0261699	0.0740602	1.02423	0.0347235	0.0262403	0.493846	-0.0167067	0.0861536	1.03533
P59665	DEFA1.DEFA1B	seq.9250.87	0.177637	1.19439	0.0263977	0.00145707	0.125898	0.229375	-0.0273356	0.024691	0.600234	-0.0757292	0.0210579	0.973035	-0.0206526	0.0250984	0.696632	-0.0698445	0.0285394	0.979559
P59901	LILRA4	seq.8299.66	-0.0215651	0.978666	0.0484074	0.655965	-0.116442	0.0733117	-0.114784	0.0283398	0.0347247	-0.170329	-0.0592392	0.891558	-0.0941434	0.0277669	0.0743695	-0.148566	-0.0397212	0.910152
P60484	PTEN	seq.3831.21	-0.0812553	0.921958	0.0280121	0.13416	-0.136158	-0.0263526	0.161731	0.024095	4.77711e-05	0.114506	0.208956	1.17554	0.16602	0.0251879	8.46542e-05	0.116653	0.215387	1.1806
P60568	IL2	seq.3070.1	-0.0723713	0.930185	0.02736	0.208866	-0.125996	-0.0187467	0.0284798	0.0228829	0.532635	-0.0163699	0.0733295	1.02889	0.0404922	0.0241576	0.395177	-0.00685573	0.0878402	1.04132
P60763	RAC3	seq.16769.20	-0.000167994	0.999832	0.0498914	0.997313	-0.0979533	0.0976173	0.0770826	0.0234615	0.0917714	0.0310988	0.123066	1.08013	0.0791724	0.0259718	0.124512	0.0282686	0.130076	1.08239
P60880	SNAP25	seq.13105.7	-0.00204691	0.997955	0.0586345	0.972152	-0.116968	0.112875	0.0341887	0.0251715	0.536658	-0.0151465	0.0835238	1.03478	0.0437247	0.0268347	0.439328	-0.0088704	0.0963198	1.04469
P61218	POLR2F	seq.20448.7	0.140798	1.15119	0.0284912	0.0194915	0.0849567	0.19664	-0.0416076	0.0229373	0.336989	-0.0865639	0.00334869	0.959246	-0.0304276	0.0230953	0.493918	-0.0756936	0.0148384	0.970031
P61244	MAX	seq.12411.60	0.114715	1.12155	0.0286501	0.0639265	0.0585621	0.170868	0.159748	0.0228236	0.000266276	0.115015	0.204482	1.17322	0.159102	0.0245683	0.000605763	0.110949	0.207255	1.17246
P61266	STX1B	seq.6966.144	0.157103	1.17012	0.0467855	0.000785234	0.0654054	0.248801	-0.040389	0.0240393	0.363245	-0.0875051	0.00672716	0.960416	-0.021095	0.025059	0.653579	-0.0702097	0.0280196	0.979126
P61328	FGF12	seq.4392.54	0.0528427	1.05426	0.0423551	0.212174	-0.0301719	0.135857	0.0416213	0.0230477	0.341896	-0.00355127	0.086794	1.0425	0.0552215	0.0244011	0.235338	0.00739619	0.103047	1.05677
P61366	OSTN	seq.7265.32	0.00593788	1.00596	0.0640483	0.926134	-0.119594	0.13147	0.0128693	0.0278861	0.801005	-0.0417863	0.067525	1.01295	0.0258149	0.0281368	0.612602	-0.0293322	0.080962	1.02615
P61457	PCBD1	seq.11313.100	0.00382501	1.00383	0.0600997	0.949253	-0.113968	0.121618	0.00217744	0.0278996	0.967685	-0.0525048	0.0568597	1.00218	0.0114442	0.0283324	0.831797	-0.0440862	0.0669746	1.01151
P61769	B2M	seq.10574.10	0.277861	1.3203	0.0507879	4.47e-08	0.178318	0.377403	0.0184749	0.0256035	0.716588	-0.031707	0.0686568	1.01865	0.0246031	0.0259184	0.631474	-0.026196	0.0754021	1.02491
P61769	B2M	seq.3485.28	0.277861	1.3203	0.0507879	4.47e-08	0.178318	0.377403	0.303762	0.0276129	5.76436e-08	0.249641	0.357882	1.35495	0.32818	0.0283038	1.07997e-08	0.272706	0.383654	1.38844
P61812	TGFB2	seq.4156.74	0.0273933	1.02777	0.0518109	0.597003	-0.0741543	0.128941	0.0188448	0.0229868	0.687521	-0.0262084	0.063898	1.01902	0.027382	0.023053	0.562769	-0.0178009	0.072565	1.02776
P61978	HNRNPK	seq.19333.4	0.119061	1.12644	0.0278411	0.0365359	0.0644939	0.173629	-0.0401636	0.0270483	0.467992	-0.0931773	0.0128501	0.960632	-0.0277875	0.0276688	0.619213	-0.0820173	0.0264422	0.972595
P62072	TIMM10	seq.25215.1	0.0277721	1.02816	0.0531473	0.601288	-0.0763947	0.131939	0.0599005	0.0229594	0.148425	0.0149009	0.1049	1.06173	0.06619	0.0229217	0.114194	0.0212642	0.111116	1.06843
P62330	ARF6	seq.12425.104	0.0375046	1.03822	0.0588766	0.524122	-0.0778914	0.152901	0.0174947	0.0249896	0.745273	-0.031484	0.0664734	1.01765	0.0341725	0.0278169	0.536981	-0.0203477	0.0886926	1.03476
P62760	VSNL1	seq.13522.20	0.00123599	1.00124	0.0637765	0.984538	-0.123764	0.126236	0.0717472	0.02434	0.159919	0.0240418	0.119453	1.07438	0.0788092	0.0245509	0.125945	0.0306902	0.126928	1.082
P62760	VSNL1	seq.20197.14	0.00123599	1.00124	0.0637765	0.984538	-0.123764	0.126236	-0.00476975	0.0208144	0.936033	-0.0455652	0.0360257	0.995242	0.00249116	0.0216515	0.967029	-0.0399451	0.0449274	1.00249
P63010	AP2B1	seq.24938.7	-0.0689167	0.933404	0.0507829	0.174754	-0.168449	0.0306159	0.119082	0.0254318	0.0176721	0.0692365	0.168927	1.12646	0.142849	0.026678	0.006059	0.0905614	0.195137	1.15356
P63098	PPP3R1	seq.15545.13	0.0910414	1.09531	0.0296624	0.124827	0.0329041	0.149179	0.183584	0.027134	0.000866405	0.130403	0.236766	1.20152	0.182297	0.0285477	0.00152761	0.126344	0.238249	1.19997
P63098	PPP3R1	seq.4903.72	0.0910414	1.09531	0.0296624	0.124827	0.0329041	0.149179	0.103674	0.0299671	0.0730082	0.0449395	0.162408	1.10924	0.109402	0.0298546	0.0579216	0.050888	0.167916	1.11561
P63146	UBE2B	seq.9865.40	0.0913997	1.09571	0.0467391	0.0505207	-0.000207311	0.183007	0.10999	0.0286229	0.0315202	0.0538901	0.16609	1.11627	0.110178	0.0282928	0.0323194	0.0547246	0.16563	1.11648
P63172	DYNLT1	seq.14331.262	0.00688282	1.00691	0.0601279	0.908865	-0.110966	0.124731	0.04062	0.0243846	0.435706	-0.00717298	0.0884129	1.04146	0.0481374	0.0251724	0.363453	-0.0011995	0.0974743	1.04931
P63241	EIF5A	seq.5888.29	-0.145419	0.86466	0.0279265	0.0115158	-0.200154	-0.0906843	-0.0197953	0.0282136	0.72487	-0.0750929	0.0355023	0.980399	-0.0083104	0.0283655	0.882337	-0.0639057	0.0472849	0.991724
P68106	FKBP1B	seq.11568.2	0.0602926	1.06215	0.022063	0.195948	0.0170499	0.103535	0.0672818	0.0241269	0.127036	0.019994	0.11457	1.0696	0.0736772	0.0251759	0.113723	0.0243334	0.123021	1.07646
P68400	CSNK2A1	seq.3427.63	-0.027353	0.973018	0.0613099	0.655493	-0.147518	0.0928121	0.0912179	0.0265277	0.0379944	0.0392245	0.143211	1.09551	0.103203	0.0280873	0.0285875	0.0481531	0.158253	1.10872
P68400	CSNK2A1	seq.5224.20	-0.027353	0.973018	0.0613099	0.655493	-0.147518	0.0928121	0.0245984	0.0261134	0.651454	-0.026583	0.0757797	1.0249	0.0332948	0.0260054	0.536347	-0.0176747	0.0842644	1.03386
P68400	CSNK2A1	seq.5225.50	-0.027353	0.973018	0.0613099	0.655493	-0.147518	0.0928121	-0.0586162	0.0274286	0.296757	-0.112375	-0.00485704	0.943069	-0.0456058	0.0276238	0.415397	-0.0997474	0.0085358	0.955418
P78310	CXADR	seq.11204.80	0.149108	1.1608	0.0269144	0.0114518	0.0963571	0.20186	-0.010793	0.0256109	0.856899	-0.0609895	0.0394035	0.989265	0.00713694	0.0268972	0.906243	-0.0455806	0.0598545	1.00716
P78318	IGBP1	seq.12358.6	-0.00451284	0.995497	0.0599685	0.940013	-0.122049	0.113023	0.00119452	0.0275706	0.983163	-0.0528429	0.055232	1.0012	0.0113627	0.0277917	0.840074	-0.043108	0.0658334	1.01143
P78324	SIRPA	seq.5430.66	0.0617381	1.06368	0.0278687	0.272216	0.00711644	0.11636	-0.0230133	0.0256736	0.659368	-0.0733326	0.0273061	0.977249	-0.020558	0.0255825	0.69345	-0.0706988	0.0295829	0.979652
P78324	SIRPA	seq.9083.35	0.0617381	1.06368	0.0278687	0.272216	0.00711644	0.11636	0.0688691	0.0241772	0.181102	0.0214826	0.116256	1.0713	0.0748428	0.0250248	0.156964	0.0257951	0.12389	1.07771
P78325	ADAM8	seq.21440.9	0.119693	1.12715	0.0269771	0.0326065	0.0668188	0.172567	-0.062979	0.028455	0.312459	-0.11875	-0.00720826	0.938963	-0.0513469	0.0285963	0.409385	-0.107395	0.00470079	0.949949
P78333	GPC5	seq.4991.12	0.054549	1.05606	0.0274107	0.341593	0.000825141	0.108273	0.0882651	0.0269961	0.083875	0.0353537	0.141176	1.09228	0.0954965	0.0273496	0.0659449	0.0418923	0.149101	1.1002
P78352	DLG4	seq.8070.88	0.0680419	1.07041	0.0509287	0.181541	-0.0317764	0.16786	-0.022133	0.0285357	0.698075	-0.0780619	0.033796	0.97811	-0.0104827	0.0285587	0.852993	-0.0664568	0.0454914	0.989572
P78358	CTAG1A.CTAG1B	seq.23586.32	0.159453	1.17287	0.0489286	0.00111849	0.0635547	0.255351	-0.0274136	0.0307727	0.618813	-0.087727	0.0328998	0.972959	-0.00668519	0.029643	0.900879	-0.0647845	0.0514141	0.993337
P78358	CTAG1A.CTAG1B	seq.6931.10	0.159453	1.17287	0.0489286	0.00111849	0.0635547	0.255351	0.0287542	0.0255046	0.534187	-0.0212338	0.0787422	1.02917	0.0502065	0.0253317	0.282639	0.000557292	0.0998557	1.05149
P78362	SRPK2	seq.21435.143	-0.0647252	0.937325	0.0287917	0.364501	-0.121156	-0.00829449	0.017833	0.0229482	0.70294	-0.0271445	0.0628106	1.01799	0.0233604	0.0232255	0.62242	-0.0221607	0.0688815	1.02364
P78380	OLR1	seq.16049.43	0.0616963	1.06364	0.0258372	0.278314	0.0110563	0.112336	0.0144345	0.0292875	0.806916	-0.042968	0.0718371	1.01454	0.0191429	0.0290206	0.743164	-0.0377364	0.0760222	1.01933
P78380	OLR1	seq.3636.37	0.0616963	1.06364	0.0258372	0.278314	0.0110563	0.112336	0.0200479	0.0257258	0.708737	-0.0303737	0.0704695	1.02025	0.0289172	0.0261351	0.594217	-0.0223066	0.080141	1.02934
P78380	OLR1	seq.7893.19	0.0616963	1.06364	0.0258372	0.278314	0.0110563	0.112336	-0.00587612	0.0250349	0.911448	-0.0549435	0.0431913	0.994141	0.00576836	0.0257221	0.914501	-0.044646	0.0561827	1.00579
P78395	PRAME	seq.25951.17	0.168688	1.18375	0.0549218	0.00213044	0.0610431	0.276333	0.0689186	0.0265467	0.174472	0.016888	0.120949	1.07135	0.0941661	0.0268996	0.0713529	0.0414437	0.146888	1.09874
P78410	BTN3A2	seq.21433.3	0.212495	1.23676	0.0258213	7.47e-05	0.161886	0.263104	0.186499	0.0277617	0.000533058	0.132087	0.240911	1.20502	0.197531	0.0275953	0.000212008	0.143445	0.251616	1.21839
P78423	CX3CL1	seq.2827.23	0.181228	1.19869	0.0301192	0.00266032	0.122195	0.240261	0.072617	0.0266145	0.165972	0.0204536	0.12478	1.07532	0.0734558	0.0268607	0.162849	0.0208099	0.126102	1.07622
P78540	ARG2	seq.17752.24	0.0712318	1.07383	0.0469524	0.12924	-0.0207933	0.163257	0.0226391	0.0258682	0.640811	-0.0280617	0.0733398	1.0229	0.0312188	0.0257515	0.513751	-0.0192533	0.0816909	1.03171
P78552	IL13RA1	seq.2633.52	0.0964264	1.10123	0.0290852	0.0931156	0.0394204	0.153432	0.0458731	0.0305004	0.458056	-0.0139066	0.105653	1.04694	0.0655916	0.0313154	0.286226	0.00421459	0.126969	1.06779
P78556	CCL20	seq.2468.62	0.0914023	1.09571	0.0279796	0.103535	0.0365632	0.146241	-0.0408279	0.0225522	0.32522	-0.0850294	0.00337354	0.959994	-0.0305997	0.0231249	0.479868	-0.0759237	0.0147242	0.969864
P78560	CRADD	seq.15322.35	0.101774	1.10713	0.0280592	0.0829373	0.0467787	0.156769	-0.0334952	0.0331277	0.623455	-0.0984243	0.0314339	0.96706	-0.00949936	0.0322013	0.881874	-0.0726128	0.0536141	0.990546
P80075	CCL8	seq.13748.4	0.149066	1.16075	0.0267134	0.00431577	0.0967087	0.201423	0.0860265	0.0238088	0.0834522	0.0393622	0.132691	1.08984	0.0931076	0.0244346	0.0651482	0.0452167	0.140999	1.09758
P80075	CCL8	seq.2785.15	0.149066	1.16075	0.0267134	0.00431577	0.0967087	0.201423	0.0831867	0.025764	0.0791184	0.0326902	0.133683	1.08674	0.0890531	0.0252723	0.0641786	0.0395203	0.138586	1.09314
P80098	CCL7	seq.22969.12	0.22835	1.25653	0.0291154	0.000110336	0.171285	0.285415	0.110944	0.0253497	0.0162568	0.0612598	0.160629	1.11733	0.115176	0.0264141	0.0180511	0.0634049	0.166946	1.12207
P80098	CCL7	seq.4886.3	0.22835	1.25653	0.0291154	0.000110336	0.171285	0.285415	0.0309522	0.0226568	0.495188	-0.0134543	0.0753587	1.03144	0.0416418	0.0236946	0.385066	-0.00479878	0.0880824	1.04252
P80162	CXCL6	seq.3495.15	0.0734234	1.07619	0.0272115	0.188074	0.0200898	0.126757	0.0522233	0.0278499	0.314505	-0.00236149	0.106808	1.05361	0.0572113	0.0279154	0.272392	0.00249807	0.111924	1.05888
P80188	LCN2	seq.2836.68	0.0989034	1.10396	0.0276166	0.107287	0.0447759	0.153031	0.0384603	0.022891	0.45957	-0.00640528	0.0833259	1.03921	0.0588792	0.0224954	0.254713	0.0147891	0.102969	1.06065
P80303	NUCB2	seq.21999.61	0.256821	1.29281	0.0303713	8.04e-06	0.197294	0.316348	0.0744026	0.0242896	0.0801087	0.0267959	0.122009	1.07724	0.113742	0.025954	0.0179203	0.0628728	0.164611	1.12046
P80370	DLK1	seq.6373.54	0.0538371	1.05531	0.0304258	0.382	-0.00579634	0.113471	-0.0118355	0.0289627	0.84109	-0.0686013	0.0449303	0.988234	0.0189864	0.0302235	0.757885	-0.0402505	0.0782234	1.01917
P80370	DLK1	seq.6496.60	0.0538371	1.05531	0.0304258	0.382	-0.00579634	0.113471	-0.00349585	0.0283806	0.952754	-0.0591207	0.052129	0.99651	0.0285884	0.0298725	0.643988	-0.0299606	0.0871374	1.029
P80370	DLK1	seq.8380.244	0.0538371	1.05531	0.0304258	0.382	-0.00579634	0.113471	-0.0847009	0.0275763	0.114278	-0.138749	-0.0306524	0.918787	-0.0570123	0.0260853	0.25694	-0.108139	-0.00588597	0.944582
P80511	S100A12	seq.5852.6	0.0240633	1.02436	0.0257038	0.673141	-0.0263152	0.0744418	0.0163437	0.0249802	0.762382	-0.0326166	0.0653039	1.01648	0.0229042	0.0254005	0.676104	-0.02688	0.0726883	1.02317
P81534	DEFB103A.DEFB103B	seq.5679.16	-0.0232443	0.977024	0.065675	0.723391	-0.151965	0.105476	0.0540672	0.0299195	0.345127	-0.00457393	0.112708	1.05556	0.065581	0.030495	0.245873	0.00581184	0.12535	1.06778
P82980	RBP5	seq.19241.31	0.232567	1.26183	0.0290245	8.52e-05	0.17568	0.289454	0.228018	0.025127	2.51533e-06	0.17877	0.277266	1.25611	0.22679	0.0263923	6.61074e-06	0.175062	0.278519	1.25457
P84022	SMAD3	seq.10363.13	0.0890635	1.09315	0.0580134	0.124729	-0.0246408	0.202768	-0.00657765	0.0291589	0.907694	-0.0637279	0.0505727	0.993444	0.00642064	0.029101	0.909379	-0.0506163	0.0634576	1.00644
P98073	TMPRSS15	seq.3189.61	-0.0119382	0.988133	0.0308218	0.845989	-0.0723478	0.0484713	0.0328759	0.023273	0.482548	-0.0127384	0.0784902	1.03342	0.0481695	0.0247883	0.333441	-0.000414742	0.0967537	1.04935
P98082	DAB2	seq.21963.48	0.151892	1.16403	0.0242448	0.00656033	0.104373	0.199411	0.0540868	0.0294394	0.366727	-0.00361334	0.111787	1.05558	0.058031	0.0293408	0.330889	0.000524151	0.115538	1.05975
P98160	HSPG2	seq.15626.223	0.253708	1.28879	0.0308575	7.92e-05	0.193228	0.314187	0.0471659	0.0248121	0.310191	-0.00146502	0.0957968	1.0483	0.101934	0.0265249	0.0400973	0.0499465	0.153922	1.10731
P98164	LRP2	seq.10618.190	0.040105	1.04092	0.0603897	0.506624	-0.0782566	0.158467	-0.0230919	0.0223644	0.661363	-0.0669253	0.0207415	0.977173	-0.013823	0.0231918	0.79776	-0.059278	0.0316321	0.986272
Q00796	SORD	seq.15447.45	-0.013919	0.986177	0.0283027	0.808299	-0.0693912	0.0415533	0.00665855	0.0288982	0.906455	-0.0499809	0.063298	1.00668	0.0133225	0.0290041	0.814171	-0.0435246	0.0701695	1.01341
Q00872	MYBPC1	seq.7648.9	-0.0559573	0.94558	0.0625604	0.37108	-0.178573	0.0666589	0.0973298	0.0261064	0.0700385	0.0461622	0.148497	1.10222	0.104095	0.0261505	0.0523941	0.0528415	0.155349	1.10971
Q01151	CD83	seq.5065.8	0.270328	1.31039	0.0287162	2.58e-06	0.214045	0.326611	0.0612795	0.0241675	0.249102	0.0139121	0.108647	1.0632	0.0714235	0.0245115	0.185422	0.0233819	0.119465	1.07404
Q01201	RELB	seq.11464.9	0.0364895	1.03716	0.0538312	0.497866	-0.0690177	0.141997	0.00888527	0.0257806	0.861433	-0.0416439	0.0594144	1.00892	0.0200706	0.0265234	0.697489	-0.0319143	0.0720555	1.02027
Q01344	IL5RA	seq.13686.2	-0.0559171	0.945617	0.0273993	0.34127	-0.109619	-0.00221544	-0.0900075	0.0269746	0.0935764	-0.142877	-0.0371381	0.913924	-0.077468	0.0268676	0.145557	-0.130128	-0.0248084	0.925457
Q01344	IL5RA	seq.4491.4	-0.0559171	0.945617	0.0273993	0.34127	-0.109619	-0.00221544	-0.0870945	0.0267117	0.10286	-0.139449	-0.0347406	0.91659	-0.0715718	0.026636	0.176073	-0.123777	-0.0193662	0.930929
Q01469	FABP5	seq.4985.11	0.170349	1.18572	0.0257236	0.00139089	0.119932	0.220766	-0.0395972	0.0271954	0.505141	-0.0928992	0.0137049	0.961177	-0.0293098	0.027314	0.615742	-0.0828442	0.0242247	0.971116
Q01484	ANK2	seq.7624.19	0.00470351	1.00471	0.0510538	0.926596	-0.09536	0.104767	-0.0624598	0.0316932	0.330645	-0.124577	-0.000342193	0.939451	-0.038821	0.0306334	0.511547	-0.0988614	0.0212194	0.961923
Q01543	FLI1	seq.21971.47	0.0283772	1.02878	0.0252304	0.597409	-0.0210735	0.0778279	-0.0938625	0.0284316	0.109592	-0.149587	-0.0381375	0.910408	-0.0813871	0.0288534	0.168393	-0.137939	-0.0248354	0.921837
Q01581	HMGCS1	seq.13496.19	-0.0256815	0.974645	0.0558475	0.645624	-0.13514	0.0837775	-0.0560285	0.0298259	0.337901	-0.114486	0.00242915	0.945512	-0.0477717	0.0295802	0.40508	-0.105748	0.0102044	0.953351
Q01638	IL1RL1	seq.4234.8	0.188709	1.20769	0.0289616	0.00137487	0.131945	0.245472	0.131746	0.0280281	0.0205011	0.0768117	0.18668	1.14082	0.157838	0.0282578	0.00549405	0.102454	0.213222	1.17098
Q01826	SATB1	seq.13511.29	-0.104832	0.900475	0.0677637	0.121856	-0.237647	0.0279819	0.0753802	0.0216933	0.0796762	0.0328621	0.117898	1.07829	0.0795746	0.0251059	0.0990067	0.0303679	0.128781	1.08283
Q01973	ROR1	seq.2590.69	0.0727744	1.07549	0.0289238	0.23737	0.0160848	0.129464	0.0379075	0.0282583	0.50392	-0.0174777	0.0932926	1.03864	0.0588243	0.0272356	0.292309	0.00544348	0.112205	1.06059
Q01973	ROR1	seq.8474.6	0.0727744	1.07549	0.0289238	0.23737	0.0160848	0.129464	0.0450052	0.0275493	0.425761	-0.00899043	0.0990008	1.04603	0.0650953	0.0268474	0.247205	0.0124754	0.117715	1.06726
Q02083	NAAA	seq.3173.49	-0.0487909	0.95238	0.0270216	0.366129	-0.101752	0.00417045	-0.177291	0.0261106	0.000508504	-0.228467	-0.126115	0.837536	-0.173237	0.0263103	0.000735354	-0.224804	-0.121669	0.840939
Q02127	DHODH	seq.21346.71	-0.0599428	0.941818	0.0602273	0.319601	-0.177986	0.0581005	-0.039931	0.0285045	0.530056	-0.0957988	0.0159368	0.960856	-0.0185183	0.0279552	0.763753	-0.0733094	0.0362728	0.981652
Q02223	TNFRSF17	seq.2665.26	0.214169	1.23883	0.0584727	0.000249561	0.0995642	0.328773	0.0335618	0.0270535	0.553989	-0.0194621	0.0865857	1.03413	0.0746422	0.0270897	0.188551	0.0215473	0.127737	1.0775
Q02246	CNTN2	seq.3296.92	0.110301	1.11661	0.0295271	0.0727996	0.0524289	0.168173	0.090958	0.0271489	0.0896965	0.0377471	0.144169	1.09522	0.105089	0.0276268	0.054278	0.0509411	0.159236	1.11081
Q02487	DSC2	seq.13126.52	0.157861	1.171	0.0321266	0.0151541	0.0948943	0.220828	0.154312	0.0185914	0.000415078	0.117873	0.19075	1.16685	0.185992	0.0196867	7.84963e-05	0.147407	0.224578	1.20441
Q02742	GCNT1	seq.7016.12	0.186914	1.20552	0.0290023	0.000586317	0.130071	0.243758	0.030687	0.023337	0.480222	-0.0150527	0.0764267	1.03116	0.04066	0.0242902	0.367865	-0.00694799	0.0882679	1.0415
Q02750	MAP2K1	seq.2864.2	0.0989965	1.10406	0.0599761	0.0988204	-0.0185545	0.216547	0.0353269	0.0239719	0.507834	-0.0116571	0.082311	1.03596	0.0471335	0.0251907	0.386871	-0.00223937	0.0965063	1.04826
Q02763	TEK	seq.3773.15	-0.063479	0.938494	0.029787	0.309666	-0.12186	-0.00509758	-0.130214	0.0281406	0.0321355	-0.185368	-0.0750593	0.877908	-0.105235	0.0271928	0.0714114	-0.158531	-0.0519377	0.900113
Q02790	FKBP4	seq.17722.5	0.100359	1.10557	0.0310206	0.0928919	0.0395596	0.161158	-0.0359321	0.028234	0.498667	-0.0912697	0.0194055	0.964706	-0.0198526	0.0283512	0.71085	-0.0754199	0.0357146	0.980343
Q03013	GSTM4	seq.18895.54	0.172595	1.18838	0.0473283	0.000265572	0.0798329	0.265356	0.0292425	0.0253516	0.54261	-0.0204458	0.0789307	1.02967	0.0352954	0.0255201	0.464314	-0.014723	0.0853138	1.03593
Q03014	HHEX	seq.20425.12	0.11778	1.125	0.0589372	0.0456731	0.00226541	0.233295	0.0802727	0.022673	0.0693864	0.0358344	0.124711	1.08358	0.0801958	0.0238889	0.0876447	0.0333743	0.127017	1.0835
Q03154	ACY1	seq.3343.1	-0.0564858	0.94508	0.0306554	0.377695	-0.116569	0.00359777	-0.100635	0.0309331	0.0893144	-0.161263	-0.040007	0.904263	-0.0781813	0.0313844	0.190022	-0.139694	-0.016669	0.924797
Q03167	TGFBR3	seq.3009.3	0.102974	1.10846	0.0290514	0.0892624	0.0460345	0.159914	0.0865668	0.0276775	0.126662	0.0323198	0.140814	1.09042	0.134063	0.0273303	0.0193742	0.0804966	0.187629	1.14346
Q03252	LMNB2	seq.20217.26	0.130321	1.13919	0.0557545	0.0194181	0.0210441	0.239598	0.171405	0.0250505	6.14022e-05	0.122307	0.220503	1.18697	0.175461	0.025685	6.56187e-05	0.12512	0.225803	1.1918
Q03393	PTS	seq.12014.19	0.0911274	1.09541	0.0294761	0.118734	0.0333554	0.148899	-0.0694255	0.0310642	0.217238	-0.13031	-0.00854072	0.93293	-0.0471982	0.029199	0.377649	-0.104427	0.0100309	0.953898
Q03403	TFF2	seq.10473.2	0.186842	1.20544	0.0289436	0.00296406	0.130113	0.24357	0.13319	0.0237037	0.00199049	0.0867317	0.179648	1.14247	0.138038	0.023868	0.00151607	0.0912573	0.184818	1.14802
Q03403	TFF2	seq.9191.8	0.186842	1.20544	0.0289436	0.00296406	0.130113	0.24357	0.1853	0.0291288	0.00148419	0.128209	0.242392	1.20358	0.20614	0.0291982	0.000365069	0.148912	0.263367	1.22892
Q03405	PLAUR	seq.2652.15	0.341252	1.40671	0.0312818	3.83e-08	0.279941	0.402564	0.178417	0.0311856	0.00288588	0.117294	0.239539	1.19532	0.199849	0.0313878	0.00104551	0.13833	0.261368	1.22122
Q03426	MVK	seq.11391.69	-0.0246927	0.97561	0.0274387	0.676967	-0.0784714	0.0290861	0.0466829	0.0260586	0.323273	-0.00439103	0.0977569	1.04779	0.0542417	0.0269535	0.269617	0.00141394	0.10707	1.05574
Q03431	PTH1R	seq.13470.43	0.015914	1.01604	0.0222773	0.742653	-0.0277486	0.0595767	0.104528	0.0249776	0.00518014	0.055573	0.153483	1.11019	0.11198	0.0257505	0.00445793	0.0615104	0.162451	1.11849
Q04609	FOLH1	seq.3218.8	0.125039	1.13319	0.0607673	0.0396222	0.0059371	0.24414	0.0463182	0.0266221	0.376383	-0.0058602	0.0984967	1.04741	0.0487352	0.0266541	0.352644	-0.00350576	0.100976	1.04994
Q04609	FOLH1	seq.5478.50	0.125039	1.13319	0.0607673	0.0396222	0.0059371	0.24414	-0.11321	0.0318984	0.0863532	-0.175729	-0.0506899	0.892963	-0.101511	0.0317796	0.118784	-0.163798	-0.0392241	0.903471
Q04637	EIF4G1	seq.25287.7	0.147875	1.15937	0.0268338	0.0079324	0.0952814	0.200468	-0.04229	0.0279218	0.407718	-0.0970157	0.0124356	0.958592	-0.00633493	0.0267608	0.896825	-0.0587852	0.0461153	0.993685
Q04695	KRT17	seq.12923.51	0.0613936	1.06332	0.0540956	0.256413	-0.0446318	0.167419	0.0444625	0.0255523	0.408567	-0.00561911	0.0945441	1.04547	0.0509372	0.0254833	0.34109	0.000990902	0.100884	1.05226
Q04721	NOTCH2	seq.11297.54	-0.0298199	0.97062	0.0568348	0.599807	-0.141214	0.0815742	0.0468458	0.0276886	0.375694	-0.00742275	0.101114	1.04796	0.0557497	0.0277989	0.291579	0.00126494	0.110234	1.05733
Q04721	NOTCH2	seq.5106.52	-0.0298199	0.97062	0.0568348	0.599807	-0.141214	0.0815742	-0.0284521	0.0298184	0.632309	-0.0868951	0.0299909	0.971949	-0.0145135	0.0299422	0.804715	-0.0731991	0.0441722	0.985591
Q04721	NOTCH2	seq.8407.84	-0.0298199	0.97062	0.0568348	0.599807	-0.141214	0.0815742	0.000970271	0.0273597	0.985544	-0.0526537	0.0545942	1.00097	0.0669202	0.0282585	0.219468	0.0115345	0.122306	1.06921
Q04756	HGFAC	seq.3617.80	0.0425232	1.04344	0.059187	0.472476	-0.0734811	0.158528	-0.139992	0.0206465	0.000556277	-0.180459	-0.099526	0.869365	-0.127827	0.0221147	0.00219876	-0.171171	-0.0844834	0.880005
Q04756	HGFAC	seq.8385.248	0.0425232	1.04344	0.059187	0.472476	-0.0734811	0.158528	-0.14352	0.0212725	0.000685794	-0.185213	-0.101827	0.866303	-0.127746	0.0227809	0.00352302	-0.172396	-0.083096	0.880077
Q04759	PRKCQ	seq.3817.18	0.0388736	1.03964	0.0281665	0.477783	-0.0163317	0.094079	0.0976276	0.0233144	0.0356972	0.0519321	0.143323	1.10255	0.100582	0.0245939	0.0380655	0.0523789	0.148785	1.10581
Q04760	GLO1	seq.9883.29	0.0502812	1.05157	0.0300348	0.414276	-0.00858596	0.109148	0.00692566	0.0289912	0.905347	-0.049896	0.0637473	1.00695	0.0159512	0.0288335	0.782133	-0.0405615	0.0724639	1.01608
Q04837	SSBP1	seq.18253.8	-0.102812	0.902297	0.048483	0.0339574	-0.197837	-0.00778701	0.087527	0.0258301	0.0686372	0.0369009	0.138153	1.09147	0.0968861	0.026034	0.0460954	0.0458603	0.147912	1.10173
Q05084	ICA1	seq.21975.22	0.08909	1.09318	0.0265253	0.1114	0.0371015	0.141079	0.0517411	0.0288028	0.354947	-0.00471134	0.108193	1.0531	0.0556003	0.0286923	0.318266	-0.000635704	0.111836	1.05718
Q05193	DNM1	seq.24435.1	0.0859298	1.08973	0.0508659	0.0911542	-0.0137655	0.185625	0.0556587	0.0282954	0.331076	0.000200825	0.111117	1.05724	0.0603166	0.0282923	0.29047	0.00486463	0.115768	1.06217
Q05315	CLC	seq.11094.104	-0.0274793	0.972895	0.0293097	0.649914	-0.0849253	0.0299666	0.0439517	0.0272826	0.412107	-0.00952127	0.0974247	1.04493	0.0517758	0.0275618	0.334896	-0.00224439	0.105796	1.05314
Q05516	ZBTB16	seq.22034.61	0.080394	1.08371	0.0272578	0.148777	0.0269697	0.133818	0.0590664	0.0322694	0.328879	-0.00418054	0.122313	1.06085	0.0600554	0.03049	0.30289	0.000296	0.119815	1.0619
Q06033	ITIH3	seq.7145.1	0.187221	1.20589	0.0308416	0.0020739	0.126772	0.247669	0.12622	0.0285153	0.0261715	0.0703316	0.182109	1.13453	0.144597	0.027565	0.00850346	0.0905711	0.198624	1.15557
Q06141	REG3A	seq.15304.1	0.311343	1.36526	0.0297531	1.37e-07	0.253028	0.369658	0.301493	0.0266904	3.24872e-09	0.249181	0.353805	1.35188	0.327193	0.0272524	2.96486e-10	0.273779	0.380607	1.38707
Q06141	REG3A	seq.9277.16	0.311343	1.36526	0.0297531	1.37e-07	0.253028	0.369658	-0.0411575	0.0305547	0.462892	-0.101044	0.0187285	0.959678	-0.0227683	0.03035	0.663847	-0.0822532	0.0367167	0.977489
Q06323	PSME1	seq.5918.5	-0.0118769	0.988193	0.0294997	0.850715	-0.0696952	0.0459414	-0.0907367	0.0285493	0.1162	-0.146692	-0.0347811	0.913258	-0.0396575	0.0282381	0.482975	-0.0950031	0.0156882	0.961119
Q06418	TYRO3	seq.13668.44	-0.0283435	0.972054	0.0346411	0.686275	-0.0962388	0.0395518	0.0448468	0.0274015	0.369814	-0.00885924	0.0985528	1.04587	0.0525557	0.0271652	0.289983	-0.000687074	0.105798	1.05396
Q06418	TYRO3	seq.2611.72	-0.0283435	0.972054	0.0346411	0.686275	-0.0962388	0.0395518	-0.0431791	0.0299142	0.427812	-0.10181	0.0154518	0.95774	-0.0263709	0.0286258	0.614989	-0.0824763	0.0297346	0.973974
Q06520	SULT2A1	seq.9829.91	0.104149	1.10977	0.0280354	0.0662913	0.0492008	0.159097	-0.0123784	0.0243146	0.801638	-0.0600341	0.0352773	0.987698	-0.00611738	0.0247239	0.903148	-0.0545753	0.0423405	0.993901
Q06609	RAD51	seq.2871.73	-0.0411517	0.959683	0.054916	0.453641	-0.148785	0.0664816	0.0387793	0.0276676	0.468011	-0.0154481	0.0930068	1.03954	0.0421704	0.0275589	0.428101	-0.011844	0.0961847	1.04307
Q06643	LTB	seq.3505.6	0.0269356	1.0273	0.0543408	0.620121	-0.0795705	0.133442	0.117647	0.0342455	0.0646831	0.0505265	0.184767	1.12485	0.140826	0.0331397	0.0212057	0.0758732	0.205778	1.15122
Q06643	LTB	seq.3506.49	0.0269356	1.0273	0.0543408	0.620121	-0.0795705	0.133442	-0.0300046	0.0237057	0.554069	-0.0764669	0.0164578	0.970441	-0.0165007	0.0244854	0.749886	-0.0644912	0.0314898	0.983635
Q06787	FMR1	seq.7713.102	0.0937121	1.09824	0.0271558	0.0904651	0.0404877	0.146937	0.0950989	0.0251876	0.0304224	0.0457322	0.144466	1.09977	0.0961219	0.0275786	0.0585564	0.0420688	0.150175	1.10089
Q06787	FMR1	seq.7713.50	0.0937121	1.09824	0.0271558	0.0904651	0.0404877	0.146937	-0.0647187	0.0289975	0.211995	-0.121553	-0.00788465	0.937331	-0.0424693	0.0270252	0.399909	-0.0954377	0.0104992	0.95842
Q06787	FMR1	seq.7721.81	0.0937121	1.09824	0.0271558	0.0904651	0.0404877	0.146937	0.0402508	0.0270718	0.432684	-0.0128089	0.0933106	1.04107	0.0448308	0.0271741	0.388163	-0.00842938	0.098091	1.04585
Q06830	PRDX1	seq.3855.56	0.0977869	1.10273	0.0281576	0.0717404	0.0425991	0.152975	-0.0448834	0.0284214	0.426403	-0.100588	0.0108215	0.956109	-0.03007	0.0283411	0.590645	-0.0856175	0.0254776	0.970378
Q07011	TNFRSF9	seq.14025.18	0.269759	1.30965	0.0291559	5.38e-06	0.212614	0.326903	0.0111457	0.0296691	0.820009	-0.0470046	0.069296	1.01121	0.0279693	0.0298191	0.57504	-0.030475	0.0864136	1.02836
Q07011	TNFRSF9	seq.2598.9	0.269759	1.30965	0.0291559	5.38e-06	0.212614	0.326903	0.097781	0.0202817	0.00352767	0.0580297	0.137532	1.10272	0.110794	0.0215963	0.00206564	0.0684664	0.153122	1.11717
Q07021	C1QBP	seq.4967.1	0.033482	1.03405	0.0542566	0.537166	-0.072859	0.139823	0.0393075	0.0326495	0.626394	-0.0246843	0.103299	1.04009	0.0936624	0.0318744	0.208797	0.0311898	0.156135	1.09819
Q07065	CKAP4	seq.7221.56	0.244883	1.27747	0.0284577	7.55e-05	0.189107	0.300659	0.0778561	0.0268101	0.113293	0.0253093	0.130403	1.08097	0.0797993	0.0270038	0.11059	0.0268729	0.132726	1.08307
Q07075	ENPEP	seq.15558.63	0.119804	1.12728	0.0496671	0.0158589	0.0224586	0.21715	-0.231194	0.0302568	8.64696e-05	-0.290496	-0.171892	0.793585	-0.219472	0.0303655	0.000146521	-0.278987	-0.159957	0.802943
Q07108	CD69	seq.16618.7	0.141351	1.15183	0.0305576	0.0231676	0.0814592	0.201243	-0.096383	0.0258737	0.0601576	-0.147094	-0.0456715	0.908116	-0.0904776	0.0261107	0.0800074	-0.141654	-0.0393015	0.913495
Q07325	CXCL9	seq.11593.21	0.285224	1.33006	0.0281331	2.72e-08	0.230084	0.340364	-0.0149717	0.0308101	0.758964	-0.0753584	0.0454151	0.98514	0.00722276	0.0299844	0.881417	-0.0515456	0.0659911	1.00725
Q07325	CXCL9	seq.9188.119	0.285224	1.33006	0.0281331	2.72e-08	0.230084	0.340364	0.128273	0.0238994	0.00742095	0.0814308	0.175115	1.13686	0.134016	0.0242101	0.00563606	0.0865653	0.181467	1.14341
Q07507	DPT	seq.4979.34	0.0982687	1.10326	0.0348802	0.19535	0.0299047	0.166633	0.0372294	0.0281152	0.506797	-0.0178754	0.0923342	1.03793	0.0798084	0.029895	0.17661	0.0212154	0.138401	1.08308
Q07654	TFF3	seq.4721.54	0.281982	1.32575	0.0301726	2.81e-06	0.222845	0.341119	0.321455	0.0259709	1.77257e-10	0.270553	0.372357	1.37913	0.357641	0.0272195	1.54237e-11	0.304292	0.41099	1.42995
Q07654	TFF3	seq.8323.163	0.281982	1.32575	0.0301726	2.81e-06	0.222845	0.341119	0.252441	0.0220063	7.05386e-11	0.209309	0.295573	1.28716	0.265964	0.0232788	2.2257e-10	0.220339	0.31159	1.30469
Q07817	BCL2L1	seq.4423.77	0.0870212	1.09092	0.0545275	0.110508	-0.0198508	0.193893	0.0368491	0.0266987	0.478726	-0.0154795	0.0891777	1.03754	0.0409264	0.0269984	0.43415	-0.0119896	0.0938424	1.04178
Q07954	LRP1	seq.10699.52	0.0662359	1.06848	0.0327811	0.326314	0.0019861	0.130486	-0.0927821	0.0288403	0.149359	-0.149308	-0.0362562	0.911392	-0.072251	0.0280198	0.251569	-0.127169	-0.0173333	0.930297
Q07954	LRP1	seq.8601.167	0.0662359	1.06848	0.0327811	0.326314	0.0019861	0.130486	-0.152892	0.0284011	0.0148049	-0.208557	-0.0972268	0.858222	-0.135511	0.027645	0.0251792	-0.189694	-0.0813276	0.87327
Q07954	LRP1	seq.9182.3	0.0662359	1.06848	0.0327811	0.326314	0.0019861	0.130486	-0.0732471	0.0285823	0.189504	-0.129267	-0.0172268	0.929371	-0.0572052	0.0276656	0.292111	-0.111429	-0.00298152	0.9444
Q07960	ARHGAP1	seq.11955.1	0.131496	1.14053	0.0256208	0.0180032	0.0812803	0.181712	-0.00391397	0.0249728	0.935421	-0.0528598	0.0450319	0.996094	0.0101215	0.0268347	0.848069	-0.0424737	0.0627166	1.01017
Q07960	ARHGAP1	seq.9815.5	0.131496	1.14053	0.0256208	0.0180032	0.0812803	0.181712	0.00463754	0.02304	0.924721	-0.04052	0.0497951	1.00465	0.0122594	0.0233987	0.807588	-0.0336013	0.0581201	1.01233
Q08174	PCDH1	seq.24967.4	0.0722677	1.07494	0.0288514	0.200727	0.0157199	0.128816	0.0576614	0.0251074	0.233606	0.00845183	0.106871	1.05936	0.062887	0.0250825	0.192671	0.0137261	0.112048	1.06491
Q08334	IL10RB	seq.2631.50	0.142583	1.15325	0.0279949	0.0155587	0.0877137	0.197452	0.0176697	0.0203561	0.680653	-0.0222275	0.0575669	1.01783	0.0286721	0.023087	0.550629	-0.0165776	0.0739219	1.02909
Q08345	DDR1	seq.11836.144	0.0171553	1.0173	0.0287011	0.779297	-0.0390977	0.0734084	-0.0343845	0.0279493	0.517062	-0.0891641	0.0203952	0.9662	0.0135967	0.0251072	0.774496	-0.0356125	0.0628058	1.01369
Q08345	DDR1	seq.4122.12	0.0171553	1.0173	0.0287011	0.779297	-0.0390977	0.0734084	0.0275842	0.0231349	0.590159	-0.0177594	0.0729278	1.02797	0.035577	0.0230778	0.488451	-0.00965462	0.0808087	1.03622
Q08380	LGALS3BP	seq.5000.52	0.0510729	1.0524	0.0595576	0.391147	-0.0656579	0.167804	0.0243075	0.0267949	0.65266	-0.0282096	0.0768246	1.02461	0.0507779	0.0276088	0.354462	-0.00333432	0.10489	1.05209
Q08431	MFGE8	seq.4455.89	0.182172	1.19982	0.0279613	0.00132263	0.127369	0.236975	0.120871	0.0264027	0.0235313	0.0691225	0.172619	1.12848	0.139273	0.0261299	0.00848856	0.0880588	0.190486	1.14944
Q08499	PDE4D	seq.5255.22	0.113372	1.12005	0.053244	0.0332301	0.00901568	0.217728	-0.0476181	0.0232282	0.335497	-0.0931445	-0.0020916	0.953498	-0.0334286	0.0240985	0.516988	-0.0806609	0.0138037	0.967124
Q08629	SPOCK1	seq.11487.4	0.124741	1.13286	0.0276282	0.0256164	0.070591	0.178891	-0.256613	0.0326491	0.000476807	-0.320604	-0.192622	0.773667	-0.227931	0.0309026	0.000654428	-0.288499	-0.167363	0.796179
Q08629	SPOCK1	seq.5490.53	0.124741	1.13286	0.0276282	0.0256164	0.070591	0.178891	0.0246819	0.0244173	0.629305	-0.023175	0.0725389	1.02499	0.0816352	0.0268724	0.134482	0.0289664	0.134304	1.08506
Q08708	CD300C	seq.13406.161	0.119707	1.12717	0.028968	0.0452296	0.0629305	0.176483	0.00706793	0.0271794	0.892008	-0.0462026	0.0603385	1.00709	0.0126622	0.0269927	0.806986	-0.0402425	0.0655669	1.01274
Q08708	CD300C	seq.5066.134	0.119707	1.12717	0.028968	0.0452296	0.0629305	0.176483	0.041161	0.0289963	0.484834	-0.0156707	0.0979926	1.04202	0.0824361	0.0294272	0.167732	0.0247598	0.140112	1.08593
Q08830	FGL1	seq.5581.28	0.203156	1.22526	0.0560336	0.000288283	0.0933321	0.31298	0.114687	0.0270732	0.0304844	0.0616245	0.167749	1.12152	0.136615	0.0270157	0.0105634	0.083665	0.189564	1.14639
Q0P6D2	DIPK1C	seq.14341.8	-0.041233	0.959606	0.0562568	0.463593	-0.151494	0.0690282	-0.0679496	0.0306578	0.255123	-0.128038	-0.00786133	0.934308	-0.00430305	0.0277127	0.932935	-0.0586189	0.0500128	0.995706
Q0Z7S8	FABP9	seq.18194.18	0.0155203	1.01564	0.0275751	0.772981	-0.0385259	0.0695666	0.0918003	0.0246611	0.0515157	0.0434654	0.140135	1.09615	0.0909897	0.0252981	0.0591603	0.0414064	0.140573	1.09526
Q10471	GALNT2	seq.5764.4	-0.0612463	0.940592	0.0266308	0.280656	-0.113442	-0.00905093	0.005875	0.026216	0.910704	-0.0455075	0.0572575	1.00589	0.0189075	0.0264285	0.718321	-0.0328913	0.0707064	1.01909
Q10587	TEF	seq.20990.48	0.0908905	1.09515	0.0520493	0.0807695	-0.0111243	0.192905	0.0186935	0.0294666	0.709294	-0.0390601	0.0764471	1.01887	0.0323016	0.0292585	0.519283	-0.025044	0.0896473	1.03283
Q10588	BST1	seq.4535.50	0.00922722	1.00927	0.0278801	0.874698	-0.0454168	0.0638713	0.00912944	0.0251236	0.855747	-0.0401119	0.0583707	1.00917	0.0143466	0.0254157	0.775015	-0.0354672	0.0641603	1.01445
Q10589	BST2	seq.8832.55	0.146786	1.15811	0.02953	0.0215644	0.0889079	0.204663	0.00188177	0.0257467	0.969981	-0.0485808	0.0523443	1.00188	0.014262	0.0261851	0.780846	-0.0370598	0.0655839	1.01436
Q11201	ST3GAL1	seq.5657.28	0.130911	1.13987	0.0277057	0.0156016	0.0766091	0.185213	-0.0825635	0.0249013	0.0698748	-0.131369	-0.0337579	0.920753	-0.068457	0.0234757	0.111777	-0.114469	-0.0224454	0.933834
Q12778	FOXO1	seq.22055.31	-0.0253873	0.974932	0.0278883	0.644861	-0.0800473	0.0292728	0.0520849	0.0246884	0.315498	0.00369659	0.100473	1.05347	0.078697	0.025843	0.146855	0.0280456	0.129348	1.08188
Q12794	HYAL1	seq.8309.12	0.0765652	1.07957	0.0262405	0.172766	0.0251347	0.127996	-0.00202804	0.0256243	0.970981	-0.0522507	0.0481946	0.997974	0.0494569	0.0265261	0.378095	-0.0025333	0.101447	1.0507
Q12805	EFEMP1	seq.8480.29	0.0810486	1.08442	0.0326671	0.246941	0.0170223	0.145075	0.0734598	0.0282302	0.243722	0.0181298	0.12879	1.07623	0.117857	0.0298004	0.0746985	0.0594495	0.176265	1.12508
Q12836	ZP4	seq.7766.25	-0.0908749	0.913132	0.0667684	0.173499	-0.221738	0.0399887	0.00401186	0.0269786	0.945184	-0.0488652	0.0568889	1.00402	0.0578001	0.0274015	0.299667	0.00409407	0.111506	1.0595
Q12841	FSTL1	seq.13112.179	0.124612	1.13271	0.0596135	0.0365887	0.00777125	0.241452	0.079566	0.0272262	0.140354	0.0262037	0.132928	1.08282	0.155188	0.0285248	0.00725757	0.0992808	0.211096	1.16788
Q12846	STX4	seq.10668.5	0.16337	1.17747	0.0282607	0.00488773	0.10798	0.21876	0.140467	0.0258428	0.00547065	0.0898165	0.191118	1.15081	0.137366	0.0262531	0.00712665	0.0859107	0.188821	1.14725
Q12860	CNTN1	seq.2974.61	-0.00753908	0.992489	0.0307836	0.910893	-0.0678738	0.0527957	-0.115377	0.0297693	0.0619762	-0.173724	-0.0570304	0.89103	-0.0523625	0.0303813	0.405774	-0.111909	0.00718373	0.948985
Q12864	CDH17	seq.16613.3	0.0894164	1.09354	0.0266807	0.106546	0.0371232	0.14171	-0.00737917	0.0248412	0.887497	-0.056067	0.0413087	0.992648	0.00691474	0.0252149	0.895723	-0.0425056	0.0563351	1.00694
Q12866	MERTK	seq.19787.14	0.171132	1.18665	0.0300579	0.00455479	0.112219	0.230044	-0.0128809	0.0292668	0.818228	-0.0702429	0.0444811	0.987202	0.00273544	0.0287129	0.959769	-0.0535408	0.0590117	1.00274
Q12866	MERTK	seq.20572.6	0.171132	1.18665	0.0300579	0.00455479	0.112219	0.230044	0.0672924	0.0253787	0.165665	0.017551	0.117034	1.06961	0.0741987	0.025091	0.122933	0.0250213	0.123376	1.07702
Q12884	FAP	seq.5029.3	-0.088785	0.915042	0.0286869	0.116645	-0.14501	-0.0325596	-0.074247	0.0271148	0.190205	-0.127391	-0.021103	0.928442	-0.0232403	0.0279664	0.684064	-0.0780534	0.0315729	0.977028
Q12912	IRAG2	seq.10704.91	0.023563	1.02384	0.026851	0.679244	-0.029064	0.0761901	0.0272865	0.0253288	0.589095	-0.0223571	0.0769301	1.02766	0.0338678	0.0252813	0.501289	-0.0156827	0.0834183	1.03445
Q12912	IRAG2	seq.9096.80	0.023563	1.02384	0.026851	0.679244	-0.029064	0.0761901	0.0614243	0.0220813	0.103139	0.0181457	0.104703	1.06335	0.0693078	0.0230718	0.083824	0.0240878	0.114528	1.07177
Q12918	KLRB1	seq.10809.14	0.0662716	1.06852	0.0287769	0.266331	0.00986994	0.122673	-0.0817751	0.0250847	0.114987	-0.13094	-0.03261	0.921479	-0.0740374	0.0252451	0.157304	-0.123517	-0.024558	0.928637
Q12918	KLRB1	seq.20562.78	0.0662716	1.06852	0.0287769	0.266331	0.00986994	0.122673	0.0833499	0.0227409	0.0602167	0.0387787	0.127921	1.08692	0.0860888	0.0232792	0.0606299	0.0404625	0.131715	1.0899
Q13002	GRIK2	seq.20544.103	0.0777729	1.08088	0.0559368	0.164416	-0.0318612	0.187407	0.102801	0.0258322	0.0413637	0.0521713	0.153432	1.10827	0.108577	0.0259673	0.0335279	0.0576822	0.159472	1.11469
Q13007	IL24	seq.3321.2	0.168943	1.18405	0.0264521	0.00053987	0.117098	0.220789	-0.0156745	0.027439	0.765757	-0.0694539	0.0381049	0.984448	-0.0025883	0.0272664	0.960404	-0.0560295	0.0508529	0.997415
Q13017	ARHGAP5	seq.14748.31	-0.0012828	0.998718	0.0509822	0.979926	-0.101206	0.0986405	-0.0093957	0.0288943	0.860316	-0.0660276	0.0472362	0.990648	0.00359903	0.0285066	0.946308	-0.0522729	0.059471	1.00361
Q13043	STK4	seq.22847.18	0.151719	1.16383	0.0264451	0.00740536	0.0998875	0.20355	-0.0130951	0.029176	0.800308	-0.070279	0.0440887	0.98699	0.00220678	0.0288016	0.96477	-0.0542433	0.0586568	1.00221
Q13084	MRPL28	seq.21123.1	-0.0348446	0.965755	0.0503582	0.488979	-0.133545	0.0638557	0.0907051	0.0216394	0.0331302	0.0482926	0.133118	1.09495	0.0990902	0.022472	0.0262918	0.0550458	0.143135	1.10417
Q13093	PLA2G7	seq.5015.15	0.163124	1.17718	0.030118	0.0142564	0.104093	0.222154	0.047012	0.0265526	0.358144	-0.00503022	0.0990541	1.04813	0.0700974	0.0274773	0.183882	0.0162429	0.123952	1.07261
Q13137	CALCOCO2	seq.12534.10	0.0248516	1.02516	0.05706	0.663174	-0.0869839	0.136687	0.0332992	0.0226972	0.462018	-0.0111866	0.0777849	1.03386	0.0453142	0.0244889	0.349119	-0.00268305	0.0933115	1.04636
Q13145	BAMBI	seq.20514.8	0.188017	1.20685	0.0294491	0.00211708	0.130298	0.245736	-0.00550976	0.0252897	0.916172	-0.0550767	0.0440571	0.994505	0.0132283	0.0249957	0.799896	-0.0357623	0.062219	1.01332
Q13145	BAMBI	seq.6935.123	0.188017	1.20685	0.0294491	0.00211708	0.130298	0.245736	0.0743546	0.0275706	0.158473	0.0203171	0.128392	1.07719	0.0731763	0.0277756	0.169093	0.0187372	0.127615	1.07592
Q13145	BAMBI	seq.8811.24	0.188017	1.20685	0.0294491	0.00211708	0.130298	0.245736	0.0700218	0.0207806	0.110684	0.0292927	0.110751	1.07253	0.0846294	0.0224342	0.068024	0.0406593	0.1286	1.08831
Q13158	FADD	seq.16593.3	0.11488	1.12174	0.0275995	0.0397617	0.0607858	0.168974	0.0229092	0.0273068	0.655509	-0.0306112	0.0764296	1.02317	0.0775527	0.0275788	0.137154	0.0234993	0.131606	1.08064
Q13219	PAPPA	seq.4148.49	-0.0509657	0.950311	0.0278684	0.378285	-0.105587	0.00365532	-0.050021	0.0282556	0.387248	-0.105401	0.00535888	0.951209	-0.024033	0.0280941	0.677014	-0.0790964	0.0310304	0.976254
Q13231	CHIT1	seq.10460.1	0.0314255	1.03192	0.025855	0.564918	-0.0192494	0.0821005	0.0400566	0.0225345	0.394744	-0.00411025	0.0842234	1.04087	0.04246	0.0226962	0.368828	-0.00202382	0.0869438	1.04337
Q13231	CHIT1	seq.3600.2	0.0314255	1.03192	0.025855	0.564918	-0.0192494	0.0821005	0.04429	0.0211204	0.322633	0.00289489	0.0856852	1.04529	0.0547741	0.0215079	0.226977	0.0126194	0.0969288	1.0563
Q13261	IL15RA	seq.14054.17	-0.0745997	0.928115	0.0283029	0.184948	-0.130072	-0.0191271	0.148711	0.0296592	0.0103801	0.0905798	0.206842	1.16034	0.17079	0.0301186	0.0037826	0.111759	0.229822	1.18624
Q13261	IL15RA	seq.3445.53	-0.0745997	0.928115	0.0283029	0.184948	-0.130072	-0.0191271	-0.0363537	0.0248605	0.446503	-0.0850794	0.012372	0.964299	-0.0208945	0.0251814	0.667501	-0.0702491	0.0284601	0.979322
Q13277	STX3	seq.7186.111	0.0368845	1.03757	0.047558	0.438004	-0.0563275	0.130096	-0.00259638	0.0261923	0.957329	-0.0539324	0.0487397	0.997407	0.00588217	0.0257351	0.903146	-0.0445577	0.0563221	1.0059
Q13287	NMI	seq.17512.2	0.107727	1.11374	0.0516829	0.0371252	0.00643039	0.209024	0.0354973	0.029997	0.559226	-0.0232957	0.0942903	1.03613	0.0463644	0.0299898	0.437441	-0.0124147	0.105143	1.04746
Q13291	SLAMF1	seq.7953.20	-0.0271823	0.973184	0.030018	0.642704	-0.0860164	0.0316518	0.036339	0.0251088	0.487444	-0.0128734	0.0855514	1.03701	0.0425694	0.0250463	0.412586	-0.00652039	0.0916593	1.04349
Q13308	PTK7	seq.9525.1	0.0455592	1.04661	0.0285012	0.406257	-0.0103021	0.10142	-0.00545723	0.0274104	0.91769	-0.0591807	0.0482662	0.994558	0.0494899	0.0278946	0.366926	-0.00518257	0.104162	1.05073
Q13332	PTPRS	seq.6049.64	0.0367481	1.03743	0.0270987	0.521481	-0.0163644	0.0898606	-0.0346685	0.0289015	0.542266	-0.0913143	0.0219774	0.965926	0.0372823	0.0276821	0.49823	-0.0169736	0.0915383	1.03799
Q13361	MFAP5	seq.6440.31	0.0901977	1.09439	0.0307284	0.173415	0.0299712	0.150424	-0.125404	0.0331012	0.0375225	-0.190281	-0.0605271	0.88214	-0.106604	0.0322811	0.0703463	-0.169874	-0.0433345	0.898881
Q13410	BTN1A1	seq.21674.132	-0.032446	0.968075	0.0700867	0.643406	-0.169813	0.104921	0.122162	0.0235491	0.0067642	0.0760064	0.168317	1.12994	0.126958	0.0236809	0.00501676	0.0805444	0.173372	1.13537
Q13421	MSLN	seq.3893.64	0.263448	1.30141	0.028646	6.23e-06	0.207303	0.319593	-0.0289701	0.0261628	0.578266	-0.0802484	0.0223081	0.971445	-0.019952	0.0258537	0.698282	-0.0706244	0.0307204	0.980246
Q13426	XRCC4	seq.9886.28	0.101554	1.10689	0.0260283	0.0544263	0.0505394	0.152569	0.0472215	0.0249504	0.31619	-0.00168039	0.0961235	1.04835	0.0561809	0.02615	0.256559	0.00492771	0.107434	1.05779
Q13442	PDAP1	seq.19240.265	0.140162	1.15046	0.0505429	0.00555197	0.0410998	0.239224	0.0672913	0.0261241	0.197652	0.0160889	0.118494	1.06961	0.0697563	0.0269585	0.19447	0.0169186	0.122594	1.07225
Q13443	ADAM9	seq.3795.6	0.106107	1.11194	0.0582428	0.068484	-0.00804654	0.220261	0.127896	0.0242983	0.0115208	0.0802724	0.17552	1.13644	0.135952	0.0242357	0.00648048	0.0884508	0.183453	1.14563
Q13444	ADAM15	seq.15455.40	-0.0147338	0.985374	0.0312678	0.811201	-0.0760176	0.0465499	-0.0339858	0.0246714	0.48463	-0.0823409	0.0143693	0.966585	-0.026041	0.0242532	0.586301	-0.0735765	0.0214944	0.974295
Q13444	ADAM15	seq.9956.7	-0.0147338	0.985374	0.0312678	0.811201	-0.0760176	0.0465499	6.52261e-05	0.0269596	0.998984	-0.0527746	0.0529051	1.00007	0.0190336	0.0275401	0.712522	-0.034944	0.0730111	1.01922
Q13451	FKBP5	seq.21577.35	0.19492	1.21521	0.0263099	0.000357818	0.143353	0.246486	0.0492014	0.0266846	0.381883	-0.00309944	0.101502	1.05043	0.0535225	0.0269539	0.338743	0.000693708	0.106351	1.05498
Q13478	IL18R1	seq.14079.14	0.0518702	1.05324	0.0318617	0.404617	-0.0105775	0.114318	-0.00695746	0.0245343	0.891743	-0.0550439	0.041129	0.993067	0.00532619	0.0253584	0.919202	-0.0443753	0.0550277	1.00534
Q13478	IL18R1	seq.3446.7	0.0518702	1.05324	0.0318617	0.404617	-0.0105775	0.114318	0.0374241	0.0277855	0.510409	-0.0170345	0.0918826	1.03813	0.0518818	0.0289068	0.360796	-0.00477446	0.108538	1.05325
Q13490	BIRC2	seq.10046.55	0.0326742	1.03321	0.0271476	0.508406	-0.020534	0.0858824	-0.118263	0.0281718	0.0420747	-0.173479	-0.0630474	0.888462	-0.109769	0.0287153	0.0625182	-0.16605	-0.0534881	0.896041
Q13490	BIRC2	seq.21464.2	0.0326742	1.03321	0.0271476	0.508406	-0.020534	0.0858824	0.099179	0.0272531	0.0595537	0.045764	0.152594	1.10426	0.10071	0.0272539	0.055887	0.0472933	0.154126	1.10596
Q13508	ART3	seq.10970.3	0.140997	1.15142	0.0315789	0.026503	0.0791031	0.20289	0.0928297	0.0284217	0.0926934	0.0371242	0.148535	1.09727	0.122687	0.0274175	0.0207218	0.0689494	0.176424	1.13053
Q13508	ART3	seq.7970.315	0.140997	1.15142	0.0315789	0.026503	0.0791031	0.20289	0.0939927	0.0296742	0.114919	0.0358323	0.152153	1.09855	0.129199	0.028956	0.0252623	0.0724463	0.185952	1.13792
Q13510	ASAH1	seq.5748.20	0.0633838	1.06544	0.0634275	0.317644	-0.0609317	0.187699	0.0168205	0.0252352	0.718018	-0.0326396	0.0662805	1.01696	0.0259693	0.0257592	0.591063	-0.0245178	0.0764564	1.02631
Q13541	EIF4EBP1	seq.17372.5	0.0990901	1.10417	0.026525	0.0980286	0.047102	0.151078	0.0954774	0.0248083	0.0311264	0.046854	0.144101	1.10018	0.102688	0.0250243	0.0250758	0.053641	0.151734	1.10815
Q13561	DCTN2	seq.5879.51	0.00846579	1.0085	0.0298341	0.883683	-0.0500079	0.0669395	0.103145	0.022483	0.0188694	0.0590788	0.147211	1.10865	0.152544	0.0258645	0.00234003	0.10185	0.203237	1.16479
Q13563	PKD2	seq.13486.9	0.0352924	1.03592	0.0562337	0.530264	-0.0749237	0.145509	-0.00447503	0.0255574	0.930932	-0.0545667	0.0456166	0.995535	0.00467592	0.025842	0.927827	-0.0459735	0.0553254	1.00469
Q13563	PKD2	seq.13745.10	0.0352924	1.03592	0.0562337	0.530264	-0.0749237	0.145509	0.104959	0.0230339	0.00603529	0.0598137	0.150105	1.11067	0.111197	0.0243431	0.00746851	0.0634855	0.158909	1.11762
Q13651	IL10RA	seq.10344.334	-0.0209461	0.979272	0.0271525	0.681796	-0.074164	0.0322718	0.0466564	0.0252528	0.384448	-0.00283823	0.096151	1.04776	0.0550899	0.0265432	0.314363	0.0030663	0.107114	1.05664
Q13651	IL10RA	seq.8104.21	-0.0209461	0.979272	0.0271525	0.681796	-0.074164	0.0322718	0.0439497	0.0257536	0.369562	-0.00652638	0.0944257	1.04493	0.0513212	0.0262405	0.307347	-0.000109296	0.102752	1.05266
Q13651	IL10RA	seq.9768.5	-0.0209461	0.979272	0.0271525	0.681796	-0.074164	0.0322718	0.0927221	0.023579	0.0231843	0.0465082	0.138936	1.09716	0.0949435	0.0252948	0.0363074	0.0453666	0.14452	1.0996
Q13740	ALCAM	seq.5451.1	0.0548368	1.05637	0.0313407	0.39313	-0.0065899	0.116263	-0.0380819	0.0302789	0.541967	-0.0974275	0.0212636	0.962634	0.0431367	0.0309554	0.492319	-0.0175349	0.103808	1.04408
Q13790	APOF	seq.12370.30	0.0381458	1.03888	0.064558	0.554603	-0.0883856	0.164677	0.0994694	0.0308641	0.114975	0.0389768	0.159962	1.10458	0.11965	0.0308932	0.0599036	0.0591005	0.1802	1.1271
Q13822	ENPP2	seq.16892.23	-0.00305668	0.996948	0.0331073	0.965076	-0.0679458	0.0618324	0.00462939	0.0283271	0.938136	-0.0508908	0.0601496	1.00464	0.0325515	0.0288126	0.596328	-0.0239201	0.0890232	1.03309
Q13867	BLMH	seq.14250.115	0.0660239	1.06825	0.024217	0.168678	0.0185595	0.113488	-0.022456	0.0268221	0.697799	-0.0750263	0.0301143	0.977794	-0.0126011	0.0271499	0.827594	-0.065814	0.0406118	0.987478
Q13938	CAPS	seq.21143.10	0.0704033	1.07294	0.0576219	0.221778	-0.0425336	0.18334	0.0697324	0.022344	0.141052	0.0259391	0.113526	1.07222	0.0791324	0.0227575	0.100677	0.0345284	0.123736	1.08235
Q13976	PRKG1	seq.13067.5	0.0899004	1.09407	0.0601829	0.135232	-0.028056	0.207857	-0.0569403	0.0295921	0.326822	-0.11494	0.00105925	0.94465	0.0285672	0.0282673	0.592698	-0.0268358	0.0839701	1.02898
Q14005	IL16	seq.2774.10	0.113273	1.11994	0.0288152	0.0540411	0.0567962	0.16975	0.0511	0.0269481	0.351798	-0.00171732	0.103917	1.05243	0.0607205	0.0271158	0.267927	0.00757448	0.113866	1.0626
Q14011	CIRBP	seq.12724.81	0.118554	1.12587	0.0556086	0.0330123	0.009563	0.227545	0.111305	0.0261995	0.0306164	0.0599547	0.162655	1.11774	0.113242	0.0269141	0.0309044	0.0604916	0.165993	1.1199
Q14088	RAB33A	seq.23255.7	-0.0408286	0.959994	0.0624493	0.513248	-0.163227	0.0815698	0.0317975	0.0282599	0.533983	-0.023591	0.087186	1.03231	0.0369634	0.0279943	0.470804	-0.0179044	0.0918312	1.03766
Q14108	SCARB2	seq.5100.53	0.332616	1.39461	0.0321881	2.57e-09	0.269528	0.395703	-0.013755	0.0290833	0.774234	-0.0707571	0.0432472	0.986339	0.00567365	0.0281503	0.903125	-0.0494999	0.0608472	1.00569
Q14112	NID2	seq.16060.99	0.223908	1.25096	0.028324	7.83e-05	0.168394	0.279422	0.168303	0.021506	0.000473373	0.126152	0.210454	1.18329	0.175378	0.0229446	0.000451007	0.130407	0.220348	1.1917
Q14112	NID2	seq.3633.70	0.223908	1.25096	0.028324	7.83e-05	0.168394	0.279422	0.248858	0.0256949	8.34617e-07	0.198497	0.299219	1.28256	0.256161	0.0263812	7.55424e-07	0.204454	0.307867	1.29196
Q14116	IL18	seq.5661.15	0.16585	1.1804	0.029269	0.00403858	0.108483	0.223216	0.0274777	0.029187	0.632895	-0.0297279	0.0846832	1.02786	0.0375744	0.0299236	0.519184	-0.0210748	0.0962236	1.03829
Q14118	DAG1	seq.23176.17	0.104163	1.10978	0.0311965	0.114082	0.0430185	0.165307	0.0300376	0.0247659	0.518752	-0.0185027	0.0785779	1.03049	0.0436307	0.0250952	0.352199	-0.00555503	0.0928165	1.0446
Q14118	DAG1	seq.8369.102	0.104163	1.10978	0.0311965	0.114082	0.0430185	0.165307	0.0705771	0.0251485	0.140498	0.0212869	0.119867	1.07313	0.083394	0.0259005	0.0878547	0.0326299	0.134158	1.08697
Q14126	DSG2	seq.20517.1	0.0539565	1.05544	0.029406	0.354344	-0.00367816	0.111591	0.0238286	0.0298891	0.695534	-0.0347529	0.0824102	1.02411	0.0870486	0.0285184	0.131268	0.0311535	0.142944	1.09095
Q14126	DSG2	seq.9484.75	0.0539565	1.05544	0.029406	0.354344	-0.00367816	0.111591	0.0298712	0.0295041	0.617075	-0.0279558	0.0876982	1.03032	0.0846662	0.0287141	0.127399	0.0283875	0.140945	1.08835
Q14129	DGCR6	seq.9444.70	-0.0792588	0.923801	0.059728	0.18451	-0.196323	0.0378059	0.0874582	0.0222997	0.0267637	0.0437517	0.131165	1.0914	0.0895551	0.0236333	0.0329496	0.0432348	0.135875	1.09369
Q14162	SCARF1	seq.5129.12	0.213233	1.23767	0.0270977	0.000364631	0.160123	0.266344	0.167094	0.0271453	0.00182011	0.113891	0.220298	1.18187	0.19456	0.0279354	0.000434415	0.139808	0.249313	1.21478
Q14184	DOC2B	seq.7997.118	-0.0033178	0.996688	0.0549574	0.951861	-0.111032	0.104397	-0.0205571	0.0289202	0.719444	-0.0772396	0.0361254	0.979653	-0.00773892	0.028869	0.89034	-0.0643212	0.0488433	0.992291
Q14197	MRPL58	seq.6380.23	-0.0960038	0.908461	0.0566542	0.0901594	-0.207044	0.0150364	-0.051203	0.024269	0.257526	-0.0987693	-0.00363673	0.950086	-0.0183846	0.0269312	0.708293	-0.0711688	0.0343995	0.981783
Q14210	LY6D	seq.19784.16	0.178828	1.19582	0.029944	0.00229487	0.120139	0.237517	0.0937221	0.0254601	0.0420805	0.0438213	0.143623	1.09825	0.0960417	0.0267129	0.0486578	0.0436854	0.148398	1.1008
Q14242	SELPLG	seq.11266.8	0.0414104	1.04228	0.0320249	0.51673	-0.0213574	0.104178	-0.106245	0.0321485	0.108275	-0.169255	-0.0432355	0.899204	-0.0931779	0.0315553	0.145062	-0.155025	-0.0313306	0.911031
Q14242	SELPLG	seq.6963.82	0.0414104	1.04228	0.0320249	0.51673	-0.0213574	0.104178	-0.00497286	0.0269579	0.923215	-0.0578094	0.0478636	0.995039	0.00415338	0.0270314	0.935533	-0.0488272	0.057134	1.00416
Q14324	MYBPC2	seq.25096.58	0.097152	1.10203	0.0570515	0.0885899	-0.0146668	0.208971	0.0794827	0.0220693	0.077529	0.0362277	0.122738	1.08273	0.0874392	0.0232477	0.0667918	0.0418746	0.133004	1.09138
Q14393	GAS6	seq.15391.114	0.0365863	1.03726	0.0304462	0.561826	-0.0230871	0.0962597	0.0114136	0.0286415	0.831868	-0.0447226	0.0675499	1.01148	0.056551	0.0274575	0.264256	0.00273534	0.110367	1.05818
Q14435	GALNT3	seq.6593.5	-0.0739296	0.928737	0.0276397	0.197729	-0.128102	-0.0197568	-0.140957	0.0326227	0.0078169	-0.204896	-0.0770177	0.868527	-0.115062	0.0290223	0.0187139	-0.171944	-0.0581789	0.891311
Q14457	BECN1	seq.10010.10	0.0686692	1.07108	0.0580492	0.236829	-0.045105	0.182444	-0.0180293	0.0255239	0.747422	-0.0680552	0.0319965	0.982132	-0.00230563	0.0264462	0.967219	-0.0541392	0.049528	0.997697
Q14457	BECN1	seq.13032.1	0.0686692	1.07108	0.0580492	0.236829	-0.045105	0.182444	0.00664774	0.0247826	0.898521	-0.0419253	0.0552207	1.00667	0.0169929	0.0250788	0.742544	-0.0321607	0.0661464	1.01714
Q14508	WFDC2	seq.11388.75	0.503755	1.65492	0.0319415	3.17e-15	0.441151	0.566359	0.32074	0.0237897	2.59164e-08	0.274113	0.367367	1.37815	0.335645	0.0241607	6.89771e-09	0.288291	0.383	1.39884
Q14511	NEDD9	seq.12862.14	0.0343978	1.035	0.0610479	0.573124	-0.0852538	0.154049	-0.0681974	0.0321886	0.305545	-0.131286	-0.00510898	0.934076	-0.0292878	0.0305692	0.623227	-0.0892022	0.0306267	0.971137
Q14512	FGFBP1	seq.15494.11	0.184352	1.20244	0.0293795	0.00234262	0.126769	0.241935	0.124289	0.0243846	0.0167085	0.0764964	0.172082	1.13234	0.146686	0.0251261	0.00653942	0.09744	0.195932	1.15799
Q14512	FGFBP1	seq.9507.55	0.184352	1.20244	0.0293795	0.00234262	0.126769	0.241935	-0.0547865	0.0277466	0.321052	-0.109169	-0.000404117	0.946687	-0.0433796	0.0277706	0.432008	-0.097809	0.0110498	0.957548
Q14515	SPARCL1	seq.13707.27	0.169933	1.18523	0.0282787	0.00163781	0.114508	0.225358	0.0924614	0.0212939	0.0461975	0.0507262	0.134197	1.09687	0.110895	0.0223382	0.0211457	0.0671128	0.154677	1.11728
Q14515	SPARCL1	seq.4467.49	0.169933	1.18523	0.0282787	0.00163781	0.114508	0.225358	0.140579	0.0252928	0.00444265	0.0910059	0.190152	1.15094	0.190763	0.0249781	0.000130269	0.141806	0.239719	1.21017
Q14554	PDIA5	seq.5593.11	-0.0304234	0.970035	0.0616031	0.621405	-0.151163	0.0903166	0.0617685	0.0279649	0.283015	0.00695826	0.116579	1.06372	0.0652259	0.0281939	0.258583	0.00996697	0.120485	1.0674
Q14624	ITIH4	seq.4811.33	0.129858	1.13867	0.0432703	0.00269023	0.0450495	0.214666	-0.015475	0.0288913	0.767224	-0.0721009	0.041151	0.984644	0.0388865	0.0297638	0.495674	-0.0194495	0.0972224	1.03965
Q14641	INSL4	seq.6410.26	0.0523022	1.05369	0.0481051	0.276927	-0.0419821	0.146586	-0.0258991	0.0280344	0.653586	-0.0808454	0.0290472	0.974433	-0.0123277	0.027839	0.826947	-0.0668912	0.0422357	0.987748
Q14677	CLINT1	seq.11659.31	0.0578086	1.05951	0.0530734	0.276057	-0.0462133	0.161831	0.0165125	0.0246271	0.733101	-0.0317559	0.0647808	1.01665	0.0224595	0.0251121	0.649727	-0.0267594	0.0716784	1.02271
Q14696	MESD	seq.15299.102	0.142068	1.15265	0.0262867	0.00583038	0.0905466	0.193589	0.216625	0.0253742	1.00341e-05	0.166892	0.266357	1.24188	0.206318	0.0258247	3.49164e-05	0.155703	0.256934	1.22914
Q14696	MESD	seq.5594.87	0.142068	1.15265	0.0262867	0.00583038	0.0905466	0.193589	-0.0435342	0.0319686	0.502716	-0.106192	0.0191231	0.9574	-0.0143341	0.0310597	0.81222	-0.07521	0.0465418	0.985768
Q14773	ICAM4	seq.6550.4	0.0348885	1.0355	0.0277643	0.552437	-0.0195284	0.0893055	-0.0665462	0.0269015	0.223976	-0.119272	-0.0138202	0.93562	-0.0326897	0.0276257	0.555468	-0.0868351	0.0214556	0.967839
Q14773	ICAM4	seq.9461.2	0.0348885	1.0355	0.0277643	0.552437	-0.0195284	0.0893055	-0.0758176	0.027114	0.153177	-0.12896	-0.0226752	0.926985	-0.0456023	0.027273	0.386171	-0.0990564	0.00785176	0.955422
Q14781	CBX2	seq.22095.29	0.0094015	1.00945	0.0583834	0.872069	-0.105028	0.123831	-0.125068	0.0264983	0.0388672	-0.177004	-0.0731322	0.882437	-0.109721	0.0264902	0.0668201	-0.16164	-0.0578008	0.896085
Q14790	CASP8	seq.18158.45	0.0950342	1.0997	0.0285427	0.106367	0.0390915	0.150977	0.0163891	0.0281736	0.740833	-0.0388302	0.0716084	1.01652	0.0272395	0.0279069	0.580657	-0.0274571	0.0819361	1.02761
Q14807	KIF22	seq.12734.112	0.138224	1.14823	0.0557368	0.0131406	0.0289815	0.247466	0.00729884	0.0277925	0.889224	-0.0471734	0.0617711	1.00733	0.0206407	0.0277392	0.692067	-0.0337272	0.0750086	1.02086
Q14914	PTGR1	seq.13543.7	0.0680656	1.07044	0.0557693	0.22228	-0.0412401	0.177371	0.059527	0.0248696	0.217792	0.0107834	0.10827	1.06133	0.0655927	0.025437	0.185221	0.015737	0.115448	1.06779
Q14914	PTGR1	seq.19617.5	0.0680656	1.07044	0.0557693	0.22228	-0.0412401	0.177371	0.0784145	0.026021	0.126886	0.0274143	0.129415	1.08157	0.0833642	0.0264855	0.110586	0.0314536	0.135275	1.08694
Q14956	GPNMB	seq.5080.131	0.301841	1.35235	0.0315168	1.12e-06	0.240069	0.363613	0.186128	0.0263418	0.000281833	0.134499	0.237757	1.20458	0.238522	0.0285522	2.90755e-05	0.18256	0.294483	1.26937
Q14956	GPNMB	seq.8240.207	0.301841	1.35235	0.0315168	1.12e-06	0.240069	0.363613	0.152344	0.0259666	0.00311807	0.10145	0.203237	1.16456	0.197504	0.0276474	0.000470762	0.143316	0.251691	1.21836
Q14956	GPNMB	seq.8289.8	0.301841	1.35235	0.0315168	1.12e-06	0.240069	0.363613	0.0454461	0.023497	0.379807	-0.000607113	0.0914993	1.04649	0.0714972	0.0241017	0.17806	0.0242588	0.118736	1.07412
Q14956	GPNMB	seq.8606.39	0.301841	1.35235	0.0315168	1.12e-06	0.240069	0.363613	0.0146203	0.0249449	0.766034	-0.0342708	0.0635114	1.01473	0.0299117	0.0255156	0.54547	-0.0200979	0.0799213	1.03036
Q14BN4	SLMAP	seq.7191.32	0.0415412	1.04242	0.0594223	0.484499	-0.0749244	0.158007	-0.0707087	0.0268454	0.20483	-0.123325	-0.0180928	0.931733	-0.0607202	0.0264783	0.267849	-0.112617	-0.00882361	0.941087
Q15014	MORF4L2	seq.24443.8	0.0714013	1.07401	0.0450893	0.113296	-0.0169721	0.159775	-0.034281	0.0233896	0.513342	-0.0801238	0.0115618	0.9663	0.00119051	0.0234024	0.982115	-0.0446773	0.0470583	1.00119
Q15018	ABRAXAS2	seq.8830.29	0.00649761	1.00652	0.0584133	0.91143	-0.10799	0.120986	-0.0579969	0.0256836	0.23299	-0.108336	-0.00765788	0.943653	-0.0494173	0.0252258	0.304198	-0.0988591	2.44217e-05	0.951784
Q15018	ABRAXAS2	seq.8945.7	0.00649761	1.00652	0.0584133	0.91143	-0.10799	0.120986	-0.0247284	0.0260329	0.598521	-0.0757519	0.0262951	0.975575	-0.0153972	0.0256522	0.74216	-0.0656746	0.0348803	0.984721
Q15025	TNIP1	seq.21282.21	-0.0498972	0.951327	0.0582193	0.391415	-0.164005	0.0642107	0.0532452	0.0270956	0.311303	0.000138781	0.106352	1.05469	0.0644571	0.0275922	0.221732	0.0103773	0.118537	1.06658
Q15063	POSTN	seq.3457.57	-0.0821811	0.921105	0.0598492	0.16971	-0.199483	0.0351211	0.0351544	0.0289821	0.540391	-0.0216495	0.0919584	1.03578	0.0555292	0.0284363	0.342343	-0.000205061	0.111263	1.0571
Q15063	POSTN	seq.6645.53	-0.0821811	0.921105	0.0598492	0.16971	-0.199483	0.0351211	0.0515115	0.0282858	0.366272	-0.00392759	0.106951	1.05286	0.0754476	0.0285371	0.201634	0.0195159	0.131379	1.07837
Q15067	ACOX1	seq.21552.9	0.0705338	1.07308	0.0288612	0.20925	0.0139669	0.127101	0.0590111	0.0281226	0.290292	0.00389175	0.11413	1.06079	0.0629263	0.0282139	0.256639	0.00762803	0.118225	1.06495
Q15102	PAFAH1B3	seq.12374.8	0.0762545	1.07924	0.0488205	0.118303	-0.019432	0.171941	-0.137408	0.0269285	0.011152	-0.190187	-0.0846293	0.871614	-0.125122	0.0269694	0.0208643	-0.177981	-0.0722632	0.882389
Q15109	AGER	seq.4125.52	-0.0471021	0.95399	0.0268201	0.409864	-0.0996685	0.00546438	-0.0572524	0.0268561	0.290839	-0.109889	-0.00461547	0.944356	-0.0523751	0.027107	0.334172	-0.105504	0.000753646	0.948973
Q15113	PCOLCE	seq.11237.49	0.141921	1.15249	0.0278922	0.0178382	0.087253	0.196588	0.128974	0.0266957	0.0203121	0.0766517	0.181297	1.13766	0.152388	0.0271344	0.00631724	0.0992051	0.20557	1.16461
Q15116	PDCD1	seq.15623.1	0.15156	1.16365	0.0270172	0.00844365	0.0986074	0.204513	-0.000876016	0.0260315	0.987089	-0.0518969	0.0501448	0.999124	0.00732554	0.0256614	0.890233	-0.0429699	0.057621	1.00735
Q15116	PDCD1	seq.9227.15	0.15156	1.16365	0.0270172	0.00844365	0.0986074	0.204513	0.0176074	0.021588	0.656574	-0.0247043	0.0599191	1.01776	0.0263149	0.0222443	0.518958	-0.0172832	0.0699129	1.02666
Q15126	PMVK	seq.12450.42	0.129557	1.13832	0.028684	0.0344355	0.0733369	0.185776	0.0406636	0.0302271	0.463086	-0.0185805	0.0999076	1.0415	0.0486096	0.0299243	0.382312	-0.0100409	0.10726	1.04981
Q15165	PON2	seq.22003.4	0.0260509	1.02639	0.0291581	0.649073	-0.0310979	0.0831998	0.038164	0.0248655	0.449054	-0.0105715	0.0868995	1.0389	0.0523199	0.0247837	0.303928	0.00374463	0.100895	1.05371
Q15172	PPP2R5A	seq.13622.16	0.149047	1.16073	0.0510946	0.00353333	0.0489031	0.24919	-0.014611	0.0261993	0.788565	-0.0659607	0.0367386	0.985495	-0.00261945	0.0265128	0.961512	-0.0545837	0.0493448	0.997384
Q15223	NECTIN1	seq.20584.4	-0.16978	0.84385	0.0494829	0.000601169	-0.266765	-0.0727954	-0.183042	0.0307645	0.00357289	-0.243339	-0.122745	0.832733	-0.094637	0.0299947	0.110861	-0.153425	-0.0358485	0.909703
Q15223	NECTIN1	seq.8803.61	-0.16978	0.84385	0.0494829	0.000601169	-0.266765	-0.0727954	0.0525462	0.0259718	0.275702	0.00164245	0.10345	1.05395	0.0608958	0.0278712	0.246881	0.00626931	0.115522	1.06279
Q15223	NECTIN1	seq.9300.13	-0.16978	0.84385	0.0494829	0.000601169	-0.266765	-0.0727954	-0.00172475	0.0275851	0.975675	-0.0557906	0.0523411	0.998277	0.0110985	0.0272055	0.842109	-0.0422233	0.0644203	1.01116
Q15256	PTPRR	seq.6361.49	0.089606	1.09374	0.060791	0.140482	-0.0295423	0.208754	-0.0447167	0.019896	0.28577	-0.0837121	-0.00572129	0.956268	-0.0380785	0.0194772	0.360041	-0.0762531	9.61524e-05	0.962637
Q15276	RABEP1	seq.24417.22	0.0146124	1.01472	0.0582162	0.801812	-0.0994892	0.128714	0.00953704	0.026464	0.857207	-0.0423315	0.0614055	1.00958	0.0198843	0.0269664	0.710158	-0.0329689	0.0727374	1.02008
Q15303	ERBB4	seq.2618.10	0.0400939	1.04091	0.0301102	0.534238	-0.018921	0.0991088	-0.0124142	0.0274546	0.810724	-0.0662243	0.0413959	0.987663	0.00513931	0.0272861	0.921013	-0.0483404	0.058619	1.00515
Q15366	PCBP2	seq.23363.41	-0.0108834	0.989176	0.059991	0.85604	-0.128464	0.106697	0.0092325	0.028909	0.869294	-0.047428	0.065893	1.00928	0.0150746	0.0287196	0.786927	-0.0412148	0.0713639	1.01519
Q15388	TOMM20	seq.20408.11	0.18112	1.19856	0.0573488	0.0015874	0.0687181	0.293521	-0.00949667	0.0268514	0.855854	-0.0621245	0.0431312	0.990548	0.00669209	0.0272896	0.898773	-0.0467946	0.0601788	1.00671
Q15389	ANGPT1	seq.2811.27	0.245226	1.27791	0.0289872	3.36e-05	0.188412	0.30204	0.222914	0.0291952	0.000124307	0.165693	0.280136	1.24971	0.222979	0.0292823	0.000130319	0.165587	0.280371	1.24979
Q15399	TLR1	seq.11149.3	-0.0521988	0.94914	0.0590035	0.376333	-0.167844	0.0634458	0.0233713	0.0247854	0.617437	-0.0252072	0.0719497	1.02365	0.0317213	0.0254623	0.515329	-0.0181838	0.0816264	1.03223
Q15399	TLR1	seq.16324.38	-0.0521988	0.94914	0.0590035	0.376333	-0.167844	0.0634458	0.0132459	0.0242761	0.743869	-0.0343344	0.0608262	1.01333	0.0229632	0.0248906	0.588288	-0.0258215	0.0717479	1.02323
Q15427	SF3B4	seq.13449.25	0.092355	1.09675	0.0260108	0.0593788	0.0413749	0.143335	-0.0889216	0.0281008	0.145537	-0.143998	-0.033845	0.914917	-0.0637202	0.0274465	0.266675	-0.117514	-0.00992607	0.938268
Q15465	SHH	seq.2743.5	0.0197628	1.01996	0.0479446	0.680192	-0.0742069	0.113733	-0.107501	0.030647	0.077373	-0.167569	-0.0474344	0.898075	-0.0994678	0.0307548	0.0977616	-0.159746	-0.0391894	0.905319
Q15485	FCN2	seq.13717.15	0.0448191	1.04584	0.0265163	0.432107	-0.00715183	0.0967901	0.0102533	0.0251925	0.845433	-0.0391232	0.0596298	1.01031	0.033883	0.0257845	0.522641	-0.0166538	0.0844197	1.03446
Q15485	FCN2	seq.3313.21	0.0448191	1.04584	0.0265163	0.432107	-0.00715183	0.0967901	0.0329232	0.0260459	0.533586	-0.0181259	0.0839723	1.03347	0.0411487	0.0265187	0.437978	-0.0108271	0.0931244	1.04201
Q15517	CDSN	seq.7085.81	0.197857	1.21879	0.0292462	0.00110906	0.140536	0.255179	0.149344	0.0275745	0.00524658	0.0952989	0.203389	1.16107	0.153839	0.0282848	0.00540418	0.0984023	0.209277	1.1663
Q15582	TGFBI	seq.3283.21	-0.074209	0.928478	0.0285513	0.215944	-0.130169	-0.0182494	-0.0801249	0.028972	0.151104	-0.136909	-0.0233408	0.923001	-0.0249284	0.031244	0.674964	-0.0861656	0.0363088	0.97538
Q15633	TARBP2	seq.12781.2	-0.0384422	0.962287	0.0288741	0.52074	-0.0950344	0.0181499	0.0906571	0.0241025	0.0214504	0.0434171	0.137897	1.09489	0.0959057	0.0264358	0.0350415	0.0440925	0.147719	1.10066
Q15661	TPSAB1	seq.9409.11	-0.0855156	0.918039	0.0263927	0.0851993	-0.137244	-0.0337868	-0.0157258	0.0256061	0.772985	-0.0659129	0.0344613	0.984397	-0.00788509	0.0253594	0.884805	-0.0575885	0.0418183	0.992146
Q15697	ZNF174	seq.11486.26	-0.0157861	0.984338	0.0574859	0.783617	-0.128456	0.0968841	-0.0191434	0.0255772	0.713833	-0.0692738	0.030987	0.981039	-0.0100795	0.0255354	0.845294	-0.060128	0.0399689	0.989971
Q15762	CD226	seq.5062.60	0.0667118	1.06899	0.0577235	0.247799	-0.0464242	0.179848	0.0426252	0.0260352	0.339102	-0.00840277	0.0936532	1.04355	0.0517029	0.0263452	0.26983	6.72611e-05	0.103338	1.05306
Q15762	CD226	seq.5721.1	0.0667118	1.06899	0.0577235	0.247799	-0.0464242	0.179848	0.0630326	0.0274692	0.257574	0.00919402	0.116871	1.06506	0.0666029	0.0279321	0.234207	0.011857	0.121349	1.06887
Q15796	SMAD2	seq.10364.6	0.116971	1.12409	0.0518712	0.0241312	0.0153056	0.218637	0.0692087	0.0260955	0.189979	0.0180625	0.120355	1.07166	0.0711415	0.026545	0.182558	0.0191142	0.123169	1.07373
Q15796	SMAD2	seq.11353.143	0.116971	1.12409	0.0518712	0.0241312	0.0153056	0.218637	0.0567496	0.0247757	0.279018	0.0081902	0.105309	1.05839	0.0606357	0.0264374	0.269255	0.00881929	0.112452	1.06251
Q15797	SMAD1	seq.9838.4	0.0972827	1.10217	0.0278519	0.111335	0.0426938	0.151871	-0.038631	0.0269064	0.425304	-0.0913667	0.0141047	0.962106	-0.0235126	0.0266832	0.633645	-0.0758108	0.0287856	0.976762
Q15814	TBCC	seq.21326.28	0.147956	1.15946	0.0274889	0.0102352	0.0940785	0.201833	0.0300139	0.0254577	0.604202	-0.0198823	0.0799102	1.03047	0.0365123	0.0256508	0.522192	-0.0137624	0.086787	1.03719
Q15818	NPTX1	seq.9256.78	-0.0409392	0.959887	0.0283741	0.483135	-0.0965515	0.014673	-0.100023	0.0295458	0.0835933	-0.157932	-0.0421145	0.904816	-0.0542869	0.029266	0.325736	-0.111647	0.00307337	0.94716
Q15828	CST6	seq.14711.27	-0.039079	0.961675	0.0272735	0.514756	-0.092534	0.014376	-0.051538	0.028477	0.362802	-0.107352	0.00427593	0.949768	-0.0333125	0.0270968	0.545786	-0.0864213	0.0197963	0.967236
Q15828	CST6	seq.3303.23	-0.039079	0.961675	0.0272735	0.514756	-0.092534	0.014376	-0.0302247	0.0275647	0.587926	-0.0842505	0.023801	0.970227	0.00277203	0.0271269	0.960004	-0.0503958	0.0559399	1.00278
Q15846	CLUL1	seq.21492.19	0.18987	1.20909	0.0264713	0.00047854	0.137987	0.241753	0.0276712	0.0246329	0.571918	-0.0206083	0.0759508	1.02806	0.0406186	0.0249467	0.409504	-0.00827605	0.0895132	1.04145
Q15848	ADIPOQ	seq.3554.24	0.0142864	1.01439	0.0641622	0.823799	-0.111469	0.140042	0.0774318	0.0296743	0.196424	0.0192713	0.135592	1.08051	0.103052	0.0299782	0.0866972	0.0442956	0.161808	1.10855
Q16206	ENOX2	seq.13422.66	-0.000540458	0.99946	0.0549508	0.992153	-0.108242	0.107161	0.0382188	0.024567	0.476802	-0.00993164	0.0863693	1.03896	0.0469032	0.0255567	0.38872	-0.0031871	0.0969935	1.04802
Q16270	IGFBP7	seq.3320.49	0.14089	1.1513	0.0225874	0.00626246	0.0966191	0.18516	0.0977836	0.0259006	0.049973	0.0470194	0.148548	1.10272	0.157962	0.0270297	0.00280895	0.104985	0.21094	1.17112
Q16288	NTRK3	seq.2658.27	0.00949966	1.00954	0.0298449	0.873912	-0.0489953	0.0679946	-0.0166753	0.0275067	0.762907	-0.0705873	0.0372368	0.983463	0.00553245	0.0280431	0.922002	-0.0494311	0.060496	1.00555
Q16363	LAMA4	seq.6577.64	0.154988	1.16764	0.0273063	0.00759939	0.101468	0.208507	-0.026186	0.0255652	0.611685	-0.0762929	0.0239208	0.974154	-0.00622488	0.0269264	0.906167	-0.0589997	0.04655	0.993794
Q16401	PSMD5	seq.10716.35	-0.0921341	0.911983	0.0567554	0.104514	-0.203373	0.0191045	-0.060979	0.031807	0.320466	-0.12332	0.0013617	0.940843	-0.0400221	0.0302224	0.487736	-0.099257	0.0192127	0.960768
Q16520	BATF	seq.19227.18	0.0265346	1.02689	0.0495983	0.592657	-0.0706764	0.123746	0.0652225	0.0224618	0.100993	0.0211982	0.109247	1.0674	0.07477	0.0253473	0.106396	0.0250902	0.12445	1.07764
Q16543	CDC37	seq.3879.50	0.118061	1.12531	0.0264301	0.0306419	0.0662593	0.169863	0.0286712	0.0261859	0.620214	-0.0226522	0.0799945	1.02909	0.0385153	0.0270575	0.506979	-0.0145164	0.091547	1.03927
Q16549	PCSK7	seq.4459.68	-0.0968916	0.907654	0.0483018	0.0448605	-0.191561	-0.00222172	-0.0367621	0.027707	0.474954	-0.0910668	0.0175426	0.963905	-0.0199784	0.0279286	0.698179	-0.0747175	0.0347607	0.98022
Q16552	IL17A	seq.21897.4	0.0781843	1.08132	0.0266974	0.151337	0.0258583	0.13051	0.0861749	0.0212482	0.0393739	0.0445291	0.127821	1.09	0.0939596	0.0224237	0.0333991	0.0500099	0.137909	1.09852
Q16552	IL17A	seq.3498.53	0.0781843	1.08132	0.0266974	0.151337	0.0258583	0.13051	0.0232811	0.0204573	0.648037	-0.0168145	0.0633766	1.02355	0.0327289	0.0214856	0.533221	-0.00938221	0.07484	1.03327
Q16552	IL17A	seq.9170.24	0.0781843	1.08132	0.0266974	0.151337	0.0258583	0.13051	-0.00724523	0.0318731	0.910578	-0.0697154	0.0552249	0.992781	0.0128551	0.0310416	0.828714	-0.0479853	0.0736955	1.01294
Q16595	FXN	seq.11833.83	0.179251	1.19632	0.0264093	0.000938978	0.12749	0.231013	0.0270064	0.0226403	0.524382	-0.0173677	0.0713805	1.02737	0.0368133	0.0234312	0.400982	-0.00911103	0.0827376	1.0375
Q16595	FXN	seq.15389.1	0.179251	1.19632	0.0264093	0.000938978	0.12749	0.231013	-0.0371326	0.0272598	0.509009	-0.0905608	0.0162956	0.963548	-0.0195125	0.0278517	0.720913	-0.0741009	0.0350759	0.980677
Q16610	ECM1	seq.3366.51	-0.114918	0.891439	0.0552828	0.0376418	-0.223271	-0.00656597	-0.138271	0.0267695	0.00639692	-0.190739	-0.0858041	0.870862	-0.0752174	0.026376	0.141026	-0.126913	-0.0235213	0.927542
Q16619	CTF1	seq.13732.79	0.0520086	1.05338	0.0266325	0.385429	-0.000190254	0.104207	0.123299	0.0242994	0.0182984	0.0756726	0.170925	1.13122	0.149762	0.0252617	0.00465411	0.10025	0.199274	1.16156
Q16619	CTF1	seq.2889.37	0.0520086	1.05338	0.0266325	0.385429	-0.000190254	0.104207	0.138563	0.0227028	0.00117746	0.0940668	0.18306	1.14862	0.133164	0.0246137	0.00533027	0.0849215	0.181406	1.14244
Q16620	NTRK2	seq.4866.59	-0.0187206	0.981454	0.0304472	0.761212	-0.0783961	0.0409549	-0.0924343	0.0273512	0.0900895	-0.146042	-0.0388269	0.911709	-0.0926615	0.0296024	0.122384	-0.150681	-0.0346419	0.911502
Q16625	OCLN	seq.24263.6	0.154956	1.16761	0.0629438	0.0138237	0.0315882	0.278323	0.148093	0.0244535	0.00106779	0.100165	0.196021	1.15962	0.156393	0.0257226	0.000842628	0.105977	0.206808	1.16929
Q16627	CCL14	seq.2900.53	0.20098	1.2226	0.0243613	5.68e-06	0.153233	0.248728	0.206126	0.0280334	0.000294976	0.151182	0.26107	1.22891	0.227901	0.0287789	9.55234e-05	0.171495	0.284306	1.25596
Q16651	PRSS8	seq.15513.108	0.141172	1.15162	0.0307592	0.0281244	0.0808851	0.201459	0.0274352	0.0258691	0.588014	-0.0232672	0.0781377	1.02782	0.0394089	0.0266837	0.444459	-0.0128902	0.091708	1.0402
Q16651	PRSS8	seq.6225.3	0.141172	1.15162	0.0307592	0.0281244	0.0808851	0.201459	-0.177731	0.02775	0.00238269	-0.23212	-0.123342	0.837168	-0.132137	0.0279036	0.0247862	-0.186827	-0.0774469	0.876221
Q16653	MOG	seq.15619.49	0.151311	1.16336	0.0292691	0.0187729	0.0939444	0.208677	-0.065769	0.0278457	0.243949	-0.120346	-0.0111924	0.936347	-0.0468764	0.0281805	0.410413	-0.102109	0.00835645	0.954205
Q16663	CCL15	seq.14109.15	0.0981768	1.10316	0.0284423	0.0730482	0.0424309	0.153923	-0.000471795	0.0256789	0.992699	-0.0508016	0.049858	0.999528	0.0295527	0.0266979	0.577107	-0.0227742	0.0818796	1.02999
Q16663	CCL15	seq.18289.16	0.0981768	1.10316	0.0284423	0.0730482	0.0424309	0.153923	0.00669305	0.0260066	0.898023	-0.0442789	0.057665	1.00672	0.0325286	0.0267024	0.541474	-0.0198071	0.0848643	1.03306
Q16663	CCL15	seq.3509.1	0.0981768	1.10316	0.0284423	0.0730482	0.0424309	0.153923	0.0113388	0.0269005	0.833801	-0.0413853	0.0640629	1.0114	0.0222725	0.0272454	0.683043	-0.0311274	0.0756725	1.02252
Q16665	HIF1A	seq.13089.6	-0.0747115	0.928011	0.0562054	0.183763	-0.184872	0.0354491	0.0206702	0.0282376	0.705101	-0.0346745	0.0760148	1.02089	0.0306272	0.0284228	0.579922	-0.0250804	0.0863348	1.0311
Q16674	MIA	seq.2687.2	0.0952946	1.09998	0.0272094	0.0992252	0.0419651	0.148624	0.0847262	0.0260765	0.113064	0.0336172	0.135835	1.08842	0.120536	0.0260512	0.0249047	0.0694767	0.171596	1.1281
Q16698	DECR1	seq.12687.2	0.0824025	1.08589	0.0289916	0.151065	0.0255801	0.139225	0.0733205	0.0269263	0.166798	0.0205459	0.126095	1.07608	0.0767863	0.0272472	0.152967	0.0233829	0.13019	1.07981
Q16718	NDUFA5	seq.19200.16	0.102616	1.10807	0.055508	0.0645065	-0.0061781	0.211409	-0.0759161	0.0316067	0.209426	-0.137864	-0.0139682	0.926894	-0.0549032	0.0296538	0.33538	-0.113024	0.0032173	0.946577
Q16719	KYNU	seq.4559.64	0.0676566	1.07	0.0268049	0.225479	0.0151199	0.120193	0.0947196	0.0268546	0.0867862	0.0420855	0.147354	1.09935	0.0965683	0.0279177	0.0842408	0.0418506	0.151286	1.10138
Q16740	CLPP	seq.17196.5	0.0484119	1.0496	0.0257204	0.350544	-0.00199924	0.098823	-0.0892313	0.0224591	0.0870767	-0.13325	-0.0452122	0.914634	-0.074038	0.023376	0.187983	-0.119854	-0.0282219	0.928636
Q16762	TST	seq.12663.1	0.11502	1.1219	0.0279788	0.0335085	0.0601824	0.169857	0.0628847	0.0267501	0.24586	0.0104554	0.115314	1.0649	0.0822815	0.028433	0.140234	0.0265538	0.138009	1.08576
Q16769	QPCT	seq.7849.3	-0.0729895	0.929611	0.0262677	0.177694	-0.124473	-0.0215057	-0.114269	0.0267	0.0307274	-0.1666	-0.0619376	0.892018	-0.0991124	0.0263934	0.0574656	-0.150842	-0.0473823	0.905641
Q16772	GSTA3	seq.4993.16	0.115709	1.12267	0.0307852	0.0497804	0.0553707	0.176046	0.0812657	0.0243372	0.0805084	0.0335657	0.128966	1.08466	0.0876161	0.0249185	0.0651284	0.0387768	0.136455	1.09157
Q16773	KYAT1	seq.17365.7	0.0263957	1.02675	0.0293444	0.643925	-0.0311182	0.0839097	0.0100649	0.0245558	0.867966	-0.0380637	0.0581935	1.01012	0.0229007	0.02646	0.70172	-0.02896	0.0747614	1.02316
Q16774	GUK1	seq.17325.10	0.0452238	1.04626	0.0503982	0.369542	-0.0535547	0.144002	-0.0206686	0.0268695	0.705026	-0.0733319	0.0319946	0.979543	-0.00961535	0.0270395	0.86007	-0.0626117	0.043381	0.990431
Q16775	HAGH	seq.19267.14	0.014823	1.01493	0.031119	0.813043	-0.0461691	0.0758151	-0.072858	0.027177	0.124386	-0.126124	-0.0195921	0.929733	-0.0623511	0.0276855	0.194869	-0.116614	-0.00808855	0.939553
Q16790	CA9	seq.3798.71	0.0653451	1.06753	0.0308935	0.292154	0.00479488	0.125895	0.0888034	0.0236748	0.0508353	0.0424016	0.135205	1.09287	0.0983945	0.0242925	0.0320118	0.050782	0.146007	1.1034
Q16819	MEP1A	seq.19786.26	-0.0359629	0.964676	0.055524	0.517178	-0.144788	0.072862	-0.0611833	0.0260441	0.269378	-0.112229	-0.0101379	0.940651	-0.0498395	0.0275511	0.398454	-0.103839	0.00415972	0.951382
Q16819	MEP1A	seq.21387.64	-0.0359629	0.964676	0.055524	0.517178	-0.144788	0.072862	-0.189192	0.0291174	0.00115658	-0.246261	-0.132123	0.827628	-0.167297	0.0291954	0.00402002	-0.224519	-0.110075	0.845949
Q16836	HADH	seq.17739.1	0.0121236	1.0122	0.0596081	0.838832	-0.104706	0.128953	0.0278738	0.026895	0.602416	-0.0248396	0.0805871	1.02827	0.0338271	0.027131	0.530528	-0.0193485	0.0870028	1.03441
Q16853	AOC3	seq.21491.7	0.173884	1.18992	0.0325749	0.00660186	0.110038	0.237729	0.0771903	0.028625	0.176129	0.0210862	0.133294	1.08025	0.145315	0.0297496	0.0141468	0.0870067	0.203623	1.1564
Q16864	ATP6V1F	seq.25219.17	0.0605407	1.06241	0.0251932	0.222575	0.0111631	0.109918	-0.128873	0.0304677	0.037103	-0.188588	-0.0691572	0.879086	-0.104751	0.0300307	0.0854823	-0.16361	-0.045892	0.900549
Q16881	TXNRD1	seq.13967.14	0.0996215	1.10475	0.0268573	0.0805309	0.0469822	0.152261	-0.00114108	0.0264062	0.983261	-0.0528963	0.0506141	0.99886	0.0343129	0.027629	0.546356	-0.019839	0.0884648	1.03491
Q24JP5	TMEM132A	seq.7871.16	-0.156727	0.854937	0.0569269	0.00590284	-0.268302	-0.0451525	0.0418308	0.0231284	0.402901	-0.00349994	0.0871616	1.04272	0.0736615	0.0239666	0.13304	0.0266877	0.120635	1.07644
Q2M296	MTHFSD	seq.19129.15	0.0312426	1.03174	0.0585692	0.593736	-0.083551	0.146036	0.0268882	0.0299836	0.652031	-0.0318785	0.085655	1.02725	0.0366757	0.0294516	0.529715	-0.0210483	0.0943997	1.03736
Q2MKA7	RSPO1	seq.16614.27	0.221015	1.24734	0.0321022	0.00042542	0.158096	0.283934	0.152877	0.0248592	0.00183265	0.104153	0.2016	1.16518	0.170887	0.0253371	0.00066373	0.121227	0.220547	1.18636
Q2MKA7	RSPO1	seq.6240.70	0.221015	1.24734	0.0321022	0.00042542	0.158096	0.283934	-0.186792	0.0356791	0.0082065	-0.256721	-0.116862	0.829617	-0.145797	0.0342563	0.0270206	-0.212938	-0.0786555	0.864333
Q2TAL6	VWC2	seq.11121.56	0.166516	1.18118	0.0279224	0.00427339	0.111789	0.221243	0.146741	0.0237447	0.0033796	0.100203	0.19328	1.15805	0.154883	0.0232457	0.00220398	0.109323	0.200444	1.16752
Q2TAL6	VWC2	seq.15308.108	0.166516	1.18118	0.0279224	0.00427339	0.111789	0.221243	0.134259	0.0243081	0.0104407	0.0866164	0.181902	1.14369	0.141922	0.0241432	0.00759111	0.0946025	0.189242	1.15249
Q2UY09	COL28A1	seq.10702.1	0.00499966	1.00501	0.0582177	0.931563	-0.109105	0.119104	0.199708	0.024259	4.20944e-05	0.152161	0.247255	1.22105	0.239195	0.0265743	8.08106e-06	0.18711	0.291279	1.27023
Q2VWP7	PRTG	seq.21397.21	0.185667	1.20402	0.0304364	0.00141779	0.126012	0.245321	-0.0194771	0.0276329	0.722923	-0.0736367	0.0346825	0.980711	-0.00105639	0.0275167	0.984763	-0.0549881	0.0528753	0.998944
Q2WEN9	CEACAM16	seq.24299.1	-0.0814963	0.921736	0.0562974	0.147728	-0.191837	0.0288445	-0.00452811	0.0279306	0.936814	-0.059271	0.0502148	0.995482	0.0206458	0.02911	0.720816	-0.0364087	0.0777003	1.02086
Q30KQ4	DEFB116	seq.11144.10	-0.0422117	0.958667	0.0574474	0.462468	-0.154807	0.0703832	0.07357	0.0198106	0.0494837	0.0347419	0.112398	1.07634	0.0813414	0.0207213	0.0391861	0.0407285	0.121954	1.08474
Q3KPI0	CEACAM21	seq.7204.1	0.158293	1.17151	0.0268828	0.00210538	0.105604	0.210983	-0.138634	0.0268493	0.0410343	-0.191258	-0.0860101	0.870547	-0.13404	0.0272823	0.0478964	-0.187512	-0.0805679	0.874555
Q495A1	TIGIT	seq.16299.13	0.176009	1.19245	0.0538612	0.00108374	0.0704434	0.281576	0.0817959	0.0263683	0.122384	0.0301151	0.133477	1.08523	0.0836798	0.0269857	0.119476	0.0307888	0.136571	1.08728
Q495A1	TIGIT	seq.9638.2	0.176009	1.19245	0.0538612	0.00108374	0.0704434	0.281576	0.0975532	0.0242371	0.0433011	0.0500494	0.145057	1.10247	0.105633	0.0245077	0.0290932	0.0575985	0.153667	1.11141
Q496F6	CD300E	seq.10798.4	0.156146	1.169	0.029852	0.00812277	0.0976368	0.214654	-0.0827001	0.0292018	0.110349	-0.139935	-0.0254657	0.920627	-0.066262	0.0274496	0.183903	-0.120062	-0.0124618	0.935886
Q496F6	CD300E	seq.8287.17	0.156146	1.169	0.029852	0.00812277	0.0976368	0.214654	0.0596631	0.0240602	0.198573	0.012506	0.10682	1.06148	0.065859	0.0242098	0.158834	0.0184086	0.113309	1.06808
Q49AH0	CDNF	seq.13693.5	0.158687	1.17197	0.0286115	0.00761279	0.10261	0.214765	0.0567603	0.024644	0.201583	0.0084589	0.105062	1.0584	0.0681592	0.025695	0.141898	0.0177979	0.118521	1.07054
Q49AH0	CDNF	seq.4962.52	0.158687	1.17197	0.0286115	0.00761279	0.10261	0.214765	0.176456	0.019123	6.7303e-06	0.138976	0.213936	1.19298	0.187335	0.0201139	5.31772e-06	0.147912	0.226757	1.20603
Q4KMG0	CDON	seq.4541.49	-0.00224514	0.997757	0.0302192	0.969238	-0.0614737	0.0569834	-0.148253	0.0290608	0.00925375	-0.205211	-0.0912944	0.862213	-0.0874032	0.0296177	0.126666	-0.145453	-0.0293535	0.916308
Q4VC05	BCL7A	seq.21331.19	-0.0321207	0.96839	0.0544434	0.555201	-0.138828	0.0745863	-0.0309917	0.0269586	0.56025	-0.0838296	0.0218461	0.969484	-0.0221273	0.0271412	0.67342	-0.0753231	0.0310684	0.978116
Q4VCS5	AMOT	seq.25296.3	-0.10308	0.902055	0.0634746	0.104387	-0.227488	0.0213284	0.111192	0.024294	0.0136042	0.0635765	0.158807	1.11761	0.116763	0.0254292	0.014266	0.0669227	0.166603	1.12385
Q53FA7	TP53I3	seq.17748.21	-0.00245903	0.997544	0.0637194	0.969216	-0.127347	0.122429	-0.0212306	0.0273958	0.706566	-0.0749255	0.0324642	0.978993	0.0205963	0.0285953	0.720453	-0.0354495	0.076642	1.02081
Q53H47	SETMAR	seq.12462.20	0.0537674	1.05524	0.0311882	0.378574	-0.00736035	0.114895	0.020514	0.0227712	0.653478	-0.0241167	0.0651447	1.02073	0.0292381	0.023359	0.533683	-0.0165447	0.075021	1.02967
Q53H82	LACTB2	seq.22381.1	0.168328	1.18332	0.0244741	0.00227956	0.12036	0.216296	0.0923433	0.0257228	0.0679787	0.0419276	0.142759	1.09674	0.0945402	0.0262809	0.0677358	0.0430305	0.14605	1.09915
Q58F21	BRDT	seq.12748.6	-0.106238	0.89921	0.0576599	0.0654025	-0.219249	0.00677316	0.00272808	0.0249062	0.955491	-0.0460871	0.0515433	1.00273	0.014731	0.0251958	0.767254	-0.0346518	0.0641138	1.01484
Q5GAN6	RNASE10	seq.5602.62	0.209369	1.2329	0.0552469	0.000150828	0.101087	0.317651	-0.0103149	0.0244503	0.821565	-0.0582366	0.0376068	0.989738	0.00502385	0.0256328	0.917253	-0.0452154	0.0552631	1.00504
Q5JS37	NHLRC3	seq.9087.8	-0.0243807	0.975914	0.0619183	0.693761	-0.145738	0.0969769	-0.1568	0.0331603	0.0124068	-0.221793	-0.0918073	0.854875	-0.133979	0.0314859	0.020622	-0.19569	-0.0722679	0.874608
Q5JS54	PSMG4	seq.20967.137	0.0469877	1.04811	0.0578724	0.416838	-0.0664401	0.160415	0.0739895	0.0243388	0.140333	0.0262863	0.121693	1.0768	0.0806205	0.0247069	0.112905	0.0321959	0.129045	1.08396
Q5JTV8	TOR1AIP1	seq.10606.34	0.00678743	1.00681	0.0573896	0.905854	-0.105694	0.119269	0.120554	0.0243127	0.0179541	0.0729019	0.168206	1.12812	0.133938	0.0250779	0.00983633	0.0847863	0.18309	1.14332
Q5JTV8	TOR1AIP1	seq.9039.47	0.00678743	1.00681	0.0573896	0.905854	-0.105694	0.119269	-0.0515176	0.0259219	0.32867	-0.102324	-0.000711603	0.949787	-0.00943435	0.0274994	0.863063	-0.0633322	0.0444635	0.99061
Q5JZY3	EPHA10	seq.5076.53	-0.0594648	0.942269	0.028079	0.324097	-0.114499	-0.00443089	0.0487806	0.0254105	0.299528	-0.00102297	0.0985842	1.04999	0.0601235	0.0255458	0.203423	0.0100546	0.110192	1.06197
Q5JZY3	EPHA10	seq.6036.78	-0.0594648	0.942269	0.028079	0.324097	-0.114499	-0.00443089	0.141919	0.02323	0.0010934	0.0963887	0.187449	1.15248	0.146818	0.0242936	0.00112003	0.0992032	0.194432	1.15814
Q5KU26	COLEC12	seq.5457.5	0.281965	1.32573	0.0314751	1.87e-05	0.220275	0.343656	0.0675538	0.0264576	0.218284	0.0156978	0.11941	1.06989	0.085878	0.0271264	0.130658	0.0327113	0.139045	1.08967
Q5KU26	COLEC12	seq.9787.23	0.281965	1.32573	0.0314751	1.87e-05	0.220275	0.343656	0.0251212	0.0284691	0.642615	-0.0306773	0.0809197	1.02544	0.0396737	0.0287894	0.463733	-0.0167525	0.0960999	1.04047
Q5QGZ9	CLEC12A	seq.11187.11	-0.0662538	0.935893	0.0542614	0.222082	-0.172604	0.0400966	-0.140309	0.0259204	0.00841259	-0.191112	-0.0895056	0.86909	-0.133393	0.0259325	0.0116323	-0.184219	-0.0825661	0.875121
Q5R372	RABGAP1L	seq.25286.33	-0.0271293	0.973235	0.0277113	0.647535	-0.0814424	0.0271838	-0.0476434	0.027975	0.410305	-0.102473	0.00718654	0.953474	-0.0284107	0.0279126	0.615681	-0.0831184	0.026297	0.971989
Q5SW96	LDLRAP1	seq.18183.3	0.0721569	1.07482	0.0546465	0.186691	-0.0349482	0.179262	0.0293089	0.0288985	0.623405	-0.0273311	0.085949	1.02974	0.0335866	0.0288195	0.571314	-0.0228985	0.0900717	1.03416
Q5T2D2	TREML2	seq.5736.1	-0.123632	0.883705	0.0277837	0.0279966	-0.178087	-0.0691771	-0.139684	0.0281401	0.0114166	-0.194838	-0.0845306	0.869633	-0.080636	0.0275689	0.140193	-0.13467	-0.0266019	0.922529
Q5T2W1	PDZK1	seq.16852.10	-0.0155963	0.984525	0.0622292	0.802103	-0.137563	0.106371	-0.056107	0.0272314	0.275841	-0.10948	-0.00273439	0.945438	-0.0334616	0.0262774	0.501131	-0.0849643	0.0180411	0.967092
Q5T4W7	ARTN	seq.2939.10	0.0736703	1.07645	0.0271811	0.168994	0.0203963	0.126944	0.00320732	0.026398	0.946932	-0.0485319	0.0549465	1.00321	0.0144109	0.0265103	0.766162	-0.0375484	0.0663701	1.01452
Q5TA50	CPTP	seq.20385.21	0.0205795	1.02079	0.0543432	0.704915	-0.0859312	0.12709	-0.0046859	0.0245551	0.922943	-0.052813	0.0434412	0.995325	0.00722646	0.0249365	0.883558	-0.0416482	0.0561011	1.00725
Q5TA50	CPTP	seq.21426.88	0.0205795	1.02079	0.0543432	0.704915	-0.0859312	0.12709	0.0422604	0.0290163	0.462779	-0.0146105	0.0991313	1.04317	0.0456467	0.0287403	0.423527	-0.0106832	0.101977	1.0467
Q5TDH0	DDI2	seq.25446.34	-0.00567467	0.994341	0.0587988	0.923116	-0.120918	0.109569	-0.0893226	0.0280723	0.0937804	-0.144343	-0.0343018	0.91455	-0.0778585	0.0281746	0.144432	-0.13308	-0.0226373	0.925095
Q5VIR6	VPS53	seq.25103.45	0.0946102	1.09923	0.025425	0.0820391	0.044778	0.144442	-0.0744161	0.030589	0.240878	-0.134369	-0.0144628	0.928285	-0.0548197	0.029486	0.368663	-0.112611	0.00297186	0.946656
Q5VTT5	MYOM3	seq.13966.30	-0.086282	0.917335	0.06177	0.162466	-0.207349	0.034785	0.11195	0.0267492	0.0321245	0.0595224	0.164377	1.11846	0.110544	0.0274686	0.0377017	0.0567063	0.164381	1.11689
Q5VY43	PEAR1	seq.8275.31	-0.0287877	0.971623	0.0313943	0.654355	-0.0903194	0.032744	-0.107339	0.0325253	0.104236	-0.171088	-0.0435908	0.898221	-0.0297455	0.0314548	0.635022	-0.0913958	0.0319049	0.970693
Q5VY43	PEAR1	seq.8892.14	-0.0287877	0.971623	0.0313943	0.654355	-0.0903194	0.032744	0.0909126	0.02312	0.0412547	0.0455981	0.136227	1.09517	0.0948588	0.023334	0.0348155	0.049125	0.140593	1.0995
Q5W0V3	FHIP2A	seq.25081.6	-0.144397	0.865544	0.0651007	0.0265512	-0.271992	-0.0168018	0.0227483	0.0248861	0.649438	-0.0260276	0.0715243	1.02301	0.0292266	0.0253547	0.567289	-0.0204678	0.078921	1.02966
Q63HQ2	EGFLAM	seq.12338.27	0.0570178	1.05867	0.0561451	0.309847	-0.0530247	0.16706	0.180997	0.0274147	0.000771264	0.127266	0.234729	1.19841	0.214097	0.0275836	8.882e-05	0.160034	0.26816	1.23874
Q68D85	NCR3LG1	seq.7854.38	0.0307442	1.03122	0.0648653	0.635521	-0.0963895	0.157878	-0.00183696	0.0253895	0.971573	-0.0515995	0.0479256	0.998165	0.0086084	0.025609	0.868829	-0.0415842	0.058801	1.00865
Q68DV7	RNF43	seq.10505.12	-0.0468002	0.954278	0.0454197	0.302825	-0.135821	0.0422207	0.0145118	0.0251292	0.751098	-0.0347405	0.0637641	1.01462	0.021828	0.0249506	0.635443	-0.0270744	0.0707303	1.02207
Q68DV7	RNF43	seq.14120.2	-0.0468002	0.954278	0.0454197	0.302825	-0.135821	0.0422207	0.042138	0.025575	0.42546	-0.00798809	0.092264	1.04304	0.0486935	0.0261915	0.363754	-0.00264096	0.100028	1.0499
Q68J44	DUSP29	seq.23323.25	0.0605796	1.06245	0.0530611	0.25358	-0.0434182	0.164577	0.0600729	0.0236908	0.239665	0.0136398	0.106506	1.06191	0.065326	0.023593	0.196576	0.0190846	0.111567	1.06751
Q6B8I1	DUSP13	seq.6525.17	0.0319397	1.03246	0.0557027	0.566376	-0.0772355	0.141115	0.041974	0.0280803	0.421049	-0.0130624	0.0970103	1.04287	0.0542987	0.0279924	0.291739	-0.000565293	0.109163	1.0558
Q6BAA4	FCRLB	seq.15583.18	0.191407	1.21095	0.0272146	0.00056887	0.138067	0.244747	-0.0400345	0.0269897	0.444622	-0.0929334	0.0128644	0.960756	-0.0321717	0.0269701	0.535939	-0.0850322	0.0206888	0.96834
Q6BCY4	CYB5R2	seq.19143.38	0.0202512	1.02046	0.0618939	0.743522	-0.101058	0.141561	0.157222	0.0220908	0.000788044	0.113924	0.200519	1.17025	0.165817	0.0231864	0.000540192	0.120373	0.211262	1.18036
Q6DN72	FCRL6	seq.6617.12	-0.040328	0.960474	0.0293119	0.493528	-0.0977783	0.0171223	-0.00468492	0.0273207	0.928713	-0.0582325	0.0488626	0.995326	0.0116564	0.0279144	0.829556	-0.0430548	0.0663677	1.01172
Q6EBC2	IL31	seq.10455.196	0.0975577	1.10248	0.052921	0.065262	-0.00616553	0.201281	0.0114841	0.0277829	0.838067	-0.0429695	0.0659377	1.01155	0.0191965	0.0279639	0.731326	-0.0356118	0.0740047	1.01938
Q6EIG7	CLEC6A	seq.6911.103	0.177613	1.19436	0.0285259	0.00151597	0.121703	0.233523	-0.00943174	0.0291391	0.860215	-0.0665433	0.0476798	0.990613	0.000730793	0.0285671	0.988999	-0.0552596	0.0567212	1.00073
Q6EMK4	VASN	seq.5682.13	0.0624453	1.06444	0.0285626	0.291179	0.00646352	0.118427	-0.1239	0.0279045	0.0320715	-0.178592	-0.0692082	0.883468	-0.0648116	0.0271452	0.250737	-0.118015	-0.0116079	0.937244
Q6FHJ7	SFRP4	seq.17447.52	-0.1776	0.837278	0.0608862	0.00353516	-0.296934	-0.0582649	-0.235292	0.0287584	2.90033e-05	-0.291657	-0.178926	0.79034	-0.183573	0.0277779	0.000843715	-0.238017	-0.129129	0.832291
Q6FHJ7	SFRP4	seq.9284.25	-0.1776	0.837278	0.0608862	0.00353516	-0.296934	-0.0582649	-0.198923	0.0291457	0.000383194	-0.256048	-0.141799	0.819613	-0.173976	0.0284875	0.00154726	-0.229811	-0.118142	0.840317
Q6GMV3	PTRHD1	seq.20386.15	-0.00595588	0.994062	0.0598935	0.920788	-0.123345	0.111433	-0.0360805	0.0268225	0.512242	-0.0886517	0.0164907	0.964563	-0.007341	0.0271919	0.893867	-0.0606361	0.0459541	0.992686
Q6GQQ9	OTUD7B	seq.21742.43	0.143583	1.1544	0.0554215	0.00957678	0.034959	0.252207	0.025873	0.0264091	0.591294	-0.025888	0.0776339	1.02621	0.0343191	0.0263335	0.482973	-0.0172937	0.0859318	1.03491
Q6GTX8	LAIR1	seq.11284.24	0.311804	1.36589	0.0310928	7.62e-07	0.250863	0.372744	-0.070998	0.027798	0.181709	-0.125481	-0.0165149	0.931464	-0.0383059	0.0274698	0.472447	-0.0921458	0.015534	0.962419
Q6IBS0	TWF2	seq.23396.21	0.0615014	1.06343	0.0550541	0.263947	-0.0464025	0.169405	0.0731182	0.0276244	0.186481	0.0189753	0.127261	1.07586	0.09164	0.0277215	0.0978812	0.0373068	0.145973	1.09597
Q6ISS4	LAIR2	seq.7130.4	0.128703	1.13735	0.0279644	0.0222016	0.073894	0.183512	-0.0312571	0.0269343	0.511939	-0.0840474	0.0215332	0.969226	-0.0169249	0.0271295	0.72785	-0.0700977	0.0362478	0.983217
Q6NT46	GAGE2A	seq.18268.5	0.130971	1.13993	0.0511885	0.0105095	0.0306432	0.231298	0.0960863	0.0258587	0.0449179	0.045404	0.146768	1.10085	0.10177	0.0260617	0.0360373	0.05069	0.15285	1.10713
Q6NUJ1	PSAPL1	seq.8814.33	0.035581	1.03622	0.0678407	0.599946	-0.0973844	0.168546	-0.0949824	0.030342	0.130266	-0.154452	-0.0355132	0.909389	-0.0550266	0.0298795	0.369483	-0.113589	0.00353625	0.94646
Q6NW40	RGMB	seq.3331.8	0.0797809	1.08305	0.0274008	0.15485	0.0260763	0.133485	0.0047312	0.0258038	0.929237	-0.0458433	0.0553057	1.00474	0.0521791	0.0259666	0.329432	0.00128554	0.103073	1.05356
Q6NXT1	ANKRD54	seq.18404.22	-0.0454529	0.955565	0.0277598	0.430449	-0.0998611	0.00895531	-0.0225688	0.0286845	0.685169	-0.0787894	0.0336519	0.977684	-0.00746258	0.0275802	0.888693	-0.0615187	0.0465936	0.992565
Q6P4E1	GOLM2	seq.10613.33	0.153444	1.16584	0.0286195	0.00641236	0.0973511	0.209538	-0.0281923	0.0268519	0.555006	-0.0808211	0.0244365	0.972201	-0.0134945	0.0259847	0.766984	-0.0644236	0.0374345	0.986596
Q6P4E1	GOLM2	seq.8838.10	0.153444	1.16584	0.0286195	0.00641236	0.0973511	0.209538	0.0344382	0.025582	0.49564	-0.0157016	0.0845779	1.03504	0.0533208	0.0258249	0.28044	0.00270499	0.103937	1.05477
Q6P4F2	FDX2	seq.11231.12	-0.00981329	0.990235	0.0571197	0.863593	-0.121766	0.102139	0.00634618	0.0260369	0.905656	-0.0446852	0.0573775	1.00637	0.0135719	0.0258709	0.799786	-0.0371342	0.0642779	1.01366
Q6P5S2	LEG1	seq.7154.92	0.0222364	1.02249	0.0553592	0.687923	-0.0862656	0.130738	0.144512	0.0316904	0.0183468	0.0823998	0.206624	1.15548	0.151921	0.031177	0.0125691	0.0908157	0.213027	1.16407
Q6P995	FAM171B	seq.8061.102	0.0896842	1.09383	0.0509753	0.0785153	-0.0102255	0.189594	-0.0508702	0.0268792	0.258964	-0.103552	0.00181201	0.950402	-0.0399363	0.0266467	0.381633	-0.0921629	0.0122902	0.960851
Q6P995	FAM171B	seq.8786.6	0.0896842	1.09383	0.0509753	0.0785153	-0.0102255	0.189594	-0.0770659	0.0270457	0.126956	-0.130075	-0.0240573	0.925829	-0.0677871	0.02663	0.173922	-0.119981	-0.0155933	0.934459
Q6P995	FAM171B	seq.8851.42	0.0896842	1.09383	0.0509753	0.0785153	-0.0102255	0.189594	-0.104955	0.0308221	0.114081	-0.165366	-0.0445452	0.900365	-0.0713462	0.0296571	0.242664	-0.129473	-0.0132193	0.93114
Q6P9F5	TRIM40	seq.22815.4	-0.0200931	0.980107	0.0524967	0.701905	-0.122985	0.0827985	0.0655403	0.0274005	0.207003	0.0118363	0.119244	1.06774	0.066004	0.0284397	0.216678	0.0102632	0.121745	1.06823
Q6PCB0	VWA1	seq.6385.63	0.11074	1.1171	0.0302985	0.052731	0.0513559	0.170124	0.0839435	0.0250514	0.0624784	0.0348436	0.133043	1.08757	0.139276	0.0258176	0.0028053	0.0886748	0.189878	1.14944
Q6PH85	DCUN1D2	seq.19511.8	-0.163842	0.848876	0.0609619	0.00719643	-0.283325	-0.044359	-0.0534703	0.0280473	0.359052	-0.108442	0.00150131	0.947934	-0.0353094	0.0281445	0.544268	-0.0904716	0.0198527	0.965307
Q6PI73	LILRA6	seq.7059.14	-0.1121	0.893955	0.0550342	0.041659	-0.219965	-0.00423467	-0.0829287	0.0255833	0.107888	-0.133071	-0.0327864	0.920417	-0.0785909	0.0257508	0.128329	-0.129061	-0.0281203	0.924418
Q6PIL6	KCNIP4	seq.7011.8	-0.0741983	0.928488	0.0311065	0.270859	-0.135166	-0.0132306	-0.0669518	0.0277309	0.242681	-0.121303	-0.0126002	0.93524	-0.0559747	0.0276996	0.326452	-0.110265	-0.00168437	0.945563
Q6PUV4	CPLX2	seq.15321.8	0.0546027	1.05612	0.053074	0.303572	-0.0494205	0.158626	0.101462	0.0260763	0.0454274	0.050353	0.15257	1.10679	0.113558	0.0264799	0.024859	0.0616587	0.165458	1.12026
Q6QNK2	ADGRD1	seq.21546.20	-0.0744224	0.92828	0.0672241	0.26826	-0.206179	0.0573344	0.0488045	0.0289732	0.416637	-0.00798183	0.105591	1.05002	0.0992175	0.0306334	0.119494	0.0391771	0.159258	1.10431
Q6QNY0	BLOC1S3	seq.24487.95	-0.033333	0.967216	0.0614491	0.587509	-0.153771	0.087105	0.0139781	0.0277281	0.78738	-0.0403679	0.0683242	1.01408	0.0242388	0.0280089	0.643275	-0.0306577	0.0791352	1.02453
Q6QNY1	BLOC1S2	seq.21184.1	0.202517	1.22448	0.0484155	2.88e-05	0.107624	0.29741	-0.0166671	0.0279746	0.76862	-0.0714963	0.0381622	0.983471	-0.00715395	0.0281576	0.898641	-0.0623419	0.048034	0.992872
Q6UB28	METAP1D	seq.19752.197	0.21345	1.23794	0.0264783	8.06e-05	0.161553	0.265346	0.0194043	0.0254906	0.70952	-0.0305564	0.0693649	1.01959	0.0318406	0.0265376	0.549357	-0.0201722	0.0838533	1.03235
Q6UVK1	CSPG4	seq.8951.162	0.0145083	1.01461	0.0717153	0.839679	-0.126051	0.155068	0.0829955	0.0262268	0.100515	0.031592	0.134399	1.08654	0.0835114	0.0266569	0.107562	0.0312648	0.135758	1.0871
Q6UW15	REG3G	seq.15476.6	0.0770113	1.08005	0.0577208	0.182137	-0.0361193	0.190142	0.200385	0.0276744	0.000237825	0.146144	0.254626	1.22187	0.20583	0.0276988	0.000160439	0.151541	0.260118	1.22854
Q6UW15	REG3G	seq.9352.86	0.0770113	1.08005	0.0577208	0.182137	-0.0361193	0.190142	0.0524751	0.0231011	0.213368	0.00719779	0.0977524	1.05388	0.0630876	0.0237748	0.15099	0.0164899	0.109685	1.06512
Q6UWJ8	CD164L2	seq.6915.2	0.0811838	1.08457	0.0555927	0.144199	-0.027776	0.190143	0.0415957	0.0277049	0.458241	-0.0127048	0.0958962	1.04247	0.0458229	0.0274863	0.405612	-0.00804926	0.0996951	1.04689
Q6UWL2	SUSD1	seq.9582.93	0.096071	1.10084	0.0298095	0.109002	0.0376455	0.154497	-0.0326305	0.0246349	0.507719	-0.080914	0.015653	0.967896	-0.0211629	0.0247283	0.668825	-0.0696294	0.0273037	0.97906
Q6UWL6	KIRREL2	seq.16609.106	-0.0532754	0.948119	0.0280744	0.364372	-0.1083	0.00174942	-0.0666901	0.0304687	0.269401	-0.126408	-0.00697259	0.935485	-0.0533351	0.0300322	0.367932	-0.112197	0.00552686	0.948062
Q6UWL6	KIRREL2	seq.7958.15	-0.0532754	0.948119	0.0280744	0.364372	-0.1083	0.00174942	-0.0637948	0.0273155	0.250013	-0.117332	-0.0102574	0.938197	-0.0504313	0.0278439	0.363679	-0.105004	0.00414169	0.950819
Q6UWN8	SPINK6	seq.5731.1	0.171122	1.18664	0.0324716	0.0123154	0.107479	0.234765	0.0541702	0.0261007	0.290988	0.00301386	0.105327	1.05566	0.0833307	0.0263463	0.103642	0.0316929	0.134969	1.0869
Q6UWP8	SBSN	seq.5724.58	0.0652827	1.06746	0.0575172	0.25637	-0.0474489	0.178014	0.0127638	0.0228081	0.790186	-0.0319393	0.0574668	1.01285	0.0208033	0.0235525	0.673002	-0.0253588	0.0669654	1.02102
Q6UWR7	ENPP6	seq.15579.26	-0.1029	0.902217	0.0557502	0.0649297	-0.212169	0.00636793	-0.0654502	0.0316022	0.306397	-0.127389	-0.00351098	0.936646	-0.0427822	0.0302423	0.474954	-0.102056	0.0164916	0.95812
Q6UWV6	ENPP7	seq.4435.66	-0.00142999	0.998571	0.0286153	0.981166	-0.0575149	0.0546549	-0.0894577	0.0271182	0.108132	-0.142608	-0.036307	0.914427	-0.0845659	0.0279424	0.135801	-0.139332	-0.0297997	0.918911
Q6UWW8	CES3	seq.25292.4	-0.0248281	0.975478	0.0265046	0.659015	-0.0767762	0.0271199	0.071945	0.0280257	0.207581	0.0170156	0.126874	1.0746	0.0745149	0.0280041	0.191118	0.0196278	0.129402	1.07736
Q6UWW8	CES3	seq.25292.6	-0.0248281	0.975478	0.0265046	0.659015	-0.0767762	0.0271199	0.0182473	0.0274722	0.754244	-0.0355972	0.0720918	1.01841	0.0520618	0.028248	0.382154	-0.00330321	0.107427	1.05344
Q6UX06	OLFM4	seq.4769.10	0.0169574	1.0171	0.0608276	0.780415	-0.102262	0.136177	-0.0331344	0.028725	0.581959	-0.0894343	0.0231655	0.967409	-0.0118382	0.0289058	0.844801	-0.0684924	0.0448161	0.988232
Q6UX15	LAYN	seq.2635.61	0.228664	1.25692	0.0302459	0.000348608	0.169383	0.287945	0.0100361	0.0196752	0.804712	-0.0285265	0.0485987	1.01009	0.0181557	0.0211748	0.679204	-0.0233461	0.0596575	1.01832
Q6UX27	VSTM1	seq.19743.12	0.0423691	1.04328	0.0271762	0.469217	-0.0108953	0.0956335	0.0448543	0.0221497	0.316502	0.00144176	0.0882668	1.04588	0.0507468	0.0235903	0.280636	0.00451072	0.0969829	1.05206
Q6UX27	VSTM1	seq.20570.18	0.0423691	1.04328	0.0271762	0.469217	-0.0108953	0.0956335	-0.00318133	0.0202565	0.94746	-0.0428834	0.0365208	0.996824	0.00240604	0.0198158	0.95954	-0.0364322	0.0412442	1.00241
Q6UX71	PLXDC2	seq.10576.7	0.00544146	1.00546	0.0572359	0.924259	-0.106739	0.117622	0.0726145	0.0282931	0.202729	0.017161	0.128068	1.07532	0.147581	0.030636	0.0158913	0.087536	0.207627	1.15903
Q6UX71	PLXDC2	seq.11342.59	0.00544146	1.00546	0.0572359	0.924259	-0.106739	0.117622	-0.0313293	0.0267479	0.563655	-0.0837542	0.0210956	0.969156	-0.0212691	0.0266264	0.694315	-0.0734559	0.0309177	0.978955
Q6UX82	LYPD8	seq.22561.3	0.126889	1.13529	0.0267782	0.0247234	0.0744042	0.179373	-0.0439883	0.0234562	0.300426	-0.0899616	0.00198493	0.956965	-0.0395187	0.0235975	0.357374	-0.0857689	0.00673144	0.961252
Q6UXB2	CXCL17	seq.9495.10	0.21228	1.23649	0.0367431	0.00651575	0.140265	0.284296	0.0365431	0.0241939	0.431382	-0.0108761	0.0839623	1.03722	0.0442853	0.0250731	0.360852	-0.00485713	0.0934276	1.04528
Q6UXB4	CLEC4G	seq.10781.19	-0.0247647	0.975539	0.0254743	0.65611	-0.0746934	0.025164	0.143146	0.0261532	0.00885804	0.0918867	0.194405	1.1539	0.185569	0.0281292	0.00154215	0.130437	0.240701	1.2039
Q6UXB4	CLEC4G	seq.19765.17	-0.0247647	0.975539	0.0254743	0.65611	-0.0746934	0.025164	-0.0524191	0.025677	0.30757	-0.102745	-0.00209312	0.948931	-0.0314827	0.0257989	0.54258	-0.0820476	0.0190823	0.969008
Q6UXD5	SEZ6L2	seq.3867.49	0.131433	1.14046	0.0280636	0.022316	0.0764295	0.186437	-0.0107131	0.0265273	0.858929	-0.0627057	0.0412794	0.989344	0.00114607	0.0268688	0.984775	-0.0515157	0.0538079	1.00115
Q6UXG3	CD300LG	seq.20585.5	0.0459368	1.04701	0.0272163	0.440875	-0.00740607	0.0992797	0.0423716	0.0263356	0.44025	-0.00924512	0.0939884	1.04328	0.0710947	0.0264597	0.192703	0.0192346	0.122955	1.07368
Q6UXG3	CD300LG	seq.20585.9	0.0459368	1.04701	0.0272163	0.440875	-0.00740607	0.0992797	0.0627588	0.0272839	0.212881	0.00928347	0.116234	1.06477	0.0687655	0.0270094	0.170966	0.015828	0.121703	1.07118
Q6UXI7	VIT	seq.6234.74	0.0179181	1.01808	0.0580579	0.757607	-0.0958733	0.13171	0.0148131	0.0272284	0.775898	-0.0385536	0.0681799	1.01492	0.0307922	0.0275141	0.561963	-0.0231344	0.0847188	1.03127
Q6UXI7	VIT	seq.9627.15	0.0179181	1.01808	0.0580579	0.757607	-0.0958733	0.13171	0.0121718	0.0294194	0.831399	-0.0454891	0.0698327	1.01225	0.0567138	0.0303725	0.339184	-0.00281509	0.116243	1.05835
Q6UXK2	ISLR2	seq.13124.20	-0.0788212	0.924205	0.0288517	0.160433	-0.13537	-0.0222729	-0.0449644	0.0272505	0.4186	-0.0983744	0.00844571	0.956032	-0.026951	0.0267058	0.613145	-0.0792934	0.0253914	0.973409
Q6UXK2	ISLR2	seq.8528.74	-0.0788212	0.924205	0.0288517	0.160433	-0.13537	-0.0222729	-0.026013	0.0283161	0.648939	-0.0815115	0.0294854	0.974322	-0.0101179	0.0278274	0.854557	-0.0646585	0.0444228	0.989933
Q6UXK5	LRRN1	seq.11293.14	-0.12518	0.882338	0.0303708	0.0349307	-0.184706	-0.0656541	-0.00850062	0.0211331	0.848692	-0.0499207	0.0329195	0.991535	-0.0016923	0.0216602	0.970573	-0.0441454	0.0407608	0.998309
Q6UXK5	LRRN1	seq.11586.2	-0.12518	0.882338	0.0303708	0.0349307	-0.184706	-0.0656541	-0.103458	0.0294058	0.109069	-0.161092	-0.0458239	0.901714	-0.0734097	0.0281864	0.2304	-0.128654	-0.0181654	0.92922
Q6UXL0	IL20RB	seq.13435.31	-0.0211489	0.979073	0.0516278	0.682069	-0.122337	0.0800397	0.0519608	0.0255788	0.289271	0.00182721	0.102094	1.05333	0.0555786	0.02563	0.258503	0.00534468	0.105812	1.05715
Q6UXM1	LRIG3	seq.3322.52	-0.0338781	0.966689	0.0593869	0.568363	-0.150274	0.0825181	-0.0666786	0.0283287	0.241455	-0.122202	-0.0111553	0.935496	-0.0473326	0.0291332	0.409268	-0.104433	0.00976736	0.95377
Q6UXV0	GFRAL	seq.6920.1	-0.0480128	0.953122	0.0586298	0.412835	-0.162925	0.0668994	-0.0490453	0.024662	0.31705	-0.0973819	-0.000708683	0.952138	-0.0380872	0.024903	0.446097	-0.0868962	0.0107218	0.962629
Q6UXZ4	UNC5D	seq.16307.22	0.0530055	1.05444	0.0555643	0.34011	-0.0558986	0.16191	0.0822663	0.0290296	0.157705	0.0253694	0.139163	1.08574	0.0966009	0.028015	0.0815412	0.0416924	0.151509	1.10142
Q6UXZ4	UNC5D	seq.5140.56	0.0530055	1.05444	0.0555643	0.34011	-0.0558986	0.16191	0.0186286	0.0245523	0.713236	-0.029493	0.0667503	1.0188	0.0320529	0.023402	0.508193	-0.0138142	0.0779201	1.03257
Q6UXZ4	UNC5D	seq.8624.16	0.0530055	1.05444	0.0555643	0.34011	-0.0558986	0.16191	-0.0427441	0.0299472	0.440675	-0.101439	0.0159512	0.958157	-0.0188316	0.0291908	0.724701	-0.0760444	0.0383812	0.981345
Q6UY09	CEACAM20	seq.10453.7	-0.0377243	0.962978	0.0579319	0.514928	-0.151269	0.0758201	0.0424289	0.0225173	0.330376	-0.00170426	0.086562	1.04334	0.046961	0.02249	0.2863	0.0028813	0.0910406	1.04808
Q6WN34	CHRDL2	seq.6086.15	0.0132485	1.01334	0.0285385	0.829085	-0.0426859	0.0691829	0.0241938	0.0329228	0.69739	-0.0403337	0.0887214	1.02449	0.0641346	0.0321386	0.295469	0.00114416	0.127125	1.06624
Q6YHK3	CD109	seq.3290.50	0.022398	1.02265	0.0289191	0.700998	-0.0342823	0.0790783	-0.0836507	0.027085	0.128367	-0.136736	-0.0305651	0.919752	-0.0362667	0.0276236	0.514386	-0.0904078	0.0178745	0.964383
Q6YN16	HSDL2	seq.23588.9	-0.0569057	0.944683	0.0636862	0.371572	-0.181728	0.067917	-0.0121106	0.0271278	0.832883	-0.0652801	0.041059	0.987962	-0.00071352	0.0271193	0.990115	-0.0538664	0.0524393	0.999287
Q6ZMC9	SIGLEC15	seq.10847.1	0.0108586	1.01092	0.0272773	0.836722	-0.0426039	0.0643212	0.147956	0.0255624	0.0010776	0.0978551	0.198058	1.15946	0.137711	0.0280166	0.00823616	0.0827992	0.192622	1.14764
Q6ZMJ2	SCARA5	seq.10419.1	0.138585	1.14865	0.0319676	0.0295585	0.0759297	0.20124	0.120329	0.0258316	0.0197472	0.0697004	0.170958	1.12787	0.143906	0.026388	0.00679561	0.0921869	0.195626	1.15478
Q6ZMJ4	IL34	seq.4556.10	-0.0848953	0.918608	0.0269057	0.114853	-0.13763	-0.0321611	0.0562459	0.0265227	0.286384	0.00426225	0.108229	1.05786	0.0588522	0.0268957	0.269002	0.00613747	0.111567	1.06062
Q6ZN66	GBP6	seq.7818.101	0.115764	1.12273	0.052337	0.026974	0.0131853	0.218342	0.0936304	0.0274027	0.0792574	0.0399221	0.147339	1.09815	0.0915082	0.0277466	0.0903789	0.0371258	0.145891	1.09583
Q6ZRY4	RBPMS2	seq.23300.3	0.0442269	1.04522	0.0542648	0.415061	-0.0621302	0.150584	0.0455446	0.0266824	0.365497	-0.00675192	0.097841	1.0466	0.0507992	0.0269634	0.322295	-0.00204807	0.103646	1.05211
Q6ZUJ8	PIK3AP1	seq.21957.12	-0.0126637	0.987416	0.0287619	0.83027	-0.069036	0.0437086	-0.0616435	0.0284085	0.258097	-0.117323	-0.00596381	0.940218	-0.0391469	0.0283417	0.469423	-0.0946955	0.0164017	0.961609
Q6ZVL6	KIAA1549L	seq.11145.72	0.109255	1.11545	0.0512743	0.033106	0.00875925	0.209751	-0.0775221	0.0314054	0.149519	-0.139076	-0.0159686	0.925407	-0.0594322	0.0311307	0.261345	-0.120447	0.00158289	0.942299
Q6ZVN8	HJV	seq.3332.57	0.0597888	1.06161	0.0507639	0.238883	-0.0397066	0.159284	0.102929	0.0256489	0.0345139	0.0526579	0.1532	1.10841	0.145617	0.0273212	0.00440922	0.0920687	0.199166	1.15675
Q765P7	MTSS2	seq.25252.29	-0.0573085	0.944303	0.0556117	0.30277	-0.166305	0.0516884	0.00767827	0.0254033	0.886232	-0.0421113	0.0574678	1.00771	0.0175908	0.0257352	0.745545	-0.0328491	0.0680308	1.01775
Q76LX8	ADAMTS13	seq.3175.51	-0.176139	0.838501	0.0296463	0.00512801	-0.234245	-0.118033	-0.0966447	0.0204937	0.0150795	-0.136812	-0.0564779	0.907878	-0.0704334	0.0213963	0.0711276	-0.112369	-0.0284975	0.93199
Q76M96	CCDC80	seq.3234.23	0.0651477	1.06732	0.0326216	0.324633	0.00121056	0.129085	0.0448364	0.0257427	0.39405	-0.00561841	0.0952912	1.04586	0.0911571	0.02746	0.102273	0.0373366	0.144978	1.09544
Q7KYR7	BTN2A1	seq.8869.5	0.159782	1.17325	0.0288067	0.00749493	0.103322	0.216242	0.00365912	0.0248008	0.937942	-0.0449495	0.0522678	1.00367	0.0172056	0.0255723	0.718833	-0.0329152	0.0673265	1.01735
Q7L0J3	SV2A	seq.12880.1	0.0392365	1.04002	0.0547199	0.473348	-0.0680125	0.146485	0.0650345	0.0274714	0.179478	0.0111915	0.118878	1.0672	0.0779427	0.0285509	0.13276	0.021984	0.133901	1.08106
Q7L266	ASRGL1	seq.18313.4	0.0815531	1.08497	0.0586197	0.164158	-0.0333395	0.196446	-0.0335411	0.0287447	0.580568	-0.0898796	0.0227975	0.967015	-0.0122669	0.0287963	0.836366	-0.0687066	0.0441727	0.987808
Q7L5N7	LPCAT2	seq.11175.45	0.0977632	1.1027	0.0253589	0.0636639	0.0480608	0.147466	0.00913913	0.0248089	0.840655	-0.0394854	0.0577636	1.00918	0.0201188	0.0249572	0.664623	-0.0287964	0.0690341	1.02032
[truncated: 750 more rows]

## Sheet: Notes
This table summarises the results of associations between protein levels and incident IHD. hci: higher confidence interval. lci: lower confidence interval. hr: hazard ratio.
