# Supplementary material for: Comparative studies of 2168 plasma proteins measured by two affinity-based platforms in 4000 Chinese adults
Source: Nat Commun. 2025 Feb 21;16:1869. doi: 10.1038/s41467-025-56935-2 (PMC11845630; doi:10.1038/s41467-025-56935-2)
Supplement: Supplementary file 10 — Supplementary Data 7 [file 41467_2025_56935_MOESM10_ESM.xlsx]

## Sheet: Olink vs Soma ANML
uniprot_id	olink_id	somascan_id	correlation_bigger_than_0.4	colocalising_cis_pqtls	shared_associations_for_BMI	shared_associations_for_ihd
A1KZ92	PXDNL	seq.11324.3	FALSE	FALSE	FALSE	FALSE
A6NCE7	MAP1LC3B2	seq.20965.18	FALSE	FALSE	FALSE	FALSE
A6NGN9	IGLON5	seq.6478.2	FALSE	FALSE	FALSE	FALSE
A6NHS7	MANSC4	seq.9578.263	TRUE	TRUE	TRUE	FALSE
A6NM11	LRRC37A2	seq.8897.3	FALSE	FALSE	FALSE	FALSE
A8MVW0	FAM171A2	seq.13479.8	FALSE	FALSE	FALSE	FALSE
B0FP48	UPK3BL1	seq.6633.43	FALSE	FALSE	FALSE	FALSE
B1AKI9	ISM1	seq.8355.80	FALSE	FALSE	FALSE	FALSE
B2RUY7	VWC2L	seq.7995.16	FALSE	FALSE	FALSE	FALSE
B6SEH8	ERVV.1	seq.12531.5	FALSE	FALSE	FALSE	FALSE
O00161	SNAP23	seq.20241.9	FALSE	FALSE	FALSE	FALSE
O00175	CCL24	seq.4128.27	FALSE	FALSE	FALSE	FALSE
O00182	LGALS9	seq.9197.4	TRUE	TRUE	FALSE	TRUE
O00194	RAB27B	seq.13596.3	FALSE	FALSE	FALSE	FALSE
O00214	LGALS8	seq.4909.68	FALSE	FALSE	FALSE	FALSE
O00220	TNFRSF10A	seq.4832.75	FALSE	FALSE	FALSE	FALSE
O00221	NFKBIE	seq.20071.53	FALSE	FALSE	FALSE	FALSE
O00233	PSMD9	seq.13931.22	TRUE	FALSE	TRUE	FALSE
O00241	SIRPB1	seq.6247.9	TRUE	FALSE	FALSE	FALSE
O00244	ATOX1	seq.19233.75	TRUE	FALSE	TRUE	TRUE
O00253	AGRP	seq.2813.11	TRUE	TRUE	FALSE	FALSE
O00273	DFFA	seq.21249.115	FALSE	FALSE	TRUE	FALSE
O00300	TNFRSF11B	seq.8304.50	TRUE	FALSE	TRUE	FALSE
O00308	WWP2	seq.21670.52	FALSE	FALSE	FALSE	FALSE
O00339	MATN2	seq.3325.2	TRUE	FALSE	FALSE	FALSE
O00391	QSOX1	seq.6217.23	TRUE	TRUE	FALSE	FALSE
O00399	DCTN6	seq.18311.44	FALSE	FALSE	FALSE	FALSE
O00401	WASL	seq.25082.3	FALSE	FALSE	FALSE	FALSE
O00422	SAP18	seq.12830.4	FALSE	FALSE	FALSE	FALSE
O00451	GFRA2	seq.2515.14	TRUE	TRUE	FALSE	FALSE
O00468	AGRN	seq.15483.377	TRUE	TRUE	TRUE	FALSE
O00584	RNASET2	seq.16913.8	TRUE	TRUE	FALSE	TRUE
O00585	CCL21	seq.2516.57	TRUE	FALSE	TRUE	FALSE
O00622	CCN1	seq.6264.9	FALSE	FALSE	TRUE	FALSE
O14523	C2CD2L	seq.23704.11	FALSE	FALSE	FALSE	FALSE
O14530	TXNDC9	seq.23303.131	FALSE	FALSE	FALSE	FALSE
O14558	HSPB6	seq.19127.1	TRUE	FALSE	TRUE	TRUE
O14579	COPE	seq.19310.81	FALSE	FALSE	FALSE	FALSE
O14594	NCAN	seq.15573.110	TRUE	TRUE	TRUE	FALSE
O14618	CCS	seq.13068.139	FALSE	FALSE	FALSE	FALSE
O14717	TRDMT1	seq.12635.9	FALSE	FALSE	FALSE	FALSE
O14737	PDCD5	seq.12517.52	TRUE	TRUE	TRUE	FALSE
O14745	SLC9A3R1	seq.24694.158	TRUE	TRUE	TRUE	FALSE
O14773	TPP1	seq.17691.1	TRUE	TRUE	FALSE	FALSE
O14836	TNFRSF13B	seq.2704.74	FALSE	FALSE	TRUE	FALSE
O14867	BACH1	seq.12451.62	FALSE	FALSE	FALSE	FALSE
O14879	IFIT3	seq.13642.90	FALSE	FALSE	FALSE	FALSE
O14917	PCDH17	seq.21395.23	TRUE	FALSE	FALSE	FALSE
O14933	UBE2L6	seq.19190.4	FALSE	FALSE	FALSE	FALSE
O14944	EREG	seq.4956.2	FALSE	FALSE	FALSE	FALSE
O14958	CASQ2	seq.19291.2	FALSE	FALSE	FALSE	FALSE
O14964	HGS	seq.13644.30	FALSE	FALSE	TRUE	FALSE
O14967	CLGN	seq.10600.24	FALSE	FALSE	FALSE	FALSE
O15013	ARHGEF10	seq.9061.3	FALSE	FALSE	FALSE	FALSE
O15116	LSM1	seq.17795.176	FALSE	FALSE	FALSE	FALSE
O15182	CETN3	seq.17410.5	FALSE	FALSE	FALSE	FALSE
O15263	DEFB4A_DEFB4B	seq.13397.88	TRUE	FALSE	TRUE	FALSE
O15264	MAPK13	seq.5006.71	FALSE	FALSE	FALSE	FALSE
O15269	SPTLC1	seq.7886.26	FALSE	FALSE	FALSE	FALSE
O15294	OGT	seq.21733.11	FALSE	FALSE	FALSE	FALSE
O15305	PMM2	seq.17794.6	FALSE	FALSE	FALSE	FALSE
O15335	CHAD	seq.13460.4	TRUE	FALSE	TRUE	FALSE
O15354	GPR37	seq.21495.134	TRUE	TRUE	FALSE	FALSE
O15382	BCAT2	seq.19365.11	FALSE	FALSE	FALSE	FALSE
O15394	NCAM2	seq.6507.16	TRUE	FALSE	TRUE	FALSE
O15400	STX7	seq.8274.64	FALSE	TRUE	FALSE	FALSE
O15455	TLR3	seq.16918.198	TRUE	TRUE	FALSE	FALSE
O15467	CCL16	seq.4913.78	TRUE	TRUE	TRUE	FALSE
O15496	PLA2G10	seq.2949.6	FALSE	FALSE	FALSE	FALSE
O43155	FLRT2	seq.13122.19	TRUE	TRUE	FALSE	FALSE
O43184	ADAM12	seq.4420.7	FALSE	FALSE	FALSE	FALSE
O43240	KLK10	seq.6227.1	TRUE	TRUE	TRUE	FALSE
O43278	SPINT1	seq.2828.82	FALSE	FALSE	TRUE	FALSE
O43291	SPINT2	seq.2843.13	TRUE	FALSE	TRUE	FALSE
O43396	TXNL1	seq.21475.137	FALSE	FALSE	FALSE	FALSE
O43399	TPD52L2	seq.23265.15	TRUE	FALSE	TRUE	FALSE
O43405	COCH	seq.7227.75	TRUE	TRUE	FALSE	TRUE
O43423	ANP32C	seq.22398.5	FALSE	FALSE	FALSE	FALSE
O43432	EIF4G3	seq.13991.47	FALSE	FALSE	FALSE	FALSE
O43464	HTRA2	seq.3317.33	TRUE	FALSE	FALSE	FALSE
O43474	KLF4	seq.17850.42	FALSE	FALSE	FALSE	FALSE
O43508	TNFSF12	seq.5939.42	TRUE	TRUE	TRUE	FALSE
O43524	FOXO3	seq.11540.37	FALSE	FALSE	TRUE	FALSE
O43561	LAT	seq.10551.7	FALSE	FALSE	FALSE	FALSE
O43570	CA12	seq.19347.37	FALSE	FALSE	FALSE	FALSE
O43583	DENR	seq.19287.59	FALSE	FALSE	FALSE	FALSE
O43598	DNPH1	seq.17785.11	TRUE	FALSE	TRUE	FALSE
O43639	NCK2	seq.13615.60	TRUE	FALSE	FALSE	FALSE
O43665	RGS10	seq.11634.32	FALSE	FALSE	FALSE	FALSE
O43681	GET3	seq.13620.10	FALSE	FALSE	FALSE	FALSE
O43699	SIGLEC6	seq.2741.22	TRUE	FALSE	FALSE	FALSE
O43707	ACTN4	seq.25057.2	FALSE	FALSE	FALSE	FALSE
O43715	TRIAP1	seq.18277.28	FALSE	FALSE	FALSE	FALSE
O43736	ITM2A	seq.7765.15	FALSE	FALSE	FALSE	FALSE
O43739	CYTH3	seq.21365.5	FALSE	FALSE	FALSE	FALSE
O43752	STX6	seq.10945.11	FALSE	FALSE	FALSE	FALSE
O43768	ENSA	seq.17734.13	FALSE	FALSE	FALSE	FALSE
O43776	NARS1	seq.21383.37	TRUE	FALSE	TRUE	FALSE
O43805	SSNA1	seq.23242.2	FALSE	FALSE	TRUE	FALSE
O43827	ANGPTL7	seq.6371.50	FALSE	FALSE	FALSE	FALSE
O43854	EDIL3	seq.9360.33	TRUE	FALSE	TRUE	FALSE
O43866	CD5L	seq.3293.2	TRUE	TRUE	FALSE	FALSE
O43896	KIF1C	seq.9899.28	FALSE	FALSE	FALSE	FALSE
O43903	GAS2	seq.23394.125	TRUE	FALSE	TRUE	FALSE
O60218	AKR1B10	seq.16081.38	FALSE	FALSE	TRUE	FALSE
O60220	TIMM8A	seq.19148.58	FALSE	FALSE	FALSE	FALSE
O60234	GMFG	seq.13062.4	TRUE	FALSE	TRUE	FALSE
O60235	TMPRSS11D	seq.6547.83	FALSE	FALSE	FALSE	FALSE
O60238	BNIP3L	seq.7835.2	FALSE	FALSE	FALSE	FALSE
O60242	ADGRB3	seq.15365.41	FALSE	FALSE	TRUE	FALSE
O60243	HS6ST1	seq.5465.32	TRUE	FALSE	FALSE	FALSE
O60449	LY75	seq.16620.26	TRUE	FALSE	FALSE	FALSE
O60469	DSCAM	seq.9175.48	TRUE	TRUE	FALSE	FALSE
O60476	MAN1A2	seq.9077.10	TRUE	FALSE	FALSE	FALSE
O60542	PSPN	seq.2696.87	TRUE	FALSE	TRUE	FALSE
O60575	SPINK4	seq.19213.1	FALSE	TRUE	FALSE	TRUE
O60603	TLR2	seq.3835.11	FALSE	FALSE	FALSE	FALSE
O60609	GFRA3	seq.2505.49	FALSE	FALSE	FALSE	FALSE
O60662	KLHL41	seq.23660.112	TRUE	FALSE	FALSE	FALSE
O60664	PLIN3	seq.14687.6	FALSE	FALSE	FALSE	FALSE
O60701	UGDH	seq.17755.5	FALSE	FALSE	FALSE	FALSE
O60760	HPGDS	seq.12549.33	TRUE	FALSE	FALSE	FALSE
O60763	USO1	seq.13639.101	FALSE	FALSE	TRUE	FALSE
O60828	PQBP1	seq.11432.11	FALSE	FALSE	TRUE	FALSE
O60869	EDF1	seq.12415.122	FALSE	FALSE	FALSE	FALSE
O60880	SH2D1A	seq.4567.82	TRUE	FALSE	FALSE	FALSE
O60884	DNAJA2	seq.11582.63	FALSE	FALSE	TRUE	FALSE
O60890	OPHN1	seq.12591.27	TRUE	FALSE	FALSE	FALSE
O60911	CTSV	seq.3364.76	TRUE	FALSE	FALSE	FALSE
O60939	SCN2B	seq.8353.15	FALSE	FALSE	TRUE	FALSE
O75015	FCGR3B	seq.3311.27	FALSE	FALSE	FALSE	FALSE
O75023	LILRB5	seq.7015.8	TRUE	TRUE	FALSE	FALSE
O75054	IGSF3	seq.9715.15	TRUE	TRUE	FALSE	FALSE
O75077	ADAM23	seq.7049.2	TRUE	TRUE	FALSE	FALSE
O75121	MFAP3L	seq.8837.8	FALSE	FALSE	FALSE	FALSE
O75146	HIP1R	seq.24960.48	FALSE	FALSE	FALSE	FALSE
O75154	RAB11FIP3	seq.25500.6	TRUE	FALSE	FALSE	FALSE
O75173	ADAMTS4	seq.2809.25	FALSE	FALSE	FALSE	FALSE
O75190	DNAJB6	seq.11606.22	FALSE	FALSE	TRUE	FALSE
O75223	GGCT	seq.21889.2	FALSE	FALSE	TRUE	FALSE
O75326	SEMA7A	seq.7019.13	TRUE	FALSE	FALSE	FALSE
O75339	CILP	seq.5717.2	FALSE	FALSE	TRUE	FALSE
O75340	PDCD6	seq.19488.1	FALSE	FALSE	FALSE	FALSE
O75347	TBCA	seq.12501.10	FALSE	FALSE	FALSE	FALSE
O75351	VPS4B	seq.12668.7	FALSE	FALSE	TRUE	FALSE
O75354	ENTPD6	seq.8932.1	FALSE	FALSE	FALSE	FALSE
O75356	ENTPD5	seq.4437.56	TRUE	TRUE	FALSE	FALSE
O75365	PTP4A3	seq.19231.22	FALSE	FALSE	FALSE	FALSE
O75460	ERN1	seq.11229.16	TRUE	TRUE	FALSE	FALSE
O75475	PSIP1	seq.17176.13	TRUE	FALSE	TRUE	FALSE
O75493	CA11	seq.8859.51	FALSE	FALSE	FALSE	FALSE
O75521	ECI2	seq.12859.33	FALSE	FALSE	FALSE	FALSE
O75528	TADA3	seq.23551.15	FALSE	FALSE	FALSE	FALSE
O75534	CSDE1	seq.12735.39	FALSE	FALSE	FALSE	FALSE
O75569	PRKRA	seq.22010.36	FALSE	FALSE	TRUE	FALSE
O75629	CREG1	seq.9357.4	TRUE	TRUE	TRUE	FALSE
O75688	PPM1B	seq.22009.1	FALSE	FALSE	FALSE	FALSE
O75695	RP2	seq.23391.20	FALSE	FALSE	FALSE	FALSE
O75781	PALM	seq.18306.1	FALSE	FALSE	FALSE	FALSE
O75830	SERPINI2	seq.7117.21	FALSE	FALSE	FALSE	FALSE
O75843	AP1G2	seq.12714.38	TRUE	FALSE	TRUE	FALSE
O75940	SMNDC1	seq.17805.35	TRUE	FALSE	TRUE	FALSE
O76061	STC2	seq.6231.46	FALSE	FALSE	FALSE	FALSE
O76070	SNCG	seq.19630.2	FALSE	FALSE	FALSE	FALSE
O76076	CCN5	seq.6392.7	TRUE	TRUE	TRUE	TRUE
O94760	DDAH1	seq.19392.6	FALSE	FALSE	FALSE	FALSE
O94766	B3GAT3	seq.6897.38	FALSE	FALSE	FALSE	FALSE
O94779	CNTN5	seq.3299.29	TRUE	TRUE	FALSE	TRUE
O94813	SLIT2	seq.18930.28	FALSE	FALSE	FALSE	FALSE
O94830	DDHD2	seq.25499.37	FALSE	FALSE	FALSE	FALSE
O94856	NFASC	seq.7179.69	TRUE	TRUE	FALSE	FALSE
O94903	PLPBP	seq.20439.14	TRUE	FALSE	TRUE	FALSE
O94907	DKK1	seq.3535.84	TRUE	TRUE	FALSE	TRUE
O94985	CLSTN1	seq.15521.4	FALSE	FALSE	FALSE	FALSE
O95157	NXPH3	seq.6054.6	FALSE	FALSE	FALSE	FALSE
O95274	LYPD3	seq.13107.9	TRUE	TRUE	TRUE	FALSE
O95295	SNAPIN	seq.6975.52	FALSE	FALSE	FALSE	FALSE
O95379	TNFAIP8	seq.12563.2	FALSE	FALSE	FALSE	FALSE
O95393	BMP10	seq.3587.53	FALSE	FALSE	TRUE	FALSE
O95407	TNFRSF6B	seq.5070.76	FALSE	TRUE	FALSE	FALSE
O95429	BAG4	seq.12844.10	FALSE	FALSE	FALSE	FALSE
O95433	AHSA1	seq.11633.89	FALSE	FALSE	FALSE	FALSE
O95467	GNAS	seq.5757.45	FALSE	FALSE	FALSE	FALSE
O95544	NADK	seq.13624.17	TRUE	TRUE	FALSE	FALSE
O95630	STAMBP	seq.19187.21	TRUE	FALSE	TRUE	FALSE
O95633	FSTL3	seq.3438.10	TRUE	TRUE	TRUE	TRUE
O95644	NFATC1	seq.14286.2	FALSE	FALSE	FALSE	FALSE
O95684	CEP43	seq.21793.4	FALSE	FALSE	TRUE	FALSE
O95696	BRD1	seq.11607.15	FALSE	FALSE	FALSE	FALSE
O95715	CXCL14	seq.5730.60	FALSE	FALSE	FALSE	FALSE
O95721	SNAP29	seq.12357.41	FALSE	FALSE	FALSE	FALSE
O95727	CRTAM	seq.7968.15	TRUE	TRUE	FALSE	FALSE
O95786	DDX58	seq.12382.2	FALSE	TRUE	FALSE	FALSE
O95793	STAU1	seq.12471.47	FALSE	FALSE	FALSE	TRUE
O95817	BAG3	seq.10078.5	FALSE	FALSE	FALSE	FALSE
O95825	CRYZL1	seq.9207.60	FALSE	FALSE	TRUE	FALSE
O95831	AIFM1	seq.9522.3	FALSE	FALSE	TRUE	FALSE
O95954	FTCD	seq.9213.24	TRUE	FALSE	TRUE	FALSE
O95971	CD160	seq.17677.47	FALSE	FALSE	FALSE	FALSE
O95988	TCL1B	seq.18276.34	FALSE	FALSE	FALSE	FALSE
O95994	AGR2	seq.4959.2	FALSE	FALSE	FALSE	FALSE
O95997	PTTG1	seq.17727.1	FALSE	FALSE	FALSE	FALSE
O95998	IL18BP	seq.3073.51	TRUE	FALSE	TRUE	FALSE
O96013	PAK4	seq.13719.19	FALSE	FALSE	FALSE	FALSE
P00167	CYB5A	seq.11287.14	FALSE	FALSE	FALSE	FALSE
P00325	ADH1B	seq.9834.62	FALSE	TRUE	FALSE	FALSE
P00352	ALDH1A1	seq.11265.8	TRUE	FALSE	TRUE	FALSE
P00390	GSR	seq.19273.3	TRUE	TRUE	FALSE	FALSE
P00441	SOD1	seq.2794.60	TRUE	FALSE	TRUE	FALSE
P00519	ABL1	seq.3341.33	FALSE	FALSE	FALSE	FALSE
P00568	AK1	seq.5012.67	TRUE	FALSE	TRUE	FALSE
P00736	C1R	seq.3285.23	FALSE	TRUE	FALSE	FALSE
P00749	PLAU	seq.4158.54	TRUE	FALSE	TRUE	FALSE
P00750	PLAT	seq.2212.69	TRUE	FALSE	TRUE	FALSE
P00751	CFB	seq.4129.72	TRUE	TRUE	TRUE	FALSE
P00797	REN	seq.3396.54	TRUE	FALSE	FALSE	FALSE
P00813	ADA	seq.19751.21	FALSE	FALSE	FALSE	FALSE
P00915	CA1	seq.4969.2	TRUE	FALSE	TRUE	FALSE
P00918	CA2	seq.4970.55	FALSE	FALSE	FALSE	FALSE
P00995	SPINK1	seq.8243.55	FALSE	FALSE	TRUE	FALSE
P01008	SERPINC1	seq.3344.60	FALSE	FALSE	TRUE	FALSE
P01009	SERPINA1	seq.3580.25	FALSE	FALSE	TRUE	FALSE
P01019	AGT	seq.3484.60	TRUE	FALSE	TRUE	FALSE
P01034	CST3	seq.2609.59	TRUE	FALSE	TRUE	TRUE
P01037	CST1	seq.5459.33	TRUE	TRUE	TRUE	FALSE
P01112	HRAS	seq.18900.37	FALSE	FALSE	TRUE	FALSE
P01127	PDGFB	seq.4149.8	TRUE	FALSE	FALSE	TRUE
P01130	LDLR	seq.13129.40	FALSE	FALSE	FALSE	FALSE
P01138	NGF	seq.5801.72	FALSE	FALSE	FALSE	FALSE
P01210	PENK	seq.9076.25	TRUE	TRUE	FALSE	FALSE
P01241	GH1	seq.8462.18	FALSE	FALSE	TRUE	FALSE
P01242	GH2	seq.10978.39	FALSE	FALSE	FALSE	FALSE
P01266	TG	seq.18839.24	FALSE	TRUE	FALSE	FALSE
P01275	GCG	seq.4891.50	TRUE	FALSE	FALSE	FALSE
P01298	PPY	seq.4588.1	TRUE	FALSE	FALSE	FALSE
P01303	NPY	seq.20590.13	FALSE	FALSE	FALSE	FALSE
P01583	IL1A	seq.4851.25	FALSE	FALSE	FALSE	FALSE
P01584	IL1B	seq.3037.62	FALSE	FALSE	FALSE	FALSE
P01588	EPO	seq.5813.58	TRUE	FALSE	FALSE	FALSE
P01589	IL2RA	seq.3151.6	FALSE	FALSE	FALSE	FALSE
P01591	JCHAIN	seq.15306.20	FALSE	FALSE	FALSE	FALSE
P01730	CD4	seq.3143.3	FALSE	FALSE	FALSE	FALSE
P01833	PIGR	seq.3216.2	TRUE	FALSE	FALSE	FALSE
P02008	HBZ	seq.6919.3	TRUE	TRUE	FALSE	FALSE
P02144	MB	seq.3042.7	TRUE	FALSE	TRUE	FALSE
P02461	COL3A1	seq.18880.81	TRUE	FALSE	FALSE	FALSE
P02533	KRT14	seq.22482.87	FALSE	FALSE	FALSE	FALSE
P02647	APOA1	seq.2750.3	FALSE	TRUE	FALSE	FALSE
P02652	APOA2	seq.7127.3	FALSE	FALSE	FALSE	FALSE
P02654	APOC1	seq.15364.101	FALSE	TRUE	FALSE	FALSE
P02743	APCS	seq.2474.54	TRUE	TRUE	TRUE	FALSE
P02745	C1QA	seq.2753.2	FALSE	TRUE	FALSE	FALSE
P02749	APOH	seq.8288.27	FALSE	FALSE	FALSE	FALSE
P02760	AMBP	seq.15453.3	TRUE	TRUE	TRUE	FALSE
P02771	AFP	seq.5792.8	FALSE	FALSE	FALSE	FALSE
P02774	GC	seq.15589.1	FALSE	FALSE	FALSE	FALSE
P02776	PF4	seq.2697.7	TRUE	FALSE	FALSE	TRUE
P02778	CXCL10	seq.4141.79	TRUE	FALSE	TRUE	FALSE
P02787	TF	seq.4162.54	FALSE	FALSE	FALSE	FALSE
P03950	ANG	seq.4874.3	TRUE	TRUE	TRUE	FALSE
P03951	F11	seq.2190.55	TRUE	TRUE	TRUE	FALSE
P03952	KLKB1	seq.4152.58	TRUE	FALSE	TRUE	FALSE
P03956	MMP1	seq.4924.32	TRUE	TRUE	FALSE	TRUE
P04040	CAT	seq.3488.64	TRUE	TRUE	TRUE	FALSE
P04054	PLA2G1B	seq.4910.21	TRUE	TRUE	TRUE	FALSE
P04062	GBA	seq.18331.3	FALSE	FALSE	FALSE	FALSE
P04066	FUCA1	seq.21384.2	TRUE	TRUE	FALSE	FALSE
P04080	CSTB	seq.19768.13	TRUE	TRUE	TRUE	TRUE
P04083	ANXA1	seq.4960.72	FALSE	FALSE	TRUE	FALSE
P04085	PDGFA	seq.4499.21	TRUE	FALSE	FALSE	TRUE
P04090	RLN2	seq.6621.10	FALSE	FALSE	FALSE	FALSE
P04114	APOB	seq.2797.56	FALSE	FALSE	FALSE	FALSE
P04118	CLPS	seq.5749.53	TRUE	TRUE	FALSE	FALSE
P04141	CSF2	seq.4697.59	FALSE	FALSE	FALSE	FALSE
P04155	TFF1	seq.9185.15	TRUE	TRUE	TRUE	FALSE
P04179	SOD2	seq.5008.51	FALSE	FALSE	TRUE	FALSE
P04180	LCAT	seq.15413.3	FALSE	FALSE	FALSE	FALSE
P04183	TK1	seq.4301.58	FALSE	FALSE	TRUE	FALSE
P04196	HRG	seq.4996.66	TRUE	TRUE	TRUE	FALSE
P04216	THY1	seq.20564.53	TRUE	TRUE	TRUE	FALSE
P04217	A1BG	seq.16561.9	TRUE	FALSE	FALSE	FALSE
P04275	VWF	seq.3050.7	TRUE	TRUE	FALSE	FALSE
P04406	GAPDH	seq.3848.14	TRUE	FALSE	TRUE	FALSE
P04626	ERBB2	seq.2616.23	FALSE	FALSE	FALSE	FALSE
P04746	AMY2A	seq.18917.53	TRUE	TRUE	TRUE	FALSE
P04792	HSPB1	seq.11103.24	TRUE	TRUE	FALSE	FALSE
P05000	IFNW1	seq.7196.21	FALSE	FALSE	FALSE	FALSE
P05026	ATP1B1	seq.13392.13	FALSE	FALSE	FALSE	FALSE
P05060	CHGB	seq.8235.48	TRUE	FALSE	TRUE	FALSE
P05067	APP	seq.3171.57	TRUE	FALSE	FALSE	TRUE
P05089	ARG1	seq.5867.60	TRUE	FALSE	FALSE	FALSE
P05091	ALDH2	seq.18381.16	TRUE	TRUE	TRUE	FALSE
P05121	SERPINE1	seq.2925.9	TRUE	FALSE	TRUE	TRUE
P05154	SERPINA5	seq.3389.7	FALSE	TRUE	TRUE	FALSE
P05156	CFI	seq.2567.5	FALSE	TRUE	TRUE	FALSE
P05164	MPO	seq.2580.83	TRUE	TRUE	TRUE	FALSE
P05187	ALPP	seq.7813.6	TRUE	TRUE	TRUE	FALSE
P05305	EDN1	seq.6495.14	FALSE	FALSE	FALSE	FALSE
P05362	ICAM1	seq.4342.10	FALSE	TRUE	FALSE	FALSE
P05412	JUN	seq.10356.21	FALSE	FALSE	FALSE	FALSE
P05451	REG1A	seq.13095.51	TRUE	TRUE	TRUE	TRUE
P05452	CLEC3B	seq.5701.81	TRUE	TRUE	FALSE	FALSE
P05543	SERPINA7	seq.2706.69	TRUE	FALSE	FALSE	FALSE
P05546	SERPIND1	seq.3316.58	TRUE	FALSE	TRUE	FALSE
P05783	KRT18	seq.5354.11	FALSE	FALSE	FALSE	FALSE
P05937	CALB1	seq.9918.23	FALSE	FALSE	FALSE	FALSE
P06132	UROD	seq.19289.29	TRUE	TRUE	TRUE	FALSE
P06213	INSR	seq.3448.13	FALSE	FALSE	FALSE	FALSE
P06280	GLA	seq.15588.17	FALSE	FALSE	FALSE	FALSE
P06401	PGR	seq.15693.9	FALSE	FALSE	FALSE	FALSE
P06493	CDK1	seq.3422.4	FALSE	FALSE	FALSE	FALSE
P06681	C2	seq.3186.2	TRUE	TRUE	TRUE	FALSE
P06727	APOA4	seq.17685.9	TRUE	FALSE	FALSE	FALSE
P06729	CD2	seq.7100.31	FALSE	FALSE	FALSE	FALSE
P06730	EIF4E	seq.19263.147	TRUE	FALSE	TRUE	FALSE
P06733	ENO1	seq.11105.171	TRUE	FALSE	TRUE	FALSE
P06734	FCER2	seq.3291.30	TRUE	TRUE	TRUE	FALSE
P06744	GPI	seq.4272.46	TRUE	FALSE	TRUE	FALSE
P06858	LPL	seq.21987.76	FALSE	FALSE	TRUE	FALSE
P07108	DBI	seq.16919.1	TRUE	FALSE	TRUE	TRUE
P07148	FABP1	seq.11516.7	TRUE	TRUE	FALSE	TRUE
P07196	NEFL	seq.10082.251	FALSE	FALSE	FALSE	FALSE
P07225	PROS1	seq.2700.56	TRUE	TRUE	TRUE	FALSE
P07306	ASGR1	seq.5452.71	TRUE	TRUE	TRUE	TRUE
P07307	ASGR2	seq.9474.22	FALSE	FALSE	FALSE	FALSE
P07311	ACYP1	seq.20370.6	TRUE	TRUE	TRUE	FALSE
P07320	CRYGD	seq.12366.16	FALSE	FALSE	FALSE	FALSE
P07339	CTSD	seq.5508.62	TRUE	TRUE	TRUE	FALSE
P07358	C8B	seq.2429.27	FALSE	FALSE	TRUE	FALSE
P07359	GP1BA	seq.4990.87	TRUE	TRUE	FALSE	FALSE
P07451	CA3	seq.3799.11	TRUE	TRUE	TRUE	FALSE
P07478	PRSS2	seq.5034.79	TRUE	TRUE	FALSE	TRUE
P07585	DCN	seq.2666.53	FALSE	FALSE	FALSE	FALSE
P07602	PSAP	seq.6207.10	FALSE	FALSE	FALSE	FALSE
P07741	APRT	seq.10088.37	TRUE	TRUE	TRUE	FALSE
P07911	UMOD	seq.9451.20	FALSE	FALSE	TRUE	FALSE
P07942	LAMB1	seq.18347.15	FALSE	FALSE	FALSE	FALSE
P07947	YES1	seq.2878.66	FALSE	FALSE	TRUE	FALSE
P07949	RET	seq.3220.40	TRUE	FALSE	TRUE	FALSE
P07954	FH	seq.13384.110	FALSE	FALSE	FALSE	FALSE
P07992	ERCC1	seq.12585.39	FALSE	FALSE	FALSE	FALSE
P07998	RNASE1	seq.7211.2	TRUE	TRUE	TRUE	TRUE
P08069	IGF1R	seq.4232.19	FALSE	TRUE	FALSE	FALSE
P08118	MSMB	seq.10620.21	TRUE	TRUE	TRUE	FALSE
P08134	RHOC	seq.17764.108	TRUE	FALSE	FALSE	FALSE
P08138	NGFR	seq.8374.5	FALSE	FALSE	FALSE	FALSE
P08174	CD55	seq.5069.9	TRUE	TRUE	FALSE	FALSE
P08185	SERPINA6	seq.4785.30	FALSE	FALSE	FALSE	FALSE
P08217	CELA2A	seq.7140.1	TRUE	TRUE	TRUE	FALSE
P08236	GUSB	seq.15562.24	TRUE	FALSE	TRUE	FALSE
P08254	MMP3	seq.2788.55	FALSE	FALSE	FALSE	TRUE
P08319	ADH4	seq.8325.37	TRUE	TRUE	TRUE	FALSE
P08397	HMBS	seq.11530.37	TRUE	FALSE	TRUE	FALSE
P08473	MME	seq.20219.25	FALSE	FALSE	FALSE	FALSE
P08579	SNRPB2	seq.17364.8	TRUE	FALSE	TRUE	FALSE
P08590	MYL3	seq.18376.19	TRUE	FALSE	TRUE	FALSE
P08603	CFH	seq.4159.130	TRUE	FALSE	TRUE	FALSE
P08670	VIM	seq.15540.6	FALSE	FALSE	FALSE	FALSE
P08697	SERPINF2	seq.3024.18	TRUE	FALSE	TRUE	FALSE
P08700	IL3	seq.4717.55	FALSE	FALSE	FALSE	FALSE
P08709	F7	seq.3184.25	TRUE	FALSE	TRUE	FALSE
P08727	KRT19	seq.15606.19	FALSE	FALSE	FALSE	FALSE
P08758	ANXA5	seq.14158.17	FALSE	FALSE	FALSE	FALSE
P08962	CD63	seq.9190.7	FALSE	FALSE	FALSE	FALSE
P09038	FGF2	seq.3025.50	FALSE	FALSE	FALSE	FALSE
P09110	ACAA1	seq.17782.23	TRUE	FALSE	TRUE	FALSE
P09326	CD48	seq.3292.75	TRUE	FALSE	FALSE	FALSE
P09341	CXCL1	seq.2985.35	TRUE	TRUE	FALSE	TRUE
P09382	LGALS1	seq.8046.9	FALSE	FALSE	FALSE	FALSE
P09417	QDPR	seq.11257.1	TRUE	TRUE	TRUE	FALSE
P09466	PAEP	seq.8867.18	FALSE	FALSE	FALSE	FALSE
P09467	FBP1	seq.7206.20	TRUE	TRUE	TRUE	FALSE
P09496	CLTA	seq.19257.11	FALSE	FALSE	TRUE	FALSE
P09525	ANXA4	seq.17164.15	TRUE	TRUE	FALSE	FALSE
P09543	CNP	seq.6609.22	TRUE	TRUE	TRUE	FALSE
P09564	CD7	seq.12008.3	TRUE	FALSE	FALSE	FALSE
P09601	HMOX1	seq.17398.55	TRUE	FALSE	FALSE	FALSE
P09619	PDGFRB	seq.3459.49	TRUE	TRUE	FALSE	FALSE
P09683	SCT	seq.3728.52	FALSE	FALSE	FALSE	FALSE
P09693	CD3G	seq.7924.7	FALSE	FALSE	FALSE	FALSE
P09769	FGR	seq.3810.50	TRUE	FALSE	TRUE	FALSE
P09958	FURIN	seq.6276.16	FALSE	FALSE	TRUE	TRUE
P09960	LTA4H	seq.3204.2	TRUE	FALSE	FALSE	FALSE
P0C7L1	SPINK8	seq.7962.11	FALSE	FALSE	FALSE	FALSE
P0C7M8	CLEC2L	seq.8242.9	FALSE	FALSE	FALSE	FALSE
P0CG30	GSTT2B	seq.11273.176	FALSE	FALSE	FALSE	FALSE
P0CG37	CFC1	seq.3294.55	FALSE	FALSE	FALSE	FALSE
P0DJD7	PGA4	seq.22572.19	FALSE	FALSE	FALSE	FALSE
P10082	PYY	seq.3727.35	TRUE	TRUE	FALSE	FALSE
P10092	CALCB	seq.17170.15	TRUE	FALSE	TRUE	FALSE
P10145	CXCL8	seq.3447.64	TRUE	TRUE	FALSE	FALSE
P10147	CCL3	seq.3040.59	FALSE	FALSE	FALSE	FALSE
P10301	RRAS	seq.17742.2	FALSE	FALSE	FALSE	FALSE
P10398	ARAF	seq.12583.77	FALSE	FALSE	FALSE	FALSE
P10415	BCL2	seq.3412.7	FALSE	FALSE	TRUE	FALSE
P10451	SPP1	seq.13113.7	TRUE	TRUE	TRUE	TRUE
P10523	SAG	seq.25461.3	FALSE	FALSE	FALSE	FALSE
P10599	TXN	seq.8813.160	FALSE	FALSE	FALSE	FALSE
P10606	COX5B	seq.7887.57	FALSE	FALSE	FALSE	FALSE
P10636	MAPT	seq.5854.60	FALSE	FALSE	FALSE	FALSE
P10644	PRKAR1A	seq.21483.155	TRUE	FALSE	TRUE	FALSE
P10646	TFPI	seq.3336.50	TRUE	FALSE	TRUE	TRUE
P10721	KIT	seq.2475.1	TRUE	FALSE	TRUE	FALSE
P10746	UROS	seq.11248.43	FALSE	FALSE	FALSE	FALSE
P10747	CD28	seq.20521.83	TRUE	TRUE	FALSE	FALSE
P10767	FGF6	seq.4130.71	FALSE	FALSE	FALSE	FALSE
P10909	CLU	seq.4542.24	FALSE	FALSE	FALSE	FALSE
P10912	GHR	seq.2948.58	TRUE	TRUE	TRUE	FALSE
P11215	ITGAM	seq.21981.2	FALSE	FALSE	FALSE	FALSE
P11226	MBL2	seq.3000.66	TRUE	TRUE	TRUE	FALSE
P11234	RALB	seq.18432.32	FALSE	FALSE	FALSE	FALSE
P11279	LAMP1	seq.16902.17	FALSE	FALSE	FALSE	FALSE
P11310	ACADM	seq.17333.20	FALSE	FALSE	FALSE	FALSE
P11387	TOP1	seq.2876.74	FALSE	FALSE	FALSE	FALSE
P11464	PSG1	seq.15631.18	FALSE	TRUE	FALSE	FALSE
P11487	FGF3	seq.7894.155	FALSE	FALSE	FALSE	FALSE
P12034	FGF5	seq.3065.65	FALSE	FALSE	FALSE	FALSE
P12081	HARS1	seq.17450.51	TRUE	TRUE	TRUE	FALSE
P12104	FABP2	seq.15385.116	TRUE	TRUE	TRUE	FALSE
P12318	FCGR2A	seq.3309.2	FALSE	FALSE	FALSE	FALSE
P12319	FCER1A	seq.9254.18	FALSE	FALSE	FALSE	FALSE
P12429	ANXA3	seq.17163.117	FALSE	FALSE	FALSE	FALSE
P12532	CKMT1A_CKMT1B	seq.15542.19	TRUE	TRUE	TRUE	FALSE
P12821	ACE	seq.10714.7	TRUE	TRUE	FALSE	FALSE
P12829	MYL4	seq.20107.11	FALSE	FALSE	FALSE	FALSE
P12872	MLN	seq.5631.83	TRUE	TRUE	TRUE	TRUE
P13051	UNG	seq.22821.50	FALSE	FALSE	FALSE	FALSE
P13224	GP1BB	seq.21514.1	FALSE	FALSE	FALSE	FALSE
P13385	TDGF1	seq.5810.25	TRUE	TRUE	FALSE	FALSE
P13500	CCL2	seq.2578.67	TRUE	FALSE	FALSE	FALSE
P13611	VCAN	seq.9561.21	FALSE	FALSE	FALSE	FALSE
P13647	KRT5	seq.11177.16	TRUE	FALSE	FALSE	FALSE
P13686	ACP5	seq.3232.28	TRUE	FALSE	FALSE	FALSE
P13726	F3	seq.4931.59	FALSE	FALSE	FALSE	FALSE
P13727	PRG2	seq.7258.5	TRUE	FALSE	TRUE	FALSE
P13747	HLA.E	seq.25918.60	FALSE	FALSE	TRUE	FALSE
P13861	PRKAR2A	seq.19125.26	FALSE	FALSE	FALSE	FALSE
P13929	ENO3	seq.16616.137	TRUE	FALSE	TRUE	FALSE
P13995	MTHFD2	seq.18321.38	FALSE	FALSE	FALSE	FALSE
P14091	CTSE	seq.15376.134	TRUE	TRUE	FALSE	TRUE
P14151	SELL	seq.4831.4	TRUE	TRUE	FALSE	FALSE
P14207	FOLR2	seq.15587.20	TRUE	TRUE	FALSE	FALSE
P14210	HGF	seq.2681.23	TRUE	FALSE	TRUE	FALSE
P14317	HCLS1	seq.21439.37	TRUE	FALSE	TRUE	FALSE
P14415	ATP1B2	seq.7218.87	FALSE	FALSE	TRUE	FALSE
P14543	NID1	seq.3213.65	TRUE	TRUE	FALSE	TRUE
P14555	PLA2G2A	seq.2692.74	TRUE	TRUE	FALSE	FALSE
P14625	HSP90B1	seq.6393.63	FALSE	FALSE	FALSE	FALSE
P14778	IL1R1	seq.2991.9	TRUE	TRUE	TRUE	FALSE
P14780	MMP9	seq.2579.17	TRUE	FALSE	TRUE	FALSE
P14784	IL2RB	seq.9343.16	FALSE	FALSE	FALSE	FALSE
P14868	DARS1	seq.12675.14	TRUE	TRUE	TRUE	FALSE
P14902	IDO1	seq.9759.13	FALSE	FALSE	FALSE	FALSE
P15018	LIF	seq.7790.21	FALSE	FALSE	FALSE	FALSE
P15144	ANPEP	seq.15457.14	FALSE	FALSE	FALSE	FALSE
P15151	PVR	seq.8064.125	FALSE	FALSE	FALSE	FALSE
P15248	IL9	seq.5834.18	FALSE	FALSE	FALSE	FALSE
P15260	IFNGR1	seq.5825.49	FALSE	TRUE	FALSE	FALSE
P15291	B4GALT1	seq.13381.49	TRUE	TRUE	FALSE	FALSE
P15311	EZR	seq.9753.17	FALSE	FALSE	TRUE	FALSE
P15328	FOLR1	seq.17455.42	FALSE	FALSE	TRUE	FALSE
P15509	CSF2RA	seq.10438.19	TRUE	FALSE	FALSE	FALSE
P15514	AREG	seq.2970.60	FALSE	FALSE	FALSE	FALSE
P15529	CD46	seq.17682.1	TRUE	TRUE	FALSE	FALSE
P15531	NME1	seq.5909.51	FALSE	FALSE	FALSE	FALSE
P15848	ARSB	seq.3172.28	FALSE	FALSE	FALSE	FALSE
P15907	ST6GAL1	seq.6035.2	FALSE	FALSE	FALSE	FALSE
P15927	RPA2	seq.19264.6	FALSE	FALSE	FALSE	FALSE
P16035	TIMP2	seq.2278.61	FALSE	FALSE	FALSE	FALSE
P16109	SELP	seq.4154.57	TRUE	TRUE	FALSE	FALSE
P16112	ACAN	seq.3280.49	FALSE	TRUE	TRUE	FALSE
P16233	PNLIP	seq.15613.16	TRUE	FALSE	FALSE	FALSE
P16234	PDGFRA	seq.10366.11	TRUE	TRUE	TRUE	FALSE
P16278	GLB1	seq.10554.23	FALSE	FALSE	TRUE	FALSE
P16284	PECAM1	seq.2695.25	FALSE	FALSE	TRUE	FALSE
P16410	CTLA4	seq.3022.4	FALSE	FALSE	FALSE	FALSE
P16442	ABO	seq.9253.52	TRUE	TRUE	FALSE	FALSE
P16455	MGMT	seq.21437.77	TRUE	TRUE	TRUE	FALSE
P16562	CRISP2	seq.9282.12	TRUE	TRUE	TRUE	FALSE
P16581	SELE	seq.3470.1	TRUE	TRUE	TRUE	FALSE
P16671	CD36	seq.2973.15	TRUE	FALSE	TRUE	TRUE
P16871	IL7R	seq.5089.11	FALSE	FALSE	TRUE	FALSE
P17174	GOT1	seq.4912.17	FALSE	FALSE	FALSE	FALSE
P17405	SMPD1	seq.10818.36	TRUE	TRUE	FALSE	FALSE
P17516	AKR1C4	seq.18397.5	FALSE	FALSE	TRUE	FALSE
P17538	CTRB1	seq.5671.1	TRUE	TRUE	FALSE	FALSE
P17643	TYRP1	seq.21441.20	FALSE	TRUE	FALSE	FALSE
P17813	ENG	seq.4908.6	FALSE	TRUE	TRUE	FALSE
P17900	GM2A	seq.15441.6	TRUE	TRUE	FALSE	TRUE
P17927	CR1	seq.19556.12	TRUE	TRUE	FALSE	FALSE
P17931	LGALS3	seq.3066.12	TRUE	TRUE	FALSE	TRUE
P17936	IGFBP3	seq.2571.12	TRUE	TRUE	FALSE	FALSE
P17980	PSMC3	seq.23665.35	FALSE	FALSE	FALSE	FALSE
P18031	PTPN1	seq.3005.5	FALSE	FALSE	TRUE	FALSE
P18428	LBP	seq.3074.6	TRUE	TRUE	TRUE	FALSE
P18510	IL1RN	seq.5353.89	TRUE	FALSE	TRUE	FALSE
P19021	PAM	seq.5620.13	FALSE	FALSE	FALSE	FALSE
P19022	CDH2	seq.3797.1	FALSE	FALSE	FALSE	FALSE
P19256	CD58	seq.10938.13	FALSE	FALSE	FALSE	FALSE
P19438	TNFRSF1A	seq.2654.19	TRUE	FALSE	FALSE	TRUE
P19474	TRIM21	seq.22015.2	FALSE	FALSE	FALSE	FALSE
P19827	ITIH1	seq.7955.195	FALSE	TRUE	TRUE	FALSE
P19838	NFKB1	seq.9869.28	FALSE	FALSE	FALSE	FALSE
P19878	NCF2	seq.10047.12	FALSE	FALSE	FALSE	FALSE
P19883	FST	seq.4132.27	FALSE	FALSE	FALSE	FALSE
P19957	PI3	seq.4982.54	TRUE	FALSE	FALSE	TRUE
P19971	TYMP	seq.11361.73	TRUE	TRUE	TRUE	FALSE
P20023	CR2	seq.15570.99	TRUE	TRUE	FALSE	FALSE
P20042	EIF2S2	seq.24723.58	FALSE	FALSE	FALSE	FALSE
P20138	CD33	seq.3166.92	TRUE	FALSE	FALSE	FALSE
P20155	SPINK2	seq.13405.61	TRUE	TRUE	TRUE	FALSE
P20273	CD22	seq.2891.1	FALSE	FALSE	TRUE	FALSE
P20340	RAB6A	seq.20083.1	FALSE	FALSE	FALSE	FALSE
P20700	LMNB1	seq.3889.64	FALSE	FALSE	FALSE	FALSE
P20711	DDC	seq.3538.26	TRUE	TRUE	TRUE	FALSE
P20718	GZMH	seq.3373.5	FALSE	FALSE	FALSE	FALSE
P20742	PZP	seq.6580.29	TRUE	TRUE	TRUE	TRUE
P20774	OGN	seq.17224.12	TRUE	TRUE	FALSE	FALSE
P20783	NTF3	seq.4145.58	TRUE	TRUE	TRUE	FALSE
P20807	CAPN3	seq.12385.4	FALSE	FALSE	TRUE	FALSE
P20809	IL11	seq.4493.92	FALSE	FALSE	FALSE	FALSE
P20823	HNF1A	seq.11193.27	FALSE	FALSE	FALSE	FALSE
P20827	EFNA1	seq.20091.138	TRUE	TRUE	FALSE	TRUE
P20851	C4BPB	seq.7155.46	FALSE	FALSE	FALSE	FALSE
P20908	COL5A1	seq.22047.46	FALSE	FALSE	FALSE	FALSE
P20916	MAG	seq.20579.50	FALSE	FALSE	FALSE	FALSE
P20936	RASA1	seq.5481.16	FALSE	FALSE	FALSE	FALSE
P21128	ENDOU	seq.5656.53	FALSE	FALSE	FALSE	FALSE
P21246	PTN	seq.3045.72	TRUE	TRUE	FALSE	FALSE
P21549	AGXT	seq.24646.47	TRUE	FALSE	FALSE	FALSE
P21579	SYT1	seq.21328.2	FALSE	FALSE	FALSE	FALSE
P21583	KITLG	seq.9377.25	TRUE	FALSE	TRUE	FALSE
P21673	SAT1	seq.9859.180	FALSE	FALSE	FALSE	FALSE
P21709	EPHA1	seq.3431.54	TRUE	FALSE	TRUE	FALSE
P21741	MDK	seq.2911.27	TRUE	FALSE	FALSE	TRUE
P21802	FGFR2	seq.3808.76	FALSE	FALSE	FALSE	FALSE
P21860	ERBB3	seq.2617.56	TRUE	FALSE	FALSE	FALSE
P21912	SDHB	seq.22773.69	FALSE	FALSE	FALSE	FALSE
P21964	COMT	seq.18382.109	FALSE	FALSE	FALSE	FALSE
P21980	TGM2	seq.18934.50	TRUE	TRUE	TRUE	FALSE
P22079	LPO	seq.4801.13	TRUE	TRUE	FALSE	FALSE
P22105	TNXB	seq.5698.60	TRUE	TRUE	FALSE	FALSE
P22223	CDH3	seq.2643.57	FALSE	FALSE	FALSE	FALSE
P22304	IDS	seq.3198.4	FALSE	FALSE	TRUE	FALSE
P22455	FGFR4	seq.4988.49	FALSE	FALSE	TRUE	FALSE
P22466	GAL	seq.15390.3	FALSE	FALSE	FALSE	FALSE
P22676	CALB2	seq.16803.4	FALSE	FALSE	TRUE	FALSE
P22692	IGFBP4	seq.2950.57	TRUE	FALSE	TRUE	FALSE
P22897	MRC1	seq.2637.77	TRUE	TRUE	FALSE	FALSE
P23276	KEL	seq.7070.25	FALSE	FALSE	FALSE	FALSE
P23284	PPIB	seq.4718.5	FALSE	FALSE	FALSE	FALSE
P23327	HRC	seq.6584.1	FALSE	FALSE	TRUE	FALSE
P23381	WARS	seq.9870.17	TRUE	TRUE	FALSE	FALSE
P23435	CBLN1	seq.9313.27	FALSE	FALSE	FALSE	FALSE
P23511	NFYA	seq.22511.28	FALSE	FALSE	FALSE	FALSE
P23515	OMG	seq.16908.5	TRUE	FALSE	TRUE	FALSE
P23526	AHCY	seq.21393.62	FALSE	FALSE	FALSE	FALSE
P23582	NPPC	seq.20430.8	FALSE	FALSE	FALSE	FALSE
P23588	EIF4B	seq.14675.20	TRUE	FALSE	TRUE	FALSE
P23919	DTYMK	seq.19504.22	TRUE	FALSE	TRUE	FALSE
P24001	IL32	seq.9051.13	FALSE	FALSE	FALSE	FALSE
P24071	FCAR	seq.4987.17	FALSE	FALSE	TRUE	FALSE
P24387	CRHBP	seq.6039.24	TRUE	TRUE	TRUE	FALSE
P24394	IL4R	seq.3055.54	FALSE	FALSE	TRUE	FALSE
P24666	ACP1	seq.3858.5	FALSE	TRUE	TRUE	FALSE
P24864	CCNE1	seq.19767.20	FALSE	FALSE	FALSE	FALSE
P25490	YY1	seq.17337.1	FALSE	FALSE	FALSE	FALSE
P25685	DNAJB1	seq.3852.19	TRUE	FALSE	TRUE	FALSE
P25686	DNAJB2	seq.11438.6	TRUE	FALSE	TRUE	FALSE
P25774	CTSS	seq.3181.50	TRUE	FALSE	TRUE	FALSE
P25815	S100P	seq.9926.4	FALSE	FALSE	FALSE	FALSE
P26010	ITGB7	seq.11205.10	FALSE	FALSE	FALSE	FALSE
P26022	PTX3	seq.6447.73	FALSE	FALSE	FALSE	FALSE
P26440	IVD	seq.17737.7	FALSE	FALSE	FALSE	FALSE
P26441	CNTF	seq.3489.9	FALSE	FALSE	FALSE	FALSE
P26639	TARS1	seq.18186.15	FALSE	FALSE	FALSE	FALSE
P26715	KLRC1	seq.5629.58	FALSE	FALSE	FALSE	FALSE
P26842	CD27	seq.5412.53	FALSE	FALSE	FALSE	FALSE
P26927	MST1	seq.4407.10	TRUE	TRUE	FALSE	FALSE
P26951	IL3RA	seq.13744.37	TRUE	FALSE	FALSE	FALSE
P27169	PON1	seq.4261.55	FALSE	FALSE	FALSE	FALSE
P27348	YWHAQ	seq.7625.27	FALSE	FALSE	TRUE	FALSE
P27352	CBLIF	seq.17672.184	TRUE	FALSE	FALSE	FALSE
P27487	DPP4	seq.15460.9	FALSE	TRUE	TRUE	FALSE
P27540	ARNT	seq.21951.32	FALSE	FALSE	FALSE	FALSE
P27695	APEX1	seq.9849.13	TRUE	FALSE	TRUE	FALSE
P27701	CD82	seq.21480.2	FALSE	FALSE	FALSE	FALSE
P27918	CFP	seq.2960.66	TRUE	FALSE	TRUE	FALSE
P28799	GRN	seq.4992.49	TRUE	TRUE	FALSE	FALSE
P28845	HSD11B1	seq.21967.20	TRUE	FALSE	TRUE	FALSE
P28906	CD34	seq.11285.8	FALSE	FALSE	FALSE	FALSE
P28908	TNFRSF8	seq.2605.49	FALSE	FALSE	FALSE	FALSE
P29218	IMPA1	seq.17796.15	FALSE	TRUE	FALSE	FALSE
P29279	CCN2	seq.2975.19	FALSE	FALSE	FALSE	FALSE
P29317	EPHA2	seq.4834.61	TRUE	FALSE	FALSE	TRUE
P29350	PTPN6	seq.4318.12	TRUE	FALSE	TRUE	FALSE
P29474	NOS3	seq.21995.20	FALSE	FALSE	FALSE	FALSE
P29536	LMOD1	seq.12504.26	FALSE	FALSE	TRUE	FALSE
P29692	EEF1D	seq.17826.341	TRUE	FALSE	TRUE	FALSE
P29965	CD40LG	seq.3534.14	FALSE	FALSE	FALSE	FALSE
P30041	PRDX6	seq.5018.68	TRUE	TRUE	TRUE	FALSE
P30043	BLVRB	seq.17148.7	TRUE	FALSE	FALSE	FALSE
P30044	PRDX5	seq.5017.19	FALSE	FALSE	FALSE	FALSE
P30046	DDT	seq.19237.17	FALSE	TRUE	FALSE	FALSE
P30047	GCHFR	seq.21118.48	TRUE	FALSE	FALSE	FALSE
P30048	PRDX3	seq.8358.30	FALSE	FALSE	FALSE	FALSE
P30084	ECHS1	seq.17787.1	TRUE	FALSE	TRUE	FALSE
P30086	PEBP1	seq.4276.10	TRUE	FALSE	TRUE	FALSE
P30203	CD6	seq.20519.7	FALSE	FALSE	FALSE	FALSE
P30304	CDC25A	seq.11548.84	FALSE	FALSE	FALSE	FALSE
P30519	HMOX2	seq.2622.18	FALSE	FALSE	FALSE	FALSE
P30533	LRPAP1	seq.3640.14	TRUE	TRUE	FALSE	FALSE
P30740	SERPINB1	seq.10737.96	TRUE	TRUE	FALSE	FALSE
P30838	ALDH3A1	seq.11480.1	FALSE	TRUE	FALSE	FALSE
P31350	RRM2	seq.17750.8	FALSE	FALSE	FALSE	FALSE
P31371	FGF9	seq.19584.33	FALSE	FALSE	FALSE	FALSE
P31483	TIA1	seq.21885.196	FALSE	FALSE	FALSE	FALSE
P31785	IL2RG	seq.2634.2	FALSE	FALSE	FALSE	FALSE
P31948	STIP1	seq.5489.18	TRUE	FALSE	FALSE	FALSE
P31949	S100A11	seq.14011.17	FALSE	FALSE	FALSE	FALSE
P31997	CEACAM8	seq.18873.8	TRUE	FALSE	FALSE	FALSE
P32004	L1CAM	seq.4246.40	TRUE	FALSE	FALSE	FALSE
P32320	CDA	seq.18336.31	FALSE	FALSE	TRUE	FALSE
P32321	DCTD	seq.17756.69	TRUE	FALSE	FALSE	FALSE
P32455	GBP1	seq.15326.64	TRUE	TRUE	TRUE	FALSE
P32456	GBP2	seq.18891.98	FALSE	FALSE	FALSE	FALSE
P32942	ICAM3	seq.2649.77	FALSE	FALSE	FALSE	FALSE
P32971	TNFSF8	seq.3421.54	TRUE	TRUE	FALSE	FALSE
P33151	CDH5	seq.2819.23	TRUE	FALSE	FALSE	FALSE
P33241	LSP1	seq.21533.51	TRUE	TRUE	TRUE	FALSE
P33316	DUT	seq.9995.6	FALSE	FALSE	FALSE	FALSE
P33764	S100A3	seq.15297.3	FALSE	FALSE	FALSE	FALSE
P34096	RNASE4	seq.5644.60	TRUE	TRUE	FALSE	TRUE
P34130	NTF4	seq.4146.58	FALSE	FALSE	FALSE	FALSE
P34896	SHMT1	seq.12334.25	TRUE	TRUE	TRUE	FALSE
P34913	EPHX2	seq.21269.198	FALSE	TRUE	TRUE	FALSE
P34947	GRK5	seq.21510.24	FALSE	FALSE	FALSE	FALSE
P34949	MPI	seq.25233.2	TRUE	FALSE	FALSE	FALSE
P35052	GPC1	seq.8697.38	TRUE	FALSE	FALSE	FALSE
P35218	CA5A	seq.8791.151	FALSE	FALSE	FALSE	FALSE
P35219	CA8	seq.11390.24	FALSE	FALSE	TRUE	FALSE
P35249	RFC4	seq.23422.47	FALSE	FALSE	FALSE	FALSE
P35443	THBS4	seq.3340.53	TRUE	FALSE	TRUE	FALSE
P35475	IDUA	seq.3169.70	TRUE	FALSE	TRUE	FALSE
P35520	CBS	seq.10086.39	FALSE	FALSE	FALSE	FALSE
P35542	SAA4	seq.15516.12	TRUE	TRUE	TRUE	FALSE
P35590	TIE1	seq.2844.53	TRUE	TRUE	FALSE	FALSE
P35606	COPB2	seq.24459.15	FALSE	FALSE	FALSE	FALSE
P35609	ACTN2	seq.9844.138	TRUE	FALSE	FALSE	FALSE
P35613	BSG	seq.3585.54	FALSE	FALSE	FALSE	FALSE
P35625	TIMP3	seq.2480.58	TRUE	TRUE	FALSE	TRUE
P35754	GLRX	seq.18386.36	FALSE	FALSE	TRUE	FALSE
P35813	PPM1A	seq.12619.14	FALSE	FALSE	FALSE	FALSE
P35914	HMGCL	seq.24211.25	TRUE	FALSE	FALSE	FALSE
P35968	KDR	seq.3651.50	TRUE	TRUE	FALSE	FALSE
P36222	CHI3L1	seq.11104.13	TRUE	FALSE	TRUE	FALSE
P36269	GGT5	seq.21548.20	FALSE	TRUE	FALSE	FALSE
P36551	CPOX	seq.18241.18	TRUE	TRUE	FALSE	FALSE
P36776	LONP1	seq.6398.12	FALSE	FALSE	FALSE	FALSE
P36873	PPP1CC	seq.19295.32	TRUE	FALSE	TRUE	FALSE
P36888	FLT3	seq.3437.80	FALSE	FALSE	FALSE	FALSE
P36897	TGFBR1	seq.22569.55	FALSE	FALSE	FALSE	FALSE
P36941	LTBR	seq.2636.10	FALSE	FALSE	FALSE	FALSE
P36952	SERPINB5	seq.15417.3	FALSE	FALSE	FALSE	FALSE
P36959	GMPR	seq.19254.125	TRUE	FALSE	TRUE	FALSE
P36980	CFHR2	seq.15584.9	TRUE	TRUE	FALSE	FALSE
P37108	SRP14	seq.17510.7	FALSE	FALSE	TRUE	FALSE
P37173	TGFBR2	seq.5133.17	FALSE	FALSE	FALSE	FALSE
P37837	TALDO1	seq.11347.9	TRUE	FALSE	TRUE	FALSE
P38936	CDKN1A	seq.18291.8	FALSE	FALSE	FALSE	FALSE
P39059	COL15A1	seq.8974.172	TRUE	FALSE	TRUE	FALSE
P39060	COL18A1	seq.2201.17	TRUE	TRUE	FALSE	TRUE
P39748	FEN1	seq.12577.100	FALSE	FALSE	FALSE	FALSE
P39900	MMP12	seq.4496.60	TRUE	FALSE	TRUE	TRUE
P39905	GDNF	seq.5822.22	FALSE	FALSE	FALSE	FALSE
P40121	CAPG	seq.4968.50	TRUE	FALSE	FALSE	TRUE
P40189	IL6ST	seq.2620.4	TRUE	TRUE	FALSE	FALSE
P40197	GP5	seq.7185.29	TRUE	TRUE	FALSE	FALSE
P40198	CEACAM3	seq.8999.19	FALSE	FALSE	FALSE	FALSE
P40259	CD79B	seq.6351.55	FALSE	FALSE	FALSE	FALSE
P40313	CTRL	seq.9229.9	FALSE	FALSE	FALSE	FALSE
P40818	USP8	seq.13450.49	TRUE	FALSE	TRUE	FALSE
P40925	MDH1	seq.3853.56	TRUE	FALSE	TRUE	FALSE
P40933	IL15	seq.19568.17	FALSE	FALSE	FALSE	FALSE
P41208	CETN2	seq.13078.3	FALSE	FALSE	FALSE	FALSE
P41217	CD200	seq.5112.73	FALSE	TRUE	TRUE	FALSE
P41218	MNDA	seq.20076.7	TRUE	FALSE	TRUE	FALSE
P41222	PTGDS	seq.10514.5	TRUE	TRUE	FALSE	TRUE
P41227	NAA10	seq.17854.33	FALSE	FALSE	FALSE	FALSE
P41236	PPP1R2	seq.19152.4	FALSE	FALSE	TRUE	TRUE
P41271	NBL1	seq.2944.66	TRUE	FALSE	FALSE	TRUE
P41586	ADCYAP1R1	seq.22566.53	FALSE	FALSE	FALSE	FALSE
P42331	ARHGAP25	seq.11333.82	TRUE	FALSE	TRUE	FALSE
P42574	CASP3	seq.3593.72	TRUE	FALSE	FALSE	FALSE
P42575	CASP2	seq.4904.7	FALSE	FALSE	FALSE	FALSE
P42658	DPP6	seq.21969.5	FALSE	FALSE	FALSE	FALSE
P42702	LIFR	seq.5837.49	FALSE	FALSE	TRUE	FALSE
P42785	PRCP	seq.5722.78	TRUE	FALSE	TRUE	FALSE
P42830	CXCL5	seq.2979.8	FALSE	TRUE	FALSE	FALSE
P43121	MCAM	seq.20512.2	TRUE	FALSE	TRUE	FALSE
P43146	DCC	seq.21685.29	FALSE	TRUE	FALSE	FALSE
P43166	CA7	seq.3356.50	FALSE	FALSE	TRUE	FALSE
P43234	CTSO	seq.9264.11	TRUE	TRUE	FALSE	FALSE
P43320	CRYBB2	seq.10000.28	FALSE	FALSE	FALSE	FALSE
P43378	PTPN9	seq.12633.3	FALSE	FALSE	FALSE	FALSE
P43487	RANBP1	seq.18191.23	TRUE	FALSE	TRUE	FALSE
P43489	TNFRSF4	seq.3730.81	FALSE	FALSE	FALSE	TRUE
P43490	NAMPT	seq.5011.11	FALSE	FALSE	FALSE	FALSE
P43627	KIR2DL2	seq.7773.20	FALSE	FALSE	FALSE	FALSE
P43628	KIR2DL3	seq.17153.46	TRUE	TRUE	FALSE	FALSE
P43629	KIR3DL1	seq.18907.97	FALSE	FALSE	FALSE	FALSE
P43630	KIR3DL2	seq.5096.51	FALSE	TRUE	FALSE	FALSE
P43632	KIR2DS4	seq.17152.10	FALSE	FALSE	TRUE	FALSE
P45452	MMP13	seq.4925.54	FALSE	TRUE	TRUE	FALSE
P45954	ACADSB	seq.17403.14	FALSE	FALSE	FALSE	FALSE
P46060	RANGAP1	seq.25036.10	FALSE	FALSE	FALSE	FALSE
P46109	CRKL	seq.9877.28	TRUE	TRUE	TRUE	FALSE
P46379	BAG6	seq.21955.36	TRUE	FALSE	FALSE	FALSE
P46531	NOTCH1	seq.5107.7	FALSE	FALSE	FALSE	FALSE
P46783	RPS10	seq.13011.20	FALSE	FALSE	FALSE	FALSE
P46926	GNPDA1	seq.8909.77	FALSE	FALSE	FALSE	FALSE
P46937	YAP1	seq.25451.39	FALSE	FALSE	FALSE	FALSE
P47712	PLA2G4A	seq.21430.4	TRUE	FALSE	FALSE	FALSE
P47813	EIF1AX	seq.9850.38	FALSE	FALSE	FALSE	FALSE
P47874	OMP	seq.18240.6	FALSE	FALSE	FALSE	FALSE
P47972	NPTX2	seq.6521.35	FALSE	TRUE	FALSE	FALSE
P48023	FASLG	seq.3052.8	TRUE	FALSE	FALSE	FALSE
P48047	ATP5PO	seq.9202.309	FALSE	FALSE	FALSE	FALSE
P48052	CPA2	seq.9276.7	FALSE	FALSE	FALSE	FALSE
P48060	GLIPR1	seq.9265.10	FALSE	TRUE	FALSE	FALSE
P48165	GJA8	seq.12711.19	FALSE	FALSE	FALSE	FALSE
P48307	TFPI2	seq.9233.71	TRUE	TRUE	FALSE	FALSE
P48357	LEPR	seq.5400.52	TRUE	FALSE	TRUE	FALSE
P48431	SOX2	seq.18294.26	FALSE	FALSE	FALSE	FALSE
P48436	SOX9	seq.25468.5	FALSE	FALSE	FALSE	FALSE
P48507	GCLM	seq.18214.2	FALSE	FALSE	FALSE	FALSE
P48643	CCT5	seq.12569.25	FALSE	FALSE	TRUE	FALSE
P48730	CSNK1D	seq.11289.31	FALSE	FALSE	FALSE	FALSE
P48745	CCN3	seq.2737.22	FALSE	FALSE	FALSE	FALSE
P48775	TDO2	seq.9880.33	FALSE	FALSE	TRUE	FALSE
P49069	CAMLG	seq.21140.19	FALSE	FALSE	FALSE	FALSE
P49137	MAPKAPK2	seq.3820.68	FALSE	FALSE	FALSE	FALSE
P49223	SPINT3	seq.7926.13	TRUE	FALSE	FALSE	FALSE
P49354	FNTA	seq.25473.62	FALSE	FALSE	TRUE	FALSE
P49366	DHPS	seq.9856.22	FALSE	FALSE	FALSE	FALSE
P49593	PPM1F	seq.23923.26	TRUE	TRUE	FALSE	FALSE
P49662	CASP4	seq.22092.43	FALSE	FALSE	FALSE	FALSE
P49715	CEBPA	seq.18874.66	FALSE	FALSE	TRUE	FALSE
P49747	COMP	seq.8043.153	TRUE	TRUE	TRUE	TRUE
P49755	TMED10	seq.6506.54	FALSE	FALSE	FALSE	FALSE
P49757	NUMB	seq.25248.28	TRUE	FALSE	TRUE	FALSE
P49763	PGF	seq.3078.1	FALSE	FALSE	FALSE	FALSE
P49765	VEGFB	seq.9453.12	FALSE	FALSE	FALSE	FALSE
P49767	VEGFC	seq.3132.1	TRUE	FALSE	FALSE	FALSE
P49788	RARRES1	seq.8398.277	FALSE	TRUE	FALSE	FALSE
P49789	FHIT	seq.9826.135	TRUE	FALSE	FALSE	FALSE
P49862	KLK7	seq.3378.49	TRUE	TRUE	FALSE	FALSE
P50053	KHK	seq.21856.59	FALSE	FALSE	TRUE	FALSE
P50120	RBP2	seq.19803.34	FALSE	FALSE	FALSE	FALSE
P50135	HNMT	seq.23178.95	TRUE	TRUE	TRUE	FALSE
P50225	SULT1A1	seq.21227.18	TRUE	TRUE	FALSE	FALSE
P50452	SERPINB8	seq.19130.81	TRUE	TRUE	TRUE	FALSE
P50453	SERPINB9	seq.21221.67	TRUE	TRUE	FALSE	FALSE
P50454	SERPINH1	seq.10800.15	FALSE	FALSE	FALSE	FALSE
P50461	CSRP3	seq.9171.11	TRUE	FALSE	TRUE	FALSE
P50502	ST13	seq.18387.7	TRUE	FALSE	TRUE	FALSE
P50552	VASP	seq.9762.14	TRUE	FALSE	TRUE	FALSE
P50579	METAP2	seq.3170.6	TRUE	FALSE	TRUE	FALSE
P50583	NUDT2	seq.16583.8	FALSE	TRUE	TRUE	FALSE
P50591	TNFSF10	seq.8833.20	FALSE	FALSE	FALSE	FALSE
P50749	RASSF2	seq.22013.6	FALSE	FALSE	TRUE	FALSE
P50895	BCAM	seq.2816.50	TRUE	TRUE	FALSE	FALSE
P50897	PPT1	seq.9244.27	FALSE	FALSE	FALSE	FALSE
P50995	ANXA11	seq.17513.11	TRUE	FALSE	TRUE	FALSE
P51161	FABP6	seq.6450.8	FALSE	FALSE	TRUE	FALSE
P51452	DUSP3	seq.3480.7	FALSE	FALSE	FALSE	FALSE
P51460	INSL3	seq.5723.4	FALSE	FALSE	FALSE	FALSE
P51580	TPMT	seq.11218.84	FALSE	FALSE	TRUE	FALSE
P51649	ALDH5A1	seq.17792.158	FALSE	FALSE	TRUE	FALSE
P51671	CCL11	seq.5301.7	TRUE	FALSE	FALSE	FALSE
P51687	SUOX	seq.18324.61	FALSE	FALSE	FALSE	FALSE
P51688	SGSH	seq.21766.50	TRUE	TRUE	TRUE	FALSE
P51692	STAT5B	seq.16551.14	FALSE	FALSE	FALSE	FALSE
P51693	APLP1	seq.7210.25	TRUE	FALSE	TRUE	TRUE
P51808	DYNLT3	seq.12867.40	FALSE	FALSE	FALSE	FALSE
P51815	ZNF75D	seq.11596.47	FALSE	FALSE	FALSE	FALSE
P51948	MNAT1	seq.23540.3	FALSE	FALSE	FALSE	FALSE
P52209	PGD	seq.4187.49	FALSE	TRUE	FALSE	FALSE
P52564	MAP2K6	seq.17175.5	FALSE	FALSE	FALSE	FALSE
P52758	RIDA	seq.14636.25	TRUE	TRUE	TRUE	FALSE
P52788	SMS	seq.18179.56	FALSE	FALSE	FALSE	FALSE
P52789	HK2	seq.13130.150	FALSE	FALSE	FALSE	FALSE
P52823	STC1	seq.4930.21	TRUE	FALSE	FALSE	FALSE
P52848	NDST1	seq.6927.7	FALSE	FALSE	FALSE	FALSE
P52888	THOP1	seq.21429.50	TRUE	TRUE	TRUE	FALSE
P52943	CRIP2	seq.9053.16	FALSE	FALSE	FALSE	FALSE
P53367	ARFIP1	seq.13488.3	FALSE	TRUE	FALSE	FALSE
P53384	NUBP1	seq.21189.9	FALSE	FALSE	FALSE	FALSE
P53582	METAP1	seq.3210.1	FALSE	FALSE	FALSE	FALSE
P53674	CRYBB1	seq.17751.68	TRUE	FALSE	FALSE	FALSE
P53814	SMTN	seq.12546.1	TRUE	FALSE	FALSE	FALSE
P53990	IST1	seq.12434.25	TRUE	FALSE	TRUE	FALSE
P54108	CRISP3	seq.3187.52	FALSE	FALSE	FALSE	FALSE
P54252	ATXN3	seq.16825.20	TRUE	FALSE	TRUE	FALSE
P54274	TERF1	seq.10049.112	FALSE	FALSE	FALSE	FALSE
P54284	CACNB3	seq.24237.115	FALSE	FALSE	FALSE	FALSE
P54296	MYOM2	seq.13534.20	TRUE	FALSE	FALSE	FALSE
P54315	PNLIPRP1	seq.6627.25	TRUE	TRUE	FALSE	FALSE
P54577	YARS1	seq.19270.26	TRUE	FALSE	FALSE	FALSE
P54652	HSPA2	seq.22043.174	FALSE	FALSE	FALSE	FALSE
P54709	ATP1B3	seq.8990.42	FALSE	FALSE	FALSE	FALSE
P54727	RAD23B	seq.12522.6	FALSE	FALSE	TRUE	FALSE
P54760	EPHB4	seq.15530.33	TRUE	TRUE	FALSE	FALSE
P54819	AK2	seq.11368.32	TRUE	FALSE	FALSE	FALSE
P55008	AIF1	seq.2849.49	FALSE	TRUE	TRUE	FALSE
P55010	EIF5	seq.2612.5	FALSE	FALSE	FALSE	FALSE
P55082	MFAP3	seq.20545.17	FALSE	FALSE	FALSE	FALSE
P55083	MFAP4	seq.5636.10	TRUE	TRUE	FALSE	FALSE
P55145	MANF	seq.9223.11	TRUE	FALSE	FALSE	FALSE
P55210	CASP7	seq.21513.1	FALSE	FALSE	FALSE	FALSE
P55273	CDKN2D	seq.12376.85	TRUE	FALSE	TRUE	FALSE
P55283	CDH4	seq.20589.5	FALSE	FALSE	FALSE	FALSE
P55769	SNU13	seq.13602.6	FALSE	FALSE	FALSE	FALSE
P55774	CCL18	seq.3044.3	TRUE	TRUE	TRUE	FALSE
P55789	GFER	seq.15398.2	TRUE	FALSE	FALSE	FALSE
P55808	XG	seq.8044.90	FALSE	FALSE	FALSE	FALSE
P55809	OXCT1	seq.25043.74	TRUE	FALSE	FALSE	FALSE
P55957	BID	seq.5798.3	FALSE	FALSE	FALSE	FALSE
P56159	GFRA1	seq.3314.74	FALSE	FALSE	TRUE	FALSE
P56192	MARS1	seq.24425.8	TRUE	FALSE	TRUE	FALSE
P56279	TCL1A	seq.17210.2	TRUE	TRUE	FALSE	FALSE
P56470	LGALS4	seq.2982.82	FALSE	FALSE	FALSE	FALSE
P56851	EDDM3B	seq.7782.34	FALSE	FALSE	FALSE	FALSE
P57087	JAM2	seq.2997.8	TRUE	FALSE	FALSE	FALSE
P57771	RGS8	seq.11666.72	FALSE	FALSE	FALSE	FALSE
P59282	TPPP2	seq.12800.5	FALSE	FALSE	FALSE	FALSE
P59901	LILRA4	seq.8299.66	FALSE	FALSE	FALSE	FALSE
P60484	PTEN	seq.3831.21	FALSE	FALSE	FALSE	FALSE
P60568	IL2	seq.3070.1	FALSE	FALSE	FALSE	FALSE
P60763	RAC3	seq.16769.20	FALSE	FALSE	FALSE	FALSE
P60880	SNAP25	seq.13105.7	FALSE	FALSE	FALSE	FALSE
P61218	POLR2F	seq.20448.7	FALSE	FALSE	FALSE	FALSE
P61244	MAX	seq.12411.60	FALSE	FALSE	FALSE	FALSE
P61266	STX1B	seq.6966.144	FALSE	FALSE	TRUE	FALSE
P61328	FGF12	seq.4392.54	FALSE	FALSE	FALSE	FALSE
P61366	OSTN	seq.7265.32	FALSE	FALSE	FALSE	FALSE
P61457	PCBD1	seq.11313.100	TRUE	FALSE	TRUE	FALSE
P61812	TGFB2	seq.4156.74	FALSE	FALSE	FALSE	FALSE
P61978	HNRNPK	seq.19333.4	FALSE	FALSE	TRUE	FALSE
P62072	TIMM10	seq.25215.1	FALSE	TRUE	FALSE	FALSE
P62330	ARF6	seq.12425.104	FALSE	FALSE	FALSE	FALSE
P63010	AP2B1	seq.24938.7	FALSE	FALSE	FALSE	FALSE
P63146	UBE2B	seq.9865.40	FALSE	FALSE	FALSE	FALSE
P63172	DYNLT1	seq.14331.262	FALSE	FALSE	FALSE	FALSE
P63241	EIF5A	seq.5888.29	FALSE	FALSE	FALSE	FALSE
P68106	FKBP1B	seq.11568.2	FALSE	FALSE	FALSE	FALSE
P78310	CXADR	seq.11204.80	FALSE	FALSE	TRUE	FALSE
P78318	IGBP1	seq.12358.6	TRUE	FALSE	TRUE	FALSE
P78325	ADAM8	seq.21440.9	FALSE	FALSE	FALSE	FALSE
P78333	GPC5	seq.4991.12	TRUE	TRUE	FALSE	FALSE
P78352	DLG4	seq.8070.88	FALSE	FALSE	FALSE	FALSE
P78362	SRPK2	seq.21435.143	FALSE	FALSE	FALSE	FALSE
P78395	PRAME	seq.25951.17	FALSE	FALSE	FALSE	FALSE
P78410	BTN3A2	seq.21433.3	TRUE	TRUE	FALSE	TRUE
P78423	CX3CL1	seq.2827.23	FALSE	FALSE	FALSE	FALSE
P78540	ARG2	seq.17752.24	FALSE	FALSE	FALSE	FALSE
P78552	IL13RA1	seq.2633.52	TRUE	FALSE	TRUE	FALSE
P78556	CCL20	seq.2468.62	FALSE	FALSE	FALSE	FALSE
P78560	CRADD	seq.15322.35	FALSE	FALSE	FALSE	FALSE
P80162	CXCL6	seq.3495.15	TRUE	TRUE	FALSE	FALSE
P80188	LCN2	seq.2836.68	TRUE	TRUE	FALSE	FALSE
P80303	NUCB2	seq.21999.61	FALSE	FALSE	TRUE	FALSE
P80511	S100A12	seq.5852.6	TRUE	TRUE	TRUE	FALSE
P81534	DEFB103A_DEFB103B	seq.5679.16	FALSE	FALSE	FALSE	FALSE
P82980	RBP5	seq.19241.31	TRUE	FALSE	TRUE	TRUE
P84022	SMAD3	seq.10363.13	FALSE	FALSE	TRUE	FALSE
P98073	TMPRSS15	seq.3189.61	FALSE	FALSE	FALSE	FALSE
P98082	DAB2	seq.21963.48	TRUE	FALSE	TRUE	FALSE
P98160	HSPG2	seq.15626.223	FALSE	FALSE	FALSE	FALSE
P98164	LRP2	seq.10618.190	FALSE	FALSE	FALSE	FALSE
Q00796	SORD	seq.15447.45	TRUE	FALSE	TRUE	FALSE
Q00872	MYBPC1	seq.7648.9	TRUE	FALSE	TRUE	FALSE
Q01151	CD83	seq.5065.8	FALSE	FALSE	FALSE	FALSE
Q01201	RELB	seq.11464.9	FALSE	FALSE	FALSE	FALSE
Q01469	FABP5	seq.4985.11	FALSE	FALSE	FALSE	FALSE
Q01484	ANK2	seq.7624.19	FALSE	FALSE	FALSE	FALSE
Q01543	FLI1	seq.21971.47	FALSE	FALSE	TRUE	FALSE
Q01581	HMGCS1	seq.13496.19	FALSE	FALSE	FALSE	FALSE
Q01638	IL1RL1	seq.4234.8	TRUE	FALSE	FALSE	FALSE
Q01826	SATB1	seq.13511.29	FALSE	FALSE	FALSE	FALSE
Q02083	NAAA	seq.3173.49	TRUE	TRUE	TRUE	FALSE
Q02127	DHODH	seq.21346.71	FALSE	FALSE	FALSE	FALSE
Q02223	TNFRSF17	seq.2665.26	TRUE	TRUE	FALSE	FALSE
Q02246	CNTN2	seq.3296.92	TRUE	FALSE	TRUE	FALSE
Q02487	DSC2	seq.13126.52	TRUE	TRUE	TRUE	FALSE
Q02742	GCNT1	seq.7016.12	FALSE	FALSE	FALSE	FALSE
Q02750	MAP2K1	seq.2864.2	FALSE	FALSE	TRUE	FALSE
Q02763	TEK	seq.3773.15	TRUE	TRUE	FALSE	FALSE
Q02790	FKBP4	seq.17722.5	TRUE	FALSE	TRUE	FALSE
Q03013	GSTM4	seq.18895.54	FALSE	FALSE	FALSE	FALSE
Q03014	HHEX	seq.20425.12	FALSE	FALSE	TRUE	FALSE
Q03154	ACY1	seq.3343.1	TRUE	TRUE	TRUE	FALSE
Q03167	TGFBR3	seq.3009.3	TRUE	TRUE	TRUE	FALSE
Q03252	LMNB2	seq.20217.26	TRUE	FALSE	TRUE	FALSE
Q03393	PTS	seq.12014.19	FALSE	FALSE	FALSE	FALSE
Q03405	PLAUR	seq.2652.15	TRUE	TRUE	FALSE	TRUE
Q03426	MVK	seq.11391.69	FALSE	FALSE	TRUE	FALSE
Q03431	PTH1R	seq.13470.43	FALSE	FALSE	FALSE	FALSE
Q04637	EIF4G1	seq.25287.7	TRUE	FALSE	TRUE	FALSE
Q04695	KRT17	seq.12923.51	FALSE	FALSE	FALSE	FALSE
Q04759	PRKCQ	seq.3817.18	FALSE	FALSE	FALSE	FALSE
Q04760	GLO1	seq.9883.29	TRUE	FALSE	FALSE	FALSE
Q04837	SSBP1	seq.18253.8	FALSE	FALSE	FALSE	FALSE
Q05084	ICA1	seq.21975.22	FALSE	FALSE	TRUE	FALSE
Q05193	DNM1	seq.24435.1	TRUE	FALSE	FALSE	FALSE
Q05315	CLC	seq.11094.104	FALSE	FALSE	FALSE	FALSE
Q05516	ZBTB16	seq.22034.61	FALSE	FALSE	FALSE	FALSE
Q06033	ITIH3	seq.7145.1	TRUE	FALSE	TRUE	FALSE
Q06323	PSME1	seq.5918.5	TRUE	FALSE	TRUE	FALSE
Q06520	SULT2A1	seq.9829.91	TRUE	FALSE	TRUE	FALSE
Q06609	RAD51	seq.2871.73	FALSE	FALSE	FALSE	FALSE
Q06830	PRDX1	seq.3855.56	TRUE	TRUE	FALSE	FALSE
Q07021	C1QBP	seq.4967.1	FALSE	FALSE	FALSE	FALSE
Q07065	CKAP4	seq.7221.56	FALSE	FALSE	FALSE	FALSE
Q07075	ENPEP	seq.15558.63	FALSE	FALSE	FALSE	FALSE
Q07108	CD69	seq.16618.7	FALSE	FALSE	FALSE	FALSE
Q07507	DPT	seq.4979.34	TRUE	FALSE	TRUE	FALSE
Q07817	BCL2L1	seq.4423.77	FALSE	FALSE	TRUE	FALSE
Q08174	PCDH1	seq.24967.4	FALSE	FALSE	FALSE	FALSE
Q08334	IL10RB	seq.2631.50	FALSE	TRUE	TRUE	FALSE
Q08380	LGALS3BP	seq.5000.52	TRUE	FALSE	TRUE	FALSE
Q08431	MFGE8	seq.4455.89	TRUE	TRUE	TRUE	FALSE
Q08499	PDE4D	seq.5255.22	FALSE	FALSE	FALSE	FALSE
Q08830	FGL1	seq.5581.28	TRUE	TRUE	TRUE	FALSE
Q0P6D2	DIPK1C	seq.14341.8	FALSE	FALSE	FALSE	FALSE
Q0Z7S8	FABP9	seq.18194.18	FALSE	FALSE	FALSE	FALSE
Q10471	GALNT2	seq.5764.4	FALSE	FALSE	FALSE	FALSE
Q10587	TEF	seq.20990.48	FALSE	FALSE	FALSE	FALSE
Q10588	BST1	seq.4535.50	TRUE	FALSE	FALSE	FALSE
Q10589	BST2	seq.8832.55	FALSE	FALSE	FALSE	FALSE
Q11201	ST3GAL1	seq.5657.28	FALSE	TRUE	TRUE	FALSE
Q12778	FOXO1	seq.22055.31	FALSE	FALSE	TRUE	FALSE
Q12794	HYAL1	seq.8309.12	TRUE	TRUE	FALSE	FALSE
Q12805	EFEMP1	seq.8480.29	TRUE	TRUE	FALSE	FALSE
Q12836	ZP4	seq.7766.25	FALSE	FALSE	FALSE	FALSE
Q12841	FSTL1	seq.13112.179	TRUE	FALSE	FALSE	FALSE
Q12846	STX4	seq.10668.5	TRUE	FALSE	TRUE	FALSE
Q12860	CNTN1	seq.2974.61	TRUE	TRUE	TRUE	FALSE
Q12864	CDH17	seq.16613.3	TRUE	TRUE	TRUE	FALSE
Q12884	FAP	seq.5029.3	TRUE	TRUE	TRUE	FALSE
Q13002	GRIK2	seq.20544.103	FALSE	FALSE	FALSE	FALSE
Q13007	IL24	seq.3321.2	FALSE	FALSE	FALSE	FALSE
Q13017	ARHGAP5	seq.14748.31	FALSE	FALSE	FALSE	FALSE
Q13043	STK4	seq.22847.18	FALSE	FALSE	FALSE	FALSE
Q13084	MRPL28	seq.21123.1	FALSE	FALSE	FALSE	FALSE
Q13093	PLA2G7	seq.5015.15	TRUE	TRUE	FALSE	FALSE
Q13137	CALCOCO2	seq.12534.10	FALSE	FALSE	TRUE	FALSE
Q13158	FADD	seq.16593.3	FALSE	FALSE	TRUE	FALSE
Q13219	PAPPA	seq.4148.49	TRUE	FALSE	TRUE	FALSE
Q13277	STX3	seq.7186.111	FALSE	FALSE	FALSE	FALSE
Q13287	NMI	seq.17512.2	FALSE	FALSE	TRUE	FALSE
Q13291	SLAMF1	seq.7953.20	FALSE	FALSE	FALSE	FALSE
Q13308	PTK7	seq.9525.1	FALSE	FALSE	TRUE	FALSE
Q13332	PTPRS	seq.6049.64	FALSE	TRUE	FALSE	FALSE
Q13361	MFAP5	seq.6440.31	FALSE	FALSE	FALSE	FALSE
Q13410	BTN1A1	seq.21674.132	FALSE	FALSE	FALSE	FALSE
Q13421	MSLN	seq.3893.64	FALSE	FALSE	FALSE	FALSE
Q13426	XRCC4	seq.9886.28	FALSE	FALSE	TRUE	FALSE
Q13442	PDAP1	seq.19240.265	FALSE	FALSE	FALSE	FALSE
Q13443	ADAM9	seq.3795.6	FALSE	FALSE	FALSE	FALSE
Q13451	FKBP5	seq.21577.35	TRUE	FALSE	FALSE	FALSE
Q13510	ASAH1	seq.5748.20	FALSE	FALSE	TRUE	FALSE
Q13541	EIF4EBP1	seq.17372.5	FALSE	FALSE	FALSE	FALSE
Q13561	DCTN2	seq.5879.51	FALSE	FALSE	FALSE	FALSE
Q13740	ALCAM	seq.5451.1	TRUE	FALSE	FALSE	FALSE
Q13790	APOF	seq.12370.30	TRUE	TRUE	TRUE	FALSE
Q13822	ENPP2	seq.16892.23	TRUE	TRUE	FALSE	FALSE
Q13867	BLMH	seq.14250.115	FALSE	FALSE	FALSE	FALSE
Q13938	CAPS	seq.21143.10	TRUE	FALSE	FALSE	FALSE
Q13976	PRKG1	seq.13067.5	FALSE	FALSE	FALSE	FALSE
Q14005	IL16	seq.2774.10	TRUE	TRUE	TRUE	FALSE
Q14011	CIRBP	seq.12724.81	TRUE	FALSE	TRUE	FALSE
Q14088	RAB33A	seq.23255.7	FALSE	FALSE	FALSE	FALSE
Q14108	SCARB2	seq.5100.53	FALSE	FALSE	FALSE	FALSE
Q14116	IL18	seq.5661.15	FALSE	FALSE	TRUE	FALSE
Q14129	DGCR6	seq.9444.70	FALSE	FALSE	FALSE	FALSE
Q14162	SCARF1	seq.5129.12	TRUE	TRUE	FALSE	TRUE
Q14184	DOC2B	seq.7997.118	FALSE	FALSE	FALSE	FALSE
Q14197	MRPL58	seq.6380.23	FALSE	FALSE	FALSE	FALSE
Q14210	LY6D	seq.19784.16	FALSE	FALSE	FALSE	FALSE
Q14324	MYBPC2	seq.25096.58	FALSE	FALSE	TRUE	FALSE
Q14393	GAS6	seq.15391.114	TRUE	TRUE	FALSE	FALSE
Q14435	GALNT3	seq.6593.5	FALSE	TRUE	FALSE	FALSE
Q14508	WFDC2	seq.11388.75	TRUE	TRUE	TRUE	TRUE
Q14511	NEDD9	seq.12862.14	FALSE	FALSE	FALSE	FALSE
Q14554	PDIA5	seq.5593.11	FALSE	FALSE	FALSE	FALSE
Q14624	ITIH4	seq.4811.33	FALSE	FALSE	FALSE	FALSE
Q14641	INSL4	seq.6410.26	FALSE	FALSE	FALSE	FALSE
Q14677	CLINT1	seq.11659.31	FALSE	FALSE	FALSE	FALSE
Q14781	CBX2	seq.22095.29	FALSE	FALSE	FALSE	FALSE
Q14790	CASP8	seq.18158.45	FALSE	FALSE	FALSE	FALSE
Q14807	KIF22	seq.12734.112	FALSE	FALSE	FALSE	FALSE
Q14BN4	SLMAP	seq.7191.32	FALSE	FALSE	FALSE	FALSE
Q15014	MORF4L2	seq.24443.8	FALSE	FALSE	FALSE	FALSE
Q15025	TNIP1	seq.21282.21	FALSE	FALSE	FALSE	FALSE
Q15067	ACOX1	seq.21552.9	FALSE	FALSE	FALSE	FALSE
Q15102	PAFAH1B3	seq.12374.8	FALSE	FALSE	FALSE	FALSE
Q15109	AGER	seq.4125.52	TRUE	TRUE	TRUE	FALSE
Q15113	PCOLCE	seq.11237.49	TRUE	TRUE	FALSE	FALSE
Q15126	PMVK	seq.12450.42	TRUE	FALSE	FALSE	FALSE
Q15165	PON2	seq.22003.4	FALSE	FALSE	FALSE	FALSE
Q15172	PPP2R5A	seq.13622.16	FALSE	FALSE	FALSE	FALSE
Q15256	PTPRR	seq.6361.49	FALSE	FALSE	TRUE	FALSE
Q15276	RABEP1	seq.24417.22	TRUE	FALSE	TRUE	FALSE
Q15303	ERBB4	seq.2618.10	FALSE	FALSE	FALSE	FALSE
Q15366	PCBP2	seq.23363.41	TRUE	FALSE	FALSE	FALSE
Q15388	TOMM20	seq.20408.11	FALSE	FALSE	FALSE	FALSE
Q15389	ANGPT1	seq.2811.27	TRUE	FALSE	FALSE	TRUE
Q15427	SF3B4	seq.13449.25	FALSE	FALSE	FALSE	FALSE
Q15465	SHH	seq.2743.5	FALSE	FALSE	TRUE	FALSE
Q15517	CDSN	seq.7085.81	FALSE	FALSE	FALSE	FALSE
Q15582	TGFBI	seq.3283.21	TRUE	TRUE	FALSE	FALSE
Q15633	TARBP2	seq.12781.2	FALSE	FALSE	TRUE	FALSE
Q15661	TPSAB1	seq.9409.11	TRUE	FALSE	FALSE	FALSE
Q15697	ZNF174	seq.11486.26	FALSE	FALSE	FALSE	FALSE
Q15797	SMAD1	seq.9838.4	FALSE	FALSE	FALSE	FALSE
Q15814	TBCC	seq.21326.28	FALSE	FALSE	FALSE	FALSE
Q15818	NPTX1	seq.9256.78	TRUE	TRUE	TRUE	FALSE
Q15846	CLUL1	seq.21492.19	TRUE	TRUE	TRUE	FALSE
Q15848	ADIPOQ	seq.3554.24	TRUE	TRUE	TRUE	FALSE
Q16206	ENOX2	seq.13422.66	FALSE	FALSE	FALSE	FALSE
Q16270	IGFBP7	seq.3320.49	TRUE	FALSE	FALSE	FALSE
Q16288	NTRK3	seq.2658.27	TRUE	FALSE	TRUE	FALSE
Q16363	LAMA4	seq.6577.64	FALSE	FALSE	FALSE	FALSE
Q16401	PSMD5	seq.10716.35	FALSE	FALSE	FALSE	FALSE
Q16520	BATF	seq.19227.18	FALSE	FALSE	FALSE	FALSE
Q16543	CDC37	seq.3879.50	TRUE	FALSE	TRUE	FALSE
Q16549	PCSK7	seq.4459.68	FALSE	TRUE	TRUE	FALSE
Q16610	ECM1	seq.3366.51	TRUE	TRUE	FALSE	FALSE
Q16620	NTRK2	seq.4866.59	TRUE	FALSE	FALSE	FALSE
Q16625	OCLN	seq.24263.6	FALSE	FALSE	FALSE	FALSE
Q16627	CCL14	seq.2900.53	TRUE	TRUE	FALSE	TRUE
Q16653	MOG	seq.15619.49	FALSE	FALSE	TRUE	FALSE
Q16665	HIF1A	seq.13089.6	FALSE	FALSE	FALSE	FALSE
Q16674	MIA	seq.2687.2	TRUE	TRUE	TRUE	FALSE
Q16698	DECR1	seq.12687.2	TRUE	TRUE	TRUE	FALSE
Q16718	NDUFA5	seq.19200.16	FALSE	FALSE	FALSE	FALSE
Q16719	KYNU	seq.4559.64	TRUE	FALSE	TRUE	FALSE
Q16740	CLPP	seq.17196.5	FALSE	FALSE	FALSE	FALSE
Q16762	TST	seq.12663.1	FALSE	FALSE	FALSE	FALSE
Q16769	QPCT	seq.7849.3	TRUE	TRUE	FALSE	FALSE
Q16772	GSTA3	seq.4993.16	FALSE	FALSE	FALSE	FALSE
Q16773	KYAT1	seq.17365.7	FALSE	FALSE	TRUE	FALSE
Q16774	GUK1	seq.17325.10	FALSE	FALSE	FALSE	FALSE
Q16775	HAGH	seq.19267.14	TRUE	FALSE	TRUE	FALSE
Q16790	CA9	seq.3798.71	FALSE	FALSE	FALSE	FALSE
Q16836	HADH	seq.17739.1	FALSE	FALSE	FALSE	FALSE
Q16853	AOC3	seq.21491.7	TRUE	FALSE	TRUE	FALSE
Q16864	ATP6V1F	seq.25219.17	FALSE	FALSE	TRUE	FALSE
Q16881	TXNRD1	seq.13967.14	TRUE	FALSE	TRUE	FALSE
Q24JP5	TMEM132A	seq.7871.16	FALSE	FALSE	TRUE	FALSE
Q2M296	MTHFSD	seq.19129.15	FALSE	TRUE	TRUE	FALSE
Q2UY09	COL28A1	seq.10702.1	FALSE	FALSE	TRUE	FALSE
Q2VWP7	PRTG	seq.21397.21	TRUE	TRUE	TRUE	FALSE
Q2WEN9	CEACAM16	seq.24299.1	FALSE	TRUE	FALSE	FALSE
Q30KQ4	DEFB116	seq.11144.10	FALSE	FALSE	FALSE	FALSE
Q3KPI0	CEACAM21	seq.7204.1	FALSE	FALSE	FALSE	FALSE
Q4KMG0	CDON	seq.4541.49	TRUE	FALSE	TRUE	FALSE
Q4VC05	BCL7A	seq.21331.19	FALSE	FALSE	FALSE	FALSE
Q4VCS5	AMOT	seq.25296.3	FALSE	FALSE	FALSE	FALSE
Q53FA7	TP53I3	seq.17748.21	TRUE	TRUE	TRUE	FALSE
Q53H47	SETMAR	seq.12462.20	FALSE	FALSE	FALSE	FALSE
Q53H82	LACTB2	seq.22381.1	TRUE	FALSE	TRUE	FALSE
Q58F21	BRDT	seq.12748.6	FALSE	FALSE	FALSE	FALSE
Q5GAN6	RNASE10	seq.5602.62	FALSE	FALSE	FALSE	FALSE
Q5JS37	NHLRC3	seq.9087.8	FALSE	FALSE	FALSE	FALSE
Q5JS54	PSMG4	seq.20967.137	FALSE	FALSE	FALSE	FALSE
Q5QGZ9	CLEC12A	seq.11187.11	FALSE	FALSE	FALSE	FALSE
Q5R372	RABGAP1L	seq.25286.33	TRUE	FALSE	TRUE	FALSE
Q5SW96	LDLRAP1	seq.18183.3	TRUE	FALSE	FALSE	FALSE
Q5T2D2	TREML2	seq.5736.1	TRUE	TRUE	FALSE	FALSE
Q5T2W1	PDZK1	seq.16852.10	FALSE	FALSE	FALSE	FALSE
Q5T4W7	ARTN	seq.2939.10	FALSE	FALSE	FALSE	FALSE
Q5TDH0	DDI2	seq.25446.34	TRUE	FALSE	TRUE	FALSE
Q5VIR6	VPS53	seq.25103.45	TRUE	FALSE	FALSE	FALSE
Q5VTT5	MYOM3	seq.13966.30	FALSE	FALSE	TRUE	FALSE
Q5W0V3	FHIP2A	seq.25081.6	FALSE	FALSE	FALSE	FALSE
Q63HQ2	EGFLAM	seq.12338.27	TRUE	TRUE	FALSE	FALSE
Q68D85	NCR3LG1	seq.7854.38	FALSE	FALSE	FALSE	FALSE
Q68J44	DUSP29	seq.23323.25	FALSE	TRUE	FALSE	FALSE
Q6B8I1	DUSP13	seq.6525.17	FALSE	TRUE	FALSE	FALSE
Q6BAA4	FCRLB	seq.15583.18	FALSE	TRUE	FALSE	FALSE
Q6BCY4	CYB5R2	seq.19143.38	TRUE	FALSE	FALSE	FALSE
Q6DN72	FCRL6	seq.6617.12	FALSE	TRUE	FALSE	FALSE
Q6EBC2	IL31	seq.10455.196	FALSE	FALSE	FALSE	FALSE
Q6EIG7	CLEC6A	seq.6911.103	FALSE	FALSE	FALSE	FALSE
Q6EMK4	VASN	seq.5682.13	TRUE	FALSE	FALSE	FALSE
Q6GMV3	PTRHD1	seq.20386.15	TRUE	FALSE	TRUE	FALSE
Q6GQQ9	OTUD7B	seq.21742.43	FALSE	FALSE	FALSE	FALSE
Q6GTX8	LAIR1	seq.11284.24	FALSE	FALSE	FALSE	FALSE
Q6IBS0	TWF2	seq.23396.21	TRUE	FALSE	TRUE	FALSE
Q6ISS4	LAIR2	seq.7130.4	FALSE	FALSE	FALSE	FALSE
Q6NT46	GAGE2A	seq.18268.5	FALSE	FALSE	FALSE	FALSE
Q6NUJ1	PSAPL1	seq.8814.33	TRUE	FALSE	FALSE	FALSE
Q6NW40	RGMB	seq.3331.8	TRUE	TRUE	FALSE	FALSE
Q6NXT1	ANKRD54	seq.18404.22	FALSE	FALSE	FALSE	FALSE
Q6P4F2	FDX2	seq.11231.12	FALSE	FALSE	FALSE	FALSE
Q6P5S2	LEG1	seq.7154.92	FALSE	FALSE	TRUE	FALSE
Q6P9F5	TRIM40	seq.22815.4	FALSE	FALSE	FALSE	FALSE
Q6PCB0	VWA1	seq.6385.63	TRUE	TRUE	FALSE	FALSE
Q6PH85	DCUN1D2	seq.19511.8	FALSE	FALSE	FALSE	FALSE
Q6PI73	LILRA6	seq.7059.14	TRUE	TRUE	FALSE	FALSE
Q6PIL6	KCNIP4	seq.7011.8	FALSE	FALSE	FALSE	FALSE
Q6PUV4	CPLX2	seq.15321.8	FALSE	FALSE	TRUE	FALSE
Q6QNK2	ADGRD1	seq.21546.20	TRUE	TRUE	FALSE	FALSE
Q6QNY0	BLOC1S3	seq.24487.95	FALSE	FALSE	FALSE	FALSE
Q6QNY1	BLOC1S2	seq.21184.1	FALSE	FALSE	FALSE	FALSE
Q6UB28	METAP1D	seq.19752.197	FALSE	FALSE	FALSE	FALSE
Q6UVK1	CSPG4	seq.8951.162	FALSE	FALSE	FALSE	FALSE
Q6UWJ8	CD164L2	seq.6915.2	FALSE	FALSE	FALSE	FALSE
Q6UWL2	SUSD1	seq.9582.93	FALSE	FALSE	FALSE	FALSE
Q6UWN8	SPINK6	seq.5731.1	TRUE	FALSE	FALSE	FALSE
Q6UWP8	SBSN	seq.5724.58	FALSE	FALSE	FALSE	FALSE
Q6UWR7	ENPP6	seq.15579.26	FALSE	TRUE	TRUE	FALSE
Q6UWV6	ENPP7	seq.4435.66	TRUE	TRUE	TRUE	FALSE
Q6UX06	OLFM4	seq.4769.10	FALSE	FALSE	FALSE	FALSE
Q6UX15	LAYN	seq.2635.61	FALSE	TRUE	FALSE	FALSE
Q6UX82	LYPD8	seq.22561.3	FALSE	FALSE	FALSE	FALSE
Q6UXB2	CXCL17	seq.9495.10	FALSE	FALSE	FALSE	FALSE
Q6UXD5	SEZ6L2	seq.3867.49	FALSE	FALSE	FALSE	FALSE
Q6UXL0	IL20RB	seq.13435.31	FALSE	FALSE	FALSE	FALSE
Q6UXM1	LRIG3	seq.3322.52	FALSE	FALSE	TRUE	FALSE
Q6UXV0	GFRAL	seq.6920.1	TRUE	TRUE	FALSE	FALSE
Q6UY09	CEACAM20	seq.10453.7	FALSE	FALSE	FALSE	FALSE
Q6WN34	CHRDL2	seq.6086.15	TRUE	FALSE	TRUE	FALSE
Q6YHK3	CD109	seq.3290.50	TRUE	FALSE	FALSE	FALSE
Q6YN16	HSDL2	seq.23588.9	TRUE	TRUE	TRUE	FALSE
Q6ZMC9	SIGLEC15	seq.10847.1	FALSE	FALSE	FALSE	FALSE
Q6ZMJ2	SCARA5	seq.10419.1	TRUE	TRUE	FALSE	FALSE
Q6ZMJ4	IL34	seq.4556.10	FALSE	FALSE	FALSE	FALSE
Q6ZN66	GBP6	seq.7818.101	FALSE	FALSE	FALSE	FALSE
Q6ZRY4	RBPMS2	seq.23300.3	TRUE	FALSE	TRUE	FALSE
Q6ZUJ8	PIK3AP1	seq.21957.12	FALSE	FALSE	FALSE	FALSE
Q6ZVL6	KIAA1549L	seq.11145.72	FALSE	FALSE	FALSE	FALSE
Q6ZVN8	HJV	seq.3332.57	TRUE	FALSE	TRUE	FALSE
Q765P7	MTSS2	seq.25252.29	TRUE	FALSE	FALSE	FALSE
Q76LX8	ADAMTS13	seq.3175.51	TRUE	FALSE	FALSE	FALSE
Q76M96	CCDC80	seq.3234.23	TRUE	TRUE	FALSE	FALSE
Q7KYR7	BTN2A1	seq.8869.5	FALSE	TRUE	FALSE	FALSE
Q7L0J3	SV2A	seq.12880.1	FALSE	FALSE	FALSE	FALSE
Q7L266	ASRGL1	seq.18313.4	FALSE	FALSE	FALSE	FALSE
Q7L5N7	LPCAT2	seq.11175.45	FALSE	FALSE	FALSE	FALSE
Q7L5Y9	MAEA	seq.21477.105	FALSE	FALSE	FALSE	FALSE
Q7Z304	MAMDC2	seq.6119.14	FALSE	FALSE	FALSE	FALSE
Q7Z3D4	LYSMD3	seq.10563.13	FALSE	FALSE	FALSE	FALSE
Q7Z4V5	HDGFL2	seq.4553.65	FALSE	FALSE	FALSE	FALSE
Q7Z4W1	DCXR	seq.17758.79	TRUE	FALSE	TRUE	FALSE
Q7Z4W2	LYZL2	seq.6377.54	FALSE	FALSE	FALSE	FALSE
Q7Z5A7	TAFA5	seq.5609.92	FALSE	TRUE	FALSE	FALSE
Q7Z5R6	APBB1IP	seq.21949.4	TRUE	FALSE	TRUE	FALSE
Q7Z692	CEACAM19	seq.7048.4	FALSE	FALSE	FALSE	FALSE
Q7Z6A9	BTLA	seq.16308.14	FALSE	FALSE	FALSE	FALSE
Q7Z6I6	ARHGAP30	seq.12807.89	FALSE	FALSE	FALSE	FALSE
Q7Z6M1	RABEPK	seq.13599.15	FALSE	FALSE	FALSE	FALSE
Q7Z6M3	MILR1	seq.11173.29	FALSE	FALSE	FALSE	FALSE
Q7Z7H5	TMED4	seq.9319.59	FALSE	FALSE	FALSE	FALSE
Q86SJ6	DSG4	seq.22568.7	FALSE	FALSE	FALSE	FALSE
Q86SR1	GALNT10	seq.7003.4	FALSE	FALSE	FALSE	FALSE
Q86SX6	GLRX5	seq.16597.11	FALSE	FALSE	FALSE	FALSE
Q86T26	TMPRSS11B	seq.10895.28	FALSE	FALSE	FALSE	FALSE
Q86TH1	ADAMTSL2	seq.6379.62	TRUE	FALSE	TRUE	FALSE
Q86TS9	MRPL52	seq.7123.25	FALSE	FALSE	FALSE	FALSE
Q86U17	SERPINA11	seq.9002.36	TRUE	TRUE	TRUE	TRUE
Q86UP6	CUZD1	seq.7943.16	FALSE	FALSE	FALSE	FALSE
Q86UX2	ITIH5	seq.8233.2	FALSE	FALSE	TRUE	FALSE
Q86VB7	CD163	seq.5028.59	TRUE	TRUE	FALSE	FALSE
Q86VP1	TAX1BP1	seq.12721.4	FALSE	FALSE	FALSE	FALSE
Q86VR7	VSIG10L	seq.24011.27	FALSE	TRUE	FALSE	FALSE
Q86WD7	SERPINA9	seq.7266.4	FALSE	FALSE	FALSE	FALSE
Q86YD3	TMEM25	seq.9014.18	FALSE	FALSE	FALSE	FALSE
Q86Z14	KLB	seq.19557.3	FALSE	FALSE	FALSE	FALSE
Q8IU57	IFNLR1	seq.7192.37	FALSE	TRUE	FALSE	FALSE
Q8IUK5	PLXDC1	seq.9235.3	FALSE	FALSE	FALSE	FALSE
Q8IUN9	CLEC10A	seq.10955.4	FALSE	FALSE	FALSE	FALSE
Q8IV38	ANKMY2	seq.25437.18	FALSE	FALSE	FALSE	FALSE
Q8IVM0	CCDC50	seq.12399.194	FALSE	FALSE	FALSE	FALSE
Q8IW75	SERPINA12	seq.6551.94	TRUE	TRUE	FALSE	FALSE
Q8IWQ3	BRSK2	seq.9790.28	FALSE	FALSE	FALSE	FALSE
Q8IWT1	SCN4B	seq.7911.29	FALSE	FALSE	TRUE	FALSE
Q8IWV2	CNTN4	seq.3298.52	TRUE	FALSE	TRUE	FALSE
Q8IX19	MCEMP1	seq.6283.60	FALSE	FALSE	TRUE	FALSE
Q8IXM2	BAP18	seq.21153.5	FALSE	FALSE	FALSE	FALSE
Q8IY22	CMIP	seq.25100.11	TRUE	FALSE	FALSE	FALSE
Q8IY31	IFT20	seq.20460.22	FALSE	FALSE	FALSE	FALSE
Q8IY33	MICALL2	seq.12891.1	FALSE	FALSE	FALSE	FALSE
Q8IYS2	KIAA2013	seq.6538.90	FALSE	FALSE	FALSE	FALSE
Q8IYV9	IZUMO1	seq.21526.88	FALSE	FALSE	FALSE	FALSE
Q8IZF2	ADGRF5	seq.6409.57	FALSE	FALSE	TRUE	FALSE
Q8IZJ0	IFNL2	seq.4397.26	FALSE	FALSE	FALSE	FALSE
Q8IZP9	ADGRG2	seq.10767.52	FALSE	FALSE	FALSE	FALSE
Q8N0X7	SPART	seq.11161.5	TRUE	FALSE	FALSE	FALSE
Q8N0Z9	VSIG10	seq.10825.12	FALSE	FALSE	FALSE	FALSE
Q8N129	CNPY4	seq.15465.79	FALSE	FALSE	FALSE	FALSE
Q8N149	LILRA2	seq.15614.168	TRUE	TRUE	FALSE	FALSE
Q8N1Q1	CA13	seq.3420.21	TRUE	TRUE	FALSE	FALSE
Q8N2G4	LYPD1	seq.9327.3	FALSE	FALSE	FALSE	FALSE
Q8N4E4	PDCL2	seq.14192.31	FALSE	FALSE	FALSE	FALSE
Q8N5S9	CAMKK1	seq.18860.2	FALSE	FALSE	FALSE	FALSE
Q8N608	DPP10	seq.7890.68	FALSE	FALSE	TRUE	FALSE
Q8N668	COMMD1	seq.12509.115	FALSE	FALSE	FALSE	FALSE
Q8N6C8	LILRA3	seq.6391.52	TRUE	TRUE	FALSE	FALSE
Q8N6Q1	TMCO5A	seq.6907.17	FALSE	FALSE	FALSE	FALSE
Q8N6Q3	CD177	seq.13116.25	TRUE	TRUE	FALSE	FALSE
Q8N8E3	CEP112	seq.23292.1	FALSE	FALSE	FALSE	FALSE
Q8N8S7	ENAH	seq.9757.29	FALSE	FALSE	FALSE	FALSE
Q8N967	LRTM2	seq.8906.60	FALSE	FALSE	TRUE	FALSE
Q8NBI3	DRAXIN	seq.7084.1	FALSE	FALSE	FALSE	FALSE
Q8NBJ7	SUMF2	seq.6069.71	FALSE	FALSE	TRUE	FALSE
Q8NBK3	SUMF1	seq.6941.11	FALSE	FALSE	FALSE	FALSE
Q8NBS9	TXNDC5	seq.11212.7	TRUE	FALSE	FALSE	FALSE
Q8NBZ7	UXS1	seq.8258.22	TRUE	TRUE	FALSE	FALSE
Q8NC01	CLEC1A	seq.21853.3	FALSE	FALSE	FALSE	FALSE
Q8NC42	RNF149	seq.9773.15	FALSE	FALSE	TRUE	FALSE
Q8NDI1	EHBP1	seq.12813.18	FALSE	FALSE	FALSE	FALSE
Q8NFP4	MDGA1	seq.16900.29	TRUE	TRUE	FALSE	TRUE
Q8NFP7	NUDT10	seq.20957.57	FALSE	FALSE	FALSE	FALSE
Q8NHJ6	LILRB4	seq.6453.70	FALSE	FALSE	FALSE	FALSE
Q8NHL6	LILRB1	seq.5090.49	TRUE	FALSE	FALSE	FALSE
Q8NHS0	DNAJB8	seq.20942.4	FALSE	FALSE	FALSE	FALSE
Q8NHV1	GIMAP7	seq.24683.11	FALSE	FALSE	FALSE	FALSE
Q8NI17	IL31RA	seq.8273.84	FALSE	FALSE	FALSE	FALSE
Q8TAD2	IL17D	seq.4136.40	FALSE	FALSE	FALSE	FALSE
Q8TAE8	GADD45GIP1	seq.9302.90	FALSE	FALSE	FALSE	FALSE
Q8TAT2	FGFBP3	seq.11219.95	TRUE	TRUE	FALSE	TRUE
Q8TC05	MDM1	seq.7898.29	FALSE	FALSE	FALSE	FALSE
Q8TCD5	NT5C	seq.12560.9	TRUE	TRUE	FALSE	FALSE
Q8TCS8	PNPT1	seq.21378.7	FALSE	FALSE	FALSE	FALSE
Q8TCT1	PHOSPHO1	seq.20428.5	FALSE	FALSE	FALSE	FALSE
Q8TCZ2	CD99L2	seq.10539.30	FALSE	FALSE	TRUE	FALSE
Q8TDQ1	CD300LF	seq.5623.11	FALSE	FALSE	FALSE	FALSE
Q8TDX7	NEK7	seq.12703.6	FALSE	FALSE	FALSE	FALSE
Q8TDY8	IGDCC4	seq.9793.145	TRUE	TRUE	FALSE	FALSE
Q8TE58	ADAMTS15	seq.4533.76	FALSE	FALSE	FALSE	FALSE
Q8TEA8	DTD1	seq.19194.9	TRUE	FALSE	FALSE	FALSE
Q8TF65	GIPC2	seq.20921.1	TRUE	FALSE	TRUE	FALSE
Q8WTQ1	DEFB104A_DEFB104B	seq.5763.67	FALSE	FALSE	FALSE	FALSE
Q8WTT0	CLEC4C	seq.9094.5	TRUE	TRUE	FALSE	FALSE
Q8WTV0	SCARB1	seq.20534.6	FALSE	FALSE	FALSE	FALSE
Q8WUD1	RAB2B	seq.19253.82	FALSE	FALSE	FALSE	FALSE
Q8WUF8	FAM172A	seq.5615.62	FALSE	FALSE	FALSE	FALSE
Q8WUW1	BRK1	seq.21001.393	FALSE	FALSE	FALSE	FALSE
Q8WUX2	CHAC2	seq.21156.5	FALSE	FALSE	FALSE	FALSE
Q8WV07	LTO1	seq.18195.3	FALSE	FALSE	TRUE	FALSE
Q8WV28	BLNK	seq.19225.11	FALSE	FALSE	FALSE	FALSE
Q8WV92	MITD1	seq.23266.62	TRUE	TRUE	FALSE	FALSE
Q8WVQ1	CANT1	seq.6480.1	FALSE	FALSE	FALSE	FALSE
Q8WW22	DNAJA4	seq.9744.139	TRUE	FALSE	TRUE	FALSE
Q8WWQ8	STAB2	seq.3399.31	FALSE	FALSE	TRUE	FALSE
Q8WWU5	TCP11	seq.8334.65	FALSE	FALSE	FALSE	FALSE
Q8WWV3	RTN4IP1	seq.18180.58	FALSE	FALSE	FALSE	FALSE
Q8WWV6	FCAMR	seq.9568.289	FALSE	FALSE	FALSE	FALSE
Q8WX77	IGFBPL1	seq.7815.49	FALSE	FALSE	FALSE	FALSE
Q8WXC3	PYDC1	seq.12835.101	FALSE	FALSE	FALSE	FALSE
Q8WXD2	SCG3	seq.7957.2	TRUE	TRUE	TRUE	FALSE
Q8WXI7	MUC16	seq.15565.102	FALSE	FALSE	FALSE	FALSE
Q8WXI8	CLEC4D	seq.7752.31	FALSE	FALSE	FALSE	FALSE
Q8WYN0	ATG4A	seq.21436.56	TRUE	FALSE	TRUE	FALSE
Q8WYQ3	CHCHD10	seq.11270.17	FALSE	FALSE	FALSE	FALSE
Q8WZ42	TTN	seq.11352.42	FALSE	FALSE	FALSE	FALSE
Q92496	CFHR4	seq.6471.53	TRUE	TRUE	FALSE	FALSE
Q92499	DDX1	seq.25092.32	FALSE	FALSE	FALSE	FALSE
Q92520	FAM3C	seq.20520.14	FALSE	FALSE	FALSE	FALSE
Q92583	CCL17	seq.3519.3	TRUE	TRUE	FALSE	TRUE
Q92597	NDRG1	seq.19215.7	FALSE	FALSE	FALSE	FALSE
Q92609	TBC1D5	seq.9960.2	FALSE	FALSE	TRUE	FALSE
Q92619	ARHGAP45	seq.13544.9	TRUE	FALSE	TRUE	FALSE
Q92686	NRGN	seq.18303.39	TRUE	FALSE	FALSE	FALSE
Q92692	NECTIN2	seq.6245.4	FALSE	FALSE	FALSE	FALSE
Q92752	TNR	seq.11302.237	TRUE	FALSE	FALSE	FALSE
Q92817	EVPL	seq.14019.73	FALSE	FALSE	FALSE	FALSE
Q92820	GGH	seq.9370.69	TRUE	TRUE	TRUE	FALSE
Q92823	NRCAM	seq.5109.24	TRUE	FALSE	FALSE	FALSE
Q92832	NELL1	seq.6544.33	TRUE	FALSE	FALSE	FALSE
Q92835	INPP5D	seq.25264.102	TRUE	TRUE	TRUE	FALSE
Q92844	TANK	seq.14013.11	FALSE	FALSE	FALSE	FALSE
Q92854	SEMA4D	seq.5737.61	FALSE	TRUE	FALSE	FALSE
Q92859	NEO1	seq.8900.28	FALSE	FALSE	TRUE	FALSE
Q92876	KLK6	seq.3450.4	FALSE	FALSE	FALSE	FALSE
Q92888	ARHGEF1	seq.13976.9	TRUE	FALSE	FALSE	FALSE
Q92890	UFD1	seq.17411.55	TRUE	FALSE	TRUE	FALSE
Q93015	NAA80	seq.21241.1	FALSE	FALSE	TRUE	FALSE
Q93091	RNASE6	seq.5646.20	FALSE	TRUE	FALSE	TRUE
Q969D9	TSLP	seq.3010.53	FALSE	FALSE	FALSE	FALSE
Q969H8	MYDGF	seq.9248.36	FALSE	TRUE	FALSE	FALSE
Q969P0	IGSF8	seq.6984.6	FALSE	TRUE	FALSE	FALSE
Q969X0	RILPL2	seq.24655.23	TRUE	FALSE	TRUE	FALSE
Q96A00	PPP1R14A	seq.19117.3	FALSE	FALSE	FALSE	FALSE
Q96A25	TMEM106A	seq.10499.1	FALSE	FALSE	FALSE	FALSE
Q96A32	MYLPF	seq.21112.6	FALSE	FALSE	FALSE	FALSE
Q96A49	SYAP1	seq.23409.83	FALSE	TRUE	TRUE	FALSE
Q96AG4	LRRC59	seq.19163.26	FALSE	FALSE	FALSE	FALSE
Q96AJ9	VTI1A	seq.7952.2	FALSE	FALSE	FALSE	FALSE
Q96AT9	RPE	seq.12646.2	FALSE	FALSE	TRUE	FALSE
Q96AX2	RAB37	seq.23282.19	FALSE	FALSE	FALSE	FALSE
Q96B36	AKT1S1	seq.23302.19	FALSE	FALSE	TRUE	FALSE
Q96B86	RGMA	seq.5483.1	TRUE	TRUE	TRUE	FALSE
Q96BJ3	AIDA	seq.17347.80	FALSE	FALSE	FALSE	FALSE
Q96CD2	PPCDC	seq.13996.16	FALSE	FALSE	FALSE	FALSE
Q96D42	HAVCR1	seq.9021.1	TRUE	TRUE	FALSE	FALSE
Q96DA2	RAB39B	seq.12403.30	FALSE	FALSE	FALSE	FALSE
Q96DE0	NUDT16	seq.20948.16	TRUE	TRUE	FALSE	FALSE
Q96DU3	SLAMF6	seq.5128.53	FALSE	TRUE	FALSE	FALSE
Q96EB6	SIRT1	seq.19823.75	FALSE	FALSE	TRUE	FALSE
Q96EK5	KIFBP	seq.12956.40	TRUE	FALSE	TRUE	FALSE
Q96EM0	L3HYPDH	seq.23380.16	FALSE	FALSE	FALSE	FALSE
Q96EP0	RNF31	seq.23183.6	FALSE	FALSE	FALSE	FALSE
Q96F10	SAT2	seq.12524.18	FALSE	FALSE	FALSE	FALSE
Q96F46	IL17RA	seq.2992.59	TRUE	TRUE	FALSE	FALSE
Q96FE7	PIK3IP1	seq.20553.2	FALSE	FALSE	FALSE	FALSE
Q96FQ6	S100A16	seq.17836.17	FALSE	TRUE	FALSE	FALSE
Q96FZ7	CHMP6	seq.21160.4	FALSE	TRUE	TRUE	FALSE
Q96G03	PGM2	seq.18330.7	FALSE	FALSE	FALSE	FALSE
Q96GG9	DCUN1D1	seq.17366.6	FALSE	FALSE	FALSE	FALSE
Q96GW7	BCAN	seq.3461.58	TRUE	TRUE	TRUE	FALSE
Q96H15	TIMD4	seq.15449.33	TRUE	TRUE	FALSE	FALSE
Q96HC4	PDLIM5	seq.23703.8	TRUE	TRUE	TRUE	FALSE
Q96HD1	CRELD1	seq.7628.40	FALSE	FALSE	FALSE	FALSE
Q96HD9	ACY3	seq.21781.9	FALSE	FALSE	FALSE	FALSE
Q96I15	SCLY	seq.21537.33	TRUE	TRUE	TRUE	FALSE
Q96I25	RBM17	seq.17391.10	FALSE	FALSE	FALSE	FALSE
Q96I82	KAZALD1	seq.7144.234	FALSE	FALSE	FALSE	FALSE
Q96IQ7	VSIG2	seq.8018.43	FALSE	FALSE	TRUE	FALSE
Q96IU4	ABHD14B	seq.19325.21	FALSE	FALSE	FALSE	FALSE
Q96IW2	SHD	seq.23554.2	FALSE	FALSE	FALSE	FALSE
Q96IY4	CPB2	seq.3518.54	TRUE	FALSE	FALSE	FALSE
Q96J42	TXNDC15	seq.6366.38	TRUE	TRUE	FALSE	FALSE
Q96J84	KIRREL1	seq.22563.4	FALSE	FALSE	FALSE	FALSE
Q96JA1	LRIG1	seq.18831.6	TRUE	TRUE	TRUE	FALSE
Q96JB5	CDK5RAP3	seq.21238.40	FALSE	FALSE	FALSE	FALSE
Q96JP9	CDHR1	seq.8372.29	FALSE	FALSE	FALSE	FALSE
Q96KB5	PBK	seq.17475.18	FALSE	FALSE	FALSE	FALSE
Q96KG7	MEGF10	seq.11168.3	FALSE	FALSE	FALSE	FALSE
Q96L15	ART5	seq.23202.78	FALSE	FALSE	FALSE	FALSE
Q96LA5	FCRL2	seq.7951.146	FALSE	FALSE	FALSE	FALSE
Q96LA6	FCRL1	seq.5728.60	TRUE	TRUE	FALSE	FALSE
Q96LB8	PGLYRP4	seq.19821.10	FALSE	FALSE	FALSE	FALSE
Q96MK3	FAM20A	seq.6433.57	TRUE	TRUE	TRUE	FALSE
Q96MM7	HS6ST2	seq.13524.25	FALSE	FALSE	TRUE	FALSE
Q96N03	VSTM2L	seq.6549.60	FALSE	FALSE	FALSE	FALSE
Q96NA2	RILP	seq.24244.81	TRUE	FALSE	TRUE	FALSE
Q96NB1	CEP20	seq.21655.18	FALSE	FALSE	TRUE	FALSE
Q96NY8	NECTIN4	seq.5734.13	FALSE	FALSE	TRUE	FALSE
Q96NZ8	WFIKKN1	seq.3191.50	TRUE	TRUE	FALSE	FALSE
Q96P31	FCRL3	seq.4440.15	TRUE	TRUE	FALSE	FALSE
Q96PD5	PGLYRP2	seq.5601.2	FALSE	TRUE	FALSE	FALSE
Q96PE7	MCEE	seq.9388.18	FALSE	FALSE	FALSE	FALSE
Q96PH6	DEFB118	seq.9306.7	FALSE	FALSE	FALSE	FALSE
Q96PL5	ERMAP	seq.8631.13	FALSE	FALSE	FALSE	FALSE
Q96PQ0	SORCS2	seq.4569.52	FALSE	FALSE	FALSE	FALSE
Q96QH8	SPACA5_SPACA5B	seq.6494.60	FALSE	FALSE	FALSE	FALSE
Q96QR1	SCGB3A1	seq.6252.62	TRUE	FALSE	TRUE	FALSE
Q96R05	RBP7	seq.14208.3	TRUE	TRUE	TRUE	FALSE
Q96RD9	FCRL5	seq.6103.70	FALSE	FALSE	FALSE	FALSE
Q96RJ3	TNFRSF13C	seq.5383.14	FALSE	FALSE	TRUE	FALSE
Q96RU2	USP28	seq.19562.8	FALSE	FALSE	FALSE	FALSE
Q96SB3	PPP1R9B	seq.21991.79	TRUE	FALSE	FALSE	FALSE
Q96SM3	CPXM1	seq.6255.74	TRUE	TRUE	FALSE	TRUE
Q96T91	GPHA2	seq.6395.58	FALSE	FALSE	FALSE	FALSE
Q99062	CSF3R	seq.2719.3	FALSE	FALSE	TRUE	FALSE
Q99075	HBEGF	seq.14094.29	TRUE	FALSE	TRUE	FALSE
Q99259	GAD1	seq.11280.6	FALSE	FALSE	FALSE	FALSE
Q99426	TBCB	seq.17686.27	TRUE	FALSE	TRUE	FALSE
Q99435	NELL2	seq.6022.57	FALSE	FALSE	TRUE	FALSE
Q99487	PAFAH2	seq.18914.188	FALSE	FALSE	FALSE	FALSE
Q99523	SORT1	seq.11300.32	FALSE	FALSE	FALSE	FALSE
Q99536	VAT1	seq.18175.65	FALSE	FALSE	TRUE	FALSE
Q99584	S100A13	seq.7223.60	FALSE	FALSE	FALSE	FALSE
Q99616	CCL13	seq.4144.13	FALSE	FALSE	FALSE	FALSE
Q99650	OSMR	seq.10892.8	FALSE	FALSE	FALSE	FALSE
Q99653	CHP1	seq.12458.79	FALSE	FALSE	FALSE	FALSE
Q99665	IL12RB2	seq.3815.14	FALSE	FALSE	FALSE	FALSE
Q99674	CGREF1	seq.6257.56	FALSE	FALSE	FALSE	FALSE
Q99704	DOK1	seq.16831.7	TRUE	FALSE	FALSE	FALSE
Q99717	SMAD5	seq.21478.20	FALSE	FALSE	TRUE	FALSE
Q99727	TIMP4	seq.6462.12	TRUE	TRUE	TRUE	FALSE
Q99731	CCL19	seq.4922.13	TRUE	FALSE	FALSE	FALSE
Q99733	NAP1L4	seq.19188.21	TRUE	FALSE	TRUE	FALSE
Q99807	COQ7	seq.21499.17	FALSE	FALSE	FALSE	FALSE
Q99856	ARID3A	seq.3875.62	FALSE	FALSE	FALSE	FALSE
Q99895	CTRC	seq.5626.20	FALSE	FALSE	FALSE	FALSE
Q99969	RARRES2	seq.3079.62	TRUE	TRUE	TRUE	TRUE
Q99972	MYOC	seq.16558.2	TRUE	TRUE	FALSE	FALSE
Q99988	GDF15	seq.4374.45	TRUE	FALSE	FALSE	TRUE
Q9BPX1	HSD17B14	seq.13972.4	FALSE	TRUE	FALSE	FALSE
Q9BQ51	PDCD1LG2	seq.3004.67	TRUE	TRUE	TRUE	FALSE
Q9BQI0	AIF1L	seq.18871.24	FALSE	TRUE	FALSE	FALSE
Q9BQS7	HEPH	seq.20127.102	FALSE	FALSE	FALSE	FALSE
Q9BQT9	CLSTN3	seq.6291.55	FALSE	FALSE	TRUE	FALSE
Q9BRF8	CPPED1	seq.21108.5	FALSE	TRUE	FALSE	FALSE
Q9BS26	ERP44	seq.6064.4	FALSE	FALSE	TRUE	FALSE
Q9BS40	LXN	seq.20592.8	FALSE	FALSE	TRUE	FALSE
Q9BSL1	UBAC1	seq.25480.21	TRUE	FALSE	TRUE	FALSE
Q9BSW2	CRACR2A	seq.24304.3	FALSE	FALSE	FALSE	FALSE
Q9BT73	PSMG3	seq.12729.12	TRUE	FALSE	FALSE	FALSE
Q9BTE6	AARSD1	seq.21535.5	FALSE	FALSE	TRUE	FALSE
Q9BTK6	PAGR1	seq.23967.8	FALSE	FALSE	FALSE	FALSE
Q9BU02	THTPA	seq.13595.20	FALSE	FALSE	FALSE	FALSE
Q9BU40	CHRDL1	seq.3362.61	TRUE	FALSE	FALSE	FALSE
Q9BUD6	SPON2	seq.8099.42	TRUE	FALSE	FALSE	TRUE
Q9BUN1	MENT	seq.5744.12	TRUE	TRUE	TRUE	FALSE
Q9BUP0	EFHD1	seq.19616.100	FALSE	FALSE	FALSE	FALSE
Q9BV20	MRI1	seq.23340.37	FALSE	TRUE	TRUE	FALSE
Q9BV40	VAMP8	seq.7064.2	FALSE	FALSE	FALSE	FALSE
Q9BV94	EDEM2	seq.21512.6	FALSE	FALSE	FALSE	FALSE
Q9BW04	SARG	seq.24950.21	TRUE	FALSE	FALSE	FALSE
Q9BW30	TPPP3	seq.20444.12	FALSE	FALSE	FALSE	FALSE
Q9BW66	CINP	seq.19383.131	FALSE	FALSE	FALSE	FALSE
Q9BW85	YJU2	seq.23571.93	FALSE	FALSE	FALSE	FALSE
Q9BWV1	BOC	seq.4328.2	TRUE	TRUE	TRUE	FALSE
Q9BX67	JAM3	seq.2998.53	FALSE	TRUE	FALSE	FALSE
Q9BXD5	NPL	seq.19496.1	FALSE	TRUE	FALSE	FALSE
Q9BXI3	NT5C1A	seq.23362.26	FALSE	FALSE	TRUE	FALSE
Q9BXJ0	C1QTNF5	seq.7810.20	FALSE	TRUE	FALSE	FALSE
Q9BXJ1	C1QTNF1	seq.6304.8	FALSE	FALSE	FALSE	FALSE
Q9BXJ7	AMN	seq.4322.28	FALSE	FALSE	FALSE	FALSE
Q9BXN1	ASPN	seq.6451.64	TRUE	TRUE	TRUE	FALSE
Q9BXN2	CLEC7A	seq.3603.60	FALSE	FALSE	FALSE	FALSE
Q9BXS1	IDI2	seq.17832.12	FALSE	FALSE	FALSE	FALSE
Q9BY32	ITPA	seq.18916.25	TRUE	TRUE	FALSE	FALSE
Q9BY41	HDAC8	seq.2859.69	FALSE	FALSE	FALSE	FALSE
Q9BY49	PECR	seq.17776.15	FALSE	FALSE	TRUE	FALSE
Q9BY76	ANGPTL4	seq.3796.79	FALSE	FALSE	FALSE	FALSE
Q9BYC5	FUT8	seq.8244.16	TRUE	FALSE	FALSE	TRUE
Q9BYF1	ACE2	seq.2805.6	FALSE	FALSE	FALSE	FALSE
Q9BYH1	SEZ6L	seq.19563.3	TRUE	FALSE	TRUE	FALSE
Q9BYZ8	REG4	seq.11102.22	TRUE	TRUE	TRUE	FALSE
Q9BZ29	DOCK9	seq.14002.18	FALSE	FALSE	FALSE	FALSE
Q9BZE9	ASPSCR1	seq.25085.37	TRUE	TRUE	TRUE	FALSE
Q9BZR6	RTN4R	seq.5105.2	TRUE	TRUE	TRUE	FALSE
Q9BZW8	CD244	seq.5063.12	FALSE	TRUE	FALSE	FALSE
Q9BZZ2	SIGLEC1	seq.4464.10	TRUE	TRUE	FALSE	FALSE
Q9C005	DPY30	seq.13943.38	TRUE	FALSE	TRUE	FALSE
Q9C035	TRIM5	seq.21438.45	FALSE	FALSE	TRUE	FALSE
Q9C0C4	SEMA4C	seq.7923.41	FALSE	FALSE	FALSE	FALSE
Q9GZM7	TINAGL1	seq.11192.168	TRUE	TRUE	TRUE	FALSE
Q9GZN4	PRSS22	seq.4534.10	TRUE	TRUE	TRUE	FALSE
Q9GZT9	EGLN1	seq.9901.28	TRUE	TRUE	TRUE	FALSE
Q9GZV9	FGF23	seq.3807.1	FALSE	TRUE	FALSE	TRUE
Q9GZY6	LAT2	seq.5613.75	FALSE	FALSE	FALSE	FALSE
Q9GZZ8	LACRT	seq.7163.26	FALSE	FALSE	FALSE	FALSE
Q9H0C8	ILKAP	seq.21523.71	FALSE	FALSE	FALSE	FALSE
Q9H0P0	NT5C3A	seq.19615.213	FALSE	FALSE	TRUE	FALSE
Q9H0R8	GABARAPL1	seq.12661.44	FALSE	FALSE	FALSE	FALSE
Q9H156	SLITRK2	seq.21385.5	TRUE	FALSE	TRUE	FALSE
Q9H171	ZBP1	seq.22831.11	TRUE	TRUE	TRUE	FALSE
Q9H173	SIL1	seq.21338.44	FALSE	FALSE	FALSE	FALSE
Q9H1C3	GLT8D2	seq.21509.29	FALSE	FALSE	FALSE	FALSE
Q9H251	CDH23	seq.25272.17	FALSE	FALSE	FALSE	FALSE
Q9H293	IL25	seq.4137.57	FALSE	FALSE	FALSE	FALSE
Q9H2A7	CXCL16	seq.2436.49	TRUE	TRUE	FALSE	FALSE
Q9H2K0	MTIF3	seq.7852.9	FALSE	FALSE	FALSE	FALSE
Q9H2M3	BHMT2	seq.14226.120	FALSE	FALSE	FALSE	FALSE
Q9H2R5	KLK15	seq.6491.59	FALSE	FALSE	FALSE	FALSE
Q9H2X3	CLEC4M	seq.3030.3	FALSE	FALSE	FALSE	FALSE
Q9H347	UBQLN3	seq.21849.2	FALSE	FALSE	FALSE	FALSE
Q9H3G5	CPVL	seq.8891.7	FALSE	FALSE	FALSE	FALSE
Q9H3K6	BOLA2_BOLA2B	seq.8404.102	FALSE	FALSE	FALSE	FALSE
Q9H3S3	TMPRSS5	seq.8002.27	FALSE	FALSE	FALSE	FALSE
Q9H3S4	TPK1	seq.12018.84	FALSE	FALSE	FALSE	FALSE
Q9H3U7	SMOC2	seq.15635.4	TRUE	TRUE	FALSE	TRUE
Q9H446	RWDD1	seq.21323.2	TRUE	FALSE	TRUE	FALSE
Q9H461	FZD8	seq.20577.5	FALSE	FALSE	FALSE	FALSE
Q9H477	RBKS	seq.19467.3	FALSE	FALSE	FALSE	FALSE
Q9H492	MAP1LC3A	seq.17781.191	FALSE	FALSE	TRUE	FALSE
Q9H4A9	DPEP2	seq.8327.26	FALSE	TRUE	TRUE	FALSE
Q9H4D0	CLSTN2	seq.18882.7	TRUE	TRUE	TRUE	FALSE
Q9H4P4	RNF41	seq.13411.21	FALSE	FALSE	FALSE	FALSE
Q9H5Y7	SLITRK6	seq.16916.19	TRUE	FALSE	TRUE	FALSE
Q9H6S3	EPS8L2	seq.24891.54	TRUE	TRUE	FALSE	FALSE
Q9H773	DCTPP1	seq.4314.12	TRUE	TRUE	FALSE	FALSE
Q9H777	ELAC1	seq.21382.70	FALSE	FALSE	FALSE	FALSE
Q9H7C9	AAMDC	seq.24216.30	FALSE	TRUE	TRUE	FALSE
Q9H7Z7	PTGES2	seq.18458.4	FALSE	FALSE	FALSE	FALSE
Q9H832	UBE2Z	seq.21110.5	FALSE	FALSE	FALSE	FALSE
Q9H8J5	MANSC1	seq.9557.5	TRUE	FALSE	TRUE	FALSE
Q9H910	JPT2	seq.20110.25	FALSE	FALSE	FALSE	FALSE
Q9H9E1	ANKRA2	seq.21590.9	FALSE	FALSE	FALSE	FALSE
Q9HAN9	NMNAT1	seq.18932.84	FALSE	FALSE	FALSE	FALSE
Q9HAT2	SIAE	seq.9263.57	TRUE	FALSE	FALSE	FALSE
Q9HAV5	EDA2R	seq.3083.71	TRUE	FALSE	FALSE	FALSE
Q9HAV7	GRPEL1	seq.7113.1	TRUE	FALSE	FALSE	FALSE
Q9HB29	IL1RL2	seq.2994.71	TRUE	FALSE	FALSE	FALSE
Q9HB40	SCPEP1	seq.23203.3	TRUE	TRUE	FALSE	FALSE
Q9HB71	CACYBP	seq.12432.23	TRUE	TRUE	TRUE	FALSE
Q9HBB8	CDHR5	seq.9962.1	FALSE	TRUE	TRUE	FALSE
Q9HBE5	IL21R	seq.9366.54	FALSE	FALSE	FALSE	FALSE
Q9HBG7	LY9	seq.3324.51	TRUE	TRUE	FALSE	FALSE
Q9HBL6	LRTM1	seq.9368.64	FALSE	FALSE	FALSE	FALSE
Q9HC56	PCDH9	seq.10558.26	TRUE	TRUE	FALSE	FALSE
Q9HC57	WFDC1	seq.9316.67	TRUE	TRUE	FALSE	TRUE
Q9HCM2	PLXNA4	seq.19560.23	TRUE	FALSE	FALSE	FALSE
Q9HCN6	GP6	seq.3194.36	TRUE	TRUE	FALSE	FALSE
Q9HCU0	CD248	seq.15491.20	TRUE	TRUE	FALSE	FALSE
Q9HD42	CHMP1A	seq.18224.11	TRUE	TRUE	TRUE	FALSE
Q9HD43	PTPRH	seq.11988.24	FALSE	FALSE	FALSE	FALSE
Q9HD89	RETN	seq.3046.31	TRUE	TRUE	FALSE	TRUE
Q9NP79	VTA1	seq.4209.60	TRUE	FALSE	TRUE	FALSE
Q9NP84	TNFRSF12A	seq.5138.50	FALSE	FALSE	FALSE	FALSE
Q9NP95	FGF20	seq.2763.66	FALSE	FALSE	FALSE	FALSE
Q9NPB3	CABP2	seq.24690.1	FALSE	FALSE	FALSE	FALSE
Q9NPE2	NGRN	seq.7153.66	FALSE	FALSE	FALSE	FALSE
Q9NPG4	PCDH12	seq.21704.8	FALSE	FALSE	FALSE	FALSE
Q9NPH0	ACP6	seq.5742.14	TRUE	TRUE	FALSE	FALSE
Q9NPH6	OBP2B	seq.5680.54	TRUE	TRUE	TRUE	FALSE
Q9NPI5	NMRK2	seq.20998.19	FALSE	FALSE	FALSE	FALSE
Q9NPJ3	ACOT13	seq.17675.17	TRUE	FALSE	TRUE	FALSE
Q9NQ30	ESM1	seq.3805.16	TRUE	TRUE	TRUE	FALSE
Q9NQ38	SPINK5	seq.8028.22	TRUE	FALSE	TRUE	FALSE
Q9NQ48	LZTFL1	seq.20378.110	TRUE	TRUE	TRUE	FALSE
Q9NQ66	PLCB1	seq.11354.21	FALSE	FALSE	TRUE	FALSE
Q9NQ76	MEPE	seq.3209.69	FALSE	FALSE	FALSE	FALSE
Q9NQ79	CRTAC1	seq.5632.6	TRUE	TRUE	FALSE	FALSE
Q9NQ88	TIGAR	seq.12476.50	FALSE	FALSE	FALSE	FALSE
Q9NQP4	PFDN4	seq.20956.13	FALSE	FALSE	FALSE	FALSE
Q9NQR4	NIT2	seq.17808.37	TRUE	FALSE	TRUE	FALSE
Q9NQX5	NPDC1	seq.10424.31	TRUE	TRUE	FALSE	FALSE
Q9NR28	DIABLO	seq.3122.6	FALSE	FALSE	FALSE	FALSE
Q9NR46	SH3GLB2	seq.18222.34	TRUE	TRUE	TRUE	FALSE
Q9NR61	DLL4	seq.3305.6	FALSE	FALSE	FALSE	FALSE
Q9NR71	ASAH2	seq.3212.30	TRUE	TRUE	FALSE	FALSE
Q9NRG1	PRTFDC1	seq.20950.159	TRUE	FALSE	FALSE	FALSE
Q9NRJ3	CCL28	seq.2890.59	TRUE	FALSE	TRUE	TRUE
Q9NRR1	CYTL1	seq.8402.22	FALSE	FALSE	TRUE	FALSE
Q9NRS6	SNX15	seq.23416.47	TRUE	FALSE	TRUE	FALSE
Q9NRV9	HEBP1	seq.18225.13	FALSE	FALSE	FALSE	FALSE
Q9NRW1	RAB6B	seq.14271.23	FALSE	FALSE	FALSE	FALSE
Q9NRY6	PLSCR3	seq.11407.57	FALSE	FALSE	FALSE	FALSE
Q9NS37	CREBZF	seq.21134.9	FALSE	FALSE	FALSE	FALSE
Q9NS62	THSD1	seq.5621.64	FALSE	FALSE	FALSE	FALSE
Q9NS68	TNFRSF19	seq.5131.15	TRUE	TRUE	FALSE	FALSE
Q9NS71	GKN1	seq.15374.15	FALSE	FALSE	FALSE	FALSE
Q9NS98	SEMA3G	seq.5628.21	FALSE	FALSE	TRUE	FALSE
Q9NTU7	CBLN4	seq.5688.65	TRUE	TRUE	TRUE	FALSE
Q9NUG6	PDRG1	seq.12593.33	FALSE	FALSE	FALSE	FALSE
Q9NUW8	TDP1	seq.10073.22	FALSE	FALSE	FALSE	FALSE
Q9NV35	NUDT15	seq.23584.2	FALSE	FALSE	FALSE	FALSE
Q9NVZ3	NECAP2	seq.20915.68	FALSE	FALSE	FALSE	FALSE
Q9NWM8	FKBP14	seq.9340.17	FALSE	FALSE	FALSE	FALSE
Q9NWU2	GID8	seq.20373.141	FALSE	FALSE	FALSE	FALSE
Q9NWZ3	IRAK4	seq.18162.167	TRUE	TRUE	FALSE	FALSE
Q9NXA8	SIRT5	seq.12461.8	FALSE	FALSE	FALSE	FALSE
Q9NXV2	KCTD5	seq.12473.48	FALSE	FALSE	FALSE	FALSE
Q9NY72	SCN3B	seq.20516.11	FALSE	FALSE	FALSE	FALSE
Q9NYX4	CALY	seq.8924.55	FALSE	FALSE	FALSE	FALSE
Q9NYY1	IL20	seq.4138.25	FALSE	FALSE	FALSE	FALSE
Q9NYZ4	SIGLEC8	seq.7864.3	FALSE	FALSE	TRUE	FALSE
Q9NZ53	PODXL2	seq.10616.67	FALSE	FALSE	TRUE	FALSE
Q9NZA1	CLIC5	seq.12475.48	FALSE	FALSE	FALSE	FALSE
Q9NZD4	AHSP	seq.9025.5	FALSE	FALSE	FALSE	FALSE
Q9NZH8	IL36G	seq.9117.4	FALSE	FALSE	FALSE	FALSE
Q9NZK5	ADA2	seq.6077.63	TRUE	FALSE	FALSE	FALSE
Q9NZN3	EHD3	seq.25232.4	TRUE	FALSE	FALSE	FALSE
Q9NZP8	C1RL	seq.9348.1	TRUE	FALSE	TRUE	FALSE
Q9NZQ7	CD274	seq.5060.62	FALSE	TRUE	FALSE	FALSE
Q9NZQ9	TMOD4	seq.23530.3	FALSE	FALSE	FALSE	FALSE
Q9NZT2	OGFR	seq.24934.96	TRUE	TRUE	TRUE	FALSE
Q9P000	COMMD9	seq.17683.2	FALSE	FALSE	FALSE	FALSE
Q9P0J1	PDP1	seq.22005.8	FALSE	FALSE	FALSE	FALSE
Q9P0K1	ADAM22	seq.7933.75	FALSE	TRUE	FALSE	FALSE
Q9P0M4	IL17C	seq.9255.5	FALSE	FALSE	FALSE	FALSE
Q9P0V8	SLAMF8	seq.8994.65	FALSE	FALSE	FALSE	FALSE
Q9P126	CLEC1B	seq.4332.6	TRUE	FALSE	FALSE	TRUE
Q9P232	CNTN3	seq.20586.18	TRUE	TRUE	TRUE	FALSE
Q9P2M1	LRP2BP	seq.21181.10	FALSE	FALSE	FALSE	FALSE
Q9P2T1	GMPR2	seq.19446.1	TRUE	TRUE	TRUE	FALSE
Q9P2X3	IMPACT	seq.20463.315	TRUE	FALSE	TRUE	FALSE
Q9UBB4	ATXN10	seq.25481.66	FALSE	FALSE	FALSE	FALSE
Q9UBG3	CRNN	seq.17738.7	TRUE	FALSE	FALSE	FALSE
Q9UBM4	OPTC	seq.15430.165	FALSE	FALSE	FALSE	FALSE
Q9UBQ7	GRHPR	seq.18295.102	TRUE	TRUE	TRUE	FALSE
Q9UBR1	UPB1	seq.22091.14	FALSE	FALSE	FALSE	FALSE
Q9UBR2	CTSZ	seq.4971.1	TRUE	TRUE	TRUE	FALSE
Q9UBU8	MORF4L1	seq.18193.165	FALSE	FALSE	FALSE	FALSE
Q9UBW5	BIN2	seq.21540.73	TRUE	FALSE	FALSE	FALSE
Q9UGM5	FETUB	seq.3367.8	TRUE	FALSE	FALSE	FALSE
Q9UGN4	CD300A	seq.5630.48	TRUE	FALSE	FALSE	FALSE
Q9UH03	SEPTIN3	seq.18316.75	FALSE	FALSE	FALSE	FALSE
Q9UH65	SWAP70	seq.13552.7	TRUE	FALSE	TRUE	FALSE
Q9UHA7	IL36A	seq.14150.7	FALSE	FALSE	FALSE	FALSE
Q9UHC6	CNTNAP2	seq.6965.19	TRUE	TRUE	TRUE	FALSE
Q9UHD0	IL19	seq.3035.80	FALSE	FALSE	FALSE	FALSE
Q9UHF4	IL20RA	seq.5085.18	FALSE	FALSE	FALSE	FALSE
Q9UHI8	ADAMTS1	seq.3174.2	FALSE	FALSE	FALSE	FALSE
Q9UHL0	DDX25	seq.13984.23	FALSE	FALSE	FALSE	FALSE
Q9UHL4	DPP7	seq.8346.9	FALSE	FALSE	FALSE	FALSE
Q9UHN6	CEMIP2	seq.8992.1	FALSE	FALSE	FALSE	FALSE
Q9UHP3	USP25	seq.9215.117	FALSE	FALSE	FALSE	FALSE
Q9UHV9	PFDN2	seq.19243.2	FALSE	FALSE	FALSE	FALSE
Q9UHX3	ADGRE2	seq.4546.27	TRUE	FALSE	FALSE	FALSE
Q9UI15	TAGLN3	seq.17775.8	FALSE	FALSE	FALSE	FALSE
Q9UI42	CPA4	seq.9267.2	TRUE	FALSE	FALSE	FALSE
Q9UII2	ATP5IF1	seq.19755.38	FALSE	FALSE	TRUE	FALSE
Q9UIK4	DAPK2	seq.4355.13	FALSE	FALSE	TRUE	FALSE
Q9UJ68	MSRA	seq.7137.8	FALSE	FALSE	FALSE	FALSE
Q9UJ70	NAGK	seq.3894.15	TRUE	TRUE	FALSE	FALSE
Q9UJ71	CD207	seq.3361.26	FALSE	FALSE	FALSE	FALSE
Q9UJ72	ANXA10	seq.13605.16	FALSE	FALSE	FALSE	FALSE
Q9UJA9	ENPP5	seq.6556.5	TRUE	TRUE	TRUE	FALSE
Q9UJC5	SH3BGRL2	seq.19113.66	FALSE	FALSE	FALSE	FALSE
Q9UJM8	HAO1	seq.17768.50	TRUE	FALSE	FALSE	FALSE
Q9UJY5	GGA1	seq.13594.158	FALSE	FALSE	FALSE	FALSE
Q9UJZ1	STOML2	seq.6555.58	FALSE	FALSE	FALSE	FALSE
Q9UK05	GDF2	seq.4880.21	TRUE	FALSE	TRUE	FALSE
Q9UK23	NAGPA	seq.11208.15	TRUE	TRUE	FALSE	FALSE
Q9UK41	VPS28	seq.17155.1	FALSE	FALSE	FALSE	FALSE
Q9UK53	ING1	seq.3888.8	FALSE	FALSE	FALSE	FALSE
Q9UKK9	NUDT5	seq.17761.2	TRUE	TRUE	TRUE	FALSE
Q9UKP3	ITGB1BP2	seq.21985.61	TRUE	FALSE	TRUE	FALSE
Q9UKR0	KLK12	seq.3199.54	FALSE	TRUE	FALSE	FALSE
Q9UKW4	VAV3	seq.9830.109	FALSE	FALSE	TRUE	FALSE
Q9UKY0	PRND	seq.18231.147	FALSE	FALSE	FALSE	FALSE
Q9UL42	PNMA2	seq.23411.108	FALSE	FALSE	FALSE	FALSE
Q9UL46	PSME2	seq.17694.32	TRUE	FALSE	TRUE	FALSE
Q9ULA0	DNPEP	seq.25037.4	FALSE	FALSE	TRUE	FALSE
Q9ULC4	MCTS1	seq.12488.9	FALSE	FALSE	FALSE	FALSE
Q9ULH4	LRFN2	seq.7200.4	FALSE	FALSE	TRUE	FALSE
Q9ULL4	PLXNB3	seq.16922.53	FALSE	FALSE	FALSE	FALSE
Q9UM07	PADI4	seq.21237.24	TRUE	TRUE	TRUE	FALSE
Q9UM47	NOTCH3	seq.5108.72	TRUE	FALSE	TRUE	FALSE
Q9UM54	MYO6	seq.9894.13	FALSE	FALSE	FALSE	FALSE
Q9UMR7	CLEC4A	seq.8853.2	FALSE	FALSE	FALSE	FALSE
Q9UMS0	NFU1	seq.7770.25	FALSE	FALSE	FALSE	FALSE
Q9UMX5	NENF	seq.9219.70	FALSE	FALSE	FALSE	FALSE
Q9UN19	DAPP1	seq.11615.16	TRUE	FALSE	FALSE	FALSE
Q9UN42	ATP1B4	seq.9933.49	FALSE	FALSE	FALSE	FALSE
Q9UNE0	EDAR	seq.2977.7	TRUE	TRUE	FALSE	FALSE
Q9UNK0	STX8	seq.10903.50	FALSE	FALSE	TRUE	TRUE
Q9UNN8	PROCR	seq.24023.35	FALSE	TRUE	TRUE	FALSE
Q9UNP9	PPIE	seq.5238.26	FALSE	FALSE	FALSE	FALSE
Q9UNZ2	NSFL1C	seq.4250.23	TRUE	FALSE	TRUE	FALSE
Q9UQB8	BAIAP2	seq.19331.18	FALSE	FALSE	FALSE	FALSE
Q9UQE7	SMC3	seq.14324.52	FALSE	FALSE	FALSE	FALSE
Q9UQQ2	SH2B3	seq.22019.21	FALSE	FALSE	FALSE	FALSE
Q9Y223	GNE	seq.21739.7	FALSE	FALSE	FALSE	FALSE
Q9Y243	AKT3	seq.3392.68	FALSE	FALSE	FALSE	FALSE
Q9Y251	HPSE	seq.5604.30	TRUE	FALSE	FALSE	FALSE
Q9Y258	CCL26	seq.9168.31	FALSE	FALSE	FALSE	FALSE
Q9Y265	RUVBL1	seq.12365.108	FALSE	FALSE	FALSE	FALSE
Q9Y275	TNFSF13B	seq.3059.50	TRUE	FALSE	FALSE	FALSE
Q9Y279	VSIG4	seq.17678.28	TRUE	FALSE	FALSE	TRUE
Q9Y286	SIGLEC7	seq.2742.68	TRUE	TRUE	FALSE	FALSE
Q9Y2E5	MAN2B2	seq.9251.28	TRUE	TRUE	TRUE	FALSE
Q9Y2J8	PADI2	seq.22001.23	FALSE	TRUE	FALSE	FALSE
Q9Y2V2	CARHSP1	seq.12808.103	TRUE	FALSE	FALSE	FALSE
Q9Y2Y0	ARL2BP	seq.18407.36	FALSE	FALSE	FALSE	FALSE
Q9Y2Y8	PRG3	seq.9015.1	TRUE	TRUE	FALSE	FALSE
Q9Y2Z0	SUGT1	seq.17818.22	TRUE	FALSE	TRUE	FALSE
Q9Y336	SIGLEC9	seq.3007.7	TRUE	TRUE	FALSE	FALSE
Q9Y3B8	REXO2	seq.13590.1	FALSE	FALSE	FALSE	FALSE
Q9Y3C4	TPRKB	seq.12417.46	FALSE	FALSE	FALSE	FALSE
Q9Y3D6	FIS1	seq.17746.77	TRUE	TRUE	FALSE	FALSE
Q9Y3E2	BOLA1	seq.15370.5	FALSE	FALSE	TRUE	FALSE
Q9Y3P8	SIT1	seq.11194.6	FALSE	FALSE	FALSE	FALSE
Q9Y478	PRKAB1	seq.5183.53	FALSE	FALSE	FALSE	FALSE
Q9Y4C0	NRXN3	seq.16323.8	FALSE	FALSE	FALSE	FALSE
Q9Y4C8	RBM19	seq.11468.15	FALSE	FALSE	FALSE	FALSE
Q9Y4K4	MAP4K5	seq.21989.12	TRUE	TRUE	TRUE	FALSE
Q9Y4L1	HYOU1	seq.21497.32	TRUE	TRUE	FALSE	FALSE
Q9Y4X3	CCL27	seq.2192.63	FALSE	FALSE	FALSE	FALSE
Q9Y570	PPME1	seq.17852.5	TRUE	FALSE	TRUE	FALSE
Q9Y5A7	NUB1	seq.21996.28	TRUE	FALSE	TRUE	FALSE
Q9Y5K2	KLK4	seq.2833.20	FALSE	FALSE	TRUE	FALSE
Q9Y5K6	CD2AP	seq.21961.14	FALSE	TRUE	TRUE	FALSE
Q9Y5L3	ENTPD2	seq.18887.7	FALSE	FALSE	FALSE	FALSE
Q9Y5Q6	INSL5	seq.10462.14	TRUE	FALSE	TRUE	FALSE
Q9Y5S2	CDC42BPB	seq.3629.60	FALSE	FALSE	TRUE	FALSE
Q9Y5V3	MAGED1	seq.21392.15	FALSE	FALSE	FALSE	FALSE
Q9Y5X3	SNX5	seq.18327.6	FALSE	FALSE	FALSE	FALSE
Q9Y5Y7	LYVE1	seq.3206.4	TRUE	FALSE	FALSE	FALSE
Q9Y624	F11R	seq.20511.3	FALSE	FALSE	FALSE	FALSE
Q9Y639	NPTN	seq.7194.36	FALSE	FALSE	TRUE	FALSE
Q9Y646	CPQ	seq.9394.19	TRUE	TRUE	FALSE	FALSE
Q9Y653	ADGRG1	seq.18893.26	TRUE	FALSE	TRUE	FALSE
Q9Y662	HS3ST3B1	seq.6986.17	FALSE	FALSE	FALSE	FALSE
Q9Y680	FKBP7	seq.9288.7	FALSE	FALSE	FALSE	FALSE
Q9Y6A5	TACC3	seq.22027.13	FALSE	FALSE	FALSE	FALSE
Q9Y6D9	MAD1L1	seq.13618.15	FALSE	FALSE	FALSE	FALSE
Q9Y6E0	STK24	seq.12617.2	FALSE	FALSE	FALSE	FALSE
Q9Y6I3	EPN1	seq.24255.38	FALSE	FALSE	FALSE	FALSE
Q9Y6K9	IKBKG	seq.21976.4	FALSE	FALSE	FALSE	FALSE
Q9Y6N7	ROBO1	seq.5740.17	TRUE	TRUE	FALSE	FALSE
Q9Y6Q6	TNFRSF11A	seq.5424.55	FALSE	FALSE	FALSE	FALSE
Q9Y6U3	SCIN	seq.12684.5	FALSE	FALSE	FALSE	FALSE
Q9Y6X8	ZHX2	seq.24955.116	FALSE	FALSE	FALSE	FALSE

## Sheet: Olink vs Soma non-ANML
uniprot_id	olink_id	somascan_id	correlation_bigger_than_0.4	colocalising_cis_pqtls	shared_associations_for_BMI	shared_associations_for_ihd
A1KZ92	PXDNL	seq.11324.3	FALSE	FALSE	FALSE	FALSE
A6NCE7	MAP1LC3B2	seq.20965.18	FALSE	FALSE	FALSE	FALSE
A6NGN9	IGLON5	seq.6478.2	FALSE	FALSE	FALSE	FALSE
A6NHS7	MANSC4	seq.9578.263	TRUE	TRUE	TRUE	FALSE
A6NM11	LRRC37A2	seq.8897.3	FALSE	FALSE	FALSE	FALSE
A8MVW0	FAM171A2	seq.13479.8	FALSE	FALSE	FALSE	FALSE
B0FP48	UPK3BL1	seq.6633.43	FALSE	FALSE	FALSE	FALSE
B1AKI9	ISM1	seq.8355.80	FALSE	FALSE	TRUE	FALSE
B2RUY7	VWC2L	seq.7995.16	FALSE	FALSE	FALSE	FALSE
B6SEH8	ERVV.1	seq.12531.5	FALSE	FALSE	FALSE	FALSE
O00161	SNAP23	seq.20241.9	FALSE	FALSE	TRUE	FALSE
O00175	CCL24	seq.4128.27	FALSE	FALSE	TRUE	FALSE
O00182	LGALS9	seq.9197.4	TRUE	TRUE	TRUE	TRUE
O00194	RAB27B	seq.13596.3	FALSE	FALSE	TRUE	FALSE
O00214	LGALS8	seq.4909.68	FALSE	FALSE	TRUE	FALSE
O00220	TNFRSF10A	seq.4832.75	FALSE	FALSE	TRUE	FALSE
O00221	NFKBIE	seq.20071.53	FALSE	FALSE	FALSE	FALSE
O00233	PSMD9	seq.13931.22	TRUE	FALSE	TRUE	FALSE
O00241	SIRPB1	seq.6247.9	TRUE	FALSE	FALSE	FALSE
O00244	ATOX1	seq.19233.75	TRUE	FALSE	TRUE	TRUE
O00253	AGRP	seq.2813.11	TRUE	TRUE	TRUE	FALSE
O00273	DFFA	seq.21249.115	FALSE	FALSE	TRUE	FALSE
O00300	TNFRSF11B	seq.8304.50	TRUE	FALSE	TRUE	FALSE
O00308	WWP2	seq.21670.52	FALSE	FALSE	TRUE	FALSE
O00339	MATN2	seq.3325.2	TRUE	FALSE	FALSE	FALSE
O00391	QSOX1	seq.6217.23	TRUE	TRUE	TRUE	FALSE
O00399	DCTN6	seq.18311.44	FALSE	FALSE	FALSE	FALSE
O00401	WASL	seq.25082.3	FALSE	FALSE	FALSE	FALSE
O00422	SAP18	seq.12830.4	FALSE	FALSE	FALSE	FALSE
O00451	GFRA2	seq.2515.14	TRUE	TRUE	FALSE	FALSE
O00468	AGRN	seq.15483.377	TRUE	TRUE	TRUE	FALSE
O00584	RNASET2	seq.16913.8	TRUE	TRUE	FALSE	TRUE
O00585	CCL21	seq.2516.57	TRUE	FALSE	TRUE	FALSE
O00622	CCN1	seq.6264.9	FALSE	FALSE	TRUE	FALSE
O14523	C2CD2L	seq.23704.11	FALSE	FALSE	FALSE	FALSE
O14530	TXNDC9	seq.23303.131	FALSE	FALSE	FALSE	FALSE
O14558	HSPB6	seq.19127.1	TRUE	FALSE	TRUE	TRUE
O14579	COPE	seq.19310.81	FALSE	FALSE	FALSE	FALSE
O14594	NCAN	seq.15573.110	TRUE	TRUE	TRUE	FALSE
O14618	CCS	seq.13068.139	FALSE	FALSE	TRUE	FALSE
O14717	TRDMT1	seq.12635.9	FALSE	FALSE	TRUE	FALSE
O14737	PDCD5	seq.12517.52	TRUE	TRUE	TRUE	FALSE
O14745	SLC9A3R1	seq.24694.158	TRUE	TRUE	TRUE	FALSE
O14773	TPP1	seq.17691.1	TRUE	TRUE	TRUE	FALSE
O14836	TNFRSF13B	seq.2704.74	FALSE	FALSE	TRUE	FALSE
O14867	BACH1	seq.12451.62	FALSE	FALSE	TRUE	FALSE
O14879	IFIT3	seq.13642.90	FALSE	FALSE	FALSE	FALSE
O14917	PCDH17	seq.21395.23	TRUE	FALSE	FALSE	FALSE
O14933	UBE2L6	seq.19190.4	FALSE	FALSE	TRUE	FALSE
O14944	EREG	seq.4956.2	FALSE	FALSE	FALSE	FALSE
O14958	CASQ2	seq.19291.2	FALSE	FALSE	FALSE	FALSE
O14964	HGS	seq.13644.30	FALSE	FALSE	TRUE	FALSE
O14967	CLGN	seq.10600.24	FALSE	FALSE	FALSE	FALSE
O15013	ARHGEF10	seq.9061.3	FALSE	FALSE	FALSE	FALSE
O15116	LSM1	seq.17795.176	FALSE	FALSE	FALSE	FALSE
O15182	CETN3	seq.17410.5	FALSE	FALSE	TRUE	FALSE
O15263	DEFB4A_DEFB4B	seq.13397.88	TRUE	TRUE	TRUE	FALSE
O15264	MAPK13	seq.5006.71	FALSE	FALSE	FALSE	FALSE
O15269	SPTLC1	seq.7886.26	FALSE	FALSE	FALSE	FALSE
O15294	OGT	seq.21733.11	FALSE	FALSE	FALSE	FALSE
O15305	PMM2	seq.17794.6	FALSE	FALSE	FALSE	FALSE
O15335	CHAD	seq.13460.4	TRUE	FALSE	TRUE	FALSE
O15354	GPR37	seq.21495.134	TRUE	TRUE	TRUE	FALSE
O15382	BCAT2	seq.19365.11	FALSE	FALSE	FALSE	FALSE
O15394	NCAM2	seq.6507.16	TRUE	FALSE	TRUE	FALSE
O15400	STX7	seq.8274.64	FALSE	TRUE	TRUE	FALSE
O15455	TLR3	seq.16918.198	TRUE	TRUE	TRUE	FALSE
O15467	CCL16	seq.4913.78	TRUE	TRUE	TRUE	FALSE
O15496	PLA2G10	seq.2949.6	FALSE	FALSE	FALSE	FALSE
O43155	FLRT2	seq.13122.19	TRUE	TRUE	FALSE	FALSE
O43184	ADAM12	seq.4420.7	FALSE	FALSE	TRUE	FALSE
O43240	KLK10	seq.6227.1	TRUE	TRUE	TRUE	FALSE
O43278	SPINT1	seq.2828.82	TRUE	FALSE	FALSE	FALSE
O43291	SPINT2	seq.2843.13	TRUE	FALSE	FALSE	FALSE
O43396	TXNL1	seq.21475.137	FALSE	FALSE	FALSE	FALSE
O43399	TPD52L2	seq.23265.15	TRUE	FALSE	TRUE	FALSE
O43405	COCH	seq.7227.75	TRUE	TRUE	FALSE	TRUE
O43423	ANP32C	seq.22398.5	FALSE	FALSE	FALSE	FALSE
O43432	EIF4G3	seq.13991.47	FALSE	FALSE	FALSE	FALSE
O43464	HTRA2	seq.3317.33	TRUE	FALSE	FALSE	FALSE
O43474	KLF4	seq.17850.42	FALSE	FALSE	TRUE	FALSE
O43508	TNFSF12	seq.5939.42	TRUE	TRUE	TRUE	FALSE
O43524	FOXO3	seq.11540.37	FALSE	FALSE	TRUE	FALSE
O43561	LAT	seq.10551.7	FALSE	FALSE	FALSE	FALSE
O43570	CA12	seq.19347.37	FALSE	FALSE	FALSE	FALSE
O43583	DENR	seq.19287.59	FALSE	FALSE	FALSE	FALSE
O43598	DNPH1	seq.17785.11	TRUE	FALSE	TRUE	FALSE
O43639	NCK2	seq.13615.60	TRUE	FALSE	TRUE	FALSE
O43665	RGS10	seq.11634.32	FALSE	FALSE	FALSE	FALSE
O43681	GET3	seq.13620.10	FALSE	FALSE	FALSE	FALSE
O43699	SIGLEC6	seq.2741.22	TRUE	FALSE	TRUE	FALSE
O43707	ACTN4	seq.25057.2	FALSE	FALSE	FALSE	FALSE
O43715	TRIAP1	seq.18277.28	FALSE	FALSE	TRUE	FALSE
O43736	ITM2A	seq.7765.15	FALSE	FALSE	FALSE	FALSE
O43739	CYTH3	seq.21365.5	FALSE	FALSE	FALSE	FALSE
O43752	STX6	seq.10945.11	FALSE	FALSE	TRUE	FALSE
O43768	ENSA	seq.17734.13	FALSE	FALSE	FALSE	FALSE
O43776	NARS1	seq.21383.37	TRUE	FALSE	TRUE	FALSE
O43805	SSNA1	seq.23242.2	FALSE	FALSE	TRUE	FALSE
O43827	ANGPTL7	seq.6371.50	FALSE	FALSE	TRUE	FALSE
O43854	EDIL3	seq.9360.33	TRUE	FALSE	TRUE	FALSE
O43866	CD5L	seq.3293.2	TRUE	TRUE	FALSE	FALSE
O43896	KIF1C	seq.9899.28	FALSE	FALSE	FALSE	FALSE
O43903	GAS2	seq.23394.125	TRUE	FALSE	TRUE	FALSE
O60218	AKR1B10	seq.16081.38	FALSE	FALSE	TRUE	FALSE
O60220	TIMM8A	seq.19148.58	FALSE	FALSE	TRUE	FALSE
O60234	GMFG	seq.13062.4	TRUE	FALSE	TRUE	FALSE
O60235	TMPRSS11D	seq.6547.83	FALSE	FALSE	FALSE	FALSE
O60238	BNIP3L	seq.7835.2	FALSE	FALSE	FALSE	FALSE
O60242	ADGRB3	seq.15365.41	FALSE	FALSE	FALSE	FALSE
O60243	HS6ST1	seq.5465.32	TRUE	FALSE	TRUE	FALSE
O60449	LY75	seq.16620.26	TRUE	FALSE	FALSE	FALSE
O60469	DSCAM	seq.9175.48	TRUE	TRUE	TRUE	FALSE
O60476	MAN1A2	seq.9077.10	TRUE	FALSE	FALSE	FALSE
O60542	PSPN	seq.2696.87	TRUE	FALSE	TRUE	FALSE
O60575	SPINK4	seq.19213.1	FALSE	TRUE	FALSE	FALSE
O60603	TLR2	seq.3835.11	FALSE	FALSE	FALSE	FALSE
O60609	GFRA3	seq.2505.49	FALSE	FALSE	FALSE	FALSE
O60662	KLHL41	seq.23660.112	TRUE	FALSE	FALSE	FALSE
O60664	PLIN3	seq.14687.6	FALSE	FALSE	TRUE	FALSE
O60701	UGDH	seq.17755.5	FALSE	FALSE	FALSE	FALSE
O60760	HPGDS	seq.12549.33	TRUE	FALSE	TRUE	FALSE
O60763	USO1	seq.13639.101	FALSE	FALSE	TRUE	FALSE
O60828	PQBP1	seq.11432.11	FALSE	FALSE	TRUE	FALSE
O60869	EDF1	seq.12415.122	FALSE	FALSE	FALSE	FALSE
O60880	SH2D1A	seq.4567.82	TRUE	FALSE	TRUE	FALSE
O60884	DNAJA2	seq.11582.63	TRUE	FALSE	TRUE	FALSE
O60890	OPHN1	seq.12591.27	TRUE	FALSE	FALSE	FALSE
O60911	CTSV	seq.3364.76	TRUE	FALSE	FALSE	FALSE
O60939	SCN2B	seq.8353.15	FALSE	FALSE	FALSE	FALSE
O75015	FCGR3B	seq.3311.27	FALSE	FALSE	FALSE	FALSE
O75023	LILRB5	seq.7015.8	TRUE	TRUE	TRUE	FALSE
O75054	IGSF3	seq.9715.15	TRUE	TRUE	FALSE	FALSE
O75077	ADAM23	seq.7049.2	TRUE	TRUE	FALSE	FALSE
O75121	MFAP3L	seq.8837.8	FALSE	FALSE	FALSE	FALSE
O75146	HIP1R	seq.24960.48	FALSE	FALSE	TRUE	FALSE
O75154	RAB11FIP3	seq.25500.6	TRUE	FALSE	TRUE	FALSE
O75173	ADAMTS4	seq.2809.25	FALSE	FALSE	FALSE	FALSE
O75190	DNAJB6	seq.11606.22	TRUE	FALSE	TRUE	FALSE
O75223	GGCT	seq.21889.2	FALSE	FALSE	TRUE	FALSE
O75326	SEMA7A	seq.7019.13	TRUE	FALSE	TRUE	FALSE
O75339	CILP	seq.5717.2	FALSE	FALSE	TRUE	FALSE
O75340	PDCD6	seq.19488.1	TRUE	FALSE	FALSE	FALSE
O75347	TBCA	seq.12501.10	FALSE	FALSE	TRUE	FALSE
O75351	VPS4B	seq.12668.7	FALSE	FALSE	TRUE	FALSE
O75354	ENTPD6	seq.8932.1	FALSE	FALSE	FALSE	FALSE
O75356	ENTPD5	seq.4437.56	TRUE	TRUE	FALSE	FALSE
O75365	PTP4A3	seq.19231.22	FALSE	FALSE	TRUE	FALSE
O75460	ERN1	seq.11229.16	TRUE	TRUE	TRUE	FALSE
O75475	PSIP1	seq.17176.13	TRUE	FALSE	TRUE	FALSE
O75493	CA11	seq.8859.51	FALSE	FALSE	FALSE	FALSE
O75521	ECI2	seq.12859.33	FALSE	FALSE	FALSE	FALSE
O75528	TADA3	seq.23551.15	FALSE	FALSE	FALSE	FALSE
O75534	CSDE1	seq.12735.39	FALSE	FALSE	FALSE	FALSE
O75569	PRKRA	seq.22010.36	FALSE	FALSE	TRUE	FALSE
O75629	CREG1	seq.9357.4	TRUE	TRUE	TRUE	FALSE
O75688	PPM1B	seq.22009.1	FALSE	FALSE	FALSE	FALSE
O75695	RP2	seq.23391.20	FALSE	FALSE	FALSE	FALSE
O75781	PALM	seq.18306.1	FALSE	FALSE	TRUE	FALSE
O75830	SERPINI2	seq.7117.21	FALSE	FALSE	FALSE	FALSE
O75843	AP1G2	seq.12714.38	TRUE	FALSE	TRUE	FALSE
O75940	SMNDC1	seq.17805.35	TRUE	FALSE	TRUE	FALSE
O76061	STC2	seq.6231.46	FALSE	FALSE	TRUE	FALSE
O76070	SNCG	seq.19630.2	FALSE	FALSE	FALSE	TRUE
O76076	CCN5	seq.6392.7	TRUE	TRUE	TRUE	TRUE
O94760	DDAH1	seq.19392.6	TRUE	FALSE	TRUE	FALSE
O94766	B3GAT3	seq.6897.38	FALSE	FALSE	FALSE	FALSE
O94779	CNTN5	seq.3299.29	TRUE	TRUE	FALSE	FALSE
O94813	SLIT2	seq.18930.28	FALSE	FALSE	FALSE	FALSE
O94830	DDHD2	seq.25499.37	FALSE	FALSE	TRUE	FALSE
O94856	NFASC	seq.7179.69	TRUE	TRUE	TRUE	FALSE
O94903	PLPBP	seq.20439.14	TRUE	FALSE	TRUE	FALSE
O94907	DKK1	seq.3535.84	TRUE	TRUE	FALSE	TRUE
O94985	CLSTN1	seq.15521.4	FALSE	FALSE	FALSE	FALSE
O95157	NXPH3	seq.6054.6	FALSE	FALSE	FALSE	FALSE
O95274	LYPD3	seq.13107.9	TRUE	TRUE	FALSE	FALSE
O95295	SNAPIN	seq.6975.52	FALSE	FALSE	TRUE	FALSE
O95379	TNFAIP8	seq.12563.2	FALSE	FALSE	FALSE	FALSE
O95393	BMP10	seq.3587.53	FALSE	FALSE	FALSE	FALSE
O95407	TNFRSF6B	seq.5070.76	TRUE	TRUE	TRUE	FALSE
O95429	BAG4	seq.12844.10	FALSE	FALSE	TRUE	FALSE
O95433	AHSA1	seq.11633.89	FALSE	FALSE	FALSE	FALSE
O95467	GNAS	seq.5757.45	FALSE	FALSE	TRUE	FALSE
O95544	NADK	seq.13624.17	TRUE	TRUE	TRUE	FALSE
O95630	STAMBP	seq.19187.21	TRUE	FALSE	TRUE	FALSE
O95633	FSTL3	seq.3438.10	TRUE	TRUE	TRUE	TRUE
O95644	NFATC1	seq.14286.2	FALSE	FALSE	TRUE	FALSE
O95684	CEP43	seq.21793.4	FALSE	FALSE	TRUE	FALSE
O95696	BRD1	seq.11607.15	FALSE	FALSE	FALSE	FALSE
O95715	CXCL14	seq.5730.60	FALSE	FALSE	FALSE	FALSE
O95721	SNAP29	seq.12357.41	FALSE	FALSE	TRUE	FALSE
O95727	CRTAM	seq.7968.15	TRUE	TRUE	FALSE	FALSE
O95786	DDX58	seq.12382.2	FALSE	TRUE	TRUE	FALSE
O95793	STAU1	seq.12471.47	FALSE	FALSE	FALSE	FALSE
O95817	BAG3	seq.10078.5	FALSE	FALSE	TRUE	FALSE
O95825	CRYZL1	seq.9207.60	FALSE	FALSE	TRUE	FALSE
O95831	AIFM1	seq.9522.3	FALSE	FALSE	TRUE	FALSE
O95954	FTCD	seq.9213.24	TRUE	FALSE	TRUE	FALSE
O95971	CD160	seq.17677.47	FALSE	FALSE	FALSE	FALSE
O95988	TCL1B	seq.18276.34	FALSE	FALSE	FALSE	FALSE
O95994	AGR2	seq.4959.2	FALSE	FALSE	FALSE	FALSE
O95997	PTTG1	seq.17727.1	FALSE	FALSE	FALSE	FALSE
O95998	IL18BP	seq.3073.51	TRUE	FALSE	FALSE	FALSE
O96013	PAK4	seq.13719.19	FALSE	FALSE	FALSE	FALSE
P00167	CYB5A	seq.11287.14	FALSE	FALSE	TRUE	FALSE
P00325	ADH1B	seq.9834.62	FALSE	TRUE	TRUE	FALSE
P00352	ALDH1A1	seq.11265.8	TRUE	FALSE	TRUE	FALSE
P00390	GSR	seq.19273.3	TRUE	TRUE	TRUE	FALSE
P00441	SOD1	seq.2794.60	TRUE	FALSE	TRUE	FALSE
P00519	ABL1	seq.3341.33	FALSE	FALSE	TRUE	FALSE
P00568	AK1	seq.5012.67	TRUE	FALSE	TRUE	FALSE
P00736	C1R	seq.3285.23	FALSE	TRUE	TRUE	FALSE
P00749	PLAU	seq.4158.54	TRUE	FALSE	TRUE	FALSE
P00750	PLAT	seq.2212.69	TRUE	FALSE	TRUE	FALSE
P00751	CFB	seq.4129.72	TRUE	TRUE	TRUE	FALSE
P00797	REN	seq.3396.54	TRUE	FALSE	FALSE	FALSE
P00813	ADA	seq.19751.21	FALSE	FALSE	TRUE	FALSE
P00915	CA1	seq.4969.2	TRUE	FALSE	TRUE	FALSE
P00918	CA2	seq.4970.55	FALSE	FALSE	TRUE	FALSE
P00995	SPINK1	seq.8243.55	FALSE	FALSE	FALSE	FALSE
P01008	SERPINC1	seq.3344.60	FALSE	FALSE	TRUE	FALSE
P01009	SERPINA1	seq.3580.25	FALSE	FALSE	TRUE	FALSE
P01019	AGT	seq.3484.60	TRUE	FALSE	TRUE	FALSE
P01034	CST3	seq.2609.59	TRUE	FALSE	TRUE	TRUE
P01037	CST1	seq.5459.33	TRUE	TRUE	TRUE	FALSE
P01112	HRAS	seq.18900.37	FALSE	FALSE	TRUE	FALSE
P01127	PDGFB	seq.4149.8	TRUE	FALSE	FALSE	TRUE
P01130	LDLR	seq.13129.40	FALSE	FALSE	TRUE	FALSE
P01138	NGF	seq.5801.72	FALSE	FALSE	FALSE	FALSE
P01210	PENK	seq.9076.25	TRUE	TRUE	FALSE	FALSE
P01241	GH1	seq.8462.18	FALSE	FALSE	FALSE	FALSE
P01242	GH2	seq.10978.39	FALSE	FALSE	FALSE	FALSE
P01266	TG	seq.18839.24	FALSE	TRUE	FALSE	FALSE
P01275	GCG	seq.4891.50	TRUE	FALSE	TRUE	FALSE
P01298	PPY	seq.4588.1	TRUE	FALSE	TRUE	FALSE
P01303	NPY	seq.20590.13	FALSE	FALSE	TRUE	FALSE
P01583	IL1A	seq.4851.25	FALSE	FALSE	FALSE	FALSE
P01584	IL1B	seq.3037.62	FALSE	FALSE	FALSE	FALSE
P01588	EPO	seq.5813.58	TRUE	FALSE	FALSE	FALSE
P01589	IL2RA	seq.3151.6	FALSE	FALSE	FALSE	FALSE
P01591	JCHAIN	seq.15306.20	FALSE	FALSE	FALSE	FALSE
P01730	CD4	seq.3143.3	FALSE	FALSE	TRUE	FALSE
P01833	PIGR	seq.3216.2	TRUE	FALSE	FALSE	FALSE
P02008	HBZ	seq.6919.3	TRUE	TRUE	FALSE	FALSE
P02144	MB	seq.3042.7	TRUE	FALSE	TRUE	FALSE
P02461	COL3A1	seq.18880.81	TRUE	FALSE	TRUE	FALSE
P02533	KRT14	seq.22482.87	FALSE	FALSE	FALSE	FALSE
P02647	APOA1	seq.2750.3	FALSE	TRUE	FALSE	FALSE
P02652	APOA2	seq.7127.3	FALSE	FALSE	FALSE	FALSE
P02654	APOC1	seq.15364.101	TRUE	TRUE	FALSE	FALSE
P02743	APCS	seq.2474.54	TRUE	TRUE	TRUE	FALSE
P02745	C1QA	seq.2753.2	FALSE	TRUE	FALSE	FALSE
P02749	APOH	seq.8288.27	FALSE	FALSE	TRUE	FALSE
P02760	AMBP	seq.15453.3	TRUE	TRUE	TRUE	FALSE
P02771	AFP	seq.5792.8	FALSE	FALSE	TRUE	FALSE
P02774	GC	seq.15589.1	FALSE	FALSE	FALSE	FALSE
P02776	PF4	seq.2697.7	TRUE	FALSE	FALSE	TRUE
P02778	CXCL10	seq.4141.79	TRUE	FALSE	TRUE	FALSE
P02787	TF	seq.4162.54	FALSE	FALSE	FALSE	FALSE
P03950	ANG	seq.4874.3	TRUE	TRUE	TRUE	FALSE
P03951	F11	seq.2190.55	TRUE	TRUE	TRUE	FALSE
P03952	KLKB1	seq.4152.58	TRUE	FALSE	TRUE	FALSE
P03956	MMP1	seq.4924.32	TRUE	TRUE	FALSE	TRUE
P04040	CAT	seq.3488.64	TRUE	TRUE	TRUE	FALSE
P04054	PLA2G1B	seq.4910.21	TRUE	TRUE	FALSE	FALSE
P04062	GBA	seq.18331.3	FALSE	FALSE	FALSE	FALSE
P04066	FUCA1	seq.21384.2	TRUE	TRUE	TRUE	FALSE
P04080	CSTB	seq.19768.13	TRUE	TRUE	TRUE	TRUE
P04083	ANXA1	seq.4960.72	FALSE	FALSE	TRUE	FALSE
P04085	PDGFA	seq.4499.21	TRUE	FALSE	FALSE	TRUE
P04090	RLN2	seq.6621.10	FALSE	FALSE	FALSE	FALSE
P04114	APOB	seq.2797.56	FALSE	FALSE	FALSE	FALSE
P04118	CLPS	seq.5749.53	TRUE	TRUE	FALSE	FALSE
P04141	CSF2	seq.4697.59	FALSE	FALSE	FALSE	FALSE
P04155	TFF1	seq.9185.15	TRUE	TRUE	TRUE	FALSE
P04179	SOD2	seq.5008.51	FALSE	FALSE	FALSE	FALSE
P04180	LCAT	seq.15413.3	FALSE	FALSE	TRUE	FALSE
P04183	TK1	seq.4301.58	FALSE	FALSE	TRUE	FALSE
P04196	HRG	seq.4996.66	TRUE	TRUE	TRUE	FALSE
P04216	THY1	seq.20564.53	TRUE	TRUE	TRUE	FALSE
P04217	A1BG	seq.16561.9	TRUE	FALSE	FALSE	FALSE
P04275	VWF	seq.3050.7	TRUE	TRUE	TRUE	FALSE
P04406	GAPDH	seq.3848.14	TRUE	FALSE	TRUE	FALSE
P04626	ERBB2	seq.2616.23	FALSE	FALSE	FALSE	FALSE
P04746	AMY2A	seq.18917.53	TRUE	TRUE	TRUE	FALSE
P04792	HSPB1	seq.11103.24	TRUE	TRUE	TRUE	FALSE
P05000	IFNW1	seq.7196.21	FALSE	FALSE	FALSE	FALSE
P05026	ATP1B1	seq.13392.13	FALSE	FALSE	FALSE	FALSE
P05060	CHGB	seq.8235.48	TRUE	FALSE	TRUE	FALSE
P05067	APP	seq.3171.57	TRUE	FALSE	FALSE	TRUE
P05089	ARG1	seq.5867.60	TRUE	FALSE	TRUE	FALSE
P05091	ALDH2	seq.18381.16	TRUE	TRUE	TRUE	FALSE
P05121	SERPINE1	seq.2925.9	TRUE	FALSE	TRUE	TRUE
P05154	SERPINA5	seq.3389.7	TRUE	TRUE	TRUE	FALSE
P05156	CFI	seq.2567.5	TRUE	TRUE	TRUE	FALSE
P05164	MPO	seq.2580.83	TRUE	TRUE	TRUE	FALSE
P05187	ALPP	seq.7813.6	TRUE	TRUE	TRUE	FALSE
P05305	EDN1	seq.6495.14	FALSE	FALSE	TRUE	FALSE
P05362	ICAM1	seq.4342.10	FALSE	TRUE	TRUE	FALSE
P05412	JUN	seq.10356.21	FALSE	FALSE	FALSE	FALSE
P05451	REG1A	seq.13095.51	TRUE	TRUE	TRUE	TRUE
P05452	CLEC3B	seq.5701.81	TRUE	TRUE	TRUE	FALSE
P05543	SERPINA7	seq.2706.69	TRUE	FALSE	FALSE	FALSE
P05546	SERPIND1	seq.3316.58	TRUE	FALSE	TRUE	FALSE
P05783	KRT18	seq.5354.11	FALSE	FALSE	TRUE	FALSE
P05937	CALB1	seq.9918.23	FALSE	FALSE	FALSE	FALSE
P06132	UROD	seq.19289.29	TRUE	TRUE	TRUE	FALSE
P06213	INSR	seq.3448.13	FALSE	FALSE	FALSE	FALSE
P06280	GLA	seq.15588.17	TRUE	FALSE	TRUE	FALSE
P06401	PGR	seq.15693.9	FALSE	FALSE	FALSE	FALSE
P06493	CDK1	seq.3422.4	FALSE	FALSE	FALSE	FALSE
P06681	C2	seq.3186.2	TRUE	TRUE	TRUE	FALSE
P06727	APOA4	seq.17685.9	TRUE	FALSE	FALSE	FALSE
P06729	CD2	seq.7100.31	FALSE	FALSE	FALSE	FALSE
P06730	EIF4E	seq.19263.147	TRUE	FALSE	TRUE	FALSE
P06733	ENO1	seq.11105.171	TRUE	FALSE	TRUE	FALSE
P06734	FCER2	seq.3291.30	TRUE	TRUE	TRUE	FALSE
P06744	GPI	seq.4272.46	TRUE	FALSE	TRUE	FALSE
P06858	LPL	seq.21987.76	FALSE	FALSE	FALSE	FALSE
P07108	DBI	seq.16919.1	TRUE	FALSE	TRUE	TRUE
P07148	FABP1	seq.11516.7	TRUE	TRUE	TRUE	TRUE
P07196	NEFL	seq.10082.251	FALSE	FALSE	FALSE	FALSE
P07225	PROS1	seq.2700.56	TRUE	TRUE	TRUE	FALSE
P07306	ASGR1	seq.5452.71	TRUE	TRUE	TRUE	TRUE
P07307	ASGR2	seq.9474.22	FALSE	FALSE	TRUE	FALSE
P07311	ACYP1	seq.20370.6	TRUE	TRUE	TRUE	FALSE
P07320	CRYGD	seq.12366.16	FALSE	FALSE	TRUE	FALSE
P07339	CTSD	seq.5508.62	TRUE	TRUE	TRUE	FALSE
P07358	C8B	seq.2429.27	FALSE	FALSE	TRUE	FALSE
P07359	GP1BA	seq.4990.87	TRUE	TRUE	FALSE	FALSE
P07451	CA3	seq.3799.11	TRUE	FALSE	TRUE	FALSE
P07478	PRSS2	seq.5034.79	TRUE	TRUE	FALSE	TRUE
P07585	DCN	seq.2666.53	FALSE	FALSE	FALSE	FALSE
P07602	PSAP	seq.6207.10	TRUE	FALSE	FALSE	FALSE
P07741	APRT	seq.10088.37	TRUE	TRUE	TRUE	FALSE
P07911	UMOD	seq.9451.20	FALSE	FALSE	FALSE	FALSE
P07942	LAMB1	seq.18347.15	FALSE	FALSE	FALSE	FALSE
P07947	YES1	seq.2878.66	FALSE	FALSE	TRUE	FALSE
P07949	RET	seq.3220.40	TRUE	FALSE	TRUE	FALSE
P07954	FH	seq.13384.110	FALSE	FALSE	FALSE	FALSE
P07992	ERCC1	seq.12585.39	FALSE	FALSE	FALSE	FALSE
P07998	RNASE1	seq.7211.2	TRUE	TRUE	TRUE	TRUE
P08069	IGF1R	seq.4232.19	TRUE	TRUE	FALSE	FALSE
P08118	MSMB	seq.10620.21	TRUE	TRUE	TRUE	FALSE
P08134	RHOC	seq.17764.108	TRUE	FALSE	FALSE	FALSE
P08138	NGFR	seq.8374.5	FALSE	FALSE	FALSE	FALSE
P08174	CD55	seq.5069.9	TRUE	TRUE	FALSE	FALSE
P08185	SERPINA6	seq.4785.30	FALSE	FALSE	FALSE	FALSE
P08217	CELA2A	seq.7140.1	TRUE	TRUE	FALSE	FALSE
P08236	GUSB	seq.15562.24	TRUE	FALSE	TRUE	FALSE
P08254	MMP3	seq.2788.55	FALSE	FALSE	FALSE	TRUE
P08319	ADH4	seq.8325.37	TRUE	TRUE	TRUE	FALSE
P08397	HMBS	seq.11530.37	TRUE	FALSE	TRUE	FALSE
P08473	MME	seq.20219.25	FALSE	FALSE	TRUE	FALSE
P08579	SNRPB2	seq.17364.8	TRUE	FALSE	TRUE	FALSE
P08590	MYL3	seq.18376.19	TRUE	FALSE	TRUE	FALSE
P08603	CFH	seq.4159.130	TRUE	FALSE	TRUE	FALSE
P08670	VIM	seq.15540.6	FALSE	FALSE	FALSE	FALSE
P08697	SERPINF2	seq.3024.18	TRUE	FALSE	TRUE	FALSE
P08700	IL3	seq.4717.55	FALSE	FALSE	FALSE	FALSE
P08709	F7	seq.3184.25	TRUE	FALSE	TRUE	FALSE
P08727	KRT19	seq.15606.19	FALSE	FALSE	FALSE	FALSE
P08758	ANXA5	seq.14158.17	FALSE	FALSE	FALSE	FALSE
P08962	CD63	seq.9190.7	FALSE	FALSE	TRUE	FALSE
P09038	FGF2	seq.3025.50	FALSE	FALSE	FALSE	FALSE
P09110	ACAA1	seq.17782.23	TRUE	FALSE	TRUE	FALSE
P09326	CD48	seq.3292.75	TRUE	FALSE	FALSE	FALSE
P09341	CXCL1	seq.2985.35	TRUE	TRUE	FALSE	TRUE
P09382	LGALS1	seq.8046.9	FALSE	FALSE	TRUE	FALSE
P09417	QDPR	seq.11257.1	TRUE	FALSE	TRUE	FALSE
P09466	PAEP	seq.8867.18	FALSE	FALSE	FALSE	FALSE
P09467	FBP1	seq.7206.20	TRUE	TRUE	TRUE	FALSE
P09496	CLTA	seq.19257.11	FALSE	FALSE	TRUE	FALSE
P09525	ANXA4	seq.17164.15	TRUE	TRUE	TRUE	FALSE
P09543	CNP	seq.6609.22	TRUE	TRUE	TRUE	FALSE
P09564	CD7	seq.12008.3	TRUE	FALSE	FALSE	FALSE
P09601	HMOX1	seq.17398.55	TRUE	FALSE	TRUE	FALSE
P09619	PDGFRB	seq.3459.49	TRUE	TRUE	FALSE	FALSE
P09683	SCT	seq.3728.52	FALSE	FALSE	FALSE	FALSE
P09693	CD3G	seq.7924.7	FALSE	FALSE	FALSE	FALSE
P09769	FGR	seq.3810.50	TRUE	FALSE	TRUE	FALSE
P09958	FURIN	seq.6276.16	FALSE	FALSE	TRUE	TRUE
P09960	LTA4H	seq.3204.2	TRUE	FALSE	FALSE	FALSE
P0C7L1	SPINK8	seq.7962.11	FALSE	FALSE	FALSE	FALSE
P0C7M8	CLEC2L	seq.8242.9	FALSE	FALSE	FALSE	FALSE
P0CG30	GSTT2B	seq.11273.176	FALSE	FALSE	TRUE	FALSE
P0CG37	CFC1	seq.3294.55	FALSE	FALSE	TRUE	FALSE
P0DJD7	PGA4	seq.22572.19	FALSE	FALSE	FALSE	FALSE
P10082	PYY	seq.3727.35	TRUE	TRUE	TRUE	FALSE
P10092	CALCB	seq.17170.15	TRUE	TRUE	FALSE	FALSE
P10145	CXCL8	seq.3447.64	TRUE	TRUE	FALSE	FALSE
P10147	CCL3	seq.3040.59	FALSE	FALSE	TRUE	FALSE
P10301	RRAS	seq.17742.2	FALSE	FALSE	FALSE	FALSE
P10398	ARAF	seq.12583.77	FALSE	FALSE	FALSE	FALSE
P10415	BCL2	seq.3412.7	FALSE	FALSE	TRUE	FALSE
P10451	SPP1	seq.13113.7	TRUE	TRUE	TRUE	TRUE
P10523	SAG	seq.25461.3	FALSE	FALSE	FALSE	FALSE
P10599	TXN	seq.8813.160	FALSE	FALSE	TRUE	FALSE
P10606	COX5B	seq.7887.57	FALSE	FALSE	TRUE	FALSE
P10636	MAPT	seq.5854.60	FALSE	FALSE	FALSE	FALSE
P10644	PRKAR1A	seq.21483.155	TRUE	FALSE	TRUE	FALSE
P10646	TFPI	seq.3336.50	TRUE	FALSE	TRUE	TRUE
P10721	KIT	seq.2475.1	TRUE	FALSE	TRUE	FALSE
P10746	UROS	seq.11248.43	FALSE	FALSE	FALSE	FALSE
P10747	CD28	seq.20521.83	TRUE	TRUE	TRUE	FALSE
P10767	FGF6	seq.4130.71	FALSE	FALSE	FALSE	FALSE
P10909	CLU	seq.4542.24	FALSE	FALSE	TRUE	FALSE
P10912	GHR	seq.2948.58	TRUE	TRUE	TRUE	FALSE
P11215	ITGAM	seq.21981.2	FALSE	FALSE	FALSE	FALSE
P11226	MBL2	seq.3000.66	TRUE	TRUE	TRUE	FALSE
P11234	RALB	seq.18432.32	FALSE	FALSE	FALSE	FALSE
P11279	LAMP1	seq.16902.17	FALSE	FALSE	FALSE	FALSE
P11310	ACADM	seq.17333.20	FALSE	FALSE	FALSE	FALSE
P11387	TOP1	seq.2876.74	FALSE	FALSE	TRUE	FALSE
P11464	PSG1	seq.15631.18	FALSE	TRUE	FALSE	FALSE
P11487	FGF3	seq.7894.155	FALSE	FALSE	FALSE	FALSE
P12034	FGF5	seq.3065.65	FALSE	FALSE	FALSE	FALSE
P12081	HARS1	seq.17450.51	TRUE	TRUE	TRUE	FALSE
P12104	FABP2	seq.15385.116	TRUE	TRUE	FALSE	FALSE
P12318	FCGR2A	seq.3309.2	FALSE	FALSE	TRUE	FALSE
P12319	FCER1A	seq.9254.18	FALSE	FALSE	FALSE	FALSE
P12429	ANXA3	seq.17163.117	FALSE	FALSE	TRUE	FALSE
P12532	CKMT1A_CKMT1B	seq.15542.19	TRUE	TRUE	TRUE	FALSE
P12821	ACE	seq.10714.7	TRUE	TRUE	FALSE	FALSE
P12829	MYL4	seq.20107.11	FALSE	FALSE	FALSE	FALSE
P12872	MLN	seq.5631.83	TRUE	TRUE	TRUE	TRUE
P13051	UNG	seq.22821.50	FALSE	FALSE	FALSE	FALSE
P13224	GP1BB	seq.21514.1	FALSE	FALSE	FALSE	FALSE
P13385	TDGF1	seq.5810.25	TRUE	TRUE	FALSE	FALSE
P13500	CCL2	seq.2578.67	TRUE	FALSE	TRUE	FALSE
P13611	VCAN	seq.9561.21	FALSE	FALSE	FALSE	FALSE
P13647	KRT5	seq.11177.16	TRUE	FALSE	FALSE	FALSE
P13686	ACP5	seq.3232.28	TRUE	FALSE	TRUE	FALSE
P13726	F3	seq.4931.59	FALSE	FALSE	FALSE	FALSE
P13727	PRG2	seq.7258.5	TRUE	FALSE	FALSE	FALSE
P13747	HLA.E	seq.25918.60	FALSE	FALSE	TRUE	FALSE
P13861	PRKAR2A	seq.19125.26	FALSE	FALSE	TRUE	FALSE
P13929	ENO3	seq.16616.137	TRUE	FALSE	TRUE	FALSE
P13995	MTHFD2	seq.18321.38	FALSE	FALSE	FALSE	FALSE
P14091	CTSE	seq.15376.134	TRUE	TRUE	TRUE	TRUE
P14151	SELL	seq.4831.4	TRUE	TRUE	FALSE	FALSE
P14207	FOLR2	seq.15587.20	TRUE	TRUE	TRUE	FALSE
P14210	HGF	seq.2681.23	TRUE	FALSE	TRUE	FALSE
P14317	HCLS1	seq.21439.37	TRUE	FALSE	TRUE	FALSE
P14415	ATP1B2	seq.7218.87	FALSE	FALSE	TRUE	FALSE
P14543	NID1	seq.3213.65	TRUE	TRUE	FALSE	TRUE
P14555	PLA2G2A	seq.2692.74	TRUE	TRUE	TRUE	FALSE
P14625	HSP90B1	seq.6393.63	FALSE	FALSE	FALSE	FALSE
P14778	IL1R1	seq.2991.9	TRUE	TRUE	TRUE	FALSE
P14780	MMP9	seq.2579.17	TRUE	FALSE	TRUE	FALSE
P14784	IL2RB	seq.9343.16	FALSE	FALSE	FALSE	FALSE
P14868	DARS1	seq.12675.14	TRUE	TRUE	TRUE	FALSE
P14902	IDO1	seq.9759.13	FALSE	FALSE	FALSE	FALSE
P15018	LIF	seq.7790.21	FALSE	FALSE	TRUE	FALSE
P15144	ANPEP	seq.15457.14	FALSE	FALSE	TRUE	FALSE
P15151	PVR	seq.8064.125	FALSE	FALSE	FALSE	FALSE
P15248	IL9	seq.5834.18	FALSE	FALSE	FALSE	FALSE
P15260	IFNGR1	seq.5825.49	TRUE	TRUE	FALSE	FALSE
P15291	B4GALT1	seq.13381.49	TRUE	TRUE	FALSE	FALSE
P15311	EZR	seq.9753.17	TRUE	FALSE	TRUE	FALSE
P15328	FOLR1	seq.17455.42	FALSE	FALSE	FALSE	FALSE
P15509	CSF2RA	seq.10438.19	TRUE	FALSE	TRUE	FALSE
P15514	AREG	seq.2970.60	FALSE	FALSE	FALSE	FALSE
P15529	CD46	seq.17682.1	TRUE	TRUE	FALSE	FALSE
P15531	NME1	seq.5909.51	FALSE	FALSE	FALSE	FALSE
P15848	ARSB	seq.3172.28	FALSE	FALSE	TRUE	FALSE
P15907	ST6GAL1	seq.6035.2	FALSE	FALSE	TRUE	FALSE
P15927	RPA2	seq.19264.6	FALSE	FALSE	FALSE	FALSE
P16035	TIMP2	seq.2278.61	FALSE	FALSE	FALSE	FALSE
P16109	SELP	seq.4154.57	TRUE	TRUE	TRUE	FALSE
P16112	ACAN	seq.3280.49	TRUE	TRUE	TRUE	FALSE
P16233	PNLIP	seq.15613.16	TRUE	FALSE	FALSE	FALSE
P16234	PDGFRA	seq.10366.11	TRUE	TRUE	TRUE	FALSE
P16278	GLB1	seq.10554.23	FALSE	FALSE	TRUE	FALSE
P16284	PECAM1	seq.2695.25	FALSE	FALSE	TRUE	FALSE
P16410	CTLA4	seq.3022.4	FALSE	FALSE	FALSE	FALSE
P16442	ABO	seq.9253.52	TRUE	TRUE	FALSE	FALSE
P16455	MGMT	seq.21437.77	TRUE	TRUE	TRUE	FALSE
P16562	CRISP2	seq.9282.12	TRUE	TRUE	TRUE	FALSE
P16581	SELE	seq.3470.1	TRUE	TRUE	TRUE	FALSE
P16671	CD36	seq.2973.15	TRUE	FALSE	TRUE	TRUE
P16871	IL7R	seq.5089.11	FALSE	FALSE	FALSE	FALSE
P17174	GOT1	seq.4912.17	FALSE	FALSE	FALSE	FALSE
P17405	SMPD1	seq.10818.36	TRUE	TRUE	FALSE	FALSE
P17516	AKR1C4	seq.18397.5	FALSE	FALSE	TRUE	FALSE
P17538	CTRB1	seq.5671.1	TRUE	TRUE	FALSE	FALSE
P17643	TYRP1	seq.21441.20	FALSE	TRUE	FALSE	FALSE
P17813	ENG	seq.4908.6	TRUE	TRUE	TRUE	FALSE
P17900	GM2A	seq.15441.6	TRUE	TRUE	TRUE	TRUE
P17927	CR1	seq.19556.12	TRUE	TRUE	TRUE	FALSE
P17931	LGALS3	seq.3066.12	TRUE	TRUE	TRUE	TRUE
P17936	IGFBP3	seq.2571.12	TRUE	TRUE	TRUE	FALSE
P17980	PSMC3	seq.23665.35	FALSE	FALSE	FALSE	FALSE
P18031	PTPN1	seq.3005.5	FALSE	FALSE	TRUE	FALSE
P18428	LBP	seq.3074.6	TRUE	TRUE	TRUE	FALSE
P18510	IL1RN	seq.5353.89	TRUE	FALSE	TRUE	FALSE
P19021	PAM	seq.5620.13	TRUE	FALSE	TRUE	FALSE
P19022	CDH2	seq.3797.1	FALSE	FALSE	TRUE	FALSE
P19256	CD58	seq.10938.13	FALSE	FALSE	FALSE	FALSE
P19438	TNFRSF1A	seq.2654.19	TRUE	FALSE	TRUE	TRUE
P19474	TRIM21	seq.22015.2	FALSE	FALSE	TRUE	FALSE
P19827	ITIH1	seq.7955.195	FALSE	TRUE	TRUE	FALSE
P19838	NFKB1	seq.9869.28	FALSE	FALSE	TRUE	FALSE
P19878	NCF2	seq.10047.12	FALSE	FALSE	TRUE	FALSE
P19883	FST	seq.4132.27	FALSE	FALSE	FALSE	FALSE
P19957	PI3	seq.4982.54	TRUE	FALSE	TRUE	TRUE
P19971	TYMP	seq.11361.73	TRUE	TRUE	TRUE	FALSE
P20023	CR2	seq.15570.99	TRUE	TRUE	TRUE	FALSE
P20042	EIF2S2	seq.24723.58	FALSE	FALSE	FALSE	FALSE
P20138	CD33	seq.3166.92	TRUE	FALSE	FALSE	FALSE
P20155	SPINK2	seq.13405.61	TRUE	TRUE	FALSE	FALSE
P20273	CD22	seq.2891.1	FALSE	FALSE	TRUE	FALSE
P20340	RAB6A	seq.20083.1	FALSE	FALSE	TRUE	FALSE
P20700	LMNB1	seq.3889.64	FALSE	FALSE	TRUE	FALSE
P20711	DDC	seq.3538.26	FALSE	TRUE	FALSE	FALSE
P20718	GZMH	seq.3373.5	FALSE	FALSE	TRUE	FALSE
P20742	PZP	seq.6580.29	TRUE	TRUE	TRUE	TRUE
P20774	OGN	seq.17224.12	TRUE	TRUE	FALSE	FALSE
P20783	NTF3	seq.4145.58	TRUE	TRUE	FALSE	FALSE
P20807	CAPN3	seq.12385.4	FALSE	FALSE	TRUE	FALSE
P20809	IL11	seq.4493.92	FALSE	FALSE	TRUE	FALSE
P20823	HNF1A	seq.11193.27	FALSE	FALSE	FALSE	FALSE
P20827	EFNA1	seq.20091.138	TRUE	TRUE	TRUE	TRUE
P20851	C4BPB	seq.7155.46	FALSE	FALSE	FALSE	FALSE
P20908	COL5A1	seq.22047.46	FALSE	FALSE	FALSE	FALSE
P20916	MAG	seq.20579.50	FALSE	FALSE	FALSE	FALSE
P20936	RASA1	seq.5481.16	FALSE	FALSE	FALSE	FALSE
P21128	ENDOU	seq.5656.53	FALSE	FALSE	TRUE	FALSE
P21246	PTN	seq.3045.72	TRUE	TRUE	FALSE	FALSE
P21549	AGXT	seq.24646.47	TRUE	FALSE	TRUE	FALSE
P21579	SYT1	seq.21328.2	FALSE	FALSE	FALSE	FALSE
P21583	KITLG	seq.9377.25	TRUE	FALSE	FALSE	FALSE
P21673	SAT1	seq.9859.180	FALSE	FALSE	FALSE	FALSE
P21709	EPHA1	seq.3431.54	TRUE	FALSE	TRUE	FALSE
P21741	MDK	seq.2911.27	TRUE	FALSE	FALSE	TRUE
P21802	FGFR2	seq.3808.76	FALSE	FALSE	TRUE	FALSE
P21860	ERBB3	seq.2617.56	TRUE	FALSE	TRUE	FALSE
P21912	SDHB	seq.22773.69	FALSE	FALSE	FALSE	FALSE
P21964	COMT	seq.18382.109	FALSE	FALSE	TRUE	FALSE
P21980	TGM2	seq.18934.50	TRUE	TRUE	TRUE	FALSE
P22079	LPO	seq.4801.13	TRUE	TRUE	FALSE	FALSE
P22105	TNXB	seq.5698.60	TRUE	TRUE	FALSE	FALSE
P22223	CDH3	seq.2643.57	FALSE	FALSE	FALSE	FALSE
P22304	IDS	seq.3198.4	FALSE	FALSE	TRUE	FALSE
P22455	FGFR4	seq.4988.49	FALSE	FALSE	FALSE	FALSE
P22466	GAL	seq.15390.3	FALSE	FALSE	FALSE	FALSE
P22676	CALB2	seq.16803.4	FALSE	FALSE	TRUE	FALSE
P22692	IGFBP4	seq.2950.57	TRUE	FALSE	TRUE	FALSE
P22897	MRC1	seq.2637.77	TRUE	TRUE	TRUE	FALSE
P23276	KEL	seq.7070.25	FALSE	FALSE	TRUE	FALSE
P23284	PPIB	seq.4718.5	FALSE	FALSE	TRUE	FALSE
P23327	HRC	seq.6584.1	FALSE	FALSE	FALSE	FALSE
P23381	WARS	seq.9870.17	TRUE	TRUE	TRUE	FALSE
P23435	CBLN1	seq.9313.27	FALSE	FALSE	FALSE	FALSE
P23511	NFYA	seq.22511.28	FALSE	FALSE	TRUE	FALSE
P23515	OMG	seq.16908.5	TRUE	FALSE	TRUE	FALSE
P23526	AHCY	seq.21393.62	FALSE	FALSE	TRUE	FALSE
P23582	NPPC	seq.20430.8	FALSE	FALSE	TRUE	FALSE
P23588	EIF4B	seq.14675.20	TRUE	FALSE	TRUE	FALSE
P23919	DTYMK	seq.19504.22	TRUE	FALSE	TRUE	FALSE
P24001	IL32	seq.9051.13	FALSE	FALSE	FALSE	FALSE
P24071	FCAR	seq.4987.17	FALSE	FALSE	TRUE	FALSE
P24387	CRHBP	seq.6039.24	TRUE	TRUE	TRUE	FALSE
P24394	IL4R	seq.3055.54	FALSE	FALSE	FALSE	FALSE
P24666	ACP1	seq.3858.5	FALSE	TRUE	TRUE	FALSE
P24864	CCNE1	seq.19767.20	FALSE	FALSE	FALSE	FALSE
P25490	YY1	seq.17337.1	FALSE	FALSE	FALSE	FALSE
P25685	DNAJB1	seq.3852.19	TRUE	FALSE	TRUE	FALSE
P25686	DNAJB2	seq.11438.6	TRUE	FALSE	TRUE	FALSE
P25774	CTSS	seq.3181.50	TRUE	FALSE	TRUE	FALSE
P25815	S100P	seq.9926.4	FALSE	FALSE	TRUE	FALSE
P26010	ITGB7	seq.11205.10	FALSE	FALSE	FALSE	FALSE
P26022	PTX3	seq.6447.73	FALSE	FALSE	FALSE	FALSE
P26440	IVD	seq.17737.7	FALSE	FALSE	FALSE	FALSE
P26441	CNTF	seq.3489.9	FALSE	FALSE	FALSE	FALSE
P26639	TARS1	seq.18186.15	FALSE	FALSE	FALSE	FALSE
P26715	KLRC1	seq.5629.58	FALSE	FALSE	FALSE	FALSE
P26842	CD27	seq.5412.53	FALSE	FALSE	FALSE	FALSE
P26927	MST1	seq.4407.10	TRUE	TRUE	FALSE	FALSE
P26951	IL3RA	seq.13744.37	TRUE	FALSE	FALSE	FALSE
P27169	PON1	seq.4261.55	FALSE	FALSE	FALSE	FALSE
P27348	YWHAQ	seq.7625.27	TRUE	FALSE	TRUE	FALSE
P27352	CBLIF	seq.17672.184	TRUE	FALSE	TRUE	FALSE
P27487	DPP4	seq.15460.9	FALSE	TRUE	TRUE	FALSE
P27540	ARNT	seq.21951.32	FALSE	FALSE	FALSE	FALSE
P27695	APEX1	seq.9849.13	TRUE	FALSE	TRUE	FALSE
P27701	CD82	seq.21480.2	FALSE	FALSE	FALSE	FALSE
P27918	CFP	seq.2960.66	TRUE	FALSE	TRUE	FALSE
P28799	GRN	seq.4992.49	TRUE	TRUE	FALSE	FALSE
P28845	HSD11B1	seq.21967.20	TRUE	FALSE	FALSE	FALSE
P28906	CD34	seq.11285.8	FALSE	FALSE	FALSE	FALSE
P28908	TNFRSF8	seq.2605.49	FALSE	FALSE	FALSE	FALSE
P29218	IMPA1	seq.17796.15	FALSE	TRUE	FALSE	FALSE
P29279	CCN2	seq.2975.19	FALSE	FALSE	TRUE	FALSE
P29317	EPHA2	seq.4834.61	TRUE	FALSE	FALSE	TRUE
P29350	PTPN6	seq.4318.12	TRUE	FALSE	TRUE	FALSE
P29474	NOS3	seq.21995.20	FALSE	FALSE	TRUE	FALSE
P29536	LMOD1	seq.12504.26	FALSE	FALSE	FALSE	FALSE
P29692	EEF1D	seq.17826.341	TRUE	FALSE	TRUE	FALSE
P29965	CD40LG	seq.3534.14	FALSE	FALSE	FALSE	FALSE
P30041	PRDX6	seq.5018.68	TRUE	TRUE	TRUE	FALSE
P30043	BLVRB	seq.17148.7	TRUE	FALSE	TRUE	FALSE
P30044	PRDX5	seq.5017.19	FALSE	FALSE	TRUE	FALSE
P30046	DDT	seq.19237.17	FALSE	TRUE	TRUE	FALSE
P30047	GCHFR	seq.21118.48	TRUE	FALSE	TRUE	FALSE
P30048	PRDX3	seq.8358.30	FALSE	FALSE	FALSE	FALSE
P30084	ECHS1	seq.17787.1	TRUE	FALSE	TRUE	FALSE
P30086	PEBP1	seq.4276.10	TRUE	FALSE	TRUE	FALSE
P30203	CD6	seq.20519.7	FALSE	FALSE	TRUE	FALSE
P30304	CDC25A	seq.11548.84	FALSE	FALSE	FALSE	FALSE
P30519	HMOX2	seq.2622.18	FALSE	FALSE	TRUE	FALSE
P30533	LRPAP1	seq.3640.14	TRUE	TRUE	TRUE	FALSE
P30740	SERPINB1	seq.10737.96	TRUE	TRUE	TRUE	FALSE
P30838	ALDH3A1	seq.11480.1	FALSE	TRUE	TRUE	FALSE
P31350	RRM2	seq.17750.8	FALSE	FALSE	TRUE	FALSE
P31371	FGF9	seq.19584.33	FALSE	FALSE	FALSE	FALSE
P31483	TIA1	seq.21885.196	FALSE	FALSE	TRUE	FALSE
P31785	IL2RG	seq.2634.2	FALSE	FALSE	FALSE	FALSE
P31948	STIP1	seq.5489.18	TRUE	FALSE	TRUE	FALSE
P31949	S100A11	seq.14011.17	TRUE	FALSE	TRUE	FALSE
P31997	CEACAM8	seq.18873.8	TRUE	FALSE	TRUE	FALSE
P32004	L1CAM	seq.4246.40	TRUE	FALSE	FALSE	FALSE
P32320	CDA	seq.18336.31	FALSE	FALSE	TRUE	FALSE
P32321	DCTD	seq.17756.69	TRUE	FALSE	TRUE	FALSE
P32455	GBP1	seq.15326.64	TRUE	TRUE	TRUE	FALSE
P32456	GBP2	seq.18891.98	FALSE	FALSE	FALSE	FALSE
P32942	ICAM3	seq.2649.77	FALSE	FALSE	FALSE	FALSE
P32971	TNFSF8	seq.3421.54	TRUE	TRUE	FALSE	FALSE
P33151	CDH5	seq.2819.23	TRUE	FALSE	FALSE	FALSE
P33241	LSP1	seq.21533.51	TRUE	TRUE	TRUE	FALSE
P33316	DUT	seq.9995.6	TRUE	FALSE	TRUE	FALSE
P33764	S100A3	seq.15297.3	FALSE	FALSE	FALSE	FALSE
P34096	RNASE4	seq.5644.60	TRUE	TRUE	TRUE	TRUE
P34130	NTF4	seq.4146.58	FALSE	FALSE	FALSE	FALSE
P34896	SHMT1	seq.12334.25	TRUE	TRUE	TRUE	FALSE
P34913	EPHX2	seq.21269.198	FALSE	TRUE	TRUE	FALSE
P34947	GRK5	seq.21510.24	FALSE	FALSE	FALSE	FALSE
P34949	MPI	seq.25233.2	TRUE	FALSE	TRUE	FALSE
P35052	GPC1	seq.8697.38	TRUE	FALSE	FALSE	FALSE
P35218	CA5A	seq.8791.151	FALSE	FALSE	TRUE	FALSE
P35219	CA8	seq.11390.24	FALSE	FALSE	FALSE	FALSE
P35249	RFC4	seq.23422.47	FALSE	FALSE	FALSE	FALSE
P35443	THBS4	seq.3340.53	TRUE	FALSE	TRUE	FALSE
P35475	IDUA	seq.3169.70	TRUE	FALSE	TRUE	FALSE
P35520	CBS	seq.10086.39	FALSE	FALSE	TRUE	FALSE
P35542	SAA4	seq.15516.12	TRUE	TRUE	TRUE	FALSE
P35590	TIE1	seq.2844.53	TRUE	TRUE	FALSE	FALSE
P35606	COPB2	seq.24459.15	FALSE	FALSE	FALSE	FALSE
P35609	ACTN2	seq.9844.138	TRUE	FALSE	FALSE	FALSE
P35613	BSG	seq.3585.54	FALSE	FALSE	TRUE	FALSE
P35625	TIMP3	seq.2480.58	TRUE	TRUE	FALSE	TRUE
P35754	GLRX	seq.18386.36	FALSE	FALSE	TRUE	FALSE
P35813	PPM1A	seq.12619.14	FALSE	FALSE	FALSE	FALSE
P35914	HMGCL	seq.24211.25	TRUE	FALSE	FALSE	FALSE
P35968	KDR	seq.3651.50	TRUE	TRUE	TRUE	FALSE
P36222	CHI3L1	seq.11104.13	TRUE	FALSE	FALSE	FALSE
P36269	GGT5	seq.21548.20	TRUE	TRUE	FALSE	FALSE
P36551	CPOX	seq.18241.18	TRUE	TRUE	FALSE	FALSE
P36776	LONP1	seq.6398.12	FALSE	FALSE	TRUE	FALSE
P36873	PPP1CC	seq.19295.32	TRUE	FALSE	TRUE	FALSE
P36888	FLT3	seq.3437.80	FALSE	FALSE	FALSE	FALSE
P36897	TGFBR1	seq.22569.55	FALSE	FALSE	FALSE	FALSE
P36941	LTBR	seq.2636.10	FALSE	FALSE	FALSE	FALSE
P36952	SERPINB5	seq.15417.3	FALSE	FALSE	FALSE	FALSE
P36959	GMPR	seq.19254.125	TRUE	FALSE	TRUE	FALSE
P36980	CFHR2	seq.15584.9	TRUE	TRUE	FALSE	FALSE
P37108	SRP14	seq.17510.7	FALSE	FALSE	TRUE	FALSE
P37173	TGFBR2	seq.5133.17	FALSE	FALSE	TRUE	FALSE
P37837	TALDO1	seq.11347.9	TRUE	FALSE	TRUE	FALSE
P38936	CDKN1A	seq.18291.8	FALSE	FALSE	TRUE	FALSE
P39059	COL15A1	seq.8974.172	TRUE	FALSE	TRUE	FALSE
P39060	COL18A1	seq.2201.17	TRUE	TRUE	TRUE	TRUE
P39748	FEN1	seq.12577.100	FALSE	FALSE	TRUE	FALSE
P39900	MMP12	seq.4496.60	TRUE	FALSE	TRUE	TRUE
P39905	GDNF	seq.5822.22	FALSE	FALSE	TRUE	FALSE
P40121	CAPG	seq.4968.50	TRUE	FALSE	TRUE	TRUE
P40189	IL6ST	seq.2620.4	TRUE	TRUE	TRUE	FALSE
P40197	GP5	seq.7185.29	TRUE	TRUE	TRUE	FALSE
P40198	CEACAM3	seq.8999.19	FALSE	FALSE	TRUE	FALSE
P40259	CD79B	seq.6351.55	FALSE	FALSE	FALSE	FALSE
P40313	CTRL	seq.9229.9	FALSE	FALSE	FALSE	FALSE
P40818	USP8	seq.13450.49	TRUE	FALSE	TRUE	FALSE
P40925	MDH1	seq.3853.56	TRUE	FALSE	TRUE	FALSE
P40933	IL15	seq.19568.17	FALSE	FALSE	FALSE	FALSE
P41208	CETN2	seq.13078.3	FALSE	FALSE	FALSE	FALSE
P41217	CD200	seq.5112.73	FALSE	TRUE	FALSE	FALSE
P41218	MNDA	seq.20076.7	TRUE	FALSE	TRUE	FALSE
P41222	PTGDS	seq.10514.5	TRUE	TRUE	FALSE	TRUE
P41227	NAA10	seq.17854.33	FALSE	FALSE	FALSE	FALSE
P41236	PPP1R2	seq.19152.4	FALSE	FALSE	TRUE	TRUE
P41271	NBL1	seq.2944.66	TRUE	FALSE	FALSE	TRUE
P41586	ADCYAP1R1	seq.22566.53	FALSE	FALSE	FALSE	FALSE
P42331	ARHGAP25	seq.11333.82	TRUE	FALSE	TRUE	FALSE
P42574	CASP3	seq.3593.72	TRUE	FALSE	TRUE	FALSE
P42575	CASP2	seq.4904.7	FALSE	FALSE	FALSE	FALSE
P42658	DPP6	seq.21969.5	FALSE	FALSE	FALSE	FALSE
P42702	LIFR	seq.5837.49	TRUE	FALSE	FALSE	FALSE
P42785	PRCP	seq.5722.78	TRUE	FALSE	TRUE	FALSE
P42830	CXCL5	seq.2979.8	FALSE	TRUE	FALSE	FALSE
P43121	MCAM	seq.20512.2	TRUE	FALSE	TRUE	FALSE
P43146	DCC	seq.21685.29	FALSE	TRUE	FALSE	FALSE
P43166	CA7	seq.3356.50	FALSE	FALSE	FALSE	FALSE
P43234	CTSO	seq.9264.11	TRUE	TRUE	TRUE	FALSE
P43320	CRYBB2	seq.10000.28	FALSE	FALSE	FALSE	FALSE
P43378	PTPN9	seq.12633.3	FALSE	FALSE	FALSE	FALSE
P43487	RANBP1	seq.18191.23	TRUE	FALSE	TRUE	FALSE
P43489	TNFRSF4	seq.3730.81	TRUE	FALSE	TRUE	TRUE
P43490	NAMPT	seq.5011.11	FALSE	FALSE	FALSE	FALSE
P43627	KIR2DL2	seq.7773.20	FALSE	FALSE	FALSE	FALSE
P43628	KIR2DL3	seq.17153.46	TRUE	TRUE	FALSE	FALSE
P43629	KIR3DL1	seq.18907.97	FALSE	FALSE	FALSE	FALSE
P43630	KIR3DL2	seq.5096.51	FALSE	TRUE	FALSE	FALSE
P43632	KIR2DS4	seq.17152.10	FALSE	FALSE	FALSE	FALSE
P45452	MMP13	seq.4925.54	FALSE	TRUE	FALSE	FALSE
P45954	ACADSB	seq.17403.14	FALSE	FALSE	FALSE	FALSE
P46060	RANGAP1	seq.25036.10	FALSE	FALSE	FALSE	FALSE
P46109	CRKL	seq.9877.28	TRUE	FALSE	TRUE	FALSE
P46379	BAG6	seq.21955.36	TRUE	FALSE	TRUE	FALSE
P46531	NOTCH1	seq.5107.7	TRUE	FALSE	FALSE	FALSE
P46783	RPS10	seq.13011.20	FALSE	FALSE	FALSE	FALSE
P46926	GNPDA1	seq.8909.77	FALSE	FALSE	FALSE	FALSE
P46937	YAP1	seq.25451.39	TRUE	FALSE	TRUE	FALSE
P47712	PLA2G4A	seq.21430.4	TRUE	FALSE	TRUE	FALSE
P47813	EIF1AX	seq.9850.38	FALSE	FALSE	FALSE	FALSE
P47874	OMP	seq.18240.6	FALSE	FALSE	FALSE	FALSE
P47972	NPTX2	seq.6521.35	FALSE	TRUE	FALSE	FALSE
P48023	FASLG	seq.3052.8	TRUE	FALSE	FALSE	FALSE
P48047	ATP5PO	seq.9202.309	FALSE	FALSE	FALSE	FALSE
P48052	CPA2	seq.9276.7	FALSE	FALSE	FALSE	FALSE
P48060	GLIPR1	seq.9265.10	FALSE	TRUE	FALSE	FALSE
P48165	GJA8	seq.12711.19	FALSE	FALSE	FALSE	FALSE
P48307	TFPI2	seq.9233.71	TRUE	TRUE	TRUE	FALSE
P48357	LEPR	seq.5400.52	TRUE	FALSE	TRUE	FALSE
P48431	SOX2	seq.18294.26	FALSE	FALSE	FALSE	FALSE
P48436	SOX9	seq.25468.5	FALSE	FALSE	FALSE	FALSE
P48507	GCLM	seq.18214.2	FALSE	FALSE	FALSE	FALSE
P48643	CCT5	seq.12569.25	FALSE	FALSE	TRUE	FALSE
P48730	CSNK1D	seq.11289.31	FALSE	FALSE	FALSE	FALSE
P48745	CCN3	seq.2737.22	FALSE	FALSE	TRUE	FALSE
P48775	TDO2	seq.9880.33	FALSE	FALSE	TRUE	FALSE
P49069	CAMLG	seq.21140.19	FALSE	FALSE	FALSE	FALSE
P49137	MAPKAPK2	seq.3820.68	FALSE	FALSE	FALSE	FALSE
P49223	SPINT3	seq.7926.13	TRUE	FALSE	FALSE	FALSE
P49354	FNTA	seq.25473.62	FALSE	FALSE	TRUE	FALSE
P49366	DHPS	seq.9856.22	FALSE	FALSE	FALSE	FALSE
P49593	PPM1F	seq.23923.26	TRUE	TRUE	FALSE	FALSE
P49662	CASP4	seq.22092.43	FALSE	FALSE	FALSE	FALSE
P49715	CEBPA	seq.18874.66	FALSE	FALSE	TRUE	FALSE
P49747	COMP	seq.8043.153	TRUE	TRUE	TRUE	TRUE
P49755	TMED10	seq.6506.54	FALSE	FALSE	FALSE	FALSE
P49757	NUMB	seq.25248.28	TRUE	FALSE	TRUE	FALSE
P49763	PGF	seq.3078.1	FALSE	FALSE	TRUE	FALSE
P49765	VEGFB	seq.9453.12	FALSE	FALSE	TRUE	FALSE
P49767	VEGFC	seq.3132.1	TRUE	FALSE	FALSE	FALSE
P49788	RARRES1	seq.8398.277	FALSE	TRUE	FALSE	FALSE
P49789	FHIT	seq.9826.135	TRUE	FALSE	TRUE	FALSE
P49862	KLK7	seq.3378.49	TRUE	TRUE	FALSE	FALSE
P50053	KHK	seq.21856.59	FALSE	FALSE	TRUE	FALSE
P50120	RBP2	seq.19803.34	FALSE	FALSE	FALSE	FALSE
P50135	HNMT	seq.23178.95	TRUE	TRUE	TRUE	FALSE
P50225	SULT1A1	seq.21227.18	TRUE	TRUE	TRUE	FALSE
P50452	SERPINB8	seq.19130.81	TRUE	TRUE	TRUE	FALSE
P50453	SERPINB9	seq.21221.67	TRUE	TRUE	TRUE	FALSE
P50454	SERPINH1	seq.10800.15	FALSE	FALSE	TRUE	FALSE
P50461	CSRP3	seq.9171.11	FALSE	FALSE	TRUE	FALSE
P50502	ST13	seq.18387.7	TRUE	FALSE	TRUE	FALSE
P50552	VASP	seq.9762.14	TRUE	FALSE	TRUE	FALSE
P50579	METAP2	seq.3170.6	TRUE	FALSE	TRUE	FALSE
P50583	NUDT2	seq.16583.8	FALSE	TRUE	TRUE	FALSE
P50591	TNFSF10	seq.8833.20	FALSE	FALSE	TRUE	FALSE
P50749	RASSF2	seq.22013.6	FALSE	FALSE	TRUE	FALSE
P50895	BCAM	seq.2816.50	TRUE	TRUE	FALSE	FALSE
P50897	PPT1	seq.9244.27	FALSE	FALSE	FALSE	FALSE
P50995	ANXA11	seq.17513.11	TRUE	FALSE	TRUE	FALSE
P51161	FABP6	seq.6450.8	FALSE	FALSE	FALSE	FALSE
P51452	DUSP3	seq.3480.7	FALSE	FALSE	FALSE	FALSE
P51460	INSL3	seq.5723.4	FALSE	FALSE	TRUE	FALSE
P51580	TPMT	seq.11218.84	FALSE	FALSE	TRUE	FALSE
P51649	ALDH5A1	seq.17792.158	FALSE	FALSE	TRUE	FALSE
P51671	CCL11	seq.5301.7	TRUE	FALSE	FALSE	FALSE
P51687	SUOX	seq.18324.61	FALSE	FALSE	TRUE	FALSE
P51688	SGSH	seq.21766.50	TRUE	TRUE	TRUE	FALSE
P51692	STAT5B	seq.16551.14	FALSE	FALSE	TRUE	FALSE
P51693	APLP1	seq.7210.25	TRUE	FALSE	TRUE	TRUE
P51808	DYNLT3	seq.12867.40	FALSE	FALSE	FALSE	FALSE
P51815	ZNF75D	seq.11596.47	FALSE	FALSE	FALSE	FALSE
P51948	MNAT1	seq.23540.3	FALSE	FALSE	FALSE	FALSE
P52209	PGD	seq.4187.49	FALSE	TRUE	FALSE	FALSE
P52564	MAP2K6	seq.17175.5	FALSE	FALSE	TRUE	FALSE
P52758	RIDA	seq.14636.25	TRUE	TRUE	TRUE	FALSE
P52788	SMS	seq.18179.56	FALSE	FALSE	FALSE	FALSE
P52789	HK2	seq.13130.150	FALSE	FALSE	FALSE	FALSE
P52823	STC1	seq.4930.21	TRUE	FALSE	TRUE	FALSE
P52848	NDST1	seq.6927.7	FALSE	FALSE	FALSE	FALSE
P52888	THOP1	seq.21429.50	TRUE	TRUE	TRUE	FALSE
P52943	CRIP2	seq.9053.16	TRUE	FALSE	TRUE	FALSE
P53367	ARFIP1	seq.13488.3	FALSE	TRUE	FALSE	FALSE
P53384	NUBP1	seq.21189.9	FALSE	FALSE	FALSE	FALSE
P53582	METAP1	seq.3210.1	FALSE	FALSE	FALSE	FALSE
P53674	CRYBB1	seq.17751.68	TRUE	FALSE	TRUE	FALSE
P53814	SMTN	seq.12546.1	TRUE	FALSE	FALSE	FALSE
P53990	IST1	seq.12434.25	TRUE	FALSE	TRUE	FALSE
P54108	CRISP3	seq.3187.52	FALSE	FALSE	FALSE	FALSE
P54252	ATXN3	seq.16825.20	TRUE	FALSE	TRUE	FALSE
P54274	TERF1	seq.10049.112	FALSE	FALSE	FALSE	FALSE
P54284	CACNB3	seq.24237.115	FALSE	FALSE	TRUE	FALSE
P54296	MYOM2	seq.13534.20	TRUE	FALSE	FALSE	FALSE
P54315	PNLIPRP1	seq.6627.25	TRUE	TRUE	FALSE	FALSE
P54577	YARS1	seq.19270.26	TRUE	FALSE	FALSE	FALSE
P54652	HSPA2	seq.22043.174	FALSE	FALSE	FALSE	FALSE
P54709	ATP1B3	seq.8990.42	FALSE	FALSE	FALSE	FALSE
P54727	RAD23B	seq.12522.6	FALSE	FALSE	TRUE	FALSE
P54760	EPHB4	seq.15530.33	TRUE	TRUE	FALSE	FALSE
P54819	AK2	seq.11368.32	TRUE	FALSE	FALSE	FALSE
P55008	AIF1	seq.2849.49	FALSE	TRUE	TRUE	FALSE
P55010	EIF5	seq.2612.5	FALSE	FALSE	FALSE	FALSE
P55082	MFAP3	seq.20545.17	FALSE	FALSE	FALSE	FALSE
P55083	MFAP4	seq.5636.10	TRUE	TRUE	FALSE	FALSE
P55145	MANF	seq.9223.11	TRUE	FALSE	TRUE	FALSE
P55210	CASP7	seq.21513.1	FALSE	FALSE	TRUE	FALSE
P55273	CDKN2D	seq.12376.85	TRUE	FALSE	TRUE	FALSE
P55283	CDH4	seq.20589.5	FALSE	FALSE	FALSE	FALSE
P55769	SNU13	seq.13602.6	FALSE	FALSE	FALSE	FALSE
P55774	CCL18	seq.3044.3	TRUE	TRUE	TRUE	FALSE
P55789	GFER	seq.15398.2	TRUE	FALSE	TRUE	FALSE
P55808	XG	seq.8044.90	FALSE	FALSE	TRUE	FALSE
P55809	OXCT1	seq.25043.74	TRUE	FALSE	FALSE	FALSE
P55957	BID	seq.5798.3	FALSE	FALSE	TRUE	FALSE
P56159	GFRA1	seq.3314.74	TRUE	FALSE	TRUE	FALSE
P56192	MARS1	seq.24425.8	TRUE	FALSE	TRUE	FALSE
P56279	TCL1A	seq.17210.2	TRUE	TRUE	TRUE	FALSE
P56470	LGALS4	seq.2982.82	FALSE	FALSE	FALSE	FALSE
P56851	EDDM3B	seq.7782.34	FALSE	FALSE	FALSE	FALSE
P57087	JAM2	seq.2997.8	TRUE	FALSE	FALSE	FALSE
P57771	RGS8	seq.11666.72	FALSE	FALSE	FALSE	FALSE
P59282	TPPP2	seq.12800.5	FALSE	FALSE	FALSE	FALSE
P59901	LILRA4	seq.8299.66	FALSE	FALSE	FALSE	FALSE
P60484	PTEN	seq.3831.21	FALSE	FALSE	FALSE	FALSE
P60568	IL2	seq.3070.1	FALSE	FALSE	FALSE	FALSE
P60763	RAC3	seq.16769.20	FALSE	FALSE	FALSE	FALSE
P60880	SNAP25	seq.13105.7	FALSE	FALSE	FALSE	FALSE
P61218	POLR2F	seq.20448.7	FALSE	FALSE	TRUE	FALSE
P61244	MAX	seq.12411.60	FALSE	FALSE	TRUE	FALSE
P61266	STX1B	seq.6966.144	FALSE	FALSE	FALSE	FALSE
P61328	FGF12	seq.4392.54	FALSE	FALSE	FALSE	FALSE
P61366	OSTN	seq.7265.32	FALSE	FALSE	FALSE	FALSE
P61457	PCBD1	seq.11313.100	TRUE	FALSE	TRUE	FALSE
P61812	TGFB2	seq.4156.74	FALSE	FALSE	FALSE	FALSE
P61978	HNRNPK	seq.19333.4	FALSE	FALSE	TRUE	FALSE
P62072	TIMM10	seq.25215.1	FALSE	TRUE	FALSE	FALSE
P62330	ARF6	seq.12425.104	FALSE	FALSE	TRUE	FALSE
P63010	AP2B1	seq.24938.7	FALSE	FALSE	FALSE	FALSE
P63146	UBE2B	seq.9865.40	FALSE	FALSE	FALSE	FALSE
P63172	DYNLT1	seq.14331.262	FALSE	FALSE	TRUE	FALSE
P63241	EIF5A	seq.5888.29	FALSE	FALSE	FALSE	FALSE
P68106	FKBP1B	seq.11568.2	FALSE	FALSE	FALSE	FALSE
P78310	CXADR	seq.11204.80	FALSE	FALSE	TRUE	FALSE
P78318	IGBP1	seq.12358.6	TRUE	FALSE	TRUE	FALSE
P78325	ADAM8	seq.21440.9	FALSE	FALSE	TRUE	FALSE
P78333	GPC5	seq.4991.12	TRUE	TRUE	FALSE	FALSE
P78352	DLG4	seq.8070.88	FALSE	FALSE	FALSE	FALSE
P78362	SRPK2	seq.21435.143	FALSE	FALSE	FALSE	FALSE
P78395	PRAME	seq.25951.17	FALSE	FALSE	FALSE	FALSE
P78410	BTN3A2	seq.21433.3	TRUE	TRUE	FALSE	TRUE
P78423	CX3CL1	seq.2827.23	FALSE	FALSE	FALSE	FALSE
P78540	ARG2	seq.17752.24	FALSE	FALSE	FALSE	FALSE
P78552	IL13RA1	seq.2633.52	TRUE	FALSE	TRUE	FALSE
P78556	CCL20	seq.2468.62	FALSE	FALSE	TRUE	FALSE
P78560	CRADD	seq.15322.35	TRUE	FALSE	TRUE	FALSE
P80162	CXCL6	seq.3495.15	TRUE	TRUE	TRUE	FALSE
P80188	LCN2	seq.2836.68	TRUE	TRUE	TRUE	FALSE
P80303	NUCB2	seq.21999.61	FALSE	FALSE	TRUE	FALSE
P80511	S100A12	seq.5852.6	TRUE	TRUE	TRUE	FALSE
P81534	DEFB103A_DEFB103B	seq.5679.16	FALSE	FALSE	TRUE	FALSE
P82980	RBP5	seq.19241.31	TRUE	FALSE	TRUE	TRUE
P84022	SMAD3	seq.10363.13	FALSE	FALSE	TRUE	FALSE
P98073	TMPRSS15	seq.3189.61	FALSE	FALSE	TRUE	FALSE
P98082	DAB2	seq.21963.48	TRUE	FALSE	TRUE	FALSE
P98160	HSPG2	seq.15626.223	TRUE	FALSE	FALSE	FALSE
P98164	LRP2	seq.10618.190	FALSE	FALSE	FALSE	FALSE
Q00796	SORD	seq.15447.45	TRUE	FALSE	TRUE	FALSE
Q00872	MYBPC1	seq.7648.9	TRUE	FALSE	TRUE	FALSE
Q01151	CD83	seq.5065.8	FALSE	FALSE	FALSE	FALSE
Q01201	RELB	seq.11464.9	FALSE	FALSE	FALSE	FALSE
Q01469	FABP5	seq.4985.11	FALSE	FALSE	TRUE	FALSE
Q01484	ANK2	seq.7624.19	FALSE	FALSE	FALSE	FALSE
Q01543	FLI1	seq.21971.47	FALSE	FALSE	TRUE	FALSE
Q01581	HMGCS1	seq.13496.19	FALSE	FALSE	FALSE	FALSE
Q01638	IL1RL1	seq.4234.8	TRUE	FALSE	FALSE	FALSE
Q01826	SATB1	seq.13511.29	FALSE	FALSE	FALSE	FALSE
Q02083	NAAA	seq.3173.49	TRUE	TRUE	TRUE	FALSE
Q02127	DHODH	seq.21346.71	FALSE	FALSE	FALSE	FALSE
Q02223	TNFRSF17	seq.2665.26	TRUE	TRUE	FALSE	FALSE
Q02246	CNTN2	seq.3296.92	TRUE	FALSE	FALSE	FALSE
Q02487	DSC2	seq.13126.52	TRUE	TRUE	FALSE	FALSE
Q02742	GCNT1	seq.7016.12	FALSE	FALSE	FALSE	FALSE
Q02750	MAP2K1	seq.2864.2	TRUE	FALSE	TRUE	FALSE
Q02763	TEK	seq.3773.15	TRUE	TRUE	FALSE	FALSE
Q02790	FKBP4	seq.17722.5	TRUE	FALSE	TRUE	FALSE
Q03013	GSTM4	seq.18895.54	FALSE	FALSE	FALSE	FALSE
Q03014	HHEX	seq.20425.12	FALSE	FALSE	TRUE	FALSE
Q03154	ACY1	seq.3343.1	TRUE	TRUE	TRUE	FALSE
Q03167	TGFBR3	seq.3009.3	TRUE	TRUE	TRUE	FALSE
Q03252	LMNB2	seq.20217.26	TRUE	FALSE	TRUE	FALSE
Q03393	PTS	seq.12014.19	FALSE	FALSE	TRUE	FALSE
Q03405	PLAUR	seq.2652.15	TRUE	TRUE	FALSE	TRUE
Q03426	MVK	seq.11391.69	FALSE	FALSE	TRUE	FALSE
Q03431	PTH1R	seq.13470.43	FALSE	FALSE	FALSE	FALSE
Q04637	EIF4G1	seq.25287.7	TRUE	FALSE	TRUE	FALSE
Q04695	KRT17	seq.12923.51	FALSE	FALSE	FALSE	FALSE
Q04759	PRKCQ	seq.3817.18	FALSE	FALSE	FALSE	FALSE
Q04760	GLO1	seq.9883.29	TRUE	FALSE	TRUE	FALSE
Q04837	SSBP1	seq.18253.8	FALSE	FALSE	FALSE	FALSE
Q05084	ICA1	seq.21975.22	FALSE	FALSE	TRUE	FALSE
Q05193	DNM1	seq.24435.1	TRUE	FALSE	FALSE	FALSE
Q05315	CLC	seq.11094.104	FALSE	FALSE	TRUE	FALSE
Q05516	ZBTB16	seq.22034.61	FALSE	FALSE	TRUE	FALSE
Q06033	ITIH3	seq.7145.1	TRUE	FALSE	TRUE	FALSE
Q06323	PSME1	seq.5918.5	TRUE	FALSE	TRUE	FALSE
Q06520	SULT2A1	seq.9829.91	TRUE	FALSE	TRUE	FALSE
Q06609	RAD51	seq.2871.73	FALSE	FALSE	FALSE	FALSE
Q06830	PRDX1	seq.3855.56	TRUE	TRUE	FALSE	FALSE
Q07021	C1QBP	seq.4967.1	FALSE	FALSE	FALSE	FALSE
Q07065	CKAP4	seq.7221.56	FALSE	FALSE	TRUE	FALSE
Q07075	ENPEP	seq.15558.63	FALSE	FALSE	FALSE	FALSE
Q07108	CD69	seq.16618.7	FALSE	FALSE	FALSE	FALSE
Q07507	DPT	seq.4979.34	TRUE	FALSE	TRUE	FALSE
Q07817	BCL2L1	seq.4423.77	FALSE	FALSE	TRUE	FALSE
Q08174	PCDH1	seq.24967.4	FALSE	FALSE	FALSE	FALSE
Q08334	IL10RB	seq.2631.50	FALSE	TRUE	TRUE	FALSE
Q08380	LGALS3BP	seq.5000.52	TRUE	FALSE	TRUE	FALSE
Q08431	MFGE8	seq.4455.89	TRUE	TRUE	TRUE	FALSE
Q08499	PDE4D	seq.5255.22	FALSE	FALSE	FALSE	FALSE
Q08830	FGL1	seq.5581.28	TRUE	TRUE	TRUE	FALSE
Q0P6D2	DIPK1C	seq.14341.8	FALSE	FALSE	FALSE	FALSE
Q0Z7S8	FABP9	seq.18194.18	FALSE	FALSE	FALSE	FALSE
Q10471	GALNT2	seq.5764.4	FALSE	FALSE	TRUE	FALSE
Q10587	TEF	seq.20990.48	FALSE	FALSE	FALSE	FALSE
Q10588	BST1	seq.4535.50	TRUE	FALSE	FALSE	FALSE
Q10589	BST2	seq.8832.55	FALSE	FALSE	TRUE	FALSE
Q11201	ST3GAL1	seq.5657.28	FALSE	TRUE	FALSE	FALSE
Q12778	FOXO1	seq.22055.31	FALSE	FALSE	TRUE	FALSE
Q12794	HYAL1	seq.8309.12	TRUE	TRUE	FALSE	FALSE
Q12805	EFEMP1	seq.8480.29	TRUE	TRUE	FALSE	FALSE
Q12836	ZP4	seq.7766.25	FALSE	FALSE	FALSE	FALSE
Q12841	FSTL1	seq.13112.179	TRUE	FALSE	FALSE	FALSE
Q12846	STX4	seq.10668.5	TRUE	FALSE	TRUE	FALSE
Q12860	CNTN1	seq.2974.61	TRUE	TRUE	TRUE	FALSE
Q12864	CDH17	seq.16613.3	TRUE	TRUE	TRUE	FALSE
Q12884	FAP	seq.5029.3	TRUE	TRUE	TRUE	FALSE
Q13002	GRIK2	seq.20544.103	FALSE	FALSE	FALSE	FALSE
Q13007	IL24	seq.3321.2	FALSE	FALSE	FALSE	FALSE
Q13017	ARHGAP5	seq.14748.31	FALSE	FALSE	FALSE	FALSE
Q13043	STK4	seq.22847.18	FALSE	FALSE	FALSE	FALSE
Q13084	MRPL28	seq.21123.1	FALSE	FALSE	FALSE	FALSE
Q13093	PLA2G7	seq.5015.15	TRUE	TRUE	FALSE	FALSE
Q13137	CALCOCO2	seq.12534.10	FALSE	FALSE	TRUE	FALSE
Q13158	FADD	seq.16593.3	FALSE	FALSE	TRUE	FALSE
Q13219	PAPPA	seq.4148.49	TRUE	FALSE	TRUE	FALSE
Q13277	STX3	seq.7186.111	FALSE	FALSE	FALSE	FALSE
Q13287	NMI	seq.17512.2	TRUE	FALSE	TRUE	FALSE
Q13291	SLAMF1	seq.7953.20	FALSE	FALSE	FALSE	FALSE
Q13308	PTK7	seq.9525.1	FALSE	FALSE	FALSE	FALSE
Q13332	PTPRS	seq.6049.64	TRUE	TRUE	FALSE	FALSE
Q13361	MFAP5	seq.6440.31	FALSE	FALSE	TRUE	FALSE
Q13410	BTN1A1	seq.21674.132	FALSE	FALSE	FALSE	FALSE
Q13421	MSLN	seq.3893.64	FALSE	FALSE	FALSE	FALSE
Q13426	XRCC4	seq.9886.28	FALSE	FALSE	TRUE	FALSE
Q13442	PDAP1	seq.19240.265	FALSE	FALSE	FALSE	FALSE
Q13443	ADAM9	seq.3795.6	FALSE	FALSE	FALSE	FALSE
Q13451	FKBP5	seq.21577.35	TRUE	FALSE	TRUE	FALSE
Q13510	ASAH1	seq.5748.20	FALSE	FALSE	TRUE	FALSE
Q13541	EIF4EBP1	seq.17372.5	FALSE	FALSE	TRUE	FALSE
Q13561	DCTN2	seq.5879.51	FALSE	FALSE	TRUE	FALSE
Q13740	ALCAM	seq.5451.1	TRUE	FALSE	FALSE	FALSE
Q13790	APOF	seq.12370.30	TRUE	TRUE	TRUE	FALSE
Q13822	ENPP2	seq.16892.23	TRUE	TRUE	FALSE	FALSE
Q13867	BLMH	seq.14250.115	FALSE	FALSE	TRUE	FALSE
Q13938	CAPS	seq.21143.10	TRUE	FALSE	FALSE	FALSE
Q13976	PRKG1	seq.13067.5	FALSE	FALSE	TRUE	FALSE
Q14005	IL16	seq.2774.10	TRUE	TRUE	TRUE	FALSE
Q14011	CIRBP	seq.12724.81	TRUE	FALSE	TRUE	FALSE
Q14088	RAB33A	seq.23255.7	FALSE	FALSE	FALSE	FALSE
Q14108	SCARB2	seq.5100.53	FALSE	FALSE	TRUE	FALSE
Q14116	IL18	seq.5661.15	FALSE	FALSE	TRUE	FALSE
Q14129	DGCR6	seq.9444.70	FALSE	FALSE	TRUE	FALSE
Q14162	SCARF1	seq.5129.12	TRUE	TRUE	FALSE	TRUE
Q14184	DOC2B	seq.7997.118	FALSE	FALSE	FALSE	FALSE
Q14197	MRPL58	seq.6380.23	FALSE	FALSE	FALSE	FALSE
Q14210	LY6D	seq.19784.16	FALSE	FALSE	FALSE	FALSE
Q14324	MYBPC2	seq.25096.58	FALSE	FALSE	TRUE	FALSE
Q14393	GAS6	seq.15391.114	TRUE	TRUE	FALSE	FALSE
Q14435	GALNT3	seq.6593.5	FALSE	TRUE	FALSE	FALSE
Q14508	WFDC2	seq.11388.75	TRUE	TRUE	TRUE	TRUE
Q14511	NEDD9	seq.12862.14	FALSE	FALSE	TRUE	FALSE
Q14554	PDIA5	seq.5593.11	FALSE	FALSE	FALSE	FALSE
Q14624	ITIH4	seq.4811.33	TRUE	FALSE	FALSE	FALSE
Q14641	INSL4	seq.6410.26	FALSE	FALSE	FALSE	FALSE
Q14677	CLINT1	seq.11659.31	FALSE	FALSE	FALSE	FALSE
Q14781	CBX2	seq.22095.29	FALSE	FALSE	FALSE	FALSE
Q14790	CASP8	seq.18158.45	FALSE	FALSE	TRUE	FALSE
Q14807	KIF22	seq.12734.112	FALSE	FALSE	TRUE	FALSE
Q14BN4	SLMAP	seq.7191.32	FALSE	FALSE	FALSE	FALSE
Q15014	MORF4L2	seq.24443.8	FALSE	FALSE	FALSE	FALSE
Q15025	TNIP1	seq.21282.21	FALSE	FALSE	TRUE	FALSE
Q15067	ACOX1	seq.21552.9	FALSE	FALSE	FALSE	FALSE
Q15102	PAFAH1B3	seq.12374.8	FALSE	FALSE	FALSE	FALSE
Q15109	AGER	seq.4125.52	TRUE	TRUE	TRUE	FALSE
Q15113	PCOLCE	seq.11237.49	TRUE	TRUE	FALSE	FALSE
Q15126	PMVK	seq.12450.42	TRUE	FALSE	TRUE	FALSE
Q15165	PON2	seq.22003.4	FALSE	FALSE	TRUE	FALSE
Q15172	PPP2R5A	seq.13622.16	FALSE	FALSE	FALSE	FALSE
Q15256	PTPRR	seq.6361.49	FALSE	FALSE	FALSE	FALSE
Q15276	RABEP1	seq.24417.22	TRUE	FALSE	TRUE	FALSE
Q15303	ERBB4	seq.2618.10	FALSE	FALSE	FALSE	FALSE
Q15366	PCBP2	seq.23363.41	TRUE	FALSE	TRUE	FALSE
Q15388	TOMM20	seq.20408.11	FALSE	FALSE	TRUE	FALSE
Q15389	ANGPT1	seq.2811.27	TRUE	FALSE	FALSE	TRUE
Q15427	SF3B4	seq.13449.25	FALSE	FALSE	TRUE	FALSE
Q15465	SHH	seq.2743.5	FALSE	FALSE	FALSE	FALSE
Q15517	CDSN	seq.7085.81	FALSE	FALSE	FALSE	FALSE
Q15582	TGFBI	seq.3283.21	TRUE	TRUE	TRUE	FALSE
Q15633	TARBP2	seq.12781.2	FALSE	FALSE	TRUE	FALSE
Q15661	TPSAB1	seq.9409.11	TRUE	FALSE	TRUE	FALSE
Q15697	ZNF174	seq.11486.26	FALSE	FALSE	FALSE	FALSE
Q15797	SMAD1	seq.9838.4	FALSE	FALSE	TRUE	FALSE
Q15814	TBCC	seq.21326.28	TRUE	FALSE	FALSE	FALSE
Q15818	NPTX1	seq.9256.78	TRUE	TRUE	TRUE	FALSE
Q15846	CLUL1	seq.21492.19	TRUE	TRUE	TRUE	FALSE
Q15848	ADIPOQ	seq.3554.24	TRUE	TRUE	TRUE	FALSE
Q16206	ENOX2	seq.13422.66	FALSE	FALSE	FALSE	FALSE
Q16270	IGFBP7	seq.3320.49	TRUE	FALSE	TRUE	TRUE
Q16288	NTRK3	seq.2658.27	TRUE	FALSE	TRUE	FALSE
Q16363	LAMA4	seq.6577.64	FALSE	FALSE	FALSE	FALSE
Q16401	PSMD5	seq.10716.35	FALSE	FALSE	FALSE	FALSE
Q16520	BATF	seq.19227.18	FALSE	FALSE	FALSE	FALSE
Q16543	CDC37	seq.3879.50	TRUE	FALSE	TRUE	FALSE
Q16549	PCSK7	seq.4459.68	FALSE	TRUE	TRUE	FALSE
Q16610	ECM1	seq.3366.51	TRUE	TRUE	TRUE	FALSE
Q16620	NTRK2	seq.4866.59	TRUE	FALSE	TRUE	FALSE
Q16625	OCLN	seq.24263.6	FALSE	FALSE	TRUE	FALSE
Q16627	CCL14	seq.2900.53	TRUE	TRUE	FALSE	TRUE
Q16653	MOG	seq.15619.49	FALSE	FALSE	FALSE	FALSE
Q16665	HIF1A	seq.13089.6	FALSE	FALSE	FALSE	FALSE
Q16674	MIA	seq.2687.2	TRUE	TRUE	TRUE	FALSE
Q16698	DECR1	seq.12687.2	TRUE	TRUE	TRUE	FALSE
Q16718	NDUFA5	seq.19200.16	FALSE	FALSE	FALSE	FALSE
Q16719	KYNU	seq.4559.64	TRUE	FALSE	TRUE	FALSE
Q16740	CLPP	seq.17196.5	FALSE	FALSE	FALSE	FALSE
Q16762	TST	seq.12663.1	FALSE	FALSE	FALSE	FALSE
Q16769	QPCT	seq.7849.3	TRUE	TRUE	TRUE	FALSE
Q16772	GSTA3	seq.4993.16	FALSE	FALSE	TRUE	FALSE
Q16773	KYAT1	seq.17365.7	FALSE	FALSE	TRUE	FALSE
Q16774	GUK1	seq.17325.10	FALSE	FALSE	FALSE	FALSE
Q16775	HAGH	seq.19267.14	TRUE	FALSE	TRUE	FALSE
Q16790	CA9	seq.3798.71	FALSE	FALSE	FALSE	FALSE
Q16836	HADH	seq.17739.1	FALSE	FALSE	FALSE	FALSE
Q16853	AOC3	seq.21491.7	TRUE	FALSE	TRUE	FALSE
Q16864	ATP6V1F	seq.25219.17	FALSE	FALSE	TRUE	FALSE
Q16881	TXNRD1	seq.13967.14	TRUE	FALSE	TRUE	FALSE
Q24JP5	TMEM132A	seq.7871.16	FALSE	FALSE	TRUE	FALSE
Q2M296	MTHFSD	seq.19129.15	FALSE	TRUE	TRUE	FALSE
Q2UY09	COL28A1	seq.10702.1	FALSE	FALSE	TRUE	FALSE
Q2VWP7	PRTG	seq.21397.21	TRUE	TRUE	TRUE	FALSE
Q2WEN9	CEACAM16	seq.24299.1	FALSE	TRUE	FALSE	FALSE
Q30KQ4	DEFB116	seq.11144.10	FALSE	FALSE	FALSE	FALSE
Q3KPI0	CEACAM21	seq.7204.1	FALSE	FALSE	FALSE	FALSE
Q4KMG0	CDON	seq.4541.49	TRUE	FALSE	TRUE	FALSE
Q4VC05	BCL7A	seq.21331.19	FALSE	FALSE	FALSE	FALSE
Q4VCS5	AMOT	seq.25296.3	FALSE	FALSE	TRUE	FALSE
Q53FA7	TP53I3	seq.17748.21	TRUE	TRUE	TRUE	FALSE
Q53H47	SETMAR	seq.12462.20	FALSE	FALSE	TRUE	FALSE
Q53H82	LACTB2	seq.22381.1	TRUE	FALSE	TRUE	FALSE
Q58F21	BRDT	seq.12748.6	FALSE	FALSE	FALSE	FALSE
Q5GAN6	RNASE10	seq.5602.62	FALSE	FALSE	FALSE	FALSE
Q5JS37	NHLRC3	seq.9087.8	FALSE	FALSE	TRUE	FALSE
Q5JS54	PSMG4	seq.20967.137	FALSE	FALSE	TRUE	FALSE
Q5QGZ9	CLEC12A	seq.11187.11	FALSE	FALSE	FALSE	FALSE
Q5R372	RABGAP1L	seq.25286.33	TRUE	FALSE	TRUE	FALSE
Q5SW96	LDLRAP1	seq.18183.3	TRUE	FALSE	FALSE	FALSE
Q5T2D2	TREML2	seq.5736.1	TRUE	TRUE	TRUE	FALSE
Q5T2W1	PDZK1	seq.16852.10	FALSE	FALSE	TRUE	FALSE
Q5T4W7	ARTN	seq.2939.10	FALSE	FALSE	FALSE	FALSE
Q5TDH0	DDI2	seq.25446.34	TRUE	FALSE	TRUE	FALSE
Q5VIR6	VPS53	seq.25103.45	TRUE	FALSE	TRUE	FALSE
Q5VTT5	MYOM3	seq.13966.30	FALSE	FALSE	TRUE	FALSE
Q5W0V3	FHIP2A	seq.25081.6	FALSE	FALSE	FALSE	FALSE
Q63HQ2	EGFLAM	seq.12338.27	TRUE	TRUE	FALSE	FALSE
Q68D85	NCR3LG1	seq.7854.38	FALSE	FALSE	FALSE	FALSE
Q68J44	DUSP29	seq.23323.25	FALSE	TRUE	FALSE	FALSE
Q6B8I1	DUSP13	seq.6525.17	FALSE	TRUE	FALSE	FALSE
Q6BAA4	FCRLB	seq.15583.18	TRUE	TRUE	TRUE	FALSE
Q6BCY4	CYB5R2	seq.19143.38	TRUE	FALSE	TRUE	FALSE
Q6DN72	FCRL6	seq.6617.12	FALSE	TRUE	FALSE	FALSE
Q6EBC2	IL31	seq.10455.196	FALSE	FALSE	FALSE	FALSE
Q6EIG7	CLEC6A	seq.6911.103	FALSE	FALSE	FALSE	FALSE
Q6EMK4	VASN	seq.5682.13	TRUE	FALSE	TRUE	FALSE
Q6GMV3	PTRHD1	seq.20386.15	TRUE	FALSE	TRUE	FALSE
Q6GQQ9	OTUD7B	seq.21742.43	TRUE	FALSE	TRUE	FALSE
Q6GTX8	LAIR1	seq.11284.24	FALSE	FALSE	TRUE	FALSE
Q6IBS0	TWF2	seq.23396.21	TRUE	FALSE	TRUE	FALSE
Q6ISS4	LAIR2	seq.7130.4	FALSE	FALSE	FALSE	FALSE
Q6NT46	GAGE2A	seq.18268.5	FALSE	FALSE	FALSE	FALSE
Q6NUJ1	PSAPL1	seq.8814.33	TRUE	FALSE	TRUE	FALSE
Q6NW40	RGMB	seq.3331.8	TRUE	TRUE	FALSE	FALSE
Q6NXT1	ANKRD54	seq.18404.22	FALSE	FALSE	TRUE	FALSE
Q6P4F2	FDX2	seq.11231.12	FALSE	FALSE	FALSE	FALSE
Q6P5S2	LEG1	seq.7154.92	FALSE	FALSE	FALSE	FALSE
Q6P9F5	TRIM40	seq.22815.4	FALSE	FALSE	FALSE	FALSE
Q6PCB0	VWA1	seq.6385.63	TRUE	TRUE	FALSE	FALSE
Q6PH85	DCUN1D2	seq.19511.8	FALSE	FALSE	FALSE	FALSE
Q6PI73	LILRA6	seq.7059.14	TRUE	TRUE	FALSE	FALSE
Q6PIL6	KCNIP4	seq.7011.8	FALSE	FALSE	FALSE	FALSE
Q6PUV4	CPLX2	seq.15321.8	FALSE	FALSE	TRUE	FALSE
Q6QNK2	ADGRD1	seq.21546.20	TRUE	TRUE	TRUE	FALSE
Q6QNY0	BLOC1S3	seq.24487.95	FALSE	FALSE	TRUE	FALSE
Q6QNY1	BLOC1S2	seq.21184.1	FALSE	FALSE	FALSE	FALSE
Q6UB28	METAP1D	seq.19752.197	FALSE	FALSE	TRUE	FALSE
Q6UVK1	CSPG4	seq.8951.162	FALSE	FALSE	FALSE	FALSE
Q6UWJ8	CD164L2	seq.6915.2	FALSE	FALSE	FALSE	FALSE
Q6UWL2	SUSD1	seq.9582.93	FALSE	FALSE	TRUE	FALSE
Q6UWN8	SPINK6	seq.5731.1	TRUE	FALSE	TRUE	FALSE
Q6UWP8	SBSN	seq.5724.58	FALSE	FALSE	FALSE	FALSE
Q6UWR7	ENPP6	seq.15579.26	FALSE	TRUE	FALSE	FALSE
Q6UWV6	ENPP7	seq.4435.66	TRUE	TRUE	TRUE	FALSE
Q6UX06	OLFM4	seq.4769.10	FALSE	FALSE	TRUE	FALSE
Q6UX15	LAYN	seq.2635.61	FALSE	TRUE	FALSE	FALSE
Q6UX82	LYPD8	seq.22561.3	FALSE	FALSE	FALSE	FALSE
Q6UXB2	CXCL17	seq.9495.10	FALSE	FALSE	FALSE	FALSE
Q6UXD5	SEZ6L2	seq.3867.49	FALSE	FALSE	FALSE	FALSE
Q6UXL0	IL20RB	seq.13435.31	FALSE	FALSE	FALSE	FALSE
Q6UXM1	LRIG3	seq.3322.52	FALSE	FALSE	TRUE	FALSE
Q6UXV0	GFRAL	seq.6920.1	TRUE	TRUE	TRUE	FALSE
Q6UY09	CEACAM20	seq.10453.7	FALSE	FALSE	FALSE	FALSE
Q6WN34	CHRDL2	seq.6086.15	TRUE	FALSE	TRUE	FALSE
Q6YHK3	CD109	seq.3290.50	TRUE	FALSE	FALSE	FALSE
Q6YN16	HSDL2	seq.23588.9	TRUE	TRUE	TRUE	FALSE
Q6ZMC9	SIGLEC15	seq.10847.1	FALSE	FALSE	FALSE	FALSE
Q6ZMJ2	SCARA5	seq.10419.1	TRUE	TRUE	TRUE	FALSE
Q6ZMJ4	IL34	seq.4556.10	FALSE	FALSE	FALSE	FALSE
Q6ZN66	GBP6	seq.7818.101	FALSE	FALSE	FALSE	FALSE
Q6ZRY4	RBPMS2	seq.23300.3	TRUE	FALSE	TRUE	FALSE
Q6ZUJ8	PIK3AP1	seq.21957.12	FALSE	FALSE	TRUE	FALSE
Q6ZVL6	KIAA1549L	seq.11145.72	FALSE	FALSE	FALSE	FALSE
Q6ZVN8	HJV	seq.3332.57	TRUE	FALSE	TRUE	FALSE
Q765P7	MTSS2	seq.25252.29	TRUE	FALSE	TRUE	FALSE
Q76LX8	ADAMTS13	seq.3175.51	TRUE	FALSE	TRUE	FALSE
Q76M96	CCDC80	seq.3234.23	TRUE	TRUE	TRUE	FALSE
Q7KYR7	BTN2A1	seq.8869.5	FALSE	TRUE	FALSE	FALSE
Q7L0J3	SV2A	seq.12880.1	FALSE	FALSE	FALSE	FALSE
Q7L266	ASRGL1	seq.18313.4	FALSE	FALSE	TRUE	FALSE
Q7L5N7	LPCAT2	seq.11175.45	FALSE	FALSE	TRUE	FALSE
Q7L5Y9	MAEA	seq.21477.105	FALSE	FALSE	FALSE	FALSE
Q7Z304	MAMDC2	seq.6119.14	FALSE	FALSE	FALSE	FALSE
Q7Z3D4	LYSMD3	seq.10563.13	FALSE	FALSE	FALSE	FALSE
Q7Z4V5	HDGFL2	seq.4553.65	FALSE	FALSE	TRUE	FALSE
Q7Z4W1	DCXR	seq.17758.79	TRUE	FALSE	TRUE	FALSE
Q7Z4W2	LYZL2	seq.6377.54	FALSE	FALSE	FALSE	FALSE
Q7Z5A7	TAFA5	seq.5609.92	TRUE	TRUE	FALSE	FALSE
Q7Z5R6	APBB1IP	seq.21949.4	TRUE	FALSE	TRUE	FALSE
Q7Z692	CEACAM19	seq.7048.4	FALSE	FALSE	FALSE	FALSE
Q7Z6A9	BTLA	seq.16308.14	FALSE	FALSE	FALSE	FALSE
Q7Z6I6	ARHGAP30	seq.12807.89	FALSE	FALSE	FALSE	FALSE
Q7Z6M1	RABEPK	seq.13599.15	FALSE	FALSE	TRUE	FALSE
Q7Z6M3	MILR1	seq.11173.29	FALSE	FALSE	FALSE	FALSE
Q7Z7H5	TMED4	seq.9319.59	FALSE	FALSE	FALSE	FALSE
Q86SJ6	DSG4	seq.22568.7	FALSE	FALSE	FALSE	FALSE
Q86SR1	GALNT10	seq.7003.4	FALSE	FALSE	TRUE	FALSE
Q86SX6	GLRX5	seq.16597.11	FALSE	FALSE	TRUE	FALSE
Q86T26	TMPRSS11B	seq.10895.28	FALSE	FALSE	FALSE	FALSE
Q86TH1	ADAMTSL2	seq.6379.62	TRUE	FALSE	TRUE	FALSE
Q86TS9	MRPL52	seq.7123.25	FALSE	FALSE	FALSE	FALSE
Q86U17	SERPINA11	seq.9002.36	TRUE	TRUE	TRUE	TRUE
Q86UP6	CUZD1	seq.7943.16	FALSE	FALSE	FALSE	FALSE
Q86UX2	ITIH5	seq.8233.2	FALSE	FALSE	FALSE	FALSE
Q86VB7	CD163	seq.5028.59	TRUE	TRUE	TRUE	FALSE
Q86VP1	TAX1BP1	seq.12721.4	FALSE	FALSE	TRUE	FALSE
Q86VR7	VSIG10L	seq.24011.27	FALSE	TRUE	FALSE	FALSE
Q86WD7	SERPINA9	seq.7266.4	FALSE	FALSE	TRUE	FALSE
Q86YD3	TMEM25	seq.9014.18	FALSE	FALSE	FALSE	FALSE
Q86Z14	KLB	seq.19557.3	FALSE	FALSE	FALSE	FALSE
Q8IU57	IFNLR1	seq.7192.37	TRUE	TRUE	TRUE	FALSE
Q8IUK5	PLXDC1	seq.9235.3	FALSE	FALSE	FALSE	FALSE
Q8IUN9	CLEC10A	seq.10955.4	FALSE	FALSE	FALSE	FALSE
Q8IV38	ANKMY2	seq.25437.18	FALSE	FALSE	FALSE	FALSE
Q8IVM0	CCDC50	seq.12399.194	FALSE	FALSE	FALSE	FALSE
Q8IW75	SERPINA12	seq.6551.94	TRUE	TRUE	FALSE	FALSE
Q8IWQ3	BRSK2	seq.9790.28	FALSE	FALSE	FALSE	FALSE
Q8IWT1	SCN4B	seq.7911.29	FALSE	FALSE	TRUE	FALSE
Q8IWV2	CNTN4	seq.3298.52	TRUE	FALSE	TRUE	FALSE
Q8IX19	MCEMP1	seq.6283.60	FALSE	FALSE	TRUE	FALSE
Q8IXM2	BAP18	seq.21153.5	FALSE	FALSE	TRUE	FALSE
Q8IY22	CMIP	seq.25100.11	TRUE	FALSE	FALSE	FALSE
Q8IY31	IFT20	seq.20460.22	FALSE	FALSE	FALSE	FALSE
Q8IY33	MICALL2	seq.12891.1	FALSE	FALSE	FALSE	FALSE
Q8IYS2	KIAA2013	seq.6538.90	FALSE	FALSE	FALSE	FALSE
Q8IYV9	IZUMO1	seq.21526.88	FALSE	FALSE	FALSE	FALSE
Q8IZF2	ADGRF5	seq.6409.57	FALSE	FALSE	TRUE	FALSE
Q8IZJ0	IFNL2	seq.4397.26	FALSE	FALSE	FALSE	FALSE
Q8IZP9	ADGRG2	seq.10767.52	FALSE	FALSE	FALSE	FALSE
Q8N0X7	SPART	seq.11161.5	TRUE	FALSE	TRUE	FALSE
Q8N0Z9	VSIG10	seq.10825.12	FALSE	FALSE	FALSE	FALSE
Q8N129	CNPY4	seq.15465.79	FALSE	FALSE	FALSE	FALSE
Q8N149	LILRA2	seq.15614.168	TRUE	TRUE	FALSE	FALSE
Q8N1Q1	CA13	seq.3420.21	TRUE	TRUE	FALSE	FALSE
Q8N2G4	LYPD1	seq.9327.3	FALSE	FALSE	FALSE	FALSE
Q8N4E4	PDCL2	seq.14192.31	FALSE	FALSE	FALSE	FALSE
Q8N5S9	CAMKK1	seq.18860.2	FALSE	FALSE	FALSE	FALSE
Q8N608	DPP10	seq.7890.68	FALSE	FALSE	FALSE	FALSE
Q8N668	COMMD1	seq.12509.115	FALSE	FALSE	FALSE	FALSE
Q8N6C8	LILRA3	seq.6391.52	TRUE	TRUE	FALSE	FALSE
Q8N6Q1	TMCO5A	seq.6907.17	FALSE	FALSE	FALSE	FALSE
Q8N6Q3	CD177	seq.13116.25	TRUE	TRUE	FALSE	FALSE
Q8N8E3	CEP112	seq.23292.1	FALSE	FALSE	FALSE	FALSE
Q8N8S7	ENAH	seq.9757.29	FALSE	FALSE	TRUE	FALSE
Q8N967	LRTM2	seq.8906.60	FALSE	FALSE	FALSE	FALSE
Q8NBI3	DRAXIN	seq.7084.1	FALSE	FALSE	FALSE	FALSE
Q8NBJ7	SUMF2	seq.6069.71	FALSE	FALSE	TRUE	FALSE
Q8NBK3	SUMF1	seq.6941.11	FALSE	FALSE	FALSE	FALSE
Q8NBS9	TXNDC5	seq.11212.7	TRUE	FALSE	FALSE	TRUE
Q8NBZ7	UXS1	seq.8258.22	TRUE	TRUE	TRUE	FALSE
Q8NC01	CLEC1A	seq.21853.3	FALSE	FALSE	FALSE	FALSE
Q8NC42	RNF149	seq.9773.15	FALSE	FALSE	TRUE	FALSE
Q8NDI1	EHBP1	seq.12813.18	FALSE	FALSE	FALSE	FALSE
Q8NFP4	MDGA1	seq.16900.29	TRUE	TRUE	FALSE	TRUE
Q8NFP7	NUDT10	seq.20957.57	FALSE	FALSE	FALSE	FALSE
Q8NHJ6	LILRB4	seq.6453.70	FALSE	FALSE	FALSE	FALSE
Q8NHL6	LILRB1	seq.5090.49	TRUE	FALSE	TRUE	FALSE
Q8NHS0	DNAJB8	seq.20942.4	FALSE	FALSE	FALSE	FALSE
Q8NHV1	GIMAP7	seq.24683.11	FALSE	FALSE	FALSE	FALSE
Q8NI17	IL31RA	seq.8273.84	FALSE	FALSE	FALSE	FALSE
Q8TAD2	IL17D	seq.4136.40	FALSE	FALSE	FALSE	FALSE
Q8TAE8	GADD45GIP1	seq.9302.90	FALSE	FALSE	FALSE	FALSE
Q8TAT2	FGFBP3	seq.11219.95	TRUE	TRUE	FALSE	TRUE
Q8TC05	MDM1	seq.7898.29	FALSE	FALSE	FALSE	FALSE
Q8TCD5	NT5C	seq.12560.9	TRUE	TRUE	TRUE	FALSE
Q8TCS8	PNPT1	seq.21378.7	FALSE	FALSE	FALSE	FALSE
Q8TCT1	PHOSPHO1	seq.20428.5	FALSE	FALSE	TRUE	FALSE
Q8TCZ2	CD99L2	seq.10539.30	FALSE	FALSE	TRUE	FALSE
Q8TDQ1	CD300LF	seq.5623.11	FALSE	FALSE	FALSE	FALSE
Q8TDX7	NEK7	seq.12703.6	FALSE	FALSE	FALSE	FALSE
Q8TDY8	IGDCC4	seq.9793.145	TRUE	TRUE	FALSE	FALSE
Q8TE58	ADAMTS15	seq.4533.76	FALSE	FALSE	TRUE	FALSE
Q8TEA8	DTD1	seq.19194.9	TRUE	FALSE	FALSE	FALSE
Q8TF65	GIPC2	seq.20921.1	TRUE	FALSE	TRUE	FALSE
Q8WTQ1	DEFB104A_DEFB104B	seq.5763.67	FALSE	FALSE	FALSE	FALSE
Q8WTT0	CLEC4C	seq.9094.5	TRUE	TRUE	FALSE	FALSE
Q8WTV0	SCARB1	seq.20534.6	FALSE	FALSE	FALSE	FALSE
Q8WUD1	RAB2B	seq.19253.82	FALSE	FALSE	TRUE	FALSE
Q8WUF8	FAM172A	seq.5615.62	FALSE	FALSE	FALSE	FALSE
Q8WUW1	BRK1	seq.21001.393	FALSE	FALSE	FALSE	FALSE
Q8WUX2	CHAC2	seq.21156.5	FALSE	FALSE	TRUE	FALSE
Q8WV07	LTO1	seq.18195.3	FALSE	FALSE	TRUE	FALSE
Q8WV28	BLNK	seq.19225.11	FALSE	FALSE	TRUE	FALSE
Q8WV92	MITD1	seq.23266.62	TRUE	TRUE	TRUE	FALSE
Q8WVQ1	CANT1	seq.6480.1	FALSE	FALSE	TRUE	FALSE
Q8WW22	DNAJA4	seq.9744.139	TRUE	FALSE	TRUE	FALSE
Q8WWQ8	STAB2	seq.3399.31	FALSE	FALSE	TRUE	FALSE
Q8WWU5	TCP11	seq.8334.65	FALSE	FALSE	FALSE	FALSE
Q8WWV3	RTN4IP1	seq.18180.58	FALSE	FALSE	FALSE	FALSE
Q8WWV6	FCAMR	seq.9568.289	FALSE	FALSE	TRUE	FALSE
Q8WX77	IGFBPL1	seq.7815.49	FALSE	FALSE	TRUE	FALSE
Q8WXC3	PYDC1	seq.12835.101	FALSE	FALSE	FALSE	FALSE
Q8WXD2	SCG3	seq.7957.2	TRUE	TRUE	TRUE	FALSE
Q8WXI7	MUC16	seq.15565.102	FALSE	FALSE	FALSE	FALSE
Q8WXI8	CLEC4D	seq.7752.31	FALSE	FALSE	TRUE	FALSE
Q8WYN0	ATG4A	seq.21436.56	TRUE	FALSE	TRUE	FALSE
Q8WYQ3	CHCHD10	seq.11270.17	FALSE	FALSE	TRUE	FALSE
Q8WZ42	TTN	seq.11352.42	FALSE	FALSE	FALSE	FALSE
Q92496	CFHR4	seq.6471.53	TRUE	TRUE	FALSE	FALSE
Q92499	DDX1	seq.25092.32	FALSE	FALSE	FALSE	FALSE
Q92520	FAM3C	seq.20520.14	FALSE	FALSE	FALSE	FALSE
Q92583	CCL17	seq.3519.3	TRUE	TRUE	FALSE	TRUE
Q92597	NDRG1	seq.19215.7	FALSE	FALSE	FALSE	FALSE
Q92609	TBC1D5	seq.9960.2	FALSE	FALSE	TRUE	FALSE
Q92619	ARHGAP45	seq.13544.9	TRUE	FALSE	TRUE	FALSE
Q92686	NRGN	seq.18303.39	TRUE	FALSE	FALSE	FALSE
Q92692	NECTIN2	seq.6245.4	FALSE	FALSE	FALSE	FALSE
Q92752	TNR	seq.11302.237	FALSE	FALSE	TRUE	FALSE
Q92817	EVPL	seq.14019.73	FALSE	FALSE	FALSE	FALSE
Q92820	GGH	seq.9370.69	TRUE	TRUE	TRUE	FALSE
Q92823	NRCAM	seq.5109.24	TRUE	FALSE	FALSE	FALSE
Q92832	NELL1	seq.6544.33	TRUE	FALSE	FALSE	FALSE
Q92835	INPP5D	seq.25264.102	TRUE	TRUE	TRUE	FALSE
Q92844	TANK	seq.14013.11	FALSE	FALSE	FALSE	FALSE
Q92854	SEMA4D	seq.5737.61	TRUE	TRUE	TRUE	FALSE
Q92859	NEO1	seq.8900.28	FALSE	FALSE	FALSE	FALSE
Q92876	KLK6	seq.3450.4	FALSE	FALSE	FALSE	FALSE
Q92888	ARHGEF1	seq.13976.9	TRUE	FALSE	TRUE	FALSE
Q92890	UFD1	seq.17411.55	TRUE	FALSE	TRUE	FALSE
Q93015	NAA80	seq.21241.1	FALSE	FALSE	TRUE	FALSE
Q93091	RNASE6	seq.5646.20	TRUE	TRUE	TRUE	TRUE
Q969D9	TSLP	seq.3010.53	FALSE	FALSE	FALSE	FALSE
Q969H8	MYDGF	seq.9248.36	TRUE	TRUE	TRUE	FALSE
Q969P0	IGSF8	seq.6984.6	TRUE	TRUE	FALSE	FALSE
Q969X0	RILPL2	seq.24655.23	TRUE	FALSE	TRUE	FALSE
Q96A00	PPP1R14A	seq.19117.3	FALSE	FALSE	FALSE	FALSE
Q96A25	TMEM106A	seq.10499.1	FALSE	FALSE	FALSE	FALSE
Q96A32	MYLPF	seq.21112.6	FALSE	FALSE	TRUE	FALSE
Q96A49	SYAP1	seq.23409.83	FALSE	FALSE	TRUE	FALSE
Q96AG4	LRRC59	seq.19163.26	FALSE	FALSE	FALSE	FALSE
Q96AJ9	VTI1A	seq.7952.2	FALSE	FALSE	TRUE	FALSE
Q96AT9	RPE	seq.12646.2	FALSE	FALSE	TRUE	FALSE
Q96AX2	RAB37	seq.23282.19	FALSE	FALSE	FALSE	FALSE
Q96B36	AKT1S1	seq.23302.19	TRUE	FALSE	TRUE	FALSE
Q96B86	RGMA	seq.5483.1	TRUE	TRUE	FALSE	FALSE
Q96BJ3	AIDA	seq.17347.80	FALSE	FALSE	FALSE	FALSE
Q96CD2	PPCDC	seq.13996.16	FALSE	FALSE	TRUE	FALSE
Q96D42	HAVCR1	seq.9021.1	TRUE	TRUE	TRUE	FALSE
Q96DA2	RAB39B	seq.12403.30	FALSE	FALSE	FALSE	FALSE
Q96DE0	NUDT16	seq.20948.16	TRUE	TRUE	TRUE	FALSE
Q96DU3	SLAMF6	seq.5128.53	FALSE	TRUE	TRUE	FALSE
Q96EB6	SIRT1	seq.19823.75	FALSE	FALSE	TRUE	FALSE
Q96EK5	KIFBP	seq.12956.40	TRUE	FALSE	TRUE	FALSE
Q96EM0	L3HYPDH	seq.23380.16	FALSE	FALSE	FALSE	FALSE
Q96EP0	RNF31	seq.23183.6	FALSE	FALSE	FALSE	FALSE
Q96F10	SAT2	seq.12524.18	FALSE	FALSE	TRUE	FALSE
Q96F46	IL17RA	seq.2992.59	TRUE	TRUE	FALSE	FALSE
Q96FE7	PIK3IP1	seq.20553.2	FALSE	FALSE	FALSE	FALSE
Q96FQ6	S100A16	seq.17836.17	FALSE	TRUE	FALSE	FALSE
Q96FZ7	CHMP6	seq.21160.4	TRUE	TRUE	TRUE	FALSE
Q96G03	PGM2	seq.18330.7	FALSE	FALSE	FALSE	FALSE
Q96GG9	DCUN1D1	seq.17366.6	FALSE	FALSE	FALSE	FALSE
Q96GW7	BCAN	seq.3461.58	TRUE	TRUE	TRUE	FALSE
Q96H15	TIMD4	seq.15449.33	TRUE	TRUE	TRUE	FALSE
Q96HC4	PDLIM5	seq.23703.8	TRUE	FALSE	TRUE	FALSE
Q96HD1	CRELD1	seq.7628.40	FALSE	FALSE	TRUE	FALSE
Q96HD9	ACY3	seq.21781.9	FALSE	FALSE	FALSE	FALSE
Q96I15	SCLY	seq.21537.33	TRUE	TRUE	TRUE	FALSE
Q96I25	RBM17	seq.17391.10	FALSE	FALSE	FALSE	FALSE
Q96I82	KAZALD1	seq.7144.234	FALSE	FALSE	TRUE	FALSE
Q96IQ7	VSIG2	seq.8018.43	FALSE	FALSE	FALSE	FALSE
Q96IU4	ABHD14B	seq.19325.21	FALSE	FALSE	FALSE	FALSE
Q96IW2	SHD	seq.23554.2	FALSE	FALSE	FALSE	FALSE
Q96IY4	CPB2	seq.3518.54	TRUE	FALSE	TRUE	FALSE
Q96J42	TXNDC15	seq.6366.38	TRUE	TRUE	FALSE	FALSE
Q96J84	KIRREL1	seq.22563.4	FALSE	FALSE	FALSE	FALSE
Q96JA1	LRIG1	seq.18831.6	TRUE	TRUE	FALSE	FALSE
Q96JB5	CDK5RAP3	seq.21238.40	FALSE	FALSE	FALSE	FALSE
Q96JP9	CDHR1	seq.8372.29	FALSE	FALSE	TRUE	FALSE
Q96KB5	PBK	seq.17475.18	FALSE	FALSE	FALSE	FALSE
Q96KG7	MEGF10	seq.11168.3	FALSE	FALSE	FALSE	FALSE
Q96L15	ART5	seq.23202.78	FALSE	FALSE	FALSE	FALSE
Q96LA5	FCRL2	seq.7951.146	FALSE	FALSE	TRUE	FALSE
Q96LA6	FCRL1	seq.5728.60	TRUE	TRUE	TRUE	FALSE
Q96LB8	PGLYRP4	seq.19821.10	FALSE	FALSE	FALSE	FALSE
Q96MK3	FAM20A	seq.6433.57	TRUE	TRUE	TRUE	FALSE
Q96MM7	HS6ST2	seq.13524.25	FALSE	FALSE	TRUE	FALSE
Q96N03	VSTM2L	seq.6549.60	FALSE	FALSE	TRUE	FALSE
Q96NA2	RILP	seq.24244.81	TRUE	FALSE	TRUE	FALSE
Q96NB1	CEP20	seq.21655.18	FALSE	FALSE	TRUE	FALSE
Q96NY8	NECTIN4	seq.5734.13	FALSE	FALSE	FALSE	FALSE
Q96NZ8	WFIKKN1	seq.3191.50	TRUE	TRUE	TRUE	FALSE
Q96P31	FCRL3	seq.4440.15	TRUE	TRUE	TRUE	FALSE
Q96PD5	PGLYRP2	seq.5601.2	FALSE	TRUE	FALSE	FALSE
Q96PE7	MCEE	seq.9388.18	FALSE	FALSE	FALSE	FALSE
Q96PH6	DEFB118	seq.9306.7	FALSE	FALSE	FALSE	FALSE
Q96PL5	ERMAP	seq.8631.13	FALSE	FALSE	TRUE	FALSE
Q96PQ0	SORCS2	seq.4569.52	FALSE	FALSE	FALSE	FALSE
Q96QH8	SPACA5_SPACA5B	seq.6494.60	FALSE	FALSE	FALSE	FALSE
Q96QR1	SCGB3A1	seq.6252.62	TRUE	FALSE	TRUE	FALSE
Q96R05	RBP7	seq.14208.3	TRUE	TRUE	TRUE	FALSE
Q96RD9	FCRL5	seq.6103.70	FALSE	FALSE	FALSE	FALSE
Q96RJ3	TNFRSF13C	seq.5383.14	FALSE	FALSE	TRUE	FALSE
Q96RU2	USP28	seq.19562.8	FALSE	FALSE	TRUE	FALSE
Q96SB3	PPP1R9B	seq.21991.79	TRUE	FALSE	TRUE	FALSE
Q96SM3	CPXM1	seq.6255.74	TRUE	TRUE	FALSE	TRUE
Q96T91	GPHA2	seq.6395.58	FALSE	FALSE	FALSE	FALSE
Q99062	CSF3R	seq.2719.3	FALSE	FALSE	TRUE	FALSE
Q99075	HBEGF	seq.14094.29	TRUE	FALSE	TRUE	FALSE
Q99259	GAD1	seq.11280.6	FALSE	FALSE	FALSE	FALSE
Q99426	TBCB	seq.17686.27	TRUE	FALSE	TRUE	FALSE
Q99435	NELL2	seq.6022.57	FALSE	FALSE	FALSE	FALSE
Q99487	PAFAH2	seq.18914.188	FALSE	FALSE	FALSE	FALSE
Q99523	SORT1	seq.11300.32	FALSE	FALSE	TRUE	FALSE
Q99536	VAT1	seq.18175.65	FALSE	FALSE	TRUE	FALSE
Q99584	S100A13	seq.7223.60	FALSE	FALSE	FALSE	FALSE
Q99616	CCL13	seq.4144.13	FALSE	FALSE	TRUE	FALSE
Q99650	OSMR	seq.10892.8	FALSE	FALSE	FALSE	FALSE
Q99653	CHP1	seq.12458.79	FALSE	FALSE	FALSE	FALSE
Q99665	IL12RB2	seq.3815.14	FALSE	FALSE	FALSE	FALSE
Q99674	CGREF1	seq.6257.56	FALSE	FALSE	FALSE	FALSE
Q99704	DOK1	seq.16831.7	TRUE	FALSE	TRUE	FALSE
Q99717	SMAD5	seq.21478.20	FALSE	FALSE	TRUE	FALSE
Q99727	TIMP4	seq.6462.12	TRUE	TRUE	FALSE	FALSE
Q99731	CCL19	seq.4922.13	TRUE	FALSE	TRUE	FALSE
Q99733	NAP1L4	seq.19188.21	TRUE	FALSE	TRUE	FALSE
Q99807	COQ7	seq.21499.17	FALSE	FALSE	FALSE	FALSE
Q99856	ARID3A	seq.3875.62	FALSE	FALSE	FALSE	FALSE
Q99895	CTRC	seq.5626.20	FALSE	FALSE	FALSE	FALSE
Q99969	RARRES2	seq.3079.62	TRUE	TRUE	TRUE	TRUE
Q99972	MYOC	seq.16558.2	TRUE	TRUE	FALSE	FALSE
Q99988	GDF15	seq.4374.45	TRUE	FALSE	FALSE	TRUE
Q9BPX1	HSD17B14	seq.13972.4	FALSE	TRUE	TRUE	FALSE
Q9BQ51	PDCD1LG2	seq.3004.67	TRUE	TRUE	TRUE	FALSE
Q9BQI0	AIF1L	seq.18871.24	FALSE	TRUE	TRUE	FALSE
Q9BQS7	HEPH	seq.20127.102	FALSE	FALSE	FALSE	FALSE
Q9BQT9	CLSTN3	seq.6291.55	FALSE	FALSE	TRUE	FALSE
Q9BRF8	CPPED1	seq.21108.5	FALSE	TRUE	TRUE	FALSE
Q9BS26	ERP44	seq.6064.4	FALSE	FALSE	TRUE	FALSE
Q9BS40	LXN	seq.20592.8	FALSE	FALSE	TRUE	FALSE
Q9BSL1	UBAC1	seq.25480.21	TRUE	FALSE	TRUE	FALSE
Q9BSW2	CRACR2A	seq.24304.3	FALSE	FALSE	TRUE	FALSE
Q9BT73	PSMG3	seq.12729.12	TRUE	FALSE	TRUE	FALSE
Q9BTE6	AARSD1	seq.21535.5	FALSE	FALSE	TRUE	FALSE
Q9BTK6	PAGR1	seq.23967.8	FALSE	FALSE	TRUE	FALSE
Q9BU02	THTPA	seq.13595.20	FALSE	FALSE	FALSE	FALSE
Q9BU40	CHRDL1	seq.3362.61	TRUE	FALSE	FALSE	FALSE
Q9BUD6	SPON2	seq.8099.42	TRUE	FALSE	TRUE	TRUE
Q9BUN1	MENT	seq.5744.12	TRUE	TRUE	TRUE	FALSE
Q9BUP0	EFHD1	seq.19616.100	FALSE	FALSE	TRUE	FALSE
Q9BV20	MRI1	seq.23340.37	FALSE	TRUE	TRUE	FALSE
Q9BV40	VAMP8	seq.7064.2	FALSE	FALSE	TRUE	FALSE
Q9BV94	EDEM2	seq.21512.6	FALSE	FALSE	FALSE	FALSE
Q9BW04	SARG	seq.24950.21	TRUE	FALSE	TRUE	FALSE
Q9BW30	TPPP3	seq.20444.12	FALSE	FALSE	FALSE	FALSE
Q9BW66	CINP	seq.19383.131	FALSE	FALSE	FALSE	FALSE
Q9BW85	YJU2	seq.23571.93	FALSE	FALSE	FALSE	FALSE
Q9BWV1	BOC	seq.4328.2	TRUE	TRUE	TRUE	FALSE
Q9BX67	JAM3	seq.2998.53	FALSE	TRUE	FALSE	FALSE
Q9BXD5	NPL	seq.19496.1	FALSE	TRUE	TRUE	FALSE
Q9BXI3	NT5C1A	seq.23362.26	FALSE	FALSE	TRUE	FALSE
Q9BXJ0	C1QTNF5	seq.7810.20	TRUE	TRUE	TRUE	FALSE
Q9BXJ1	C1QTNF1	seq.6304.8	FALSE	FALSE	FALSE	FALSE
Q9BXJ7	AMN	seq.4322.28	FALSE	FALSE	TRUE	FALSE
Q9BXN1	ASPN	seq.6451.64	TRUE	TRUE	FALSE	FALSE
Q9BXN2	CLEC7A	seq.3603.60	FALSE	FALSE	FALSE	FALSE
Q9BXS1	IDI2	seq.17832.12	FALSE	FALSE	TRUE	FALSE
Q9BY32	ITPA	seq.18916.25	TRUE	TRUE	FALSE	FALSE
Q9BY41	HDAC8	seq.2859.69	FALSE	FALSE	FALSE	FALSE
Q9BY49	PECR	seq.17776.15	FALSE	FALSE	TRUE	FALSE
Q9BY76	ANGPTL4	seq.3796.79	FALSE	FALSE	TRUE	FALSE
Q9BYC5	FUT8	seq.8244.16	TRUE	FALSE	FALSE	TRUE
Q9BYF1	ACE2	seq.2805.6	FALSE	FALSE	TRUE	FALSE
Q9BYH1	SEZ6L	seq.19563.3	TRUE	FALSE	TRUE	FALSE
Q9BYZ8	REG4	seq.11102.22	TRUE	TRUE	TRUE	FALSE
Q9BZ29	DOCK9	seq.14002.18	FALSE	FALSE	FALSE	FALSE
Q9BZE9	ASPSCR1	seq.25085.37	TRUE	TRUE	TRUE	FALSE
Q9BZR6	RTN4R	seq.5105.2	TRUE	TRUE	TRUE	FALSE
Q9BZW8	CD244	seq.5063.12	TRUE	TRUE	TRUE	FALSE
Q9BZZ2	SIGLEC1	seq.4464.10	TRUE	TRUE	TRUE	FALSE
Q9C005	DPY30	seq.13943.38	TRUE	FALSE	TRUE	FALSE
Q9C035	TRIM5	seq.21438.45	FALSE	FALSE	TRUE	FALSE
Q9C0C4	SEMA4C	seq.7923.41	FALSE	FALSE	FALSE	FALSE
Q9GZM7	TINAGL1	seq.11192.168	TRUE	FALSE	TRUE	FALSE
Q9GZN4	PRSS22	seq.4534.10	TRUE	TRUE	TRUE	FALSE
Q9GZT9	EGLN1	seq.9901.28	TRUE	TRUE	TRUE	FALSE
Q9GZV9	FGF23	seq.3807.1	TRUE	TRUE	FALSE	TRUE
Q9GZY6	LAT2	seq.5613.75	FALSE	FALSE	TRUE	FALSE
Q9GZZ8	LACRT	seq.7163.26	FALSE	FALSE	FALSE	FALSE
Q9H0C8	ILKAP	seq.21523.71	FALSE	FALSE	TRUE	FALSE
Q9H0P0	NT5C3A	seq.19615.213	FALSE	FALSE	TRUE	FALSE
Q9H0R8	GABARAPL1	seq.12661.44	FALSE	FALSE	FALSE	FALSE
Q9H156	SLITRK2	seq.21385.5	TRUE	FALSE	TRUE	FALSE
Q9H171	ZBP1	seq.22831.11	TRUE	TRUE	TRUE	FALSE
Q9H173	SIL1	seq.21338.44	FALSE	FALSE	TRUE	FALSE
Q9H1C3	GLT8D2	seq.21509.29	FALSE	FALSE	FALSE	FALSE
Q9H251	CDH23	seq.25272.17	FALSE	FALSE	FALSE	FALSE
Q9H293	IL25	seq.4137.57	FALSE	FALSE	FALSE	FALSE
Q9H2A7	CXCL16	seq.2436.49	TRUE	TRUE	TRUE	FALSE
Q9H2K0	MTIF3	seq.7852.9	FALSE	FALSE	FALSE	FALSE
Q9H2M3	BHMT2	seq.14226.120	FALSE	FALSE	FALSE	FALSE
Q9H2R5	KLK15	seq.6491.59	FALSE	FALSE	FALSE	FALSE
Q9H2X3	CLEC4M	seq.3030.3	FALSE	FALSE	FALSE	FALSE
Q9H347	UBQLN3	seq.21849.2	FALSE	FALSE	FALSE	FALSE
Q9H3G5	CPVL	seq.8891.7	FALSE	FALSE	FALSE	FALSE
Q9H3K6	BOLA2_BOLA2B	seq.8404.102	FALSE	FALSE	TRUE	FALSE
Q9H3S3	TMPRSS5	seq.8002.27	FALSE	FALSE	FALSE	FALSE
Q9H3S4	TPK1	seq.12018.84	FALSE	FALSE	FALSE	FALSE
Q9H3U7	SMOC2	seq.15635.4	TRUE	TRUE	TRUE	TRUE
Q9H446	RWDD1	seq.21323.2	TRUE	FALSE	TRUE	FALSE
Q9H461	FZD8	seq.20577.5	FALSE	FALSE	FALSE	FALSE
Q9H477	RBKS	seq.19467.3	FALSE	FALSE	TRUE	FALSE
Q9H492	MAP1LC3A	seq.17781.191	FALSE	FALSE	FALSE	FALSE
Q9H4A9	DPEP2	seq.8327.26	TRUE	TRUE	TRUE	FALSE
Q9H4D0	CLSTN2	seq.18882.7	TRUE	TRUE	TRUE	FALSE
Q9H4P4	RNF41	seq.13411.21	FALSE	FALSE	TRUE	FALSE
Q9H5Y7	SLITRK6	seq.16916.19	TRUE	FALSE	TRUE	FALSE
Q9H6S3	EPS8L2	seq.24891.54	TRUE	TRUE	TRUE	FALSE
Q9H773	DCTPP1	seq.4314.12	TRUE	TRUE	TRUE	FALSE
Q9H777	ELAC1	seq.21382.70	FALSE	FALSE	FALSE	FALSE
Q9H7C9	AAMDC	seq.24216.30	FALSE	TRUE	TRUE	FALSE
Q9H7Z7	PTGES2	seq.18458.4	FALSE	FALSE	TRUE	FALSE
Q9H832	UBE2Z	seq.21110.5	FALSE	FALSE	FALSE	FALSE
Q9H8J5	MANSC1	seq.9557.5	TRUE	FALSE	TRUE	FALSE
Q9H910	JPT2	seq.20110.25	FALSE	FALSE	TRUE	FALSE
Q9H9E1	ANKRA2	seq.21590.9	FALSE	FALSE	FALSE	FALSE
Q9HAN9	NMNAT1	seq.18932.84	FALSE	FALSE	TRUE	FALSE
Q9HAT2	SIAE	seq.9263.57	TRUE	FALSE	TRUE	FALSE
Q9HAV5	EDA2R	seq.3083.71	TRUE	FALSE	FALSE	FALSE
Q9HAV7	GRPEL1	seq.7113.1	TRUE	FALSE	FALSE	FALSE
Q9HB29	IL1RL2	seq.2994.71	TRUE	FALSE	TRUE	FALSE
Q9HB40	SCPEP1	seq.23203.3	TRUE	TRUE	FALSE	FALSE
Q9HB71	CACYBP	seq.12432.23	TRUE	TRUE	TRUE	FALSE
Q9HBB8	CDHR5	seq.9962.1	FALSE	TRUE	TRUE	FALSE
Q9HBE5	IL21R	seq.9366.54	FALSE	FALSE	FALSE	FALSE
Q9HBG7	LY9	seq.3324.51	TRUE	TRUE	FALSE	FALSE
Q9HBL6	LRTM1	seq.9368.64	FALSE	FALSE	FALSE	FALSE
Q9HC56	PCDH9	seq.10558.26	TRUE	TRUE	TRUE	FALSE
Q9HC57	WFDC1	seq.9316.67	TRUE	TRUE	FALSE	TRUE
Q9HCM2	PLXNA4	seq.19560.23	TRUE	FALSE	TRUE	FALSE
Q9HCN6	GP6	seq.3194.36	TRUE	TRUE	FALSE	FALSE
Q9HCU0	CD248	seq.15491.20	TRUE	TRUE	FALSE	FALSE
Q9HD42	CHMP1A	seq.18224.11	TRUE	TRUE	TRUE	FALSE
Q9HD43	PTPRH	seq.11988.24	FALSE	FALSE	TRUE	FALSE
Q9HD89	RETN	seq.3046.31	TRUE	TRUE	TRUE	TRUE
Q9NP79	VTA1	seq.4209.60	TRUE	FALSE	TRUE	FALSE
Q9NP84	TNFRSF12A	seq.5138.50	FALSE	FALSE	TRUE	FALSE
Q9NP95	FGF20	seq.2763.66	FALSE	FALSE	FALSE	FALSE
Q9NPB3	CABP2	seq.24690.1	FALSE	FALSE	FALSE	FALSE
Q9NPE2	NGRN	seq.7153.66	FALSE	FALSE	TRUE	FALSE
Q9NPG4	PCDH12	seq.21704.8	FALSE	FALSE	FALSE	FALSE
Q9NPH0	ACP6	seq.5742.14	TRUE	TRUE	FALSE	FALSE
Q9NPH6	OBP2B	seq.5680.54	TRUE	TRUE	TRUE	FALSE
Q9NPI5	NMRK2	seq.20998.19	FALSE	FALSE	FALSE	FALSE
Q9NPJ3	ACOT13	seq.17675.17	TRUE	FALSE	TRUE	FALSE
Q9NQ30	ESM1	seq.3805.16	TRUE	TRUE	TRUE	FALSE
Q9NQ38	SPINK5	seq.8028.22	TRUE	FALSE	TRUE	FALSE
Q9NQ48	LZTFL1	seq.20378.110	TRUE	TRUE	TRUE	FALSE
Q9NQ66	PLCB1	seq.11354.21	FALSE	FALSE	TRUE	FALSE
Q9NQ76	MEPE	seq.3209.69	FALSE	FALSE	TRUE	FALSE
Q9NQ79	CRTAC1	seq.5632.6	TRUE	TRUE	FALSE	FALSE
Q9NQ88	TIGAR	seq.12476.50	FALSE	FALSE	TRUE	FALSE
Q9NQP4	PFDN4	seq.20956.13	FALSE	FALSE	FALSE	FALSE
Q9NQR4	NIT2	seq.17808.37	TRUE	FALSE	TRUE	FALSE
Q9NQX5	NPDC1	seq.10424.31	TRUE	TRUE	FALSE	FALSE
Q9NR28	DIABLO	seq.3122.6	FALSE	FALSE	TRUE	FALSE
Q9NR46	SH3GLB2	seq.18222.34	TRUE	TRUE	TRUE	FALSE
Q9NR61	DLL4	seq.3305.6	FALSE	FALSE	FALSE	FALSE
Q9NR71	ASAH2	seq.3212.30	TRUE	TRUE	TRUE	FALSE
Q9NRG1	PRTFDC1	seq.20950.159	TRUE	FALSE	FALSE	FALSE
Q9NRJ3	CCL28	seq.2890.59	TRUE	FALSE	TRUE	TRUE
Q9NRR1	CYTL1	seq.8402.22	FALSE	FALSE	TRUE	FALSE
Q9NRS6	SNX15	seq.23416.47	TRUE	FALSE	TRUE	FALSE
Q9NRV9	HEBP1	seq.18225.13	FALSE	FALSE	FALSE	FALSE
Q9NRW1	RAB6B	seq.14271.23	FALSE	FALSE	FALSE	FALSE
Q9NRY6	PLSCR3	seq.11407.57	FALSE	FALSE	TRUE	FALSE
Q9NS37	CREBZF	seq.21134.9	FALSE	FALSE	FALSE	FALSE
Q9NS62	THSD1	seq.5621.64	FALSE	FALSE	FALSE	FALSE
Q9NS68	TNFRSF19	seq.5131.15	TRUE	TRUE	FALSE	FALSE
Q9NS71	GKN1	seq.15374.15	FALSE	FALSE	FALSE	FALSE
Q9NS98	SEMA3G	seq.5628.21	FALSE	FALSE	FALSE	FALSE
Q9NTU7	CBLN4	seq.5688.65	TRUE	TRUE	TRUE	FALSE
Q9NUG6	PDRG1	seq.12593.33	FALSE	FALSE	FALSE	FALSE
Q9NUW8	TDP1	seq.10073.22	FALSE	FALSE	TRUE	FALSE
Q9NV35	NUDT15	seq.23584.2	FALSE	FALSE	FALSE	FALSE
Q9NVZ3	NECAP2	seq.20915.68	FALSE	FALSE	FALSE	FALSE
Q9NWM8	FKBP14	seq.9340.17	FALSE	FALSE	TRUE	FALSE
Q9NWU2	GID8	seq.20373.141	FALSE	FALSE	FALSE	FALSE
Q9NWZ3	IRAK4	seq.18162.167	TRUE	TRUE	TRUE	FALSE
Q9NXA8	SIRT5	seq.12461.8	FALSE	FALSE	FALSE	FALSE
Q9NXV2	KCTD5	seq.12473.48	FALSE	FALSE	TRUE	FALSE
Q9NY72	SCN3B	seq.20516.11	FALSE	FALSE	FALSE	FALSE
Q9NYX4	CALY	seq.8924.55	FALSE	FALSE	FALSE	FALSE
Q9NYY1	IL20	seq.4138.25	FALSE	FALSE	FALSE	FALSE
Q9NYZ4	SIGLEC8	seq.7864.3	FALSE	FALSE	TRUE	FALSE
Q9NZ53	PODXL2	seq.10616.67	FALSE	FALSE	FALSE	FALSE
Q9NZA1	CLIC5	seq.12475.48	FALSE	FALSE	FALSE	FALSE
Q9NZD4	AHSP	seq.9025.5	FALSE	FALSE	TRUE	FALSE
Q9NZH8	IL36G	seq.9117.4	FALSE	FALSE	FALSE	FALSE
Q9NZK5	ADA2	seq.6077.63	TRUE	FALSE	FALSE	FALSE
Q9NZN3	EHD3	seq.25232.4	TRUE	FALSE	FALSE	FALSE
Q9NZP8	C1RL	seq.9348.1	TRUE	FALSE	TRUE	FALSE
Q9NZQ7	CD274	seq.5060.62	TRUE	TRUE	FALSE	FALSE
Q9NZQ9	TMOD4	seq.23530.3	FALSE	FALSE	FALSE	FALSE
Q9NZT2	OGFR	seq.24934.96	TRUE	TRUE	TRUE	FALSE
Q9P000	COMMD9	seq.17683.2	FALSE	FALSE	FALSE	FALSE
Q9P0J1	PDP1	seq.22005.8	FALSE	FALSE	FALSE	FALSE
Q9P0K1	ADAM22	seq.7933.75	FALSE	TRUE	FALSE	FALSE
Q9P0M4	IL17C	seq.9255.5	FALSE	FALSE	FALSE	FALSE
Q9P0V8	SLAMF8	seq.8994.65	FALSE	FALSE	FALSE	FALSE
Q9P126	CLEC1B	seq.4332.6	TRUE	FALSE	FALSE	TRUE
Q9P232	CNTN3	seq.20586.18	TRUE	TRUE	TRUE	FALSE
Q9P2M1	LRP2BP	seq.21181.10	FALSE	FALSE	FALSE	FALSE
Q9P2T1	GMPR2	seq.19446.1	TRUE	FALSE	TRUE	FALSE
Q9P2X3	IMPACT	seq.20463.315	TRUE	FALSE	TRUE	FALSE
Q9UBB4	ATXN10	seq.25481.66	FALSE	FALSE	FALSE	FALSE
Q9UBG3	CRNN	seq.17738.7	TRUE	FALSE	FALSE	FALSE
Q9UBM4	OPTC	seq.15430.165	FALSE	FALSE	FALSE	FALSE
Q9UBQ7	GRHPR	seq.18295.102	TRUE	TRUE	TRUE	FALSE
Q9UBR1	UPB1	seq.22091.14	FALSE	FALSE	FALSE	FALSE
Q9UBR2	CTSZ	seq.4971.1	TRUE	TRUE	TRUE	FALSE
Q9UBU8	MORF4L1	seq.18193.165	FALSE	FALSE	FALSE	FALSE
Q9UBW5	BIN2	seq.21540.73	TRUE	FALSE	TRUE	FALSE
Q9UGM5	FETUB	seq.3367.8	TRUE	FALSE	TRUE	FALSE
Q9UGN4	CD300A	seq.5630.48	TRUE	FALSE	TRUE	FALSE
Q9UH03	SEPTIN3	seq.18316.75	FALSE	FALSE	FALSE	FALSE
Q9UH65	SWAP70	seq.13552.7	TRUE	FALSE	TRUE	FALSE
Q9UHA7	IL36A	seq.14150.7	FALSE	FALSE	FALSE	FALSE
Q9UHC6	CNTNAP2	seq.6965.19	TRUE	TRUE	TRUE	FALSE
Q9UHD0	IL19	seq.3035.80	FALSE	FALSE	FALSE	FALSE
Q9UHF4	IL20RA	seq.5085.18	FALSE	FALSE	FALSE	FALSE
Q9UHI8	ADAMTS1	seq.3174.2	FALSE	FALSE	FALSE	FALSE
Q9UHL0	DDX25	seq.13984.23	FALSE	FALSE	FALSE	FALSE
Q9UHL4	DPP7	seq.8346.9	FALSE	FALSE	FALSE	FALSE
Q9UHN6	CEMIP2	seq.8992.1	FALSE	FALSE	TRUE	FALSE
Q9UHP3	USP25	seq.9215.117	FALSE	FALSE	TRUE	FALSE
Q9UHV9	PFDN2	seq.19243.2	FALSE	FALSE	FALSE	FALSE
Q9UHX3	ADGRE2	seq.4546.27	TRUE	FALSE	TRUE	FALSE
Q9UI15	TAGLN3	seq.17775.8	FALSE	FALSE	FALSE	FALSE
Q9UI42	CPA4	seq.9267.2	TRUE	FALSE	FALSE	FALSE
Q9UII2	ATP5IF1	seq.19755.38	FALSE	FALSE	TRUE	FALSE
Q9UIK4	DAPK2	seq.4355.13	FALSE	FALSE	TRUE	FALSE
Q9UJ68	MSRA	seq.7137.8	FALSE	FALSE	TRUE	FALSE
Q9UJ70	NAGK	seq.3894.15	TRUE	TRUE	TRUE	FALSE
Q9UJ71	CD207	seq.3361.26	FALSE	FALSE	FALSE	FALSE
Q9UJ72	ANXA10	seq.13605.16	FALSE	FALSE	FALSE	FALSE
Q9UJA9	ENPP5	seq.6556.5	TRUE	TRUE	TRUE	FALSE
Q9UJC5	SH3BGRL2	seq.19113.66	FALSE	FALSE	FALSE	FALSE
Q9UJM8	HAO1	seq.17768.50	TRUE	FALSE	TRUE	FALSE
Q9UJY5	GGA1	seq.13594.158	FALSE	FALSE	FALSE	FALSE
Q9UJZ1	STOML2	seq.6555.58	FALSE	FALSE	FALSE	FALSE
Q9UK05	GDF2	seq.4880.21	TRUE	FALSE	FALSE	FALSE
Q9UK23	NAGPA	seq.11208.15	TRUE	TRUE	TRUE	FALSE
Q9UK41	VPS28	seq.17155.1	FALSE	FALSE	FALSE	FALSE
Q9UK53	ING1	seq.3888.8	FALSE	FALSE	TRUE	FALSE
Q9UKK9	NUDT5	seq.17761.2	TRUE	TRUE	TRUE	FALSE
Q9UKP3	ITGB1BP2	seq.21985.61	TRUE	FALSE	TRUE	FALSE
Q9UKR0	KLK12	seq.3199.54	FALSE	TRUE	FALSE	FALSE
Q9UKW4	VAV3	seq.9830.109	FALSE	FALSE	TRUE	FALSE
Q9UKY0	PRND	seq.18231.147	FALSE	FALSE	FALSE	FALSE
Q9UL42	PNMA2	seq.23411.108	FALSE	FALSE	FALSE	FALSE
Q9UL46	PSME2	seq.17694.32	TRUE	FALSE	TRUE	FALSE
Q9ULA0	DNPEP	seq.25037.4	FALSE	FALSE	TRUE	FALSE
Q9ULC4	MCTS1	seq.12488.9	FALSE	FALSE	FALSE	FALSE
Q9ULH4	LRFN2	seq.7200.4	FALSE	FALSE	FALSE	FALSE
Q9ULL4	PLXNB3	seq.16922.53	FALSE	FALSE	FALSE	FALSE
Q9UM07	PADI4	seq.21237.24	TRUE	TRUE	TRUE	FALSE
Q9UM47	NOTCH3	seq.5108.72	TRUE	FALSE	TRUE	FALSE
Q9UM54	MYO6	seq.9894.13	FALSE	FALSE	FALSE	FALSE
Q9UMR7	CLEC4A	seq.8853.2	FALSE	FALSE	FALSE	FALSE
Q9UMS0	NFU1	seq.7770.25	FALSE	FALSE	TRUE	FALSE
Q9UMX5	NENF	seq.9219.70	FALSE	FALSE	FALSE	FALSE
Q9UN19	DAPP1	seq.11615.16	TRUE	FALSE	TRUE	FALSE
Q9UN42	ATP1B4	seq.9933.49	FALSE	FALSE	FALSE	FALSE
Q9UNE0	EDAR	seq.2977.7	TRUE	TRUE	TRUE	FALSE
Q9UNK0	STX8	seq.10903.50	FALSE	FALSE	TRUE	TRUE
Q9UNN8	PROCR	seq.24023.35	FALSE	TRUE	FALSE	FALSE
Q9UNP9	PPIE	seq.5238.26	FALSE	FALSE	TRUE	FALSE
Q9UNZ2	NSFL1C	seq.4250.23	TRUE	FALSE	TRUE	FALSE
Q9UQB8	BAIAP2	seq.19331.18	FALSE	FALSE	TRUE	FALSE
Q9UQE7	SMC3	seq.14324.52	FALSE	FALSE	FALSE	FALSE
Q9UQQ2	SH2B3	seq.22019.21	FALSE	FALSE	TRUE	FALSE
Q9Y223	GNE	seq.21739.7	FALSE	FALSE	TRUE	FALSE
Q9Y243	AKT3	seq.3392.68	FALSE	FALSE	FALSE	FALSE
Q9Y251	HPSE	seq.5604.30	TRUE	FALSE	FALSE	FALSE
Q9Y258	CCL26	seq.9168.31	FALSE	FALSE	TRUE	FALSE
Q9Y265	RUVBL1	seq.12365.108	FALSE	FALSE	TRUE	FALSE
Q9Y275	TNFSF13B	seq.3059.50	TRUE	FALSE	FALSE	FALSE
Q9Y279	VSIG4	seq.17678.28	TRUE	FALSE	TRUE	TRUE
Q9Y286	SIGLEC7	seq.2742.68	TRUE	TRUE	TRUE	FALSE
Q9Y2E5	MAN2B2	seq.9251.28	TRUE	TRUE	TRUE	FALSE
Q9Y2J8	PADI2	seq.22001.23	FALSE	TRUE	FALSE	FALSE
Q9Y2V2	CARHSP1	seq.12808.103	TRUE	FALSE	TRUE	FALSE
Q9Y2Y0	ARL2BP	seq.18407.36	FALSE	FALSE	FALSE	FALSE
Q9Y2Y8	PRG3	seq.9015.1	TRUE	TRUE	FALSE	FALSE
Q9Y2Z0	SUGT1	seq.17818.22	TRUE	FALSE	TRUE	FALSE
Q9Y336	SIGLEC9	seq.3007.7	TRUE	TRUE	FALSE	FALSE
Q9Y3B8	REXO2	seq.13590.1	FALSE	FALSE	FALSE	FALSE
Q9Y3C4	TPRKB	seq.12417.46	FALSE	FALSE	FALSE	FALSE
Q9Y3D6	FIS1	seq.17746.77	TRUE	TRUE	TRUE	FALSE
Q9Y3E2	BOLA1	seq.15370.5	FALSE	FALSE	TRUE	FALSE
Q9Y3P8	SIT1	seq.11194.6	FALSE	FALSE	FALSE	FALSE
Q9Y478	PRKAB1	seq.5183.53	FALSE	FALSE	TRUE	FALSE
Q9Y4C0	NRXN3	seq.16323.8	FALSE	FALSE	FALSE	FALSE
Q9Y4C8	RBM19	seq.11468.15	FALSE	FALSE	FALSE	FALSE
Q9Y4K4	MAP4K5	seq.21989.12	TRUE	TRUE	TRUE	FALSE
Q9Y4L1	HYOU1	seq.21497.32	TRUE	TRUE	TRUE	FALSE
Q9Y4X3	CCL27	seq.2192.63	FALSE	FALSE	FALSE	FALSE
Q9Y570	PPME1	seq.17852.5	TRUE	FALSE	TRUE	FALSE
Q9Y5A7	NUB1	seq.21996.28	TRUE	FALSE	TRUE	FALSE
Q9Y5K2	KLK4	seq.2833.20	FALSE	FALSE	FALSE	FALSE
Q9Y5K6	CD2AP	seq.21961.14	FALSE	TRUE	TRUE	FALSE
Q9Y5L3	ENTPD2	seq.18887.7	FALSE	FALSE	TRUE	FALSE
Q9Y5Q6	INSL5	seq.10462.14	TRUE	FALSE	TRUE	FALSE
Q9Y5S2	CDC42BPB	seq.3629.60	FALSE	FALSE	TRUE	FALSE
Q9Y5V3	MAGED1	seq.21392.15	FALSE	FALSE	FALSE	FALSE
Q9Y5X3	SNX5	seq.18327.6	FALSE	FALSE	FALSE	FALSE
Q9Y5Y7	LYVE1	seq.3206.4	TRUE	FALSE	FALSE	FALSE
Q9Y624	F11R	seq.20511.3	FALSE	FALSE	TRUE	FALSE
Q9Y639	NPTN	seq.7194.36	FALSE	FALSE	TRUE	FALSE
Q9Y646	CPQ	seq.9394.19	TRUE	TRUE	FALSE	FALSE
Q9Y653	ADGRG1	seq.18893.26	TRUE	FALSE	TRUE	FALSE
Q9Y662	HS3ST3B1	seq.6986.17	FALSE	FALSE	TRUE	FALSE
Q9Y680	FKBP7	seq.9288.7	FALSE	FALSE	FALSE	FALSE
Q9Y6A5	TACC3	seq.22027.13	FALSE	FALSE	TRUE	FALSE
Q9Y6D9	MAD1L1	seq.13618.15	FALSE	FALSE	TRUE	FALSE
Q9Y6E0	STK24	seq.12617.2	FALSE	FALSE	FALSE	FALSE
Q9Y6I3	EPN1	seq.24255.38	FALSE	FALSE	FALSE	FALSE
Q9Y6K9	IKBKG	seq.21976.4	FALSE	FALSE	TRUE	FALSE
Q9Y6N7	ROBO1	seq.5740.17	TRUE	TRUE	FALSE	FALSE
Q9Y6Q6	TNFRSF11A	seq.5424.55	FALSE	FALSE	TRUE	FALSE
Q9Y6U3	SCIN	seq.12684.5	FALSE	FALSE	FALSE	FALSE
Q9Y6X8	ZHX2	seq.24955.116	FALSE	FALSE	TRUE	FALSE

## Sheet: Notes
This table summarises the consistency of protein measurements between Olink and SomaScan, based on whether they had 1) high observational correlations (rho > 0.4), 2) colocalising cis-pQTLs, 3) shared associations for BMI (significant in both platforms with the same direction of effect), and 4) shared associations for IHD (significant in both platforms with the same direction of effect).
